# Supplementary material for: A Mass Spectrometric-Derived Cell Surface Protein Atlas
Source: PLoS One. 2015 Apr 20;10(4):e0121314. doi: 10.1371/journal.pone.0121314 (PMC4404347; doi:10.1371/journal.pone.0121314)
Supplement: S4 File — ZIP file, containing a README.txt file and two subfolders with the respective spectral libraries. A. The .pepidx, .spidx and .splib file of the human spectral library for proteins within the CSPA. The sequence motif N-X-S/T has been modified to D-X-S/T, which corresponds to a deamidated asparagine (N). Methionines are variable modified by oxidation and a decoy spectral library is appended. B. The .pepidx, .spidx and .splib file of the human spectral library for proteins within the CSPA. Asparagines and methionines can be searched with variable modifications of deamidation and oxidation, respectively and a decoy spectral library is appended. (ZIP) [file pone.0121314.s005.zip › S4_file/A/CSPAhuman_filtered_M_pD.pepidx]

### CSPAhuman_filtered_M_pD.pepidx
### 
### Total number of spectra in library: 27448
### Total number of distinct peptide ions in library: 27448
### Total number of distinct stripped peptides in library: 18586
### 
### CHARGE            +1: 76 ; +2: 17426 ; +3: 8122 ; +4: 1640 ; +5: 184 ; >+5: 0
### TERMINI           Tryptic: 15466 ; Semi-tryptic: 11974 ; Non-tryptic: 8
### PROBABILITY       >0.9999: 15052 ; 0.999-0.9999: 5768 ; 0.99-0.999: 3750 ; 0.9-0.99: 2878 ; <0.9: 0
### NREPS             20+: 2790 ; 10-19: 2556 ; 4-9: 6182 ; 2-3: 8212 ; 1: 7708
### MODIFICATIONS     C,Carbamidomethyl: 7350
###                   M,Oxidation: 5158
###                   N,Deamidated: 21130
### ===
AAAAANAAAPSGEKASPSSEEGGLAQPEEDAK	3|1/5,N,Deamidated|	21174056 
AAAEKLFGNMEGDCPSDWKTDSTCR	3|2/13,C,Carbamidomethyl/23,C,Carbamidomethyl|	17167 
AAAEKLFGNMEGDCPSDWKTDSTCR	3|3/9,M,Oxidation/13,C,Carbamidomethyl/23,C,Carbamidomethyl|	26312 
AAAEKLFGNMEGDCPSDWKTDSTCR	4|2/13,C,Carbamidomethyl/23,C,Carbamidomethyl|	33767 
AAAEKLFGNMEGDCPSDWKTDSTCR	4|3/9,M,Oxidation/13,C,Carbamidomethyl/23,C,Carbamidomethyl|	41529 
AAANGSLSIMYVNGDK	2|1/3,N,Deamidated|	73787 
AAANGSLSIMYVNGDK	2|2/3,N,Deamidated/9,M,Oxidation|	77584 
AAAQLDLER	2|0|	64316557 
AAAVAQDGFNVTHDLAR	2|1/9,N,Deamidated|	89390 
AAAVAQDGFNVTHDLAR	3|1/9,N,Deamidated|	93651 
AACAVKPQEVQMVNGTITNPINGK	3|2/2,C,Carbamidomethyl/13,N,Deamidated|	108375 
AACAVKPQEVQMVNGTITNPINGK	3|3/2,C,Carbamidomethyl/11,M,Oxidation/13,N,Deamidated|	113255 
AACDVVHVMLNGSR	2|2/2,C,Carbamidomethyl/10,N,Deamidated|	126501 
AACDVVHVMLNGSR	2|3/2,C,Carbamidomethyl/8,M,Oxidation/10,N,Deamidated|	131364 
AADGACHSNCEAPSPAFK	3|3/5,C,Carbamidomethyl/8,N,Deamidated/9,C,Carbamidomethyl|	18156434 
AADGPELYATNQGK	2|0|	19617455 
AADNGTHYFDK	2|1/3,N,Deamidated|CID	27623786 
AADPPAENSSAPEAEQGGAE	2|1/7,N,Deamidated|	144742 
AADSVESSMLEQSAFELATK	2|0|CID	122038273 
AADSVESSMLEQSAFELATK	2|1/8,M,Oxidation|	122041591 
AADSVESSMLEQSAFELATK	3|0|CID	122045068 
AADSVESSMLEQSAFELATK	3|1/8,M,Oxidation|CID	122051604 
AAEAVAAADEAEK	2|0|	121897006 
AAEDWTENPEPFNASFYR	2|1/12,N,Deamidated|	154124 
AAENFTLLVK	2|1/3,N,Deamidated|	163237 
AAENNHTVAFLGTSDGR	3|1/4,N,Deamidated|	171286 
AAETFTNTSDAR	2|1/6,N,Deamidated|	20353653 
AAETIAATWR	2|0|	119464381 
AAFNLSNVTGNSR	2|2/3,N,Deamidated/6,N,Deamidated|	182116 
AAFNVTFR	2|1/3,N,Deamidated|CID	192414 
AAFQLDCSIVSR	2|1/6,C,Carbamidomethyl|	196416 
AAFVSEQQQK	2|0|	210297 
AAFVSEQQQKLSR	2|0|	220094 
AAGNTSESQSCAR	2|2/3,N,Deamidated/10,C,Carbamidomethyl|	229074 
AAGQPQAANSGAVAPR	2|1/8,N,Deamidated|	32035691 
AAGVNTTDKEIEVLYIR	2|1/4,N,Deamidated|CID	236684 
AAGVNTTDKEIEVLYIR	3|1/4,N,Deamidated|	241853 
AAGYDSQNR	2|1/7,N,Deamidated|	17872529 
AAILPNATLTPVSR	2|1/5,N,Deamidated|	260633 
AAINASVGAAGSAENAPSK	2|1/3,N,Deamidated|	270312 
AAINASVGAAGSAENAPSK	3|1/3,N,Deamidated|	274980 
AAIPSALDTNSSK	2|1/9,N,Deamidated|	290779 
AAIYPQDCDSFK	2|1/7,C,Carbamidomethyl|	139349249 
AALAAFNAQNNGSNFQLEEISR	3|1/10,N,Deamidated|	298843 
AALAVLTSGAHVQLEDGYR	3|0|	59414647 
AALDLNTTCSEYK	2|2/5,N,Deamidated/8,C,Carbamidomethyl|	70668903 
AALGELAPFALNGGENSESR	2|2/11,N,Deamidated/15,N,Deamidated|	61086810 
AALGTPLASNNVNAWIVYPAGLIR	2|1/12,N,Deamidated|	65674636 
AALGTPLASNNVNAWIVYPAGLIR	3|1/12,N,Deamidated|	65680667 
AALILQSQPR	2|0|	92468116 
AALPFPESNVLV	2|1/8,N,Deamidated|	23071044 
AALSWSNGNGTASCR	2|2/8,N,Deamidated/13,C,Carbamidomethyl|	309652 
AALVVPAVKGGSPDNELK	3|0|	55998450 
AAMILEMSLNNR	2|1/10,N,Deamidated|	81317765 
AAMILEMSLNNR	2|2/2,M,Oxidation/10,N,Deamidated|	81321317 
AAMILEMSLNNR	2|2/6,M,Oxidation/10,N,Deamidated|	81324893 
AAMILEMSLNNR	2|3/2,M,Oxidation/6,M,Oxidation/10,N,Deamidated|	81328469 
AANASSPQMSELR	2|1/2,N,Deamidated|	318080 
AANASSPQMSELR	2|2/2,N,Deamidated/8,M,Oxidation|	324970 
AANCATPAPLLGDR	2|2/2,N,Deamidated/3,C,Carbamidomethyl|	65249024 
AANDQNNVTIMANLK	2|1/6,N,Deamidated|	346578 
AANDQNNVTIMANLK	2|2/6,N,Deamidated/10,M,Oxidation|	351147 
AANFSFR	2|1/2,N,Deamidated|	364152 
AANLTTPPLTK	2|1/2,N,Deamidated|	71038983 
AANVEITKWNWALQAETK	3|2/2,N,Deamidated/9,N,Deamidated|	125512643 
AANVTVSLPVR	2|1/2,N,Deamidated|	374865 
AANYTSSLNLPDK	2|1/2,N,Deamidated|	384484 
AAPAPQEATATFNSTADR	2|1/12,N,Deamidated|	395934 
AAPAPQEATATFNSTADR	3|1/12,N,Deamidated|	402519 
AAPAPQEATATFNSTADREDGHR	2|1/12,N,Deamidated|	422018 
AAPAPQEATATFNSTADREDGHR	3|1/12,N,Deamidated|	427190 
AAPAPQEATATFNSTADREDGHRNFSCL	3|3/12,N,Deamidated/23,N,Deamidated/26,C,Carbamidomethyl|	439371 
AAPDITGHKR	2|0|	454857 
AAPGQPAQLQLNATESDDGR	2|1/11,N,Deamidated|	461608 
AAPGQPAQLQLNATESDDGR	3|1/11,N,Deamidated|CID	466169 
AAPMNVVNASGLSPDIYPGH	2|1/7,N,Deamidated|	35367660 
AAPMNVVNASGLSPDIYPGH	2|2/3,M,Oxidation/7,N,Deamidated|	35372210 
AAPQAAAILSNVDELGNASKAEFPSVDGSAGASALLR	3|1/10,N,Deamidated|	68987239 
AAPTEFIPTDVLETGSAVAASK	2|0|	59294913 
AAPTEFIPTDVLETGSAVAASK	3|0|	59299250 
AAQASQALSGCEISISNETK	2|2/10,C,Carbamidomethyl/16,N,Deamidated|	480073 
AAQEHVNSTGDDLLSSR	2|1/6,N,Deamidated|	103988251 
AAQEHVNSTGDDLLSSR	3|1/6,N,Deamidated|CID	103992844 
AAQEQEVWHKAR	3|0|	58495687 
AAQIAEVEGAEK	2|0|	54054900 
AAQIFRVFRDDTYVDVAQSEGFSMDPR	3|0|	28267989 
AAQIFRVFRDDTYVDVAQSEGFSMDPR	3|1/23,M,Oxidation|	28273068 
AAQQAMTVADTR	2|0|	122412046 
AAQQAMTVADTR	2|1/5,M,Oxidation|	122417763 
AASESINGLDK	2|1/6,N,Deamidated|	58712355 
AASLATEPDNRVR	2|1/9,N,Deamidated|	71524133 
AASNFTEIK	2|1/3,N,Deamidated|	487737 
AASPLIVAGYNVSGSVR	2|1/10,N,Deamidated|	496960 
AASSGNATGPGPR	2|1/5,N,Deamidated|	503690 
AASTSNTTDITSCNPK	2|2/5,N,Deamidated/12,C,Carbamidomethyl|	108530558 
AASTYSIDSVSFSYNTGDNTTFPDAEDK	3|1/18,N,Deamidated|	514929 
AATATDMQVVAQR	2|0|	131993158 
AATATDMQVVAQR	2|1/6,M,Oxidation|	131998183 
AATCINPLNGSVCER	2|3/3,C,Carbamidomethyl/8,N,Deamidated/12,C,Carbamidomethyl|	524934 
AATTSNYNDPYKGVR	2|1/5,N,Deamidated|	133197601 
AATTSNYNDPYKGVR	3|1/5,N,Deamidated|	133200263 
AATVTGKLV	2|0|	532796 
AATVWNTYLK	2|1/5,N,Deamidated|	120164568 
AAVDTYCR	2|1/6,C,Carbamidomethyl|	541761 
AAVDTYCRHNYGVGESFTVQR	3|1/6,C,Carbamidomethyl|	550928 
AAVDTYCRHNYGVGESFTVQR	4|1/6,C,Carbamidomethyl|	559801 
AAVDTYCRHNYGVGESFTVQRR	3|1/6,C,Carbamidomethyl|	582893 
AAVDTYCRHNYGVGESFTVQRR	4|1/6,C,Carbamidomethyl|	588936 
AAVDTYCRHNYGVGESFTVQRRVEPK	4|1/6,C,Carbamidomethyl|	611974 
AAVDTYCRHNYGVGESFTVQRRVEPK	5|1/6,C,Carbamidomethyl|	619140 
AAVDTYCRHNYGVGESFTVQRRVQPK	5|1/6,C,Carbamidomethyl|	639034 
AAVEEGIVLGGGCALLR	2|1/12,C,Carbamidomethyl|	653520 
AAVEFRTNVVSYDEIGR	2|1/7,N,Deamidated|	131906706 
AAVEFRTNVVSYDEIGR	3|1/7,N,Deamidated|	131911209 
AAVEIPELEEAEGNITR	2|1/13,N,Deamidated|CID	660584 
AAVHQINFTVGQTSEWIHGIQR	4|1/6,N,Deamidated|	665135 
AAVLPFGGTFDLVQLK	2|0|	677811 
AAVNHSNVWWCPHNSELFTNGQSDR	3|3/10,C,Carbamidomethyl/13,N,Deamidated/19,N,Deamidated|	130817285 
AAVNNSQWLR	2|1/3,N,Deamidated|	77649282 
AAVPKNVSVAEGK	2|1/5,N,Deamidated|	684119 
AAVPKNVSVAEGK	3|1/5,N,Deamidated|	688617 
AAVPSGASTGIYEALELR	2|0|	703686 
AAVPSGASTGIYEALELR	3|0|	709669 
AAVYEHAAILPNATLTPVSR	2|1/11,N,Deamidated|	724904 
AAWDSIQSFLQCC	2|2/11,C,Carbamidomethyl/12,C,Carbamidomethyl|	734486 
AAWDSIQSFLQCCGINGTSDWTSGPPASCPSDR	3|4/11,C,Carbamidomethyl/12,C,Carbamidomethyl/15,N,Deamidated/28,C,Carbamidomethyl|	743633 
AAYEAELGDAR	2|0|	755493 
AAYVGTSDTGNR	2|0|	117479593 
ACAFCDEGR	2|2/1,C,Carbamidomethyl/4,C,Carbamidomethyl|	13519341 
ACANAFNNSIIPEDTFFPSPESSCDVK	3|3/1,C,Carbamidomethyl/6,N,Deamidated/23,C,Carbamidomethyl|	764094 
ACATSHMCGQA	2|2/1,C,Carbamidomethyl/7,C,Carbamidomethyl|	32367278 
ACATSHMCGQA	2|3/1,C,Carbamidomethyl/6,M,Oxidation/7,C,Carbamidomethyl|	32373828 
ACAVNTYHVCK	2|3/1,C,Carbamidomethyl/4,N,Deamidated/9,C,Carbamidomethyl|	122740577 
ACCATNDQGIR	2|3/1,C,Carbamidomethyl/2,C,Carbamidomethyl/5,N,Deamidated|	32384645 
ACDVVHVMLNGSR	2|2/1,C,Carbamidomethyl/9,N,Deamidated|	773591 
ACDVVHVMLNGSR	2|3/1,C,Carbamidomethyl/7,M,Oxidation/9,N,Deamidated|	778158 
ACDVVHVMLNGSR	3|2/1,C,Carbamidomethyl/9,N,Deamidated|	782427 
ACDVVHVMLNGSR	3|3/1,C,Carbamidomethyl/7,M,Oxidation/9,N,Deamidated|	788554 
ACEPLQEGDYYDR	2|1/1,C,Carbamidomethyl|	92604219 
ACGPFTNFNTTWEVIPK	2|2/1,C,Carbamidomethyl/8,N,Deamidated|	812870 
ACMNETR	2|2/1,C,Carbamidomethyl/3,N,Deamidated|	821269 
ACMNETR	2|3/1,C,Carbamidomethyl/2,M,Oxidation/3,N,Deamidated|	828252 
ACMTNLSTK	2|2/1,C,Carbamidomethyl/4,N,Deamidated|CID	111281366 
ACMTNLSTK	2|3/1,C,Carbamidomethyl/2,M,Oxidation/4,N,Deamidated|CID	111285786 
ACNNVVYSSTK	2|2/1,C,Carbamidomethyl/2,N,Deamidated|	135041681 
ACNVGVMCWCSGTNTQR	2|4/1,C,Carbamidomethyl/2,N,Deamidated/7,C,Carbamidomethyl/9,C,Carbamidomethyl|	92616373 
ACNVGVMCWCSGTNTQR	2|5/1,C,Carbamidomethyl/2,N,Deamidated/6,M,Oxidation/7,C,Carbamidomethyl/9,C,Carbamidomethyl|	92619547 
ACPANWSCSNTQVCR	2|5/1,C,Carbamidomethyl/4,N,Deamidated/7,C,Carbamidomethyl/9,N,Deamidated/13,C,Carbamidomethyl|	133518721 
ACPANWSCSNTQVCR	3|5/1,C,Carbamidomethyl/4,N,Deamidated/7,C,Carbamidomethyl/9,N,Deamidated/13,C,Carbamidomethyl|	133525479 
ACPSQWSCANTVDCR	2|4/1,C,Carbamidomethyl/7,C,Carbamidomethyl/9,N,Deamidated/13,C,Carbamidomethyl|	133494543 
ACPSQWSCANTVDCR	3|4/1,C,Carbamidomethyl/7,C,Carbamidomethyl/9,N,Deamidated/13,C,Carbamidomethyl|	133500038 
ACPTVGMETNVGLWNK	2|2/1,C,Carbamidomethyl/9,N,Deamidated|	111345077 
ACPTVGMETNVGLWNK	2|3/1,C,Carbamidomethyl/6,M,Oxidation/9,N,Deamidated|	111348377 
ACPVAEDGCADVK	2|2/1,C,Carbamidomethyl/8,C,Carbamidomethyl|	32492118 
ACQGCTFGGPICWNCSNETSL	2|5/1,C,Carbamidomethyl/4,C,Carbamidomethyl/11,C,Carbamidomethyl/14,C,Carbamidomethyl/16,N,Deamidated|CID	98827943 
ACSVSIPQDNNTNATSSR	2|2/1,C,Carbamidomethyl/9,N,Deamidated|	111459810 
ACTCEPRMGCIT	2|3/1,C,Carbamidomethyl/3,C,Carbamidomethyl/9,C,Carbamidomethyl|	111190413 
ACTCEPRMGCIT	2|4/1,C,Carbamidomethyl/3,C,Carbamidomethyl/7,M,Oxidation/9,C,Carbamidomethyl|	111194802 
ACTEAEFACHSYNECVALEYR	3|3/1,C,Carbamidomethyl/8,C,Carbamidomethyl/14,C,Carbamidomethyl|	848759 
ACTENNECCHPECLGSCSAPDNDTACVACR	3|8/1,C,Carbamidomethyl/7,C,Carbamidomethyl/8,C,Carbamidomethyl/12,C,Carbamidomethyl/16,C,Carbamidomethyl/21,N,Deamidated/25,C,Carbamidomethyl/28,C,Carbamidomethyl|	863184 
ACTNSAVCR	2|3/1,C,Carbamidomethyl/3,N,Deamidated/7,C,Carbamidomethyl|	99189286 
ACTVQSQAVPSNMS	2|2/1,C,Carbamidomethyl/11,N,Deamidated|	99078008 
ACTVQSQAVPSNMS	2|3/1,C,Carbamidomethyl/11,N,Deamidated/12,M,Oxidation|	99082406 
ACTYFDANHTSTPN	2|2/1,C,Carbamidomethyl/7,N,Deamidated|	111400283 
ACVAGFTNITFHPQNK	2|2/1,C,Carbamidomethyl/7,N,Deamidated|	874068 
ACVAGFTNITFHPQNK	3|2/1,C,Carbamidomethyl/7,N,Deamidated|	878848 
ACVASDLSPR	2|1/1,C,Carbamidomethyl|	122681698 
ACVELDTK	2|1/1,C,Carbamidomethyl|	111255804 
ACVVHGSDLK	2|1/1,C,Carbamidomethyl|	893126 
ADADGFPR	2|0|	26996436 
ADANPPATEYHWTTLNGSLPK	2|1/15,N,Deamidated|	905096 
ADANPPATEYHWTTLNGSLPK	3|1/15,N,Deamidated|	910228 
ADCDANDLGIGGVPSPGEDCR	2|3/2,C,Carbamidomethyl/5,N,Deamidated/19,C,Carbamidomethyl|	19090501 
ADCDANDLGIGGVPSPGEDCR	3|3/2,C,Carbamidomethyl/5,N,Deamidated/19,C,Carbamidomethyl|	19096082 
ADDLTTYPTQFDYH	2|0|	121688037 
ADDLTWCGEFNTSK	2|2/6,C,Carbamidomethyl/10,N,Deamidated|	927451 
ADDTFFYVESGR	2|0|	113489660 
ADDTVCGPCPDNCHLDCQEIESK	3|5/5,C,Carbamidomethyl/8,C,Carbamidomethyl/11,N,Deamidated/12,C,Carbamidomethyl/16,C,Carbamidomethyl|	14087669 
ADELYKNGVKNKPTHVSMDVSGQEAKCGQQLPVGHVTK	5|1/26,C,Carbamidomethyl|	34385688 
ADELYKNGVKNKPTHVSMDVSGQEAKCGQQLPVGHVTK	5|2/17,M,Oxidation/26,C,Carbamidomethyl|	34390727 
ADEQIIELQR	2|0|	13093747 
ADFGFTEISR	2|0|	112882593 
ADFGRFT	2|0|	32716334 
ADGAFCVVLAHMENVS	2|2/5,C,Carbamidomethyl/13,N,Deamidated|	26873309 
ADGAFCVVLAHMENVS	2|3/5,C,Carbamidomethyl/11,M,Oxidation/13,N,Deamidated|	26877333 
ADGCDFVCR	2|2/3,C,Carbamidomethyl/7,C,Carbamidomethyl|	936714 
ADGTNSECDATVGSK	2|2/4,N,Deamidated/7,C,Carbamidomethyl|	98572944 
ADGTVNQIEGEATPVNLTEPAK	2|1/15,N,Deamidated|	945417 
ADGTVNQIEGEATPVNLTEPAK	3|1/15,N,Deamidated|	950283 
ADGTVNQIEGEATPVNLTEPAKLEVK	3|1/15,N,Deamidated|	966988 
ADHCEGCFARR	3|2/3,C,Carbamidomethyl/6,C,Carbamidomethyl|	45428853 
ADHGVVIKPGGR	3|0|	55914036 
ADIFVDPVLHTACALDIK	3|1/12,C,Carbamidomethyl|	979709 
ADIGAQLHFGLAQGNGLGK	3|0|	48253944 
ADIGCTPGSGK	2|1/4,C,Carbamidomethyl|	990278 
ADIGYSVDEDTFAR	2|0|	28282056 
ADIQMPFTCSVTYYGPSGQK	2|1/8,C,Carbamidomethyl|	999468 
ADIQMPFTCSVTYYGPSGQK	2|2/4,M,Oxidation/8,C,Carbamidomethyl|	1002476 
ADIQMPFTCSVTYYGPSGQK	3|1/8,C,Carbamidomethyl|	1009128 
ADIQMPFTCSVTYYGPSGQK	3|2/4,M,Oxidation/8,C,Carbamidomethyl|	1013932 
ADLAAHNQTFLK	2|1/6,N,Deamidated|CID	1038374 
ADLINNLGTIAK	2|0|	1047433 
ADLLLSTQPGR	2|0|	1055637 
ADLLLSTQPGREEGSPLELER	3|0|	1064428 
ADLNGSNMETVIGR	2|1/3,N,Deamidated|	1077330 
ADLNGSNMETVIGR	2|2/3,N,Deamidated/7,M,Oxidation|	1084604 
ADLSEAANR	2|0|	1101036 
ADLTNGDVSSPKR	2|1/4,N,Deamidated|	39172689 
ADLTNGDVSSPKR	3|1/4,N,Deamidated|	39177178 
ADMYNSNKEYAVSYKLEAGNLTLLYGNPMR	3|1/19,N,Deamidated|	37076564 
ADMYNSNKEYAVSYKLEAGNLTLLYGNPMR	3|2/19,N,Deamidated/28,M,Oxidation|	37081414 
ADMYNSNKEYAVSYKLEAGNLTLLYGNPMR	3|2/2,M,Oxidation/19,N,Deamidated|	37086289 
ADMYNSNKEYAVSYKLEAGNLTLLYGNPMR	3|3/2,M,Oxidation/19,N,Deamidated/28,M,Oxidation|	37091473 
ADMYNSNKEYAVSYKLEAGNLTLLYGNPMR	4|1/19,N,Deamidated|	37096372 
ADMYNSNKEYAVSYKLEAGNLTLLYGNPMR	4|2/19,N,Deamidated/28,M,Oxidation|	37101289 
ADMYNSNKEYAVSYKLEAGNLTLLYGNPMR	4|2/2,M,Oxidation/19,N,Deamidated|	37105739 
ADMYNSNKEYAVSYKLEAGNLTLLYGNPMR	4|3/2,M,Oxidation/19,N,Deamidated/28,M,Oxidation|	37111688 
ADNNTLNSLALLR	2|1/2,N,Deamidated|	59200756 
ADNQTCDGELLFNMTK	2|3/2,N,Deamidated/5,C,Carbamidomethyl/12,N,Deamidated|CID	1111127 
ADNQTCDGELLFNMTK	2|4/2,N,Deamidated/5,C,Carbamidomethyl/12,N,Deamidated/13,M,Oxidation|CID	1116369 
ADNTSTPANGYR	2|1/2,N,Deamidated|	121511619 
ADNVPPQGIPYVTLGK	2|0|	51274402 
ADPDTAVEHKSAVDWQGLTVR	3|0|	119261646 
ADPDTAVEHKSAVDWQGLTVR	4|0|	119266555 
ADPGASNAGTNEGLGPQWAGR	2|2/6,N,Deamidated/10,N,Deamidated|CID	68956207 
ADQFCFPNIR	2|1/4,C,Carbamidomethyl|	84065464 
ADRPRVMCR	3|1/7,C,Carbamidomethyl|	95203960 
ADRPRVMCR	3|2/6,M,Oxidation/7,C,Carbamidomethyl|	95208621 
ADSAGVIGTER	2|0|	34219759 
ADSFNLSLSDMSQEWR	2|1/4,N,Deamidated|CID	1130134 
ADSFNLSLSDMSQEWR	2|2/4,N,Deamidated/10,M,Oxidation|CID	1134282 
ADSIIVPEESHEAEIDDNSR	3|0|	130590943 
ADSLGNSAPQSNK	2|2/5,N,Deamidated/11,N,Deamidated|	101376842 
ADSSQDAERMFPR	3|0|	27487414 
ADSSQDAERMFPR	3|1/9,M,Oxidation|	27492461 
ADSTLDHTNNLLTN	2|1/8,N,Deamidated|	45860572 
ADSTLGGNFYR	2|1/7,N,Deamidated|	30580247 
ADTDGGLIFR	2|0|	1147593 
ADTGNTTVK	2|1/4,N,Deamidated|	110359622 
ADTIDTYPHNFQEGER	2|1/9,N,Deamidated|	22279176 
ADTIDTYPHNFQEGER	3|1/9,N,Deamidated|	22282737 
ADTNQSMKVGSGR	2|1/3,N,Deamidated|	32817606 
ADTNQSMKVGSGR	2|2/3,N,Deamidated/6,M,Oxidation|	32824843 
ADTNQSMKVGSGR	3|1/3,N,Deamidated|	32830720 
ADTNQSMKVGSGR	3|2/3,N,Deamidated/6,M,Oxidation|	32837428 
ADTVGDSINHAGWSK	2|1/8,N,Deamidated|	14894697 
ADTVGDSINHAGWSK	3|1/8,N,Deamidated|	14900985 
ADVFGGAVDK	2|0|	14681092 
AEAACDVVHVMLNGSR	2|2/4,C,Carbamidomethyl/12,N,Deamidated|	1157489 
AEAACDVVHVMLNGSR	2|3/4,C,Carbamidomethyl/10,M,Oxidation/12,N,Deamidated|	1162298 
AEAESLYQSK	2|0|	1175566 
AEAGPEGVAPAPEGEK	2|0|	1183852 
AEALTNIESYK	2|1/5,N,Deamidated|	23701452 
AEAPHFAIVPSTLIYK	2|0|	48667355 
AEAPHFAIVPSTLIYK	3|0|	48673277 
AEATNTACICR	2|2/7,C,Carbamidomethyl/9,C,Carbamidomethyl|	115174870 
AEAVGETLTLPGLVSADNGTYTCEASNK	2|2/17,N,Deamidated/22,C,Carbamidomethyl|	1196950 
AEAVGETLTLPGLVSADNGTYTCEASNK	3|2/17,N,Deamidated/22,C,Carbamidomethyl|	1198560 
AEDALEQQYIIR	2|0|	134857650 
AEDGATPSPSNETPK	2|1/10,N,Deamidated|	1209149 
AEDLTATEDNAMER	2|0|	23036424 
AEDLTATEDNAMER	2|1/11,M,Oxidation|	23039434 
AEDPLVYGR	2|0|	33038277 
AEDSGEYHCVYHFVSAPK	2|1/8,C,Carbamidomethyl|	1215475 
AEDSGEYHCVYHFVSAPK	3|1/8,C,Carbamidomethyl|	1220629 
AEDSGEYHCVYHFVSAPK	4|1/8,C,Carbamidomethyl|	1228690 
AEDSGEYHCVYHFVSAPKANATIEVK	4|2/8,C,Carbamidomethyl/19,N,Deamidated|	1252400 
AEDTAGQTALTVMRPDASLQVDTVVPNATVSEK	3|1/26,N,Deamidated|	1262019 
AEDTAGQTALTVMRPDASLQVDTVVPNATVSEK	3|2/12,M,Oxidation/26,N,Deamidated|	1269934 
AEDTAGQTALTVMRPDASLQVDTVVPNATVSEK	4|1/26,N,Deamidated|	1274882 
AEDTAGQTALTVMRPDASLQVDTVVPNATVSEK	4|2/12,M,Oxidation/26,N,Deamidated|	1282451 
AEDVEINLELSMVTMK	2|1/6,N,Deamidated|	60951450 
AEDVEINLELSMVTMK	2|2/6,N,Deamidated/11,M,Oxidation|	60954516 
AEDVEINLELSMVTMK	2|2/6,N,Deamidated/14,M,Oxidation|	60957693 
AEDVEINLELSMVTMK	2|3/6,N,Deamidated/11,M,Oxidation/14,M,Oxidation|	60962531 
AEDYGPVEVISHWHPNITIN	3|1/15,N,Deamidated|	1320520 
AEEALNVDSSNSPTIDHIVE	2|1/5,N,Deamidated|	120900814 
AEEALNVDSSNSPTIDHIVE	3|1/5,N,Deamidated|	120906527 
AEEASHWLWSR	2|0|	1328283 
AEEDEILNR	2|1/7,N,Deamidated|	1336824 
AEEFGNETWGVTK	2|1/5,N,Deamidated|	1346416 
AEEGPTQVLR	2|0|	40185658 
AEEKALAIKER	2|0|	1355823 
AEEKALAIKER	3|0|	1360467 
AEELGLPILGVLR	2|0|	1380219 
AEELSMNTLNK	2|1/6,N,Deamidated|	20150695 
AEELSMNTLNK	2|2/5,M,Oxidation/6,N,Deamidated|	20154317 
AEEPVLNWYYTVK	2|1/6,N,Deamidated|	26770305 
AEFNITLIHPK	2|1/3,N,Deamidated|	1389002 
AEFNITLIHPK	3|1/3,N,Deamidated|	1394253 
AEGGAGTLGSGGAPEVLK	2|0|	32119214 
AEGGGGGGRPGAPAAGDGK	3|0|	1408651 
AEGGGNSVSPDTLGGHGGNEDK	2|1/5,N,Deamidated|CID	38995381 
AEGGGNSVSPDTLGGHGGNEDK	3|1/5,N,Deamidated|	38999823 
AEGQDQGSAYANR	2|1/11,N,Deamidated|	1419059 
AEGYPVSIGCNVTGH	2|2/9,C,Carbamidomethyl/10,N,Deamidated|	1428518 
AEHGAEPPAPEPSAGASSNWTTLPPPLFSK	3|1/18,N,Deamidated|	1440944 
AEHIIGGTHVDLMTQTNFVAIVTK	3|0|	125317027 
AEHIIGGTHVDLMTQTNFVAIVTK	3|1/12,M,Oxidation|	125322067 
AEHISDECK	2|1/7,C,Carbamidomethyl|	1450656 
AEHISDECK	3|1/7,C,Carbamidomethyl|	1454095 
AEITDNFLAK	2|0|	58685197 
AEIVEEETNKNQSK	2|1/10,N,Deamidated|	123531311 
AEKENDTGVVHQVEECR	3|2/4,N,Deamidated/15,C,Carbamidomethyl|	1467703 
AEKENDTGVVHQVEECR	4|2/4,N,Deamidated/15,C,Carbamidomethyl|	1472609 
AEKENTSSWYEVDSFTPFR	2|1/4,N,Deamidated|	1489641 
AEKENTSSWYEVDSFTPFR	3|1/4,N,Deamidated|	1494829 
AEKPVGDLSSPNETK	2|1/11,N,Deamidated|	1510819 
AEKPVGDLSSPNETK	3|1/11,N,Deamidated|	1514694 
AELDLRPHGLGLFENSSAPR	3|1/14,N,Deamidated|	1528869 
AELDLRPHGLGLFENSSAPR	4|1/14,N,Deamidated|	1532527 
AELDREDFEHVKNSTY	3|1/12,N,Deamidated|	1548439 
AELDREDFEHVKNSTYT	3|1/12,N,Deamidated|	1558729 
AELDTVCR	2|1/6,C,Carbamidomethyl|	1569410 
AELIEHPLNISLGDVV	2|1/8,N,Deamidated|	1577978 
AELIEHPLNISLGDVVLY	2|1/8,N,Deamidated|	1587586 
AELLKTASNLTVSVLEAEGVFEK	3|1/8,N,Deamidated|	1596612 
AELLKTASNLTVSVLEAEGVFEKGSFK	4|1/8,N,Deamidated|	1607078 
AELLQTLFLNIAAMR	2|0|	49964815 
AELLQTLFLNIAAMR	2|1/13,M,Oxidation|	49970461 
AELLQTLFLNIAAMR	3|0|	49976031 
AELLQTLFLNIAAMR	3|1/13,M,Oxidation|	49981291 
AELQGLPHIR	2|0|	1620555 
AELQKSSRSGCENGSVCMVTADR	3|3/10,C,Carbamidomethyl/12,N,Deamidated/16,C,Carbamidomethyl|	61562242 
AELQKSSRSGCENGSVCMVTADR	3|4/10,C,Carbamidomethyl/12,N,Deamidated/16,C,Carbamidomethyl/17,M,Oxidation|	61569680 
AELQKSSRSGCENGSVCMVTADR	4|3/10,C,Carbamidomethyl/12,N,Deamidated/16,C,Carbamidomethyl|	61575730 
AELQKSSRSGCENGSVCMVTADR	4|4/10,C,Carbamidomethyl/12,N,Deamidated/16,C,Carbamidomethyl/17,M,Oxidation|	61580379 
AELQLNHTGPQQDPR	2|1/5,N,Deamidated|	1629315 
AELQLNHTGPQQDPR	3|1/5,N,Deamidated|	1634463 
AELTVQAQPEFLK	2|0|	1651856 
AELYKPETREGQLQDWLNSDK	3|0|	112626319 
AEMSVAYSYGYDYNALNNLNK	2|1/19,N,Deamidated|	37006142 
AEMSVAYSYGYDYNALNNLNK	2|2/2,M,Oxidation/19,N,Deamidated|	37009254 
AEMVESELDQK	2|0|CID	100547264 
AEMVESELDQK	2|1/2,M,Oxidation|CID	100549498 
AENDSAPSAGAAGVK	2|0|	128053700 
AENDSHAYTTGPGIR	3|1/2,N,Deamidated|	110688663 
AENGDRYTIGSSK	2|0|	101971830 
AENGTCIDIDECK	2|3/2,N,Deamidated/5,C,Carbamidomethyl/11,C,Carbamidomethyl|	1665769 
AENGTVLQGSTVASVYK	2|1/2,N,Deamidated|CID	1673220 
AENKTIDPAAR	2|1/2,N,Deamidated|	46590791 
AENKTLLRAFDESELEK	3|1/2,N,Deamidated|	97768898 
AENQTAPGEVPALSNLRPPSR	3|1/2,N,Deamidated|	1686823 
AENQVNVTCQVR	2|2/5,N,Deamidated/8,C,Carbamidomethyl|	1696211 
AENTIGINK	2|1/2,N,Deamidated|CID	50909544 
AEPGTHLCIDVEDAMNITR	3|2/7,C,Carbamidomethyl/15,N,Deamidated|	1705537 
AEPGTHLCIDVEDAMNITR	3|3/7,C,Carbamidomethyl/14,M,Oxidation/15,N,Deamidated|	1711355 
AEPPLNASASDQGEK	2|1/5,N,Deamidated|	1730499 
AEPPMANAGTDFQ	2|0|	78544555 
AEPPMANAGTDFQ	2|1/4,M,Oxidation|	78548172 
AERTQLEKSAAGEK	3|0|	108355159 
AESIEFHDCK	2|1/8,C,Carbamidomethyl|	26949556 
AESLAVHNITVCEQK	2|2/7,N,Deamidated/11,C,Carbamidomethyl|	1740380 
AESLSMQNSQFSFAK	2|1/7,N,Deamidated|	58798345 
AESLSMQNSQFSFAK	2|2/5,M,Oxidation/7,N,Deamidated|	58805445 
AESNSQTEASVYTPSDDSER	2|1/3,N,Deamidated|	108855147 
AESNSQTEASVYTPSDDSER	3|1/3,N,Deamidated|	108861897 
AETEEEPMTEEAEVK	2|0|	112749533 
AETEEEPMTEEAEVK	2|1/7,M,Oxidation|	112755672 
AETEETEVNYFGWAGK	2|1/8,N,Deamidated|	20416738 
AETEVVDFLDACNLAAMSHMGATQAQK	2|2/11,C,Carbamidomethyl/12,N,Deamidated|	34051175 
AETEVVDFLDACNLAAMSHMGATQAQK	2|3/11,C,Carbamidomethyl/12,N,Deamidated/16,M,Oxidation|	34057116 
AETEVVDFLDACNLAAMSHMGATQAQK	2|3/11,C,Carbamidomethyl/12,N,Deamidated/19,M,Oxidation|	34063082 
AETEVVDFLDACNLAAMSHMGATQAQK	2|4/11,C,Carbamidomethyl/12,N,Deamidated/16,M,Oxidation/19,M,Oxidation|	34069048 
AETEVVDFLDACNLAAMSHMGATQAQK	3|2/11,C,Carbamidomethyl/12,N,Deamidated|	34075197 
AETEVVDFLDACNLAAMSHMGATQAQK	3|3/11,C,Carbamidomethyl/12,N,Deamidated/16,M,Oxidation|	34080356 
AETEVVDFLDACNLAAMSHMGATQAQK	3|3/11,C,Carbamidomethyl/12,N,Deamidated/19,M,Oxidation|	34084851 
AETEVVDFLDACNLAAMSHMGATQAQK	3|4/11,C,Carbamidomethyl/12,N,Deamidated/16,M,Oxidation/19,M,Oxidation|	34089123 
AETEVVDFLDACNLAAMSHMGATQAQK	4|2/11,C,Carbamidomethyl/12,N,Deamidated|	34094417 
AETEVVDFLDACNLAAMSHMGATQAQK	4|3/11,C,Carbamidomethyl/12,N,Deamidated/16,M,Oxidation|	34098878 
AETEVVDFLDACNLAAMSHMGATQAQK	4|3/11,C,Carbamidomethyl/12,N,Deamidated/19,M,Oxidation|	34103919 
AETEVVDFLDACNLAAMSHMGATQAQK	4|4/11,C,Carbamidomethyl/12,N,Deamidated/16,M,Oxidation/19,M,Oxidation|	34110205 
AETFIEQANDLLPITK	2|1/8,N,Deamidated|	60008432 
AETGQWLIEIFPLNR	2|1/13,N,Deamidated|	22726935 
AETNLLGAGLSK	2|1/3,N,Deamidated|	39087840 
AEVANLSAHSASPIQDAVLK	3|1/4,N,Deamidated|	1746643 
AEVAPGTPGVPGGPGAGR	2|0|	33442993 
AEVDTYCR	2|1/6,C,Carbamidomethyl|	1760221 
AEVLNETIQEGGTR	2|1/4,N,Deamidated|	1768517 
AEVQLNKLDCPTEGQEFLK	2|2/5,N,Deamidated/9,C,Carbamidomethyl|	61124200 
AEVQLNKLDCPTEGQEFLK	3|2/5,N,Deamidated/9,C,Carbamidomethyl|	61128778 
AEVTLNNTIYK	2|1/5,N,Deamidated|	1777586 
AEVVDNALGTR	2|1/5,N,Deamidated|	126154649 
AEWQNITK	2|1/4,N,Deamidated|	1787420 
AFAPVNGLR	2|0|	79496853 
AFCHANCSGPAPAAKPDPDGGR	3|3/2,C,Carbamidomethyl/5,N,Deamidated/6,C,Carbamidomethyl|	1795724 
AFDGPITITIVNR	2|0|	1806765 
AFDLINYLGNENHTAPITEA	2|1/11,N,Deamidated|	1817162 
AFDLPLSPVTIK	2|0|	1825488 
AFEHSVHR	2|0|	1838212 
AFENVEILKSDNIRFKSQQR	4|0|	25273549 
AFENVTDLQWLILDHNLLENSK	3|1/3,N,Deamidated|	1852131 
AFFSEVER	2|0|	1859774 
AFGHEPSTESELYSVIFNQLVSR	2|1/17,N,Deamidated|	47576806 
AFGHEPSTESELYSVIFNQLVSR	3|1/17,N,Deamidated|	47581487 
AFGPGLQGGSAGSPAR	2|0|	1865420 
AFGQPDVPFQISPYNQLTQQGLSLLGLQK	3|0|CID	30445132 
AFGYYGPLR	2|0|	1873242 
AFIAHTR	2|0|	30959688 
AFIFDTNGNIESK	2|1/6,N,Deamidated|CID	30634442 
AFINGTGVETVVSADLPNAH	2|1/3,N,Deamidated|	1882007 
AFINGTGVETVVSADLPNAH	3|1/3,N,Deamidated|	1886149 
AFLAQELSWGTPVNTTGTGK	2|1/13,N,Deamidated|	127034178 
AFLLVQDIMEDTMR	2|0|	1901411 
AFLLVQDIMEDTMR	2|1/12,M,Oxidation|	1905948 
AFLLVQDIMEDTMR	2|1/8,M,Oxidation|	1910122 
AFLLVQDIMEDTMR	2|2/8,M,Oxidation/12,M,Oxidation|	1914295 
AFMPYVITNLR	2|0|	81390607 
AFMPYVITNLR	2|1/2,M,Oxidation|	81395181 
AFNGQSSHGSVYTMMDGCGYLEQDR	3|2/2,N,Deamidated/17,C,Carbamidomethyl|	140919473 
AFNGQSSHGSVYTMMDGCGYLEQDR	3|3/2,N,Deamidated/13,M,Oxidation/17,C,Carbamidomethyl|	140924671 
AFNGQSSHGSVYTMMDGCGYLEQDR	3|3/2,N,Deamidated/14,M,Oxidation/17,C,Carbamidomethyl|	140929704 
AFNGQSSHGSVYTMMDGCGYLEQDR	3|4/2,N,Deamidated/13,M,Oxidation/14,M,Oxidation/17,C,Carbamidomethyl|	140934681 
AFNGTQR	2|1/2,N,Deamidated|	1935361 
AFNKGEKKDT	3|0|	1944099 
AFNKGEKKDTCTQECSYFNITKVESR	4|3/10,C,Carbamidomethyl/14,C,Carbamidomethyl/18,N,Deamidated|	1954196 
AFNLSNVTGNSR	2|2/2,N,Deamidated/5,N,Deamidated|	1967717 
AFNNSIIPEDTFFPSPESSCDVK	2|2/2,N,Deamidated/19,C,Carbamidomethyl|	1976432 
AFNNSIIPEDTFFPSPESSCDVK	3|2/2,N,Deamidated/19,C,Carbamidomethyl|	1984069 
AFNNVQVPTQLILPPTR	2|1/2,N,Deamidated|	51945383 
AFNPNGSTK	2|1/4,N,Deamidated|	100890753 
AFNSSDNLIQFK	2|0|	104414746 
AFNSTLPTM	2|1/2,N,Deamidated|	2001886 
AFNSTLPTM	2|2/2,N,Deamidated/8,M,Oxidation|	2008657 
AFNSTLPTMAQM	2|1/2,N,Deamidated|	2028442 
AFNSTLPTMAQM	2|2/2,N,Deamidated/11,M,Oxidation|	2035073 
AFNSTLPTMAQM	2|2/2,N,Deamidated/8,M,Oxidation|	2042053 
AFNSTLPTMAQM	2|3/2,N,Deamidated/8,M,Oxidation/11,M,Oxidation|	2048728 
AFNSTLPTMAQME	2|1/2,N,Deamidated|	2082324 
AFNSTLPTMAQME	2|2/2,N,Deamidated/11,M,Oxidation|	2085964 
AFNSTLPTMAQME	2|2/2,N,Deamidated/8,M,Oxidation|	2089775 
AFNSTLPTMAQME	2|3/2,N,Deamidated/8,M,Oxidation/11,M,Oxidation|	2093459 
AFNSTLPTMAQMEK	1|1/2,N,Deamidated|	2112054 
AFNSTLPTMAQMEK	1|2/2,N,Deamidated/11,M,Oxidation|	2118765 
AFNSTLPTMAQMEK	1|2/2,N,Deamidated/8,M,Oxidation|	2123100 
AFNSTLPTMAQMEK	1|3/2,N,Deamidated/8,M,Oxidation/11,M,Oxidation|	2129692 
AFNSTLPTMAQMEK	2|1/2,N,Deamidated|	2134021 
AFNSTLPTMAQMEK	2|2/2,N,Deamidated/11,M,Oxidation|	2142488 
AFNSTLPTMAQMEK	2|2/2,N,Deamidated/8,M,Oxidation|	2150812 
AFNSTLPTMAQMEK	2|3/2,N,Deamidated/8,M,Oxidation/11,M,Oxidation|	2160325 
AFNSTLPTMAQMEK	3|1/2,N,Deamidated|	2169525 
AFNSTLPTMAQMEK	3|2/2,N,Deamidated/11,M,Oxidation|	2176311 
AFNSTLPTMAQMEK	3|2/2,N,Deamidated/8,M,Oxidation|	2181869 
AFNSTLPTMAQMEK	3|3/2,N,Deamidated/8,M,Oxidation/11,M,Oxidation|	2190219 
AFNTSVHAAIR	2|1/2,N,Deamidated|	2274917 
AFNVTFR	2|1/2,N,Deamidated|	2283923 
AFPLDGSKNRAAR	3|1/8,N,Deamidated|	95312018 
AFQADSSDR	2|0|	27472039 
AFQYDTNCSFR	2|2/6,N,Deamidated/7,C,Carbamidomethyl|CID	2293932 
AFSDSTGGSNQSESAR	2|1/9,N,Deamidated|	106860741 
AFSGSNASVSAPSPLVELILNHIVPPEDER	3|1/5,N,Deamidated|	2302898 
AFSNSSYVLNPTTGELVFDPL	2|2/3,N,Deamidated/9,N,Deamidated|	2311832 
AFSNSSYVLNPTTGELVFDPLSASDTGEYSCEAR	3|3/3,N,Deamidated/9,N,Deamidated/30,C,Carbamidomethyl|	2316804 
AFSTLLVNVSGK	2|1/7,N,Deamidated|	2330040 
AFTNAFLSGR	2|1/3,N,Deamidated|	112855059 
AFTNFSSSHDHFR	3|1/3,N,Deamidated|	2340991 
AFYDLDEQNDSNAFIALPTR	2|1/8,N,Deamidated|	15477249 
AFYDLDEQNDSNAFIALPTR	3|1/8,N,Deamidated|	15481029 
AFYNESWER	2|1/3,N,Deamidated|	2350558 
AFYNGSLTAQIVK	2|1/3,N,Deamidated|	2360115 
AGAAASGEPNLAAAGVR	2|1/9,N,Deamidated|	59552749 
AGAASRGAGIPITQNDLK	2|0|	15016035 
AGAEQNQIITAVTTDAPDDSR	2|1/5,N,Deamidated|	20544578 
AGAEQNQIITAVTTDAPDDSR	3|1/5,N,Deamidated|	20549477 
AGAHLQGGAKR	2|0|	2370904 
AGAINATYK	2|1/4,N,Deamidated|	2379732 
AGAQPQAGLSQANFTLGPVSR	2|1/12,N,Deamidated|	2388512 
AGCFGPENR	2|2/2,C,Carbamidomethyl/7,N,Deamidated|	33532957 
AGDSLLDADPDK	2|0|	59962303 
AGDTNEGTVVR	2|1/4,N,Deamidated|	122434119 
AGDVPIVATIR	2|0|	113409877 
AGEGAGAPGGPAAPR	2|0|	33066220 
AGENVTLSCSSR	2|2/3,N,Deamidated/8,C,Carbamidomethyl|	2397827 
AGEPLPQNSSMAR	2|1/7,N,Deamidated|CID	2411961 
AGEPLPQNSSMAR	2|2/7,N,Deamidated/10,M,Oxidation|CID	2418320 
AGESAAPNGAVGAAR	2|1/7,N,Deamidated|	121768418 
AGESKDQYVSR	2|0|CID	110203461 
AGETDSSNLNVSEPR	2|1/9,N,Deamidated|	2434947 
AGFAGDDAPR	2|0|	2444079 
AGFAGDDAPRAVFPSIVGRPR	3|0|	2455033 
AGFATIPLNIITK	2|0|	49417893 
AGFEAVENGTVCR	2|2/7,N,Deamidated/11,C,Carbamidomethyl|	2466570 
AGFEAVENGTVCRG	2|1/7,N,Deamidated|	2477608 
AGFEYAFDQLQNSNITR	2|1/13,N,Deamidated|	2487083 
AGFEYAFDQLQNSNITR	3|1/13,N,Deamidated|	2492327 
AGFGQNTVEIK	1|1/5,N,Deamidated|	22538966 
AGFGQNTVEIK	2|1/5,N,Deamidated|	22543098 
AGFLISPLSTGNLASYTYTQR	2|1/11,N,Deamidated|	103735186 
AGFSFDLSPLTK	2|0|	2507742 
AGGCAPIDGPTQNADDKLGCK	2|3/3,C,Carbamidomethyl/12,N,Deamidated/19,C,Carbamidomethyl|	54893285 
AGGCAPIDGPTQNADDKLGCK	3|3/3,C,Carbamidomethyl/12,N,Deamidated/19,C,Carbamidomethyl|	54898608 
AGGGLTSVGSFSNGDASASSGR	2|1/12,N,Deamidated|	28070570 
AGGGLTSVGSFSNGDASASSGR	3|1/12,N,Deamidated|	28075799 
AGGGPGENTGFEGPFGPGYPNDR	2|1/7,N,Deamidated|	33117365 
AGGGPGENTGFEGPFGPGYPNDR	3|1/7,N,Deamidated|	33121302 
AGGGPPGPQVPR	2|0|	40597127 
AGGNQNHGYRGVTSDMLECYDQPYSR	3|2/3,N,Deamidated/18,C,Carbamidomethyl|	97485194 
AGGNQNHGYRGVTSDMLECYDQPYSR	3|3/3,N,Deamidated/15,M,Oxidation/18,C,Carbamidomethyl|	97490046 
AGGSLFVNCSTDCPSSEK	2|3/7,N,Deamidated/8,C,Carbamidomethyl/12,C,Carbamidomethyl|	2516354 
AGGVDPGPNESHLTVK	2|1/8,N,Deamidated|	21626444 
AGHFQNTSSPSA	2|1/5,N,Deamidated|	2529440 
AGHFQNTSSPSAR	2|1/5,N,Deamidated|	2538743 
AGHFQNTSSPSAR	3|1/5,N,Deamidated|	2544080 
AGHNSFCR	2|2/3,N,Deamidated/6,C,Carbamidomethyl|	43289919 
AGHNYTLK	2|1/3,N,Deamidated|	2559297 
AGHSETTVR	2|0|	98553017 
AGHSETTVR	3|0|	98558130 
AGIFPYHQVLAWGTK	3|0|	43280492 
AGINIELSMYHHK	3|1/3,N,Deamidated|	46187739 
AGINIELSMYHHK	3|2/3,N,Deamidated/8,M,Oxidation|	46190823 
AGIYTHVPDIR	3|0|	140391738 
AGKITFAEK	2|0|	2567933 
AGKITFAEK	3|0|	2575138 
AGKPVICATQMLESMIK	3|1/6,C,Carbamidomethyl|	2596120 
AGKPVICATQMLESMIK	3|2/6,C,Carbamidomethyl/10,M,Oxidation|	2600351 
AGKPVICATQMLESMIK	3|2/6,C,Carbamidomethyl/14,M,Oxidation|	2604602 
AGKPVICATQMLESMIK	3|3/6,C,Carbamidomethyl/10,M,Oxidation/14,M,Oxidation|	2608853 
AGLEVYPSILNQDNK	2|1/13,N,Deamidated|	2631468 
AGLLLSLDTK	2|0|	70975812 
AGLQAFFQVQECNK	2|2/11,C,Carbamidomethyl/12,N,Deamidated|	2638751 
AGLQVYNK	2|0|	2647854 
AGLSQANFTLGPVSR	2|1/6,N,Deamidated|	2659610 
AGLSSPDSEAVHVEDVTVTLDGICFNQSHTLSPPK	4|2/23,C,Carbamidomethyl/25,N,Deamidated|	43833439 
AGMTHIVR	2|0|	2674343 
AGMTHIVR	2|1/2,M,Oxidation|	2678606 
AGMTHIVR	3|0|	2682614 
AGMTHIVR	3|1/2,M,Oxidation|	2687008 
AGNCSWEAHPGNR	2|2/2,N,Deamidated/3,C,Carbamidomethyl|	2709501 
AGNCSWEAHPGNR	3|2/2,N,Deamidated/3,C,Carbamidomethyl|	2714832 
AGNECVDTDECSVGNPCGNGTCK	2|5/4,C,Carbamidomethyl/10,C,Carbamidomethyl/16,C,Carbamidomethyl/18,N,Deamidated/21,C,Carbamidomethyl|CID	2730720 
AGNECVDTDECSVGNPCGNGTCK	3|5/4,C,Carbamidomethyl/10,C,Carbamidomethyl/16,C,Carbamidomethyl/18,N,Deamidated/21,C,Carbamidomethyl|CID	2736824 
AGNGATEISYVK	2|1/2,N,Deamidated|	113661879 
AGNHTSGAGLVQINK	2|2/2,N,Deamidated/13,N,Deamidated|	2755524 
AGNITTDGYEILGK	2|1/2,N,Deamidated|	2763826 
AGNLEDLMSNITNR	2|2/9,N,Deamidated/12,N,Deamidated|	2768728 
AGNLEDLMSNITNR	2|3/7,M,Oxidation/9,N,Deamidated/12,N,Deamidated|	2775384 
AGNTLVRNESHK	2|1/7,N,Deamidated|	2793954 
AGNTQSHYESYW	2|1/2,N,Deamidated|	141111318 
AGPCYMCPEVNTTESK	2|3/3,C,Carbamidomethyl/6,C,Carbamidomethyl/10,N,Deamidated|CID	40037486 
AGPCYMCPEVNTTESK	2|4/3,C,Carbamidomethyl/5,M,Oxidation/6,C,Carbamidomethyl/10,N,Deamidated|CID	40042030 
AGPIGNATGQADCK	2|2/5,N,Deamidated/12,C,Carbamidomethyl|	2805359 
AGPKEINLIDDELPVPTTVGTH	3|1/6,N,Deamidated|	47282467 
AGPNGTLFVADAYK	2|1/3,N,Deamidated|	2816160 
AGPNTNGSQFFICTAK	2|2/5,N,Deamidated/12,C,Carbamidomethyl|	2826273 
AGPPGEHSFANSGASR	2|1/10,N,Deamidated|	22064409 
AGPTLANCTASCTH	2|3/6,N,Deamidated/7,C,Carbamidomethyl/11,C,Carbamidomethyl|	113762603 
AGPTPDINVVILLTQTK	2|1/7,N,Deamidated|	71896455 
AGQCDLNLNEGSQKCAQFSPNVR	3|3/3,C,Carbamidomethyl/8,N,Deamidated/14,C,Carbamidomethyl|	93607806 
AGQCDTCGLPVTK	2|2/3,C,Carbamidomethyl/6,C,Carbamidomethyl|	120671219 
AGQKGDFQAGGANILGLHGLR	3|0|	48274583 
AGQKGDFQAGGANILGLHGLR	4|0|	48279668 
AGQLDLNLASR	2|1/6,N,Deamidated|	16251018 
AGQPATAFSQQDLLDGAVLYSHNGSLSPR	2|1/22,N,Deamidated|	2836219 
AGQPATAFSQQDLLDGAVLYSHNGSLSPR	3|1/22,N,Deamidated|	2843789 
AGQQDSLDR	2|0|	92637680 
AGQSAAGAAPGGGVDTR	2|0|	2859718 
AGQTTIIAHETVVTDTLQNEGGR	3|1/18,N,Deamidated|	51671230 
AGRPDPAFDETKTNEATAQHASAR	3|1/13,N,Deamidated|	54522325 
AGRPDPAFDETKTNEATAQHASAR	4|1/13,N,Deamidated|	54527493 
AGSDVTTVNWNLK	2|1/8,N,Deamidated|	118939576 
AGSEIEETNHSM	2|0|	107647451 
AGSEIEETNHSM	2|1/11,M,Oxidation|	107654211 
AGSGGHPDNSSMIFYANDTGAQQFEK	3|2/8,N,Deamidated/16,N,Deamidated|	2872697 
AGSGGHPDNSSMIFYANDTGAQQFEK	3|3/8,N,Deamidated/11,M,Oxidation/16,N,Deamidated|	2879804 
AGSGNLTLALEAK	2|1/4,N,Deamidated|	2900376 
AGSHIIQR	2|0|	2909603 
AGSHTWQR	2|0|	2918341 
AGSLWDPNITACK	2|2/7,N,Deamidated/11,C,Carbamidomethyl|	2927174 
AGSNCYVSSFYR	2|2/3,N,Deamidated/4,C,Carbamidomethyl|CID	133068795 
AGSPTAPVHDESLVGPVDPSSGQQSR	3|0|	2941448 
AGTCLNEVSPSHFVTPK	2|2/3,C,Carbamidomethyl/5,N,Deamidated|	124022551 
AGTHPLNPANSSH	2|1/9,N,Deamidated|	2951135 
AGTHPLNPANSSH	3|1/9,N,Deamidated|	2956422 
AGTHPLNPANSSHLL	2|1/9,N,Deamidated|	2977150 
AGTHPLNPANSSHLL	3|1/9,N,Deamidated|	2981658 
AGTHPLNPANSSHLLS	2|1/9,N,Deamidated|	3001375 
AGTHPLNPANSSHLLSL	2|1/9,N,Deamidated|	3010658 
AGTIAGLNVLR	2|0|	3022920 
AGTLGEQIFSIE	2|0|	3031606 
AGTLPNNTVMTNFAVITPTHR	3|1/11,N,Deamidated|	120728764 
AGTLPNNTVMTNFAVITPTHR	3|2/9,M,Oxidation/11,N,Deamidated|	120732964 
AGTLPNSITTYPDK	2|1/5,N,Deamidated|	140031761 
AGTNSSDLQQILSLLESNK	2|1/3,N,Deamidated|	3040528 
AGTNSSDLQQILSLLESNK	3|1/3,N,Deamidated|	3046049 
AGTVLNAYSGGIMTPYDTLR	2|0|CID	72346299 
AGTVLNAYSGGIMTPYDTLR	2|1/12,M,Oxidation|	72350714 
AGTVLNAYSGGIMTPYDTLR	3|0|	72355703 
AGTVLNAYSGGIMTPYDTLR	3|1/12,M,Oxidation|	72360406 
AGTVSGSEFTAHPR	2|0|	108470671 
AGTVVWNTSNLDTK	2|1/9,N,Deamidated|	120082489 
AGVLAHLEEER	2|0|	3067823 
AGVYFNNR	2|0|	83003903 
AGWLNINPINGTVDTTAVLDR	2|1/9,N,Deamidated|	3081434 
AGYCANNSTCTVNQGNQPQCR	3|5/3,C,Carbamidomethyl/5,N,Deamidated/6,N,Deamidated/9,C,Carbamidomethyl/19,C,Carbamidomethyl|	3089564 
AGYDNAHSAPSLGMVSNGSTLLNH	3|2/16,N,Deamidated/22,N,Deamidated|	3106263 
AGYDNAHSAPSLGMVSNGSTLLNH	3|3/13,M,Oxidation/16,N,Deamidated/22,N,Deamidated|	3111589 
AGYDNAHSAPSLGMVSNGSTLLNHTSDR	3|2/16,N,Deamidated/22,N,Deamidated|	3129606 
AGYDNAHSAPSLGMVSNGSTLLNHTSDR	3|3/13,M,Oxidation/16,N,Deamidated/22,N,Deamidated|	3137073 
AGYDNAHSAPSLGMVSNGSTLLNHTSDR	4|2/16,N,Deamidated/22,N,Deamidated|	3142065 
AGYDNAHSAPSLGMVSNGSTLLNHTSDR	4|3/13,M,Oxidation/16,N,Deamidated/22,N,Deamidated|	3148826 
AGYEEKNGTCQVCR	2|3/6,N,Deamidated/9,C,Carbamidomethyl/12,C,Carbamidomethyl|	3179374 
AGYEEKNGTCQVCR	3|3/6,N,Deamidated/9,C,Carbamidomethyl/12,C,Carbamidomethyl|	3184327 
AGYLNTLAGSVSTYSILDSIPK	2|1/4,N,Deamidated|	35472697 
AGYLNTLAGSVSTYSILDSIPK	3|1/4,N,Deamidated|	35479550 
AGYNDIGTEGETILK	2|1/3,N,Deamidated|	20084502 
AGYTYGFYEGR	2|0|	22185342 
AHCVWLECPIPDAPVVTNVTVK	2|3/2,C,Carbamidomethyl/7,C,Carbamidomethyl/17,N,Deamidated|	3199883 
AHCVWLECPIPDAPVVTNVTVK	3|3/2,C,Carbamidomethyl/7,C,Carbamidomethyl/17,N,Deamidated|	3204971 
AHEECGHPATENAILK	3|1/4,C,Carbamidomethyl|	48641103 
AHEGQQYNITR	2|1/7,N,Deamidated|	3219809 
AHEGQQYNITR	3|1/7,N,Deamidated|	3223560 
AHENCSADLQVSAK	2|2/3,N,Deamidated/4,C,Carbamidomethyl|	3238616 
AHENCSADLQVSAK	3|2/3,N,Deamidated/4,C,Carbamidomethyl|	3245902 
AHGPIATKDK	3|0|	54538478 
AHIAQLCEK	2|1/6,C,Carbamidomethyl|	3265261 
AHLAADLGTAAHVQLR	3|0|	44206412 
AHLGTGDPYTPGFPSFNHTQFPPSR	4|1/16,N,Deamidated|	3275714 
AHLLENDLSPHTL	2|1/5,N,Deamidated|	69928835 
AHLLLPQLKENDTHCIDFHYFVSSK	4|2/10,N,Deamidated/14,C,Carbamidomethyl|	3289398 
AHLMEIQVNGGTVAEK	3|0|	3302566 
AHLMEIQVNGGTVAEK	3|1/3,M,Oxidation|	3307193 
AHNIPHDFFSFNSEEIVR	3|0|	3323036 
AHNIPHDFFSFNSEEIVR	4|0|	3328882 
AHPNDWTVR	2|1/3,N,Deamidated|	15297543 
AHSQTHRVDLGTLR	4|0|	3346582 
AHSQTHRVDLGTLRGYYNQSEAGSHTVQR	3|1/17,N,Deamidated|	3362033 
AHSQTHRVDLGTLRGYYNQSEAGSHTVQR	4|1/17,N,Deamidated|	3368181 
AHSQTHRVDLGTLRGYYNQSEAGSHTVQR	5|1/17,N,Deamidated|	3375897 
AHTPYINIYNCEPAN	2|1/10,C,Carbamidomethyl|	3404280 
AHTPYINIYNCEPANPSEK	2|2/10,C,Carbamidomethyl/14,N,Deamidated|	3413318 
AHTPYINIYNCEPANPSEK	3|2/10,C,Carbamidomethyl/14,N,Deamidated|	3421267 
AHTVVGDLLELHCESLR	2|1/12,C,Carbamidomethyl|	3443301 
AHTVVGDLLELHCESLR	3|1/12,C,Carbamidomethyl|	3448145 
AHTVVGDLLELHCESLR	4|1/12,C,Carbamidomethyl|	3454290 
AHVVPCFDASK	2|1/5,C,Carbamidomethyl|	3473762 
AIANTGYTGPQIGTGFK	2|1/3,N,Deamidated|	112964093 
AIAQLNSK	2|0|	3482254 
AIAQLNSKYGK	2|0|	3490880 
AIAQQNTFYFAPCDLEN	2|2/5,N,Deamidated/12,C,Carbamidomethyl|	51705118 
AIAQQNTFYFAPCDLEN	3|2/5,N,Deamidated/12,C,Carbamidomethyl|	51708441 
AIAVNTNDK	1|1/4,N,Deamidated|CID	13449088 
AIAVNTNDK	2|1/4,N,Deamidated|	13455652 
AICNFTYR	2|2/2,C,Carbamidomethyl/3,N,Deamidated|	3499995 
AIDGVNTVR	2|1/5,N,Deamidated|	124912406 
AIDLDIENVSPLPNPR	2|0|	63881363 
AIDSDTFTDEVAQTTK	2|0|	26244718 
AIDYVQR	2|0|CID	3508611 
AIEGNTLIQHNYVTR	2|2/4,N,Deamidated/10,N,Deamidated|	71691286 
AIENITGFNK	2|1/3,N,Deamidated|CID	28371690 
AIEVNENNITALVTPLPV	3|1/7,N,Deamidated|	3515655 
AIFPNELLAEALSPAAEVSDLIQPK	3|0|	77530429 
AIFSVDTFQQFVNSGDEFHHSR	3|1/12,N,Deamidated|	93181844 
AIFSVDTFQQFVNSGDEFHHSR	4|1/12,N,Deamidated|	93187396 
AIFTLQDTQPTASTNIPLNAGR	2|1/18,N,Deamidated|	110268462 
AIFTLQDTQPTASTNIPLNAGR	3|1/18,N,Deamidated|	110273002 
AIGNGTVSGLVQAVDAETGK	2|1/3,N,Deamidated|	3526190 
AIGNGVPTVVFETLVK	2|1/3,N,Deamidated|	113382101 
AIGNIEHTQVNR	2|1/3,N,Deamidated|	24199296 
AIGYLNTGYQR	2|0|	3534290 
AIIDCGNCSR	2|3/4,C,Carbamidomethyl/6,N,Deamidated/7,C,Carbamidomethyl|	3548404 
AIITGCISGPNTR	2|1/5,C,Carbamidomethyl|	85539732 
AIKEGDNITLK	2|1/6,N,Deamidated|	3557047 
AILLSTTLNSRSHK	3|1/8,N,Deamidated|	102864134 
AILPNATLTPVSR	2|1/4,N,Deamidated|	3570918 
AILVDLEPGTMDSVR	2|0|	3580204 
AILVDLEPGTMDSVR	2|1/10,M,Oxidation|	3583719 
AIMLFEMFAPNVGALQR	2|0|	59116022 
AIMLFEMFAPNVGALQR	2|1/2,M,Oxidation|	59120125 
AIMLFEMFAPNVGALQR	2|1/6,M,Oxidation|	59124252 
AIMLFEMFAPNVGALQR	2|2/2,M,Oxidation/6,M,Oxidation|	59128379 
AINASVGAAGSAENAPSK	2|1/2,N,Deamidated|	3593998 
AINASVGAAGSAENAPSK	3|1/2,N,Deamidated|	3600065 
AINITVVESGYVR	2|1/2,N,Deamidated|	3618268 
AINLTWTKPFDGNSPLIR	2|1/2,N,Deamidated|	3626152 
AINLTWTKPFDGNSPLIR	3|1/2,N,Deamidated|	3631067 
AINQTAVECTWTGPR	2|2/2,N,Deamidated/8,C,Carbamidomethyl|	3648365 
AINTVKLQCDIK	2|2/2,N,Deamidated/8,C,Carbamidomethyl|CID	64217310 
AINYSNGTLDSLK	2|1/2,N,Deamidated|	52835104 
AIPASNSVH	2|1/5,N,Deamidated|	46659299 
AIPLEAQNFSVPEGGSLTLAPPLLR	3|1/7,N,Deamidated|	3658930 
AIPSLHLINFSVF	2|1/8,N,Deamidated|	70255042 
AIPTIVSDGNTTFQEK	2|1/9,N,Deamidated|	3669469 
AIPVIACNYNHGTNSI	2|2/6,C,Carbamidomethyl/9,N,Deamidated|	48839812 
AIQAFGNGTDVNVSPK	2|2/6,N,Deamidated/11,N,Deamidated|	3675750 
AIQDISVEETSAK	2|0|	3689599 
AIQLDGLNASQIR	2|1/7,N,Deamidated|	3703790 
AISENDEEDR	2|0|	19872800 
AISIPEHDEADEISDENR	2|0|	3712887 
AISIPEHDEADEISDENR	3|0|	3717849 
AISNNSQQSNEQTDPEPEENETK	3|2/3,N,Deamidated/19,N,Deamidated|	3732846 
AISSNANPPAHENST	2|2/4,N,Deamidated/12,N,Deamidated|	42487634 
AISTGESTHFVAGAPR	2|0|	3743548 
AIVFNVISR	2|1/4,N,Deamidated|	49137456 
AIWAATDHNVDNTTEIFR	3|1/11,N,Deamidated|	3752686 
AIYCSHVNCETK	2|3/3,C,Carbamidomethyl/7,N,Deamidated/8,C,Carbamidomethyl|	140381269 
AIYNQADFDSLPGTLK	2|1/3,N,Deamidated|CID	140002800 
AKCSDCDSTVRIDCEQNNPQLSK	3|4/2,C,Carbamidomethyl/5,C,Carbamidomethyl/13,C,Carbamidomethyl/17,N,Deamidated|	17806694 
AKDDLDPEKNDSEPGSQR	3|1/9,N,Deamidated|CID	3763163 
AKEKPEPEKTQEEEDVEEDK	4|0|	58068803 
AKELINWAQTAYASSGK	3|0|	135699711 
AKFLTDNVVEGQR	2|1/6,N,Deamidated|	124929929 
AKGCGEPFNR	2|2/3,C,Carbamidomethyl/8,N,Deamidated|	55898853 
AKGCGEPFNR	3|2/3,C,Carbamidomethyl/8,N,Deamidated|	55903761 
AKGPLASQISGLYLPYK	3|0|	3774399 
AKNNKLQTIILVK	3|1/3,N,Deamidated|	56162087 
AKPQGQWAEDVLGNK	2|1/13,N,Deamidated|	3789925 
AKPQGQWAEDVLGNK	3|1/13,N,Deamidated|	3794319 
AKPQGQWAEDVLGNKTWDR	3|1/13,N,Deamidated|	3809070 
AKPSAPVVSGPAAR	2|0|	3824268 
AKPSAPVVSGPAAR	3|0|	3830409 
AKSEFTCDQANTALPLMEAMTK	3|2/6,C,Carbamidomethyl/10,N,Deamidated|	112136145 
AKSEFTCDQANTALPLMEAMTK	3|3/6,C,Carbamidomethyl/10,N,Deamidated/16,M,Oxidation|	112143886 
AKSEFTCDQANTALPLMEAMTK	3|3/6,C,Carbamidomethyl/10,N,Deamidated/19,M,Oxidation|	112149733 
AKSEFTCDQANTALPLMEAMTK	3|4/6,C,Carbamidomethyl/10,N,Deamidated/16,M,Oxidation/19,M,Oxidation|	112157118 
AKVAAANVSVTQPESTGDPNNMTLLAEEAR	3|2/6,N,Deamidated/20,N,Deamidated|	3848787 
AKVAAANVSVTQPESTGDPNNMTLLAEEAR	3|3/6,N,Deamidated/20,N,Deamidated/21,M,Oxidation|	3853119 
AKVSSTEAVAR	2|0|	3867280 
AKVSSTEAVARDAAR	3|0|	3876305 
ALAAPAAEEK	2|0|	3885624 
ALAASTDPIEQNSEMVNLTSR	2|2/11,N,Deamidated/16,N,Deamidated|	109560577 
ALAASTDPIEQNSEMVNLTSR	2|3/11,N,Deamidated/14,M,Oxidation/16,N,Deamidated|	109564348 
ALADSPSLTPVNVQSELR	2|1/11,N,Deamidated|	116190924 
ALADSPSLTPVNVQSELR	3|1/11,N,Deamidated|	116195878 
ALADVATVLGR	2|0|	3894265 
ALAEEPCNNESCNVLR	2|3/6,C,Carbamidomethyl/8,N,Deamidated/11,C,Carbamidomethyl|	64596360 
ALAGLVYNASGSEHCYDIYR	2|2/7,N,Deamidated/14,C,Carbamidomethyl|	3908470 
ALAGLVYNASGSEHCYDIYR	3|2/7,N,Deamidated/14,C,Carbamidomethyl|	3913307 
ALALFSATQDPQSLLNPGLNDNSQSNIVLR	3|1/19,N,Deamidated|	16532839 
ALALQPGAASAAINASVGAAGSAENAPSK	2|1/13,N,Deamidated|	3928432 
ALALQPGAASAAINASVGAAGSAENAPSK	3|1/13,N,Deamidated|	3936071 
ALALREWSNS	2|0|	66840468 
ALANLTGTVVNLTR	2|2/3,N,Deamidated/10,N,Deamidated|	3953688 
ALANMTEQIR	2|1/3,N,Deamidated|	3964673 
ALANMTEQIR	2|2/3,N,Deamidated/4,M,Oxidation|CID	3969025 
ALAPTNGIELLFSFVSEPQGHTCLTQILPVPLSK	3|2/5,N,Deamidated/22,C,Carbamidomethyl|	64787882 
ALAPVQNDLLSFNNLTR	2|1/6,N,Deamidated|	124447841 
ALAVLSNYDANK	2|1/10,N,Deamidated|	3983708 
ALAVYNWNTTTK	2|1/7,N,Deamidated|	117463168 
ALCNTTSECPPPVITR	2|3/2,C,Carbamidomethyl/3,N,Deamidated/8,C,Carbamidomethyl|	3991120 
ALDGDLESFILFHNPEYNKNTSK	3|1/19,N,Deamidated|	3997412 
ALDGDLESFILFHNPEYNKNTSK	4|1/19,N,Deamidated|	4005551 
ALDIEIATYR	2|0|	4024057 
ALDLEIATYR	2|0|	4032830 
ALDLSCETNTGVHSKILTR	3|2/5,C,Carbamidomethyl/8,N,Deamidated|	56181817 
ALDLSCETNTGVHSKILTR	4|2/5,C,Carbamidomethyl/8,N,Deamidated|	56188335 
ALDNLLNHSSMFLK	2|1/6,N,Deamidated|	4041216 
ALDNLLNHSSMFLK	2|2/6,N,Deamidated/10,M,Oxidation|	4045461 
ALDPAEKPLCLSNENASHVECELGNPMK	3|3/9,C,Carbamidomethyl/14,N,Deamidated/20,C,Carbamidomethyl|	4058904 
ALDPAEKPLCLSNENASHVECELGNPMK	3|4/9,C,Carbamidomethyl/14,N,Deamidated/20,C,Carbamidomethyl/26,M,Oxidation|	4064792 
ALDPAEKPLCLSNENASHVECELGNPMK	4|3/9,C,Carbamidomethyl/14,N,Deamidated/20,C,Carbamidomethyl|	4070969 
ALDPAEKPLCLSNENASHVECELGNPMK	4|4/9,C,Carbamidomethyl/14,N,Deamidated/20,C,Carbamidomethyl/26,M,Oxidation|	4077663 
ALDPAGNESAYPPNGVECYSCVGLSR	3|3/6,N,Deamidated/17,C,Carbamidomethyl/20,C,Carbamidomethyl|	4103358 
ALDSEERNCTDIDECR	3|3/7,N,Deamidated/8,C,Carbamidomethyl/14,C,Carbamidomethyl|CID	4114507 
ALEAPGNGVAAANSAGQAALSSASIPAK	3|1/12,N,Deamidated|	59094194 
ALEEAQKAKSGEGRTK	3|0|	35684947 
ALEEAQKAKSGEGRTK	4|0|	35690486 
ALEEGNYFEMSTYSTNR	2|1/15,N,Deamidated|	4125770 
ALEEGNYFEMSTYSTNR	2|2/9,M,Oxidation/15,N,Deamidated|	4130819 
ALELDSNLYR	2|0|	4144992 
ALENCSAVADTR	2|2/3,N,Deamidated/4,C,Carbamidomethyl|	4153888 
ALENDHITIK	2|1/3,N,Deamidated|	20138537 
ALENHTEVQFQK	2|1/3,N,Deamidated|	4165973 
ALENHTEVQFQK	3|1/3,N,Deamidated|	4170316 
ALEQALEK	2|0|	4184819 
ALEQALEKTK	2|0|	4198592 
ALEQALEKTKANIKWV	3|0|	4211276 
ALEQCNTNGVEIETDK	2|2/4,C,Carbamidomethyl/5,N,Deamidated|	92848518 
ALEQQVEEMK	2|0|	4225441 
ALEQQVEEMK	2|1/8,M,Oxidation|	4228666 
ALESSAPNLQLETSDVLANVTYLK	2|1/18,N,Deamidated|	4238195 
ALESSAPNLQLETSDVLANVTYLK	3|1/18,N,Deamidated|	4243011 
ALEVNMSLSGR	2|1/4,N,Deamidated|	4256899 
ALEVNMSLSGR	2|2/4,N,Deamidated/5,M,Oxidation|	4261676 
ALEVNTVTCQLNCSDHGHCDSFTK	4|4/8,C,Carbamidomethyl/11,N,Deamidated/12,C,Carbamidomethyl/18,C,Carbamidomethyl|	4277612 
ALEVSVGPVAEGWLDVYPAASTQSNYVK	2|1/24,N,Deamidated|	121885786 
ALEVSVGPVAEGWLDVYPAASTQSNYVK	3|1/24,N,Deamidated|	121889014 
ALEWNITSK	2|1/4,N,Deamidated|	63729954 
ALFEGVMLGAAGNVSNWSTN	2|2/12,N,Deamidated/15,N,Deamidated|	23809607 
ALFEGVMLGAAGNVSNWSTN	2|3/6,M,Oxidation/12,N,Deamidated/15,N,Deamidated|	23814876 
ALFFDNGGALQPFISK	2|1/5,N,Deamidated|	30291808 
ALFLETEQLK	2|0|	4290551 
ALFLETEQLKK	2|0|	4300204 
ALFPDLLAQGNASLR	2|1/10,N,Deamidated|	4313333 
ALFQDKNSSQVLGEK	3|1/6,N,Deamidated|	4319525 
ALGDLPHHFNASTQPAYLR	3|1/9,N,Deamidated|	4327823 
ALGEAPGNSPIGVTQNK	2|1/15,N,Deamidated|	131189294 
ALGELDAVNR	2|1/8,N,Deamidated|	126068619 
ALGFENATQALGR	2|1/5,N,Deamidated|	4343322 
ALGGDDFLGMLNR	2|1/11,N,Deamidated|	4354399 
ALGGDDFLGMLNR	2|2/9,M,Oxidation/11,N,Deamidated|	4359306 
ALGGSLNEFSPR	2|1/6,N,Deamidated|	35796151 
ALGLPSLQTAANDFL	2|1/11,N,Deamidated|	110495043 
ALGQAANESHNGSILPISWR	2|2/6,N,Deamidated/10,N,Deamidated|	4374568 
ALGQAANESHNGSILPISWR	3|2/6,N,Deamidated/10,N,Deamidated|	4381789 
ALGQNPTNAEVLK	2|1/4,N,Deamidated|	4398339 
ALGTNIQNQQK	2|1/4,N,Deamidated|	93896833 
ALGYGGVAVLLAR	2|0|	65144997 
ALHHSGHSPPISSQNVTVLR	3|1/14,N,Deamidated|	4406298 
ALHHSGHSPPISSQNVTVLR	4|1/14,N,Deamidated|	4412201 
ALHLLNSSNLSDMF	2|1/8,N,Deamidated|	69543598 
ALHLLNSSNLSDMF	2|2/8,N,Deamidated/12,M,Oxidation|	69547938 
ALHVLQETFLPAQTLFR	3|0|	116128539 
ALIASDGVMVNSWDVR	2|1/10,N,Deamidated|	132073786 
ALIASDGVMVNSWDVR	2|2/8,M,Oxidation/10,N,Deamidated|	132077431 
ALIESNQTAR	2|1/5,N,Deamidated|	4431662 
ALINVTVQEPGR	2|1/3,N,Deamidated|	4443493 
ALIQQATTVK	2|0|	4453861 
ALIVPVGQTGPNGGDR	2|1/11,N,Deamidated|	71575460 
ALKQYNSTGDYR	2|1/5,N,Deamidated|	4462714 
ALKQYNSTGDYR	3|1/5,N,Deamidated|	4466942 
ALLANTSLPNAFQTALQLSR	3|2/4,N,Deamidated/9,N,Deamidated|	29200875 
ALLDHGNNYGTGAVR	2|1/6,N,Deamidated|	63603924 
ALLNHLDVGVGRGNVTQHVQGHR	3|1/13,N,Deamidated|	4483063 
ALLNHLDVGVGRGNVTQHVQGHR	4|1/13,N,Deamidated|	4491596 
ALLNSGMSLGQELVR	2|1/3,N,Deamidated|	64346215 
ALLNSGMSLGQELVR	2|2/3,N,Deamidated/6,M,Oxidation|	64351503 
ALLNSSDIR	2|0|	105633384 
ALLNVVDNAR	2|0|	4514546 
ALLPFDNLHDDPCLLT	2|1/12,C,Carbamidomethyl|	4523506 
ALLPFDNLHDDPCLLTNR	2|2/12,C,Carbamidomethyl/16,N,Deamidated|	4535931 
ALLPFDNLHDDPCLLTNR	3|2/12,C,Carbamidomethyl/16,N,Deamidated|	4541592 
ALLPFDNLHDDPCLLTNRSAR	3|2/12,C,Carbamidomethyl/16,N,Deamidated|	4557504 
ALLSTIQDATYSNAQVEFR	2|1/12,N,Deamidated|	14665601 
ALLSTIQDATYSNAQVEFR	3|1/12,N,Deamidated|	14669690 
ALLSTSANDEVFDTK	2|1/7,N,Deamidated|	64524879 
ALLSYDGLNQR	2|0|	4570204 
ALLTNVSSVALGSR	2|1/4,N,Deamidated|	4581742 
ALLVYNATNNTNLEGK	2|2/5,N,Deamidated/8,N,Deamidated|	4592153 
ALMLQGVDLLADAVAVTMGPK	3|0|	4600524 
ALMLQGVDLLADAVAVTMGPK	3|1/17,M,Oxidation|	4607184 
ALMLQGVDLLADAVAVTMGPK	3|1/2,M,Oxidation|	4613864 
ALMLQGVDLLADAVAVTMGPK	3|2/2,M,Oxidation/17,M,Oxidation|	4620543 
ALMNGSESR	1|1/3,N,Deamidated|	4656098 
ALMNGSESR	1|2/2,M,Oxidation/3,N,Deamidated|	4659464 
ALMNGSESR	2|1/3,N,Deamidated|	4662809 
ALMNGSESR	2|2/2,M,Oxidation/3,N,Deamidated|	4669597 
ALNATLHSN	2|1/2,N,Deamidated|	4699996 
ALNGVSSLATGPVPFEPVNVTTDR	2|1/18,N,Deamidated|	4708828 
ALNISEK	2|1/2,N,Deamidated|	4713769 
ALNNCSFCHEAGQLGPEIR	3|3/3,N,Deamidated/4,C,Carbamidomethyl/7,C,Carbamidomethyl|	4724049 
ALNNTLFLIEER	2|1/2,N,Deamidated|	4738320 
ALNSLDQMAQTLIK	2|1/2,N,Deamidated|	50155578 
ALNSLDQMAQTLIK	2|2/2,N,Deamidated/7,M,Oxidation|	50161357 
ALNSLNLSFAGLEQVPK	2|1/5,N,Deamidated|	4744360 
ALNSSTGELR	2|1/2,N,Deamidated|	4754478 
ALNTLPELPK	2|0|	65588177 
ALNTSQLK	2|1/2,N,Deamidated|	4768328 
ALNVSVSDVPTATHMGHEQDQKNCGVYKPLQVK	5|1/23,C,Carbamidomethyl|	134745528 
ALNVSVSDVPTATHMGHEQDQKNCGVYKPLQVK	5|2/14,M,Oxidation/23,C,Carbamidomethyl|	134750648 
ALNYSVVPTR	2|1/2,N,Deamidated|	121499909 
ALNYYPQNITMK	2|1/7,N,Deamidated|	4777783 
ALNYYPQNITMK	2|2/7,N,Deamidated/10,M,Oxidation|	4782426 
ALPGQPMEAPVMLWDESSFPDIPGAVSANMTVK	3|1/28,N,Deamidated|	4795914 
ALPGQPMEAPVMLWDESSFPDIPGAVSANMTVK	3|2/11,M,Oxidation/28,N,Deamidated|	4800730 
ALPGQPMEAPVMLWDESSFPDIPGAVSANMTVK	3|2/28,N,Deamidated/29,M,Oxidation|	4807745 
ALPGQPMEAPVMLWDESSFPDIPGAVSANMTVK	3|2/6,M,Oxidation/28,N,Deamidated|	4810705 
ALPGQPMEAPVMLWDESSFPDIPGAVSANMTVK	3|3/11,M,Oxidation/28,N,Deamidated/29,M,Oxidation|	4813664 
ALPGQPMEAPVMLWDESSFPDIPGAVSANMTVK	3|3/6,M,Oxidation/11,M,Oxidation/28,N,Deamidated|	4818545 
ALPGQPMEAPVMLWDESSFPDIPGAVSANMTVK	3|3/6,M,Oxidation/28,N,Deamidated/29,M,Oxidation|	4823425 
ALPGQPMEAPVMLWDESSFPDIPGAVSANMTVK	3|4/6,M,Oxidation/11,M,Oxidation/28,N,Deamidated/29,M,Oxidation|	4827348 
ALPMGALPQGPMQNATK	2|1/13,N,Deamidated|	4871862 
ALPMGALPQGPMQNATK	2|2/11,M,Oxidation/13,N,Deamidated|	4876603 
ALPMGALPQGPMQNATK	2|2/3,M,Oxidation/13,N,Deamidated|	4881768 
ALPMGALPQGPMQNATK	2|3/3,M,Oxidation/11,M,Oxidation/13,N,Deamidated|	4887097 
ALPMGALPQGPMQNATK	3|1/13,N,Deamidated|	4892834 
ALPMGALPQGPMQNATK	3|2/11,M,Oxidation/13,N,Deamidated|	4897399 
ALPMGALPQGPMQNATK	3|2/3,M,Oxidation/13,N,Deamidated|	4901984 
ALPMGALPQGPMQNATK	3|3/3,M,Oxidation/11,M,Oxidation/13,N,Deamidated|	4906568 
ALPMSIGNSAV	2|1/7,N,Deamidated|	35317574 
ALPMSIGNSAV	2|2/3,M,Oxidation/7,N,Deamidated|	35322533 
ALPNATPEELVHVPLEPK	2|0|	122244952 
ALPNATPEELVHVPLEPK	3|0|	122249308 
ALPQGPMQNATK	2|1/8,N,Deamidated|	4951225 
ALPQGPMQNATK	2|2/6,M,Oxidation/8,N,Deamidated|	4955968 
ALPQPQNVTSLLGCTH	2|2/6,N,Deamidated/13,C,Carbamidomethyl|	4971183 
ALPQSTCDENMFSK	2|2/6,C,Carbamidomethyl/9,N,Deamidated|	107207695 
ALPQSTCDENMFSK	2|3/6,C,Carbamidomethyl/9,N,Deamidated/10,M,Oxidation|	107209882 
ALPQYAGSGNLTLALEAK	2|1/9,N,Deamidated|	4976853 
ALPSQNEDR	2|1/5,N,Deamidated|	25129225 
ALPVAGQDAGLR	2|0|CID	62970005 
ALQATVGNSYK	2|0|	4986746 
ALQDFKEGNAIFTFPNTPVK	3|0|	5000871 
ALQESGDLPMNNLTIHYTETLSTDCK	3|2/11,N,Deamidated/24,C,Carbamidomethyl|	18617195 
ALQESGDLPMNNLTIHYTETLSTDCK	3|3/9,M,Oxidation/11,N,Deamidated/24,C,Carbamidomethyl|	18622295 
ALQFTLSSINTGEK	2|1/9,N,Deamidated|	104148487 
ALQINNTAVGHALVLPAGR	3|1/4,N,Deamidated|	5011800 
ALQLANGLSR	2|1/5,N,Deamidated|	64428232 
ALQLFNLSGQCGPGR	2|2/5,N,Deamidated/10,C,Carbamidomethyl|	62575102 
ALQPGAASAAINASVGAAGSAENAPSK	2|1/11,N,Deamidated|	5022675 
ALQPGAASAAINASVGAAGSAENAPSK	3|1/11,N,Deamidated|	5030563 
ALQPVEGYYSSSVPGDVVLANWTK	2|1/20,N,Deamidated|	131020731 
ALQSLVNETSGQLR	2|1/6,N,Deamidated|	70274238 
ALRYYNQSEAGSHTWQR	3|1/5,N,Deamidated|	5047051 
ALSAILNSGDTSNVNSLFGPH	2|1/12,N,Deamidated|CID	62710374 
ALSCNVSSPIFK	2|2/3,C,Carbamidomethyl/4,N,Deamidated|	5058409 
ALSELGDRQNESYLNFAR	3|1/9,N,Deamidated|	5068800 
ALSGCEISISNETK	2|2/4,C,Carbamidomethyl/10,N,Deamidated|	5082448 
ALSIGFETCR	2|1/8,C,Carbamidomethyl|	5092295 
ALSNISLR	1|1/3,N,Deamidated|	5103046 
ALSNISLR	2|1/3,N,Deamidated|	5109046 
ALSNTIEPK	2|1/3,N,Deamidated|	100528772 
ALSPNSTISSAPK	2|1/4,N,Deamidated|	5125181 
ALSQQNVSMDLATFMK	2|1/5,N,Deamidated|	5133424 
ALSQQNVSMDLATFMK	2|2/5,N,Deamidated/14,M,Oxidation|	5137817 
ALSQQNVSMDLATFMK	2|2/5,N,Deamidated/8,M,Oxidation|	5145131 
ALSQQNVSMDLATFMK	2|3/5,N,Deamidated/8,M,Oxidation/14,M,Oxidation|	5150977 
ALSQYLTDR	2|0|	5175732 
ALTADECK	2|1/6,C,Carbamidomethyl|	112100824 
ALTDFWTQQERPFPSLDFQVNVTGEHK	3|1/20,N,Deamidated|	19041695 
ALTDFWTQQERPFPSLDFQVNVTGEHK	4|1/20,N,Deamidated|	19045746 
ALTEPSNMLTGNDAER	2|1/6,N,Deamidated|	108445774 
ALTEPSNMLTGNDAER	2|2/6,N,Deamidated/7,M,Oxidation|	108450080 
ALTGALMPILPVNSQAESN	2|1/12,N,Deamidated|	59338937 
ALTGALMPILPVNSQAESN	2|2/6,M,Oxidation/12,N,Deamidated|	59342440 
ALTLKDILNGTFSYK	2|1/8,N,Deamidated|	5185043 
ALTLVGTFVQNLLPSCEKCNEAR	3|2/15,C,Carbamidomethyl/18,C,Carbamidomethyl|	71028856 
ALTNGSLPAGTR	2|1/3,N,Deamidated|	5195455 
ALTNPLPSNWGHYNTYK	2|1/8,N,Deamidated|	103669436 
ALTNPLPSNWGHYNTYK	3|1/8,N,Deamidated|	103676573 
ALTNVACTANCILPSSK	2|3/3,N,Deamidated/6,C,Carbamidomethyl/10,C,Carbamidomethyl|CID	54096550 
ALTPESDIQKSTHQSGDNVEQIGALFNKIR	4|0|	56108673 
ALTPLLNKTVNK	2|1/6,N,Deamidated|	71802676 
ALTQLYQNNR	2|1/8,N,Deamidated|	116164328 
ALTQTGGPHVK	2|0|	5204821 
ALTSEIALLQSR	2|0|	5210868 
ALTVPELTQQMFDAK	2|0|	5219604 
ALTVPELTQQMFDAK	2|1/10,M,Oxidation|	5221212 
ALTVPELTQQVFDAK	2|0|	5235889 
ALTVPELTQQVFDAK	3|0|	5239187 
ALVAVVAGNSTTPR	2|1/8,N,Deamidated|	5255043 
ALVAVVAGNSTTPR	3|1/8,N,Deamidated|	5259530 
ALVCSQPGLNCTVK	2|3/3,C,Carbamidomethyl/9,N,Deamidated/10,C,Carbamidomethyl|	5273881 
ALVGNLLEDTQCTASGLNGK	2|2/4,N,Deamidated/11,C,Carbamidomethyl|	93740059 
ALVGNLLEDTQCTASGLNGK	3|2/4,N,Deamidated/11,C,Carbamidomethyl|	93745206 
ALVGVIDGGSTSCNESVR	2|2/12,C,Carbamidomethyl/13,N,Deamidated|	5282550 
ALVLGGSELVK	2|0|	71794318 
ALVNFTR	2|1/3,N,Deamidated|	5292263 
ALVPAQYTIYADR	2|0|	114939448 
ALVTITPGAGDESNLTDSALATR	2|1/13,N,Deamidated|	119484477 
ALVTITPGAGDESNLTDSALATR	3|1/13,N,Deamidated|	119491290 
ALVVTHTYLEPGPVTAQ	2|0|	5299195 
ALWQADTQVTSGVVTF	2|0|	5304129 
ALWQADTQVTSGVVTFTLQQLNAYNR	2|1/24,N,Deamidated|	5312664 
ALWQADTQVTSGVVTFTLQQLNAYNR	3|1/24,N,Deamidated|	5315936 
ALWVATDHNMDNTSTVLR	3|1/11,N,Deamidated|	5330018 
ALWVATDHNMDNTSTVLR	3|2/9,M,Oxidation/11,N,Deamidated|	5337216 
ALYELAGGTNFSDTVQADPQTVTR	2|1/9,N,Deamidated|	5360753 
ALYELAGGTNFSDTVQADPQTVTR	3|1/9,N,Deamidated|	5365133 
ALYGTTSETATWR	2|0|	5378474 
ALYRSCINESAIDSR	3|2/5,C,Carbamidomethyl/7,N,Deamidated|	5392668 
ALYVANDTCATK	2|2/5,N,Deamidated/8,C,Carbamidomethyl|	58732511 
AMAGEQSNGHSASILVK	2|1/7,N,Deamidated|	105137351 
AMAGEQSNGHSASILVK	2|2/1,M,Oxidation/7,N,Deamidated|	105139668 
AMAGEQSNGHSASILVK	3|1/7,N,Deamidated|	105142119 
AMAGEQSNGHSASILVK	3|2/1,M,Oxidation/7,N,Deamidated|	105146474 
AMCYFTNGTER	2|2/2,C,Carbamidomethyl/6,N,Deamidated|	5403715 
AMCYFTNGTER	2|3/1,M,Oxidation/2,C,Carbamidomethyl/6,N,Deamidated|	5409430 
AMCYFTNGTERVR	2|2/2,C,Carbamidomethyl/6,N,Deamidated|	5427406 
AMCYFTNGTERVR	2|3/1,M,Oxidation/2,C,Carbamidomethyl/6,N,Deamidated|	5434809 
AMCYFTNGTERVR	3|2/2,C,Carbamidomethyl/6,N,Deamidated|	5441776 
AMCYFTNGTERVR	3|3/1,M,Oxidation/2,C,Carbamidomethyl/6,N,Deamidated|	5448943 
AMDNVTVR	2|1/3,N,Deamidated|	5481127 
AMDNVTVR	2|2/1,M,Oxidation/3,N,Deamidated|	5484486 
AMDNVTVRQGESATLR	3|1/3,N,Deamidated|	5496488 
AMDNVTVRQGESATLR	3|2/1,M,Oxidation/3,N,Deamidated|	5501057 
AMGIPVTQEK	2|0|	50507632 
AMGIPVTQEK	2|1/1,M,Oxidation|	50511906 
AMHTINQLNK	2|1/5,N,Deamidated|CID	82676481 
AMHTINQLNK	2|2/1,M,Oxidation/5,N,Deamidated|	82680800 
AMLANNNLQILNINK	2|1/13,N,Deamidated|	5516581 
AMLANNNLQILNINK	2|2/1,M,Oxidation/13,N,Deamidated|	5521138 
AMLGTHTMEVTVYHR	3|0|	5534920 
AMLGTHTMEVTVYHR	3|1/1,M,Oxidation|	5539565 
AMLGTHTMEVTVYHR	3|1/7,M,Oxidation|	5544969 
AMLGTHTMEVTVYHR	3|2/1,M,Oxidation/7,M,Oxidation|	5549633 
AMNAIETNDEGEVFQYEAR	2|0|	23990814 
AMNAIETNDEGEVFQYEAR	2|1/1,M,Oxidation|	23994142 
AMNASANITSDGVEVLGK	2|2/2,N,Deamidated/6,N,Deamidated|	5573433 
AMNASANITSDGVEVLGK	2|3/1,M,Oxidation/2,N,Deamidated/6,N,Deamidated|	5577637 
AMNIARETLNLKLDPAKYEDPMENEVK	4|1/9,N,Deamidated|	127423469 
AMNIARETLNLKLDPAKYEDPMENEVK	4|2/1,M,Oxidation/9,N,Deamidated|	127429368 
AMNIARETLNLKLDPAKYEDPMENEVK	4|2/9,N,Deamidated/21,M,Oxidation|	127434228 
AMNIARETLNLKLDPAKYEDPMENEVK	4|3/1,M,Oxidation/9,N,Deamidated/21,M,Oxidation|	127439118 
AMNIARETLNLKLDPAKYEDPMENEVK	5|1/9,N,Deamidated|	127446425 
AMNIARETLNLKLDPAKYEDPMENEVK	5|2/1,M,Oxidation/9,N,Deamidated|	127452640 
AMNIARETLNLKLDPAKYEDPMENEVK	5|2/9,N,Deamidated/21,M,Oxidation|	127458879 
AMNIARETLNLKLDPAKYEDPMENEVK	5|3/1,M,Oxidation/9,N,Deamidated/21,M,Oxidation|	127466534 
AMNITCTGR	2|2/2,N,Deamidated/5,C,Carbamidomethyl|	5589677 
AMNITCTGR	2|3/1,M,Oxidation/2,N,Deamidated/5,C,Carbamidomethyl|	5596432 
AMNTSQVEALGIQMLPGYR	2|1/2,N,Deamidated|	5617319 
AMNTSQVEALGIQMLPGYR	2|2/1,M,Oxidation/2,N,Deamidated|	5620707 
AMNTSQVEALGIQMLPGYR	2|2/2,N,Deamidated/13,M,Oxidation|	5624369 
AMNTSQVEALGIQMLPGYR	2|3/1,M,Oxidation/2,N,Deamidated/13,M,Oxidation|	5629316 
AMNTSQVEALGIQMLPGYR	3|1/2,N,Deamidated|	5633488 
AMNTSQVEALGIQMLPGYR	3|2/1,M,Oxidation/2,N,Deamidated|	5639063 
AMNTSQVEALGIQMLPGYR	3|2/2,N,Deamidated/13,M,Oxidation|	5643579 
AMNTSQVEALGIQMLPGYR	3|3/1,M,Oxidation/2,N,Deamidated/13,M,Oxidation|	5649585 
AMNWTSGNSLNFGVAGR	2|2/7,N,Deamidated/10,N,Deamidated|CID	36353912 
AMNWTSGNSLNFGVAGR	2|3/1,M,Oxidation/7,N,Deamidated/10,N,Deamidated|CID	36358407 
AMSLDSVFWPGIPASEVVNMDTK	2|1/18,N,Deamidated|	127527394 
AMSLDSVFWPGIPASEVVNMDTK	2|2/1,M,Oxidation/18,N,Deamidated|	127531652 
AMSLDSVFWPGIPASEVVNMDTK	2|2/18,N,Deamidated/19,M,Oxidation|	127535934 
AMSLDSVFWPGIPASEVVNMDTK	2|3/1,M,Oxidation/18,N,Deamidated/19,M,Oxidation|	127540217 
AMSLDSVFWPGIPASEVVNMDTK	3|1/18,N,Deamidated|	127544623 
AMSLDSVFWPGIPASEVVNMDTK	3|2/1,M,Oxidation/18,N,Deamidated|	127548469 
AMSLDSVFWPGIPASEVVNMDTK	3|2/18,N,Deamidated/19,M,Oxidation|	127552339 
AMSLDSVFWPGIPASEVVNMDTK	3|3/1,M,Oxidation/18,N,Deamidated/19,M,Oxidation|	127556210 
AMSQPVEPVDNHAR	2|1/10,N,Deamidated|	23942465 
AMSQPVEPVDNHAR	2|2/1,M,Oxidation/10,N,Deamidated|	23946935 
AMSQPVEPVDNHAR	3|1/10,N,Deamidated|	23951499 
AMSQPVEPVDNHAR	3|2/1,M,Oxidation/10,N,Deamidated|	23956094 
AMSSLLNAFVR	2|1/6,N,Deamidated|	105250824 
AMSSLLNAFVR	2|2/1,M,Oxidation/6,N,Deamidated|	105257446 
AMSSNETAAYK	2|1/4,N,Deamidated|	5687726 
AMSSNETAAYK	2|2/1,M,Oxidation/4,N,Deamidated|	5693283 
AMTFSQGFTER	2|0|	116587449 
AMTFSQGFTER	2|1/1,M,Oxidation|	116591884 
AMVEHSGNYTCK	2|2/7,N,Deamidated/10,C,Carbamidomethyl|	5709972 
AMVEHSGNYTCK	2|3/1,M,Oxidation/7,N,Deamidated/10,C,Carbamidomethyl|	5716864 
AMVEHSGNYTCK	3|2/7,N,Deamidated/10,C,Carbamidomethyl|	5721921 
AMVEHSGNYTCK	3|3/1,M,Oxidation/7,N,Deamidated/10,C,Carbamidomethyl|	5727193 
AMYVNLTLTGEPIR	2|1/4,N,Deamidated|	5756614 
AMYVNLTLTGEPIR	2|2/1,M,Oxidation/4,N,Deamidated|	5761314 
ANAEEESIKVVPGVR	3|0|	58227207 
ANAGPNTNGSQFFICTAK	2|2/7,N,Deamidated/14,C,Carbamidomethyl|	5776018 
ANASEGTSPNCTGH	2|3/1,N,Deamidated/9,N,Deamidated/10,C,Carbamidomethyl|	5785888 
ANASEGTSPNCTGHCAHPR	3|4/1,N,Deamidated/9,N,Deamidated/10,C,Carbamidomethyl/14,C,Carbamidomethyl|	5792380 
ANASEGTSPNCTGHCAHPR	4|4/1,N,Deamidated/9,N,Deamidated/10,C,Carbamidomethyl/14,C,Carbamidomethyl|	5799111 
ANASNYVAGIPWLNIR	2|1/4,N,Deamidated|	86680306 
ANASVINPGAIYR	2|1/1,N,Deamidated|	5819100 
ANATAKPEDR	2|1/1,N,Deamidated|	5827333 
ANATIEVK	2|1/1,N,Deamidated|	5837003 
ANATIEVKAAPDITGHK	3|1/1,N,Deamidated|	5849699 
ANAYSPGDTNR	2|1/1,N,Deamidated|	138593719 
ANCASTTCK	2|3/1,N,Deamidated/2,C,Carbamidomethyl/7,C,Carbamidomethyl|	116853248 
ANCEFSPVSGDKPCCR	2|3/2,C,Carbamidomethyl/13,C,Carbamidomethyl/14,C,Carbamidomethyl|	5863011 
ANCEFSPVSGDKPCCR	3|3/2,C,Carbamidomethyl/13,C,Carbamidomethyl/14,C,Carbamidomethyl|	5870731 
ANCSVYESCVDCVLAR	2|4/1,N,Deamidated/2,C,Carbamidomethyl/8,C,Carbamidomethyl/11,C,Carbamidomethyl|	5889029 
ANCSVYESCVDCVLAR	3|4/1,N,Deamidated/2,C,Carbamidomethyl/8,C,Carbamidomethyl/11,C,Carbamidomethyl|	5893374 
ANCSVYESCVDCVLARDPHCAWDPESR	4|5/1,N,Deamidated/2,C,Carbamidomethyl/8,C,Carbamidomethyl/11,C,Carbamidomethyl/19,C,Carbamidomethyl|	5908816 
ANDDNEEVQTT	2|1/1,N,Deamidated|CID	24761678 
ANDETPFSTGSATVGQFLER	2|1/1,N,Deamidated|	24287294 
ANDETPFSTGSATVGQFLER	3|1/1,N,Deamidated|	24293712 
ANDLDALPLVNHSSGMLVK	3|1/10,N,Deamidated|	5921644 
ANDLDALPLVNHSSGMLVK	3|2/10,N,Deamidated/15,M,Oxidation|	5926376 
ANDSDQGANAEIEYTFHQAPEVVR	3|1/1,N,Deamidated|	5942174 
ANDSFGEASIIFSNGR	2|1/1,N,Deamidated|CID	5956009 
ANDTGAQQFEK	2|1/1,N,Deamidated|	5965849 
ANDTSYIR	2|1/1,N,Deamidated|CID	5974699 
ANEGTVGVSAATER	2|0|	5985462 
ANEHTNLASK	2|2/1,N,Deamidated/5,N,Deamidated|	66728408 
ANELCAAESNCSSR	2|3/4,C,Carbamidomethyl/9,N,Deamidated/10,C,Carbamidomethyl|	5998916 
ANELPSIDTSLSAPKPSNHSK	3|1/17,N,Deamidated|	81141551 
ANEQVVQSLNQTYK	2|1/9,N,Deamidated|	6010562 
ANEYFFAFLPSSSK	2|0|	31829502 
ANFNITSSTCELSK	2|2/3,N,Deamidated/9,C,Carbamidomethyl|	6021557 
ANFSIGPMMPVLAGTYR	2|1/1,N,Deamidated|	6029371 
ANFSIGPMMPVLAGTYR	2|2/1,N,Deamidated/7,M,Oxidation|	6032397 
ANFSIGPMMPVLAGTYR	2|2/1,N,Deamidated/8,M,Oxidation|	6037123 
ANFSIGPMMPVLAGTYR	2|3/1,N,Deamidated/7,M,Oxidation/8,M,Oxidation|	6040453 
ANFSIGPMMQDLAGTYR	2|1/1,N,Deamidated|CID	6061778 
ANFSIGPMMQDLAGTYR	2|2/1,N,Deamidated/7,M,Oxidation|	6066521 
ANFSIGPMMQDLAGTYR	2|2/1,N,Deamidated/8,M,Oxidation|CID	6070144 
ANFSIGPMMQDLAGTYR	2|3/1,N,Deamidated/7,M,Oxidation/8,M,Oxidation|	6075186 
ANFTGQNGVIHR	2|1/6,N,Deamidated|	125331302 
ANGATWDRFQ	2|1/1,N,Deamidated|	96204701 
ANGQVLFCSDSSYNSFR	2|3/1,N,Deamidated/7,C,Carbamidomethyl/13,N,Deamidated|	36749951 
ANGTGYFYVLAPK	2|1/1,N,Deamidated|	6096240 
ANGTTHLVVTEPTR	2|1/1,N,Deamidated|	6104773 
ANGTYSCLVR	2|2/1,N,Deamidated/6,C,Carbamidomethyl|	6111755 
ANHAQLAATLDTR	2|1/1,N,Deamidated|	16979467 
ANHSGAVVLLK	2|1/1,N,Deamidated|	6120785 
ANHSGAVVLLK	3|1/1,N,Deamidated|	6125283 
ANHSGAVVLLKR	3|1/1,N,Deamidated|	6141976 
ANIQFGDNGTTISAVSNK	2|1/7,N,Deamidated|	6156940 
ANIQFGDNGTTISAVSNK	3|1/7,N,Deamidated|	6164737 
ANIQLHGPPR	2|0|	6182101 
ANISCVWSQDGALQDTSCQVHAWPDR	3|3/1,N,Deamidated/4,C,Carbamidomethyl/17,C,Carbamidomethyl|	6190468 
ANISSPGLIYTYTQDPTVTR	2|1/1,N,Deamidated|	6202531 
ANISSPGLIYTYTQDPTVTR	3|1/1,N,Deamidated|	6206407 
ANITVDYLYNK	2|1/1,N,Deamidated|	6222451 
ANKIFTDEDPTTPNR	2|1/1,N,Deamidated|	51198775 
ANKIFTDEDPTTPNR	3|1/1,N,Deamidated|	51206275 
ANKTMPETPTGDSDPQPAPK	4|1/1,N,Deamidated|	6229375 
ANKTMPETPTGDSDPQPAPK	4|2/1,N,Deamidated/4,M,Oxidation|	6234284 
ANLEIMTK	2|0|	6253131 
ANLEIMTK	2|1/5,M,Oxidation|	6257916 
ANLEIMTKR	3|0|	6271796 
ANLEIMTKR	3|1/5,M,Oxidation|	6277043 
ANLGSDDDHTEFTGGR	3|0|	108310419 
ANLLEKDVTR	2|0|	116432097 
ANLLTWPSIVAAINGYLWNPAGVAR	3|1/13,N,Deamidated|	134032582 
ANLNGSNVEEVVSTGLESPGGLAVDWVHDK	3|1/3,N,Deamidated|	6290480 
ANLPQSFQVDTSK	2|0|	6305441 
ANLQIDQINTDLNLER	2|0|CID	6314274 
ANLQNISLQNNR	2|1/4,N,Deamidated|	6323318 
ANLSEQNFYR	2|1/1,N,Deamidated|	93839069 
ANLSGGVWK	1|1/1,N,Deamidated|	6332281 
ANLSGGVWK	2|1/1,N,Deamidated|	6338813 
ANLSNLDLTANR	2|1/1,N,Deamidated|	6355753 
ANLSQVADHLDHIK	2|1/1,N,Deamidated|	6367930 
ANLSQVADHLDHIK	3|1/1,N,Deamidated|	6372777 
ANLSSENYFMK	2|0|	84647309 
ANLSSENYFMK	2|1/9,M,Oxidation|	84651525 
ANLTGWDPQK	2|1/1,N,Deamidated|	6388282 
ANLTSMLIQR	2|1/1,N,Deamidated|	6397556 
ANLTSMLIQR	2|2/1,N,Deamidated/5,M,Oxidation|	6404620 
ANLTTLAGTHTNIPK	2|1/1,N,Deamidated|	6422451 
ANLTTLAGTHTNIPK	3|1/1,N,Deamidated|	6427407 
ANLTVVLLR	1|1/1,N,Deamidated|CID	6445203 
ANLTVVLLR	2|1/1,N,Deamidated|	6451609 
ANLTVVLLRG	2|1/1,N,Deamidated|	6471798 
ANLTVVLLRGEK	2|1/1,N,Deamidated|	6480893 
ANLTYTLQLDGHR	2|1/1,N,Deamidated|	6491809 
ANMTVKGQSEDPGSLLSLFR	2|1/1,N,Deamidated|	6504236 
ANMTVKGQSEDPGSLLSLFR	2|2/1,N,Deamidated/2,M,Oxidation|	6509108 
ANMTVKGQSEDPGSLLSLFR	3|1/1,N,Deamidated|	6513432 
ANMTVKGQSEDPGSLLSLFR	3|2/1,N,Deamidated/2,M,Oxidation|	6519234 
ANNAIGVYPLSIAR	2|1/2,N,Deamidated|	59163455 
ANNDTLEDMNSQLNSFTGQMENITTISQANEQNLK	3|2/2,N,Deamidated/21,N,Deamidated|	6547598 
ANNDTLEDMNSQLNSFTGQMENITTISQANEQNLK	3|3/2,N,Deamidated/19,M,Oxidation/21,N,Deamidated|	6552405 
ANNDTLEDMNSQLNSFTGQMENITTISQANEQNLK	3|3/2,N,Deamidated/8,M,Oxidation/21,N,Deamidated|	6557232 
ANNDTLEDMNSQLNSFTGQMENITTISQANEQNLK	3|4/2,N,Deamidated/8,M,Oxidation/19,M,Oxidation/21,N,Deamidated|	6563580 
ANNGSVLQGSSVASVYDGK	2|1/2,N,Deamidated|	6588009 
ANNLSSLSK	2|1/2,N,Deamidated|	6597340 
ANNNDSGEYTCQTGQTSLSDPVH	3|2/3,N,Deamidated/10,C,Carbamidomethyl|CID	6606890 
ANNNDSGEYTCQTGQTSLSDPVHLT	3|2/3,N,Deamidated/10,C,Carbamidomethyl|	6615350 
ANNQWIDYIQFEQHVAAEATLK	3|1/1,N,Deamidated|	67491746 
ANNSQNCLLSFSA	2|2/1,N,Deamidated/6,C,Carbamidomethyl|	29749951 
ANNSWFQSILR	2|1/1,N,Deamidated|	6629617 
ANNTHQHVFDDLR	2|1/1,N,Deamidated|	6638763 
ANNTHQHVFDDLR	3|1/1,N,Deamidated|	6642431 
ANNTVTLVASTTALEPATR	2|1/1,N,Deamidated|	67362861 
ANNVMYHVENSADQYQ	2|1/1,N,Deamidated|	24713702 
ANNVMYHVENSADQYQ	2|2/1,N,Deamidated/4,M,Oxidation|	24718084 
ANNVSNIITEIHSR	3|1/2,N,Deamidated|	6655652 
ANPFGGASHAK	2|0|	6670054 
ANPGTKGTDESEVNYNC	2|2/13,N,Deamidated/16,C,Carbamidomethyl|	22882456 
ANPYFSGLNSTDVTK	2|2/1,N,Deamidated/8,N,Deamidated|	67071700 
ANPYFSGLNSTDVTK	3|2/1,N,Deamidated/8,N,Deamidated|	67079648 
ANPYNYTFDYVGK	2|1/4,N,Deamidated|CID	31948354 
ANQILSTIDSFDIAQY	2|1/1,N,Deamidated|	51129735 
ANQNGSQADCELGNPFK	2|2/3,N,Deamidated/9,C,Carbamidomethyl|	6677667 
ANQSWEDSNTDLVPAPAVR	2|1/1,N,Deamidated|	6687507 
ANQTYTSVAR	2|1/1,N,Deamidated|	6694500 
ANSAGNWFNSVTGLR	2|2/5,N,Deamidated/8,N,Deamidated|	40771385 
ANSASYFK	2|1/1,N,Deamidated|	138436611 
ANSDNESGSDECTQR	2|3/1,N,Deamidated/4,N,Deamidated/11,C,Carbamidomethyl|	36433007 
ANSEGHYIIQQSR	2|1/1,N,Deamidated|	138809666 
ANSEGHYIIQQSR	3|1/1,N,Deamidated|	138815913 
ANSITSNHVDKCASPSK	3|2/1,N,Deamidated/11,C,Carbamidomethyl|	57081917 
ANSLWNSVWSGK	2|1/5,N,Deamidated|	84598678 
ANSQTNHTD	2|1/1,N,Deamidated|	105594196 
ANSTGTLVITDPTR	2|1/1,N,Deamidated|	6702133 
ANSTHHNVR	2|1/1,N,Deamidated|	6710734 
ANSTNADTCTPK	2|2/1,N,Deamidated/8,C,Carbamidomethyl|	6721201 
ANTGMSDMMYK	2|1/1,N,Deamidated|	17330361 
ANTGMSDMMYK	2|2/1,N,Deamidated/4,M,Oxidation|	17334841 
ANTGMSDMMYK	2|2/1,N,Deamidated/7,M,Oxidation|	17339345 
ANTGMSDMMYK	2|2/1,N,Deamidated/8,M,Oxidation|	17343849 
ANTGMSDMMYK	2|3/1,N,Deamidated/4,M,Oxidation/7,M,Oxidation|	17348353 
ANTGMSDMMYK	2|3/1,N,Deamidated/4,M,Oxidation/8,M,Oxidation|	17352881 
ANTGMSDMMYK	2|3/1,N,Deamidated/7,M,Oxidation/8,M,Oxidation|	17357409 
ANTGMSDMMYK	2|4/1,N,Deamidated/4,M,Oxidation/7,M,Oxidation/8,M,Oxidation|	17361937 
ANTIASQNPLLVSDPLSNQLSLAGFNQR	2|1/17,N,Deamidated|	107155478 
ANTIASQNPLLVSDPLSNQLSLAGFNQR	3|1/17,N,Deamidated|	107160131 
ANTSALAVPSPVSNSASAR	2|1/1,N,Deamidated|CID	6727979 
ANTSFELAATNHGITTNDLTGTR	3|1/1,N,Deamidated|	37381261 
ANTSQPGVLQGGAVYLCPWGASPTQCTPIEFDSK	3|3/1,N,Deamidated/16,C,Carbamidomethyl/25,C,Carbamidomethyl|	6736500 
ANTTALQDPMVSPR	2|1/1,N,Deamidated|	6744126 
ANTTALQDPMVSPR	2|2/1,N,Deamidated/9,M,Oxidation|	6747869 
ANTTILYLDREAR	2|1/1,N,Deamidated|	96247836 
ANTTILYLDREAR	3|1/1,N,Deamidated|	96251610 
ANTTLTAYNTWVK	2|1/8,N,Deamidated|	120005647 
ANTTLTAYNTWVK	3|1/8,N,Deamidated|	120009956 
ANTTQPGIVEGGQVLK	2|1/1,N,Deamidated|	6759591 
ANTTQPGIVEGGQVLK	3|1/1,N,Deamidated|	6767004 
ANTVLSGGTTMYPGIADR	2|0|	6787060 
ANTVLSGGTTMYPGIADR	2|1/10,M,Oxidation|	6791647 
ANTVNFPGPYTEYFFP	2|1/1,N,Deamidated|	117003729 
ANVESQIQSAVVK	2|1/1,N,Deamidated|	128007696 
ANVPHTGNLTHSDLR	2|1/7,N,Deamidated|	16230966 
ANVPHTGNLTHSDLR	3|1/7,N,Deamidated|	16234388 
ANVPHTGNLTHSDLR	4|1/7,N,Deamidated|	16239157 
ANVSNAGLPGDFR	2|1/1,N,Deamidated|	6806872 
ANVSTHDGSK	2|1/1,N,Deamidated|	44778553 
ANVSTSEVFLNPR	2|0|	117506394 
ANVTSENNMPR	2|1/1,N,Deamidated|	6814314 
ANVTSENNMPR	2|2/1,N,Deamidated/8,M,Oxidation|	6817821 
ANVTWWR	2|1/1,N,Deamidated|	6826626 
ANWLANASVINPGAIYR	2|1/5,N,Deamidated|	6840153 
ANWLANASVINPGAIYR	3|1/5,N,Deamidated|	6845589 
ANYASVIPQNCTNTVFTHTCIPAPNEDCK	3|6/9,N,Deamidated/10,C,Carbamidomethyl/12,N,Deamidated/19,C,Carbamidomethyl/24,N,Deamidated/27,C,Carbamidomethyl|	50644410 
ANYNLPIMVTDSGKPPMTNITDLR	3|1/18,N,Deamidated|	6861109 
ANYNLPIMVTDSGKPPMTNITDLR	3|2/16,M,Oxidation/18,N,Deamidated|	6866694 
ANYNLPIMVTDSGKPPMTNITDLR	3|2/7,M,Oxidation/18,N,Deamidated|	6871309 
ANYNLPIMVTDSGKPPMTNITDLR	3|3/7,M,Oxidation/16,M,Oxidation/18,N,Deamidated|	6876198 
ANYTGQIVLY	2|1/1,N,Deamidated|	6898828 
ANYTGQIVLYSVNENGNITVIQAHR	3|2/1,N,Deamidated/16,N,Deamidated|	6906551 
ANYTILK	2|1/1,N,Deamidated|	6915197 
APADVFIECAPPTVDYTAVR	2|1/8,C,Carbamidomethyl|	128838029 
APANSSLTLASELSDSYDSPFVEFLTPTYR	3|1/3,N,Deamidated|	67725644 
APAPQEATATFNSTADR	2|1/11,N,Deamidated|	6921182 
APAPQEATATFNSTADREDGHR	3|1/11,N,Deamidated|	6930991 
APAPQEATATFNSTADREDGHR	4|1/11,N,Deamidated|	6938141 
APASNVSHTVVLRPLK	2|1/4,N,Deamidated|	6957992 
APASNVSHTVVLRPLK	3|1/4,N,Deamidated|	6964691 
APCSWNSTR	2|2/2,C,Carbamidomethyl/5,N,Deamidated|	117699083 
APCYETVK	2|1/2,C,Carbamidomethyl|	6982021 
APDEDDPKWESDR	3|0|	17464578 
APDGAPGGNTIGADQCK	2|2/8,N,Deamidated/15,C,Carbamidomethyl|	37669221 
APDLHPYYSNTFVTSGDT	2|1/9,N,Deamidated|	117666145 
APDSNCSNLLITTR	2|2/4,N,Deamidated/5,C,Carbamidomethyl|	6990590 
APDTANLTTAALFR	2|1/5,N,Deamidated|	6999454 
APDWDKPVEDADADPEK	3|0|	17482220 
APEEHPVLLTEAPLNPK	3|0|CID	7008560 
APEGPSRK	2|0|	96600220 
APENGAAHEGVASNR	3|2/3,N,Deamidated/13,N,Deamidated|	25002621 
APETFNLEK	2|1/5,N,Deamidated|	24896299 
APFDLFENK	2|0|	7019666 
APFDLFENR	2|0|	7027913 
APFQLHSAALDFSPPGTEVSALCR	3|1/22,C,Carbamidomethyl|	7038235 
APGAQAVVGDLLELHCESLR	3|1/15,C,Carbamidomethyl|	7049789 
APGFGDNR	2|0|	7064545 
APGFGNASGNASER	2|2/5,N,Deamidated/9,N,Deamidated|	7073510 
APGGPGAPGSK	2|0|	37622839 
APGGPGQPR	2|0|	37614838 
APGGVNSSSAGAPR	2|1/5,N,Deamidated|	7082056 
APGLALNHTTSR	2|1/6,N,Deamidated|	38001555 
APGLTSVAVASVNNYTAVFLGTVNGR	3|1/13,N,Deamidated|	7091095 
APGNLTVH	2|1/3,N,Deamidated|	7102108 
APGPPAPSNEDLAESER	2|1/8,N,Deamidated|	67613476 
APGQPAQLQLNATESDDGR	2|1/10,N,Deamidated|	7115738 
APGQPAQLQLNATESDDGR	3|1/10,N,Deamidated|CID	7123142 
APGQSSLGGGAPGR	2|0|	37835803 
APGSPGGPKGAD	2|0|	37631971 
APGTHAAVGDLLELHCEALR	3|1/15,C,Carbamidomethyl|	7137231 
APGTHAAVGDLLELHCEALR	4|1/15,C,Carbamidomethyl|	7143169 
APGTPHSHTKPYVR	3|0|	7160740 
APGWANSSAGSGR	2|1/5,N,Deamidated|CID	7171246 
APGYFDTEDNVNCTNNSR	2|2/11,N,Deamidated/12,C,Carbamidomethyl|	117774850 
APHLSRVSVDESPVVINR	3|1/16,N,Deamidated|	96826624 
APHLTNGVNHTSR	2|1/5,N,Deamidated|	38192282 
APHLTNGVNHTSR	3|1/5,N,Deamidated|	38196223 
APIIAVTR	2|0|	7180374 
APKDVENEWVEQVEHGTCR	2|2/6,N,Deamidated/17,C,Carbamidomethyl|	134296250 
APKDVENEWVEQVEHGTCR	3|2/6,N,Deamidated/17,C,Carbamidomethyl|	134298001 
APKDVENEWVEQVEHGTCR	4|2/6,N,Deamidated/17,C,Carbamidomethyl|	134304606 
APLDGASVNQWGR	2|1/8,N,Deamidated|	17702347 
APLEQNIIGNETTAANVVELMSVTVR	2|2/5,N,Deamidated/15,N,Deamidated|	129247292 
APLEQNIIGNETTAANVVELMSVTVR	2|3/5,N,Deamidated/15,N,Deamidated/20,M,Oxidation|	129251753 
APLEQNIIGNETTAANVVELMSVTVR	3|2/5,N,Deamidated/15,N,Deamidated|	129254480 
APLEQNIIGNETTAANVVELMSVTVR	3|3/5,N,Deamidated/15,N,Deamidated/20,M,Oxidation|	129258457 
APLEQNIIGNETTAANVVELMSVTVR	4|2/5,N,Deamidated/15,N,Deamidated|	129262021 
APLEQNIIGNETTAANVVELMSVTVR	4|3/5,N,Deamidated/15,N,Deamidated/20,M,Oxidation|	129265243 
APLFIINSK	2|0|	30197363 
APLHVEYQYTNSVLK	2|1/10,N,Deamidated|	129287414 
APLHVEYQYTNSVLK	3|1/10,N,Deamidated|	129292099 
APLLNITTIPVNGVADNDDWTGR	2|1/11,N,Deamidated|	17451244 
APLLNITTIPVNGVADNDDWTGR	3|1/11,N,Deamidated|	17455904 
APLNIASNTGEADVF	2|1/7,N,Deamidated|	128851033 
APLNSALWLR	2|0|	67607309 
APLPPWQPVGQNFTLR	2|1/11,N,Deamidated|	7191451 
APLPPWQPVGQNFTLR	3|1/11,N,Deamidated|CID	7196065 
APNFSFMDR	2|1/2,N,Deamidated|	30217939 
APNFSFMDR	2|2/2,N,Deamidated/6,M,Oxidation|	30223521 
APNGSHAPDHDVTQQR	3|1/2,N,Deamidated|	7206748 
APNGTGPLCSGK	2|2/2,N,Deamidated/8,C,Carbamidomethyl|	7218029 
APNHAVVTR	2|0|	7224784 
APNHAVVTR	3|0|	7229244 
APNWLLLTR	2|0|	67842950 
APPLINEDVK	2|0|	7243514 
APPVNSGLTYPLNFLVGGPLR	2|2/4,N,Deamidated/12,N,Deamidated|	68012657 
APPVNSGLTYPLNFLVGGPLR	3|2/4,N,Deamidated/12,N,Deamidated|	68015557 
APQALNDSMINETAR	2|2/5,N,Deamidated/10,N,Deamidated|	7252179 
APQALNDSMINETAR	2|3/5,N,Deamidated/8,M,Oxidation/10,N,Deamidated|	7259110 
APQDSMEHSALLNSSGCPWNVHWFNNAVTVR	3|3/16,C,Carbamidomethyl/19,N,Deamidated/25,N,Deamidated|	128958788 
APQDSMEHSALLNSSGCPWNVHWFNNAVTVR	3|4/5,M,Oxidation/16,C,Carbamidomethyl/19,N,Deamidated/25,N,Deamidated|	128966619 
APQDSMEHSALLNSSGCPWNVHWFNNAVTVR	4|3/16,C,Carbamidomethyl/19,N,Deamidated/25,N,Deamidated|	128972822 
APQDSMEHSALLNSSGCPWNVHWFNNAVTVR	4|4/5,M,Oxidation/16,C,Carbamidomethyl/19,N,Deamidated/25,N,Deamidated|	128980894 
APQDSMEHSALLNSSGCPWNVHWFNNAVTVR	5|3/16,C,Carbamidomethyl/19,N,Deamidated/25,N,Deamidated|	128988135 
APQDSMEHSALLNSSGCPWNVHWFNNAVTVR	5|4/5,M,Oxidation/16,C,Carbamidomethyl/19,N,Deamidated/25,N,Deamidated|	128994430 
APQEATATFNSTADR	2|1/9,N,Deamidated|	7280605 
APQEATATFNSTADREDGHR	3|1/9,N,Deamidated|	7293073 
APQGNTIGDAGCK	2|2/4,N,Deamidated/11,C,Carbamidomethyl|	37898827 
APQGYNSSTTFSFILDK	2|1/5,N,Deamidated|	139170134 
APQHVVNHLPPYTNVSLK	2|1/13,N,Deamidated|	7303766 
APQHVVNHLPPYTNVSLK	3|1/13,N,Deamidated|	7311093 
APQHVVNHLPPYTNVSLK	4|1/13,N,Deamidated|	7316664 
APQLNHSNSDVVSINCNIR	3|2/4,N,Deamidated/15,C,Carbamidomethyl|	7341807 
APQPDELPEVDNLTLDGNPF	2|1/11,N,Deamidated|	7349656 
APSDANASWLVR	2|1/5,N,Deamidated|	129028657 
APSLGMVSNGSTLLNHTSDR	3|2/8,N,Deamidated/14,N,Deamidated|	7358673 
APSLGMVSNGSTLLNHTSDR	3|3/5,M,Oxidation/8,N,Deamidated/14,N,Deamidated|	7363504 
APSNSTAWQAYNAGVK	2|1/3,N,Deamidated|	7379824 
APSNSTAWQAYNAGVK	3|1/3,N,Deamidated|	7383617 
APSTEYNQSHIK	2|1/6,N,Deamidated|	7402877 
APSTEYNQSHIK	3|1/6,N,Deamidated|	7407718 
APSVNTDAVLLTCVEVRPKK	3|2/4,N,Deamidated/12,C,Carbamidomethyl|	129444771 
APSVNTDAVLLTCVEVRPKK	4|2/4,N,Deamidated/12,C,Carbamidomethyl|	129452173 
APTANWLANASVINPGAIYR	2|1/8,N,Deamidated|	7425269 
APTANWLANASVINPGAIYR	3|1/8,N,Deamidated|	7429617 
APTGNTYR	2|1/4,N,Deamidated|	38301160 
APTGPNATESVQPMEGQEDEGNGAQYR	3|1/5,N,Deamidated|	7443038 
APTGPNATESVQPMEGQEDEGNGAQYR	3|2/5,N,Deamidated/13,M,Oxidation|	7447738 
APTKYNCHFDLILTPK	3|1/6,C,Carbamidomethyl|	139217609 
APTKYNCHFDLILTPK	4|1/6,C,Carbamidomethyl|	139222544 
APTNVLFVTQPLDRN	2|1/3,N,Deamidated|	96534193 
APTSHGYNLSMNLMYK	2|1/7,N,Deamidated|	106484591 
APTSHGYNLSMNLMYK	2|2/7,N,Deamidated/10,M,Oxidation|	106490043 
APTSHGYNLSMNLMYK	2|2/7,N,Deamidated/13,M,Oxidation|	106495520 
APTSHGYNLSMNLMYK	2|3/7,N,Deamidated/10,M,Oxidation/13,M,Oxidation|	106500997 
APTSHGYNLSMNLMYK	3|1/7,N,Deamidated|	106506612 
APTSHGYNLSMNLMYK	3|2/7,N,Deamidated/10,M,Oxidation|	106512086 
APTSHGYNLSMNLMYK	3|2/7,N,Deamidated/13,M,Oxidation|	106517585 
APTSHGYNLSMNLMYK	3|3/7,N,Deamidated/10,M,Oxidation/13,M,Oxidation|	106523084 
APTVDFSDFINNETIAGK	2|1/11,N,Deamidated|CID	7463800 
APVMLWDESSFPDIPGAVSANMTVK	2|1/20,N,Deamidated|	7469475 
APVMLWDESSFPDIPGAVSANMTVK	2|2/20,N,Deamidated/21,M,Oxidation|	7475029 
APVMLWDESSFPDIPGAVSANMTVK	2|2/3,M,Oxidation/20,N,Deamidated|	7481725 
APVMLWDESSFPDIPGAVSANMTVK	2|3/3,M,Oxidation/20,N,Deamidated/21,M,Oxidation|	7487392 
APVMLWDESSFPDIPGAVSANMTVK	3|1/20,N,Deamidated|	7492194 
APVMLWDESSFPDIPGAVSANMTVK	3|2/20,N,Deamidated/21,M,Oxidation|	7495133 
APVMLWDESSFPDIPGAVSANMTVK	3|2/3,M,Oxidation/20,N,Deamidated|	7498181 
APVMLWDESSFPDIPGAVSANMTVK	3|3/3,M,Oxidation/20,N,Deamidated/21,M,Oxidation|	7502996 
APVNVTTEVK	2|1/3,N,Deamidated|	7540897 
APVPELLIVPPK	2|0|	129273506 
APVPTGEVYFADSFDR	2|0|	7551773 
APVVNCSIAVCQR	2|3/4,N,Deamidated/5,C,Carbamidomethyl/10,C,Carbamidomethyl|	7559820 
APVVTNVTVK	2|1/5,N,Deamidated|	7568128 
APWIEQEGPEYWDGETR	2|0|	7575349 
APWIEQEGPEYWDGETRK	3|0|	7584681 
APWIEQEGPEYWDQETR	2|0|	7600357 
APWIEQEGPEYWDQETR	3|0|	7606806 
APWIEQEGPEYWDQETRNMK	3|0|	7628856 
APWIEQEGPEYWDQETRNMK	3|1/18,M,Oxidation|	7634605 
APWIEQEGPEYWDQETRNVK	3|0|	7649161 
APWIEQEGPEYWDR	2|0|	7660992 
APWIEQEGPEYWDRETQISK	3|0|	7672657 
APWIEQEGPEYWDRETQISKTNTQTYRENLR	5|0|	7685440 
APWIEQEGPEYWDRNTQIFK	3|0|	7701108 
APWIEQEGPEYWDRNTR	2|0|	7712419 
APWIEQEGPEYWDRNTR	3|0|	7717300 
APYVTGLNKTSSNVDCGSLS	2|3/7,N,Deamidated/12,N,Deamidated/15,C,Carbamidomethyl|	106701423 
AQAALDKANASR	2|1/8,N,Deamidated|CID	7732122 
AQAAMTITDAK	2|0|	110246346 
AQAAMTITDAK	2|1/4,M,Oxidation|	110252515 
AQAGLEEALLAPGFGNASGNASER	2|2/15,N,Deamidated/19,N,Deamidated|	7742575 
AQAGLEEALLAPGFGNASGNASER	3|2/15,N,Deamidated/19,N,Deamidated|	7746796 
AQAGLGGMSADLGTMENNR	2|1/17,N,Deamidated|	39641799 
AQAGLGGMSADLGTMENNR	2|2/14,M,Oxidation/17,N,Deamidated|	39645343 
AQAGLGGMSADLGTMENNR	2|2/7,M,Oxidation/17,N,Deamidated|	39648912 
AQAGLGGMSADLGTMENNR	2|3/7,M,Oxidation/14,M,Oxidation/17,N,Deamidated|	39652480 
AQAGLGGMSADLGTMENNR	3|1/17,N,Deamidated|	39656135 
AQAGLGGMSADLGTMENNR	3|2/14,M,Oxidation/17,N,Deamidated|	39660918 
AQAGLGGMSADLGTMENNR	3|2/7,M,Oxidation/17,N,Deamidated|	39665726 
AQAGLGGMSADLGTMENNR	3|3/7,M,Oxidation/14,M,Oxidation/17,N,Deamidated|	39670533 
AQALENHTEVQFQK	2|1/5,N,Deamidated|	7765239 
AQALLDVTLLDINDHAPAFNQSR	3|1/19,N,Deamidated|	7771825 
AQAQQQLPLESLGWDVAELQLNHTGPQQDPR	3|1/21,N,Deamidated|	7779372 
AQDGQTLSR	2|0|	36059859 
AQDGTFSSVLTLTNLTGLDTGEYFCTHNDSR	3|3/13,N,Deamidated/24,C,Carbamidomethyl/27,N,Deamidated|	7790708 
AQEALSMGNATFYEVESILK	2|1/8,N,Deamidated|	7801927 
AQEALSMGNATFYEVESILK	2|2/6,M,Oxidation/8,N,Deamidated|	7809034 
AQEALSMGNATFYEVESILK	3|1/8,N,Deamidated|	7813252 
AQEALSMGNATFYEVESILK	3|2/6,M,Oxidation/8,N,Deamidated|	7820335 
AQEEVKIPLVNISLLPK	3|1/10,N,Deamidated|	7845462 
AQEPEQVHQTTAK	2|0|	110998569 
AQEPEQVHQTTAK	3|0|	111002978 
AQEQNVSGR	2|1/4,N,Deamidated|	7857819 
AQETGGGVQTSVDQEKAVK	2|0|	21972297 
AQETGGGVQTSVDQEKAVK	3|0|	21979640 
AQEVQQSPHCTTVPVGASVNITCSTSGGLR	3|3/9,C,Carbamidomethyl/19,N,Deamidated/22,C,Carbamidomethyl|CID	7866344 
AQEVQQSPHCTTVPVGASVNITCSTSGGLR	4|3/9,C,Carbamidomethyl/19,N,Deamidated/22,C,Carbamidomethyl|	7873216 
AQGDTTDSNDNKFTPLEK	2|1/10,N,Deamidated|	35574940 
AQGDTTDSNDNKFTPLEK	3|1/10,N,Deamidated|	35578791 
AQHEDQVEQYKK	3|0|	7894032 
AQHNDSEQTQSPQQPGSR	3|1/3,N,Deamidated|	7909144 
AQIHESIKK	2|0|	56065943 
AQIHESIKK	3|0|	56071377 
AQIINDAFNLASAH	2|0|	7919283 
AQIINDAFNLASAHKVPVTLALNN	3|1/22,N,Deamidated|	7929991 
AQINDTLVSTPVWVK	2|1/3,N,Deamidated|	92723892 
AQLDSTNTACCLIR	2|3/6,N,Deamidated/9,C,Carbamidomethyl/10,C,Carbamidomethyl|	118261743 
AQLLIPSTNYEDHQQNQAVFAELK	2|1/15,N,Deamidated|	103795325 
AQLLIPSTNYEDHQQNQAVFAELK	3|1/15,N,Deamidated|	103801240 
AQLLIPSTNYEDHQQNQAVFAELK	4|1/15,N,Deamidated|	103805554 
AQLNELTGLLVGHPH	2|1/3,N,Deamidated|	126439486 
AQLNELTGLLVGHPH	3|1/3,N,Deamidated|	126444234 
AQLQLNATESDDGR	2|1/5,N,Deamidated|CID	7941268 
AQLVMPDEDLINSPGLVNFNHNK	2|1/21,N,Deamidated|	122839255 
AQLVMPDEDLINSPGLVNFNHNK	2|2/4,M,Oxidation/21,N,Deamidated|	122842512 
AQLVMPDEDLINSPGLVNFNHNK	3|1/21,N,Deamidated|	122847211 
AQLVMPDEDLINSPGLVNFNHNK	3|2/4,M,Oxidation/21,N,Deamidated|	122852620 
AQNELHYTYQSSGR	2|1/2,N,Deamidated|	141033628 
AQNELHYTYQSSGR	3|1/2,N,Deamidated|	141039386 
AQNNEQTDGVSQPDR	2|1/2,N,Deamidated|	86139556 
AQNPVSNNSDSISAR	2|1/6,N,Deamidated|	7945217 
AQNQTQENALQVFHEK	2|1/7,N,Deamidated|	84081056 
AQNTTEVYVK	2|1/2,N,Deamidated|	7955222 
AQNVGEGGAYEAELR	2|0|	7963902 
AQNYSSVTHLHSIGK	2|1/2,N,Deamidated|	7973247 
AQPGPTVLAGENVTLSCSSR	2|2/11,N,Deamidated/16,C,Carbamidomethyl|CID	7983441 
AQPGPTVQAGENVTLSCSSR	2|2/11,N,Deamidated/16,C,Carbamidomethyl|CID	7986587 
AQPGPTVQAGENVTLSCSSR	3|2/11,N,Deamidated/16,C,Carbamidomethyl|CID	7988293 
AQPGTMSNGTETR	2|1/7,N,Deamidated|	7994229 
AQPGTMSNGTETR	2|2/5,M,Oxidation/7,N,Deamidated|	7997794 
AQPGTMSNGTETRGTGLTAVAVQEGNSDVVEVR	3|1/7,N,Deamidated|	8007816 
AQPGTMSNGTETRGTGLTAVAVQEGNSDVVEVR	3|2/5,M,Oxidation/7,N,Deamidated|	8011508 
AQPSIHSWPQPSIHNK	3|0|	102853500 
AQQAKIEYDK	2|0|CID	54611439 
AQQAKIEYDK	3|0|CID	54617594 
AQQATSVPSNMVR	2|1/9,N,Deamidated|	122474643 
AQQATSVPSNMVR	2|2/9,N,Deamidated/10,M,Oxidation|	122479044 
AQQEQELAADAFK	2|0|	8023933 
AQQLLANSTALEEAMLQEQQR	2|1/6,N,Deamidated|	8035622 
AQQLLANSTALEEAMLQEQQR	2|2/6,N,Deamidated/14,M,Oxidation|	8040553 
AQQLLANSTALEEAMLQEQQR	3|1/6,N,Deamidated|	8045384 
AQQLLANSTALEEAMLQEQQR	3|2/6,N,Deamidated/14,M,Oxidation|	8049794 
AQQLTWDLNR	2|0|	8071058 
AQQLTWDLNRNVTDIECVK	2|2/10,N,Deamidated/16,C,Carbamidomethyl|	8079667 
AQQLTWDLNRNVTDIECVK	3|2/10,N,Deamidated/16,C,Carbamidomethyl|	8085752 
AQSIVNFVGSGAAFLL	2|1/5,N,Deamidated|	58960585 
AQSNHIGYSEGYI	2|1/3,N,Deamidated|	41100815 
AQSNNAGGGWK	2|0|	38564285 
AQSQENLTNVGR	2|1/8,N,Deamidated|	92578557 
AQSQTDRVDLGTLR	2|0|	8103249 
AQSVASLDK	2|0|	97556836 
AQTFNIQYFAEDGK	2|1/4,N,Deamidated|	48168070 
AQTLAMNVTNFWK	2|1/6,N,Deamidated|	8113017 
AQTLAMNVTNFWK	2|2/5,M,Oxidation/6,N,Deamidated|	8118151 
AQTSTASSPLGPSR	2|0|	101417361 
AQTVANFNITSSTCELSK	2|2/7,N,Deamidated/13,C,Carbamidomethyl|	8131290 
AQYEDIAQK	2|0|	8139163 
AQYEDIAQKS	2|0|	8149214 
AQYGNLTNTR	2|1/4,N,Deamidated|	118585904 
ARCYPVSAYTEDETCDQCLKCDR	3|4/2,C,Carbamidomethyl/14,C,Carbamidomethyl/17,C,Carbamidomethyl/20,C,Carbamidomethyl|	57645832 
ARCYPVSAYTEDETCDQCLKCDR	4|4/2,C,Carbamidomethyl/14,C,Carbamidomethyl/17,C,Carbamidomethyl/20,C,Carbamidomethyl|	57649850 
ARDCTVNGDEPDCVPCQEGKEYTDKAHFSSK	4|3/3,C,Carbamidomethyl/12,C,Carbamidomethyl/15,C,Carbamidomethyl|	8158971 
ARNISGVVLADHSGAFHNK	4|1/2,N,Deamidated|	8171600 
ARNIVVSGAR	2|1/2,N,Deamidated|	95637050 
ARPGGPGQPR	2|0|	95647370 
ARPKENVTIMVK	3|1/5,N,Deamidated|	8184361 
ARPKENVTIMVK	3|2/5,N,Deamidated/9,M,Oxidation|	8189984 
ARPVINIVHK	3|0|	8204011 
ARPVITVNAGLEVYPSILNQDNK	3|1/21,N,Deamidated|	8218716 
ARTLPVTPPVVLFPR	2|0|	113374259 
ARVGTNLEELHNVESK	2|1/11,N,Deamidated|	61702865 
ARVGTNLEELHNVESK	3|1/11,N,Deamidated|	61708716 
ARVWNSTFIEDYRDFDR	3|1/4,N,Deamidated|	8227743 
ARVWNSTFIEDYRDFDRVR	4|1/4,N,Deamidated|	8239409 
ASAGATKSNQGISDLALTADSVGR	3|1/8,N,Deamidated|	54876315 
ASASEVCVGNLVHEETLQ	2|2/6,C,Carbamidomethyl/9,N,Deamidated|	26341286 
ASASGSGAQVGGPISSGSSASSVTVTR	3|0|	8249692 
ASATTNPVVNITGLPWNVKLGYDDDIYR	3|1/16,N,Deamidated|	139894828 
ASAVVNVTVR	2|1/5,N,Deamidated|	8264303 
ASCASLYSLDSIDSEK	2|1/2,C,Carbamidomethyl|	52551498 
ASCPVMPCENVGIPSTDCCPR	2|5/2,C,Carbamidomethyl/7,C,Carbamidomethyl/9,N,Deamidated/17,C,Carbamidomethyl/18,C,Carbamidomethyl|	130644294 
ASCPVMPCENVGIPSTDCCPR	2|6/2,C,Carbamidomethyl/5,M,Oxidation/7,C,Carbamidomethyl/9,N,Deamidated/17,C,Carbamidomethyl/18,C,Carbamidomethyl|	130649023 
ASCPVMPCENVGIPSTDCCPR	3|5/2,C,Carbamidomethyl/7,C,Carbamidomethyl/9,N,Deamidated/17,C,Carbamidomethyl/18,C,Carbamidomethyl|	130653140 
ASCPVMPCENVGIPSTDCCPR	3|6/2,C,Carbamidomethyl/5,M,Oxidation/7,C,Carbamidomethyl/9,N,Deamidated/17,C,Carbamidomethyl/18,C,Carbamidomethyl|	130659400 
ASDFEDNVSIESPR	2|0|	25450465 
ASDLPVLAGANPVEVGK	2|0|	40548531 
ASDPHGDNLTYSVFYTK	2|1/7,N,Deamidated|	8269397 
ASDPHGDNLTYSVFYTK	3|1/7,N,Deamidated|	8274369 
ASDRNLNQVVVTR	2|1/6,N,Deamidated|	126966715 
ASDTLMFDNGWQ	2|1/8,N,Deamidated|	61823051 
ASDTLMFDNGWQ	2|2/5,M,Oxidation/8,N,Deamidated|	61827984 
ASDVHEVR	2|0|	8290537 
ASDYLELDTIK	2|0|	8299096 
ASEQTLIPPNMTIK	2|1/9,N,Deamidated|	106999310 
ASEQTLIPPNMTIK	2|2/9,N,Deamidated/10,M,Oxidation|	107003519 
ASEYNITVTATDR	2|1/4,N,Deamidated|	8309263 
ASFFAGCQESNSLDAATFIQSSR	3|2/6,C,Carbamidomethyl/10,N,Deamidated|	97599940 
ASFHGNEDCR	2|2/5,N,Deamidated/8,C,Carbamidomethyl|	20762959 
ASFHGNEDCR	3|2/5,N,Deamidated/8,C,Carbamidomethyl|	20769498 
ASFKPLGLANDTDHYFLR	3|1/9,N,Deamidated|	8316514 
ASFKPLGLANDTDHYFLR	4|1/9,N,Deamidated|	8321989 
ASFSNVNCEPFNVPK	2|2/4,N,Deamidated/7,C,Carbamidomethyl|	100323869 
ASGLNADAYIR	2|1/4,N,Deamidated|	12996604 
ASGNVSGGVCDGCQHNTAGR	3|3/3,N,Deamidated/9,C,Carbamidomethyl/12,C,Carbamidomethyl|CID	8339392 
ASGNVSWLWK	2|1/3,N,Deamidated|	8350936 
ASGSGSGTSNALHTK	2|1/9,N,Deamidated|	40105662 
ASGTTNTVAAYNLTWK	2|1/11,N,Deamidated|	8359924 
ASHEPNFLEELCK	2|1/11,C,Carbamidomethyl|	21011818 
ASHNALATPLYSR	2|1/3,N,Deamidated|	72314058 
ASHNALATPLYSR	3|1/3,N,Deamidated|	72320563 
ASHTIGVNSLEMEECK	2|1/14,C,Carbamidomethyl|	107684121 
ASHTIGVNSLEMEECK	2|2/11,M,Oxidation/14,C,Carbamidomethyl|	107689833 
ASHTIGVNSLEMEECK	3|1/14,C,Carbamidomethyl|	107695857 
ASHTIGVNSLEMEECK	3|2/11,M,Oxidation/14,C,Carbamidomethyl|	107702366 
ASIATTMWADQAK	2|0|	109717207 
ASIATTMWADQAK	2|1/6,M,Oxidation|	109724058 
ASIIGVTTFLNQALER	2|1/10,N,Deamidated|	46849202 
ASIINCDNCGR	2|3/5,C,Carbamidomethyl/7,N,Deamidated/8,C,Carbamidomethyl|CID	77567553 
ASIPQDGLLPQLYYAAGCK	2|1/17,C,Carbamidomethyl|	135067601 
ASLASSVNNSGTV	2|1/8,N,Deamidated|	98671592 
ASLDAEKAQGQK	2|0|	8369655 
ASLENLHHSTR	2|1/4,N,Deamidated|	104280712 
ASLENLHHSTR	3|1/4,N,Deamidated|	104284986 
ASLGNTALDEDFCPGSAR	2|2/4,N,Deamidated/12,C,Carbamidomethyl|CID	59403495 
ASLKKGEKTALAEQSEEPDEGRR	4|0|	35711897 
ASLKKGEKTALAEQSEEPDEGRR	5|0|	35717631 
ASLLNNLTAPLAFLAPER	2|1/4,N,Deamidated|	61795082 
ASLLNNLTAPLAFLAPER	3|1/4,N,Deamidated|	61799574 
ASLQFLQNYT	2|1/7,N,Deamidated|CID	8378390 
ASLQFLQNYTA	2|1/7,N,Deamidated|CID	8386881 
ASLQFLQNYTAL	2|1/7,N,Deamidated|	8393380 
ASLQNYHTNTVK	2|2/4,N,Deamidated/8,N,Deamidated|	102786297 
ASLQNYHTNTVK	3|2/4,N,Deamidated/8,N,Deamidated|	102791182 
ASLQVDTVVPNATVSEK	2|1/10,N,Deamidated|	8403045 
ASLSHPESVNR	2|1/9,N,Deamidated|	8412870 
ASLSINQIFCGAYTSETIR	4|2/5,N,Deamidated/9,C,Carbamidomethyl|	94911476 
ASLTNTDDNLNLHITR	2|1/8,N,Deamidated|	45875563 
ASLTNTDDNLNLHITR	3|1/8,N,Deamidated|	45880779 
ASLTPLEFQGYNLSANK	2|1/11,N,Deamidated|	8422994 
ASLTPTLLNGAEL	2|1/8,N,Deamidated|	62729676 
ASLWNSGWVSK	2|1/4,N,Deamidated|	98516828 
ASMANDLEMVR	2|1/4,N,Deamidated|	126755624 
ASMANDLEMVR	2|2/2,M,Oxidation/4,N,Deamidated|	126759390 
ASMANDLEMVR	2|2/4,N,Deamidated/8,M,Oxidation|	126764447 
ASMANDLEMVR	2|3/2,M,Oxidation/4,N,Deamidated/8,M,Oxidation|	126767042 
ASMNTSSNPGTPLPLPLR	2|1/3,N,Deamidated|	8430595 
ASMNTSSNPGTPLPLPLR	2|2/2,M,Oxidation/3,N,Deamidated|	8433963 
ASNFSLQK	2|1/2,N,Deamidated|	107111406 
ASNGDHVCFPR	2|2/2,N,Deamidated/7,C,Carbamidomethyl|	43188190 
ASNGFEETALAQR	2|1/2,N,Deamidated|	93533763 
ASNGLELLATK	2|1/2,N,Deamidated|	102241187 
ASNGNAGIVAASESAASPAK	2|1/4,N,Deamidated|	97523594 
ASNGNAGIVAASESAASPAK	3|1/4,N,Deamidated|	97528337 
ASNITMILK	2|1/2,N,Deamidated|	8446630 
ASNITMILK	2|2/2,N,Deamidated/5,M,Oxidation|	8449842 
ASNNDTEIPEFSDVPFPFNSCSIK	2|2/3,N,Deamidated/20,C,Carbamidomethyl|	77546276 
ASNNDTEIPEFSDVPFPFNSCSIK	3|2/3,N,Deamidated/20,C,Carbamidomethyl|	77551196 
ASNNTDLGDLK	2|1/2,N,Deamidated|	13120030 
ASNQLSKFK	2|1/2,N,Deamidated|	107130402 
ASNQLSKFK	3|1/2,N,Deamidated|	107137358 
ASNQSHSYGEILK	2|1/2,N,Deamidated|	48717531 
ASNQVYDHWGGTDEMYSCTQGPGYR	2|2/2,N,Deamidated/17,C,Carbamidomethyl|	141287857 
ASNQVYDHWGGTDEMYSCTQGPGYR	2|3/2,N,Deamidated/14,M,Oxidation/17,C,Carbamidomethyl|	141293507 
ASNQVYDHWGGTDEMYSCTQGPGYR	3|2/2,N,Deamidated/17,C,Carbamidomethyl|	141299416 
ASNQVYDHWGGTDEMYSCTQGPGYR	3|3/2,N,Deamidated/14,M,Oxidation/17,C,Carbamidomethyl|	141305392 
ASNQVYDHWGGTDEMYSCTQGPGYR	4|2/2,N,Deamidated/17,C,Carbamidomethyl|	141310547 
ASNQVYDHWGGTDEMYSCTQGPGYR	4|3/2,N,Deamidated/14,M,Oxidation/17,C,Carbamidomethyl|	141314811 
ASNSLAYTQFV	2|1/2,N,Deamidated|	70210743 
ASNVSASIQR	2|1/2,N,Deamidated|	8459314 
ASNVSHTVVLRPLK	2|1/2,N,Deamidated|	8468328 
ASPAQNVNGQTK	2|1/7,N,Deamidated|	128499175 
ASPEGPVQFVVGNSLLN	2|0|	123924660 
ASPINLSYGYTNGSTLSEVSVHVL	2|1/11,N,Deamidated|	35429427 
ASPNRDYCNDYSK	2|2/3,N,Deamidated/7,C,Carbamidomethyl|	18043503 
ASPPSQGEVPPGPLPEAVLALYNSTR	3|1/22,N,Deamidated|	8478685 
ASPPSSSCNISSGEMQK	2|2/7,C,Carbamidomethyl/8,N,Deamidated|CID	8489819 
ASPPSSSCNISSGEMQK	2|3/7,C,Carbamidomethyl/8,N,Deamidated/14,M,Oxidation|CID	8492025 
ASPPVWSDNMVTTMSQSN	2|1/8,N,Deamidated|	97965718 
ASPPVWSDNMVTTMSQSN	2|2/8,N,Deamidated/13,M,Oxidation|	97972480 
ASPPVWSDNMVTTMSQSN	2|2/8,N,Deamidated/9,M,Oxidation|	97979313 
ASPPVWSDNMVTTMSQSN	2|3/8,N,Deamidated/9,M,Oxidation/13,M,Oxidation|	97986099 
ASPQVDRPQAANGAAGAPR	3|1/11,N,Deamidated|	95325062 
ASPSNSTDVYLEPMEIATFR	2|1/4,N,Deamidated|	8498973 
ASPSNSTDVYLEPMEIATFR	2|2/4,N,Deamidated/13,M,Oxidation|	8500426 
ASPSWANCLSVGR	2|2/6,N,Deamidated/7,C,Carbamidomethyl|	109687121 
ASQALSGCEISISNETK	2|2/7,C,Carbamidomethyl/13,N,Deamidated|	8504733 
ASQCVAKQTSSPVNMS	2|2/3,C,Carbamidomethyl/13,N,Deamidated|	103541486 
ASQCVAKQTSSPVNMS	2|3/3,C,Carbamidomethyl/13,N,Deamidated/14,M,Oxidation|	103545987 
ASQDSESVIVQNLHDSDAR	3|1/11,N,Deamidated|	49055385 
ASQDVVEAGQTTVQGK	2|0|	94741948 
ASQIIIPR	2|0|	8514040 
ASQNITYH	2|1/3,N,Deamidated|	8522493 
ASQNITYHCK	2|2/3,N,Deamidated/8,C,Carbamidomethyl|	8530645 
ASQPFDCGPEISTTK	2|1/6,C,Carbamidomethyl|	32322116 
ASQPVVPPLFTLPR	2|0|	31554502 
ASRNISNFAK	2|1/3,N,Deamidated|	97010853 
ASSFGHNALGPRTSGPHK	3|1/6,N,Deamidated|	62011237 
ASSFGHNALGPRTSGPHK	4|1/6,N,Deamidated|	62017210 
ASSFLAEWQNITK	2|1/9,N,Deamidated|	8541151 
ASSIYQNDYTK	2|0|	15606255 
ASSLNTHAVLLAVGASLSNVTPAPTDLVGR	3|1/4,N,Deamidated|	103654995 
ASSMCVPDQDTAIR	2|1/4,C,Carbamidomethyl|	8552798 
ASSMCVPDQDTAIR	2|2/3,M,Oxidation/4,C,Carbamidomethyl|	8559707 
ASSNETFDGLDCPAAGR	2|2/3,N,Deamidated/11,C,Carbamidomethyl|CID	8581229 
ASSNNEIYLLSTR	2|1/3,N,Deamidated|	69812667 
ASSSWQSVNESGDQVHWSPGQA	2|1/8,N,Deamidated|	8591067 
ASSSWQSVNESGDQVHWSPGQAR	2|1/8,N,Deamidated|	8604660 
ASSSWQSVNESGDQVHWSPGQAR	3|1/8,N,Deamidated|	8609854 
ASTATGNLNLNTLLPK	2|1/10,N,Deamidated|	64451855 
ASTATGNLNLNTLLPK	3|1/10,N,Deamidated|	64456246 
ASTDLIQLPGSNKASVV	2|1/11,N,Deamidated|	53834222 
ASTENMSLISK	2|1/4,N,Deamidated|	108160338 
ASTENMSLISK	2|2/4,N,Deamidated/5,M,Oxidation|	108164627 
ASTEPGSNATGPLIHFESLVVGACMTSVR	3|2/7,N,Deamidated/23,C,Carbamidomethyl|	101181778 
ASTEPGSNATGPLIHFESLVVGACMTSVR	3|3/7,N,Deamidated/23,C,Carbamidomethyl/24,M,Oxidation|	101187879 
ASTEQAPELENLTVTEVGWDGLR	3|1/10,N,Deamidated|	8626781 
ASTFNVGEEMR	2|1/4,N,Deamidated|	97621649 
ASTFNVGEEMR	2|2/4,N,Deamidated/9,M,Oxidation|	97625051 
ASTGGCEQPVVVSTVGINAYNVLIKNSDQYSTLK	3|2/5,C,Carbamidomethyl/17,N,Deamidated|	51956079 
ASTNGQDVRELR	2|1/3,N,Deamidated|	70309975 
ASTNGQDVRELR	3|1/3,N,Deamidated|	70314317 
ASTNNNHLCGYPEFHGNLNGGFCYSTDR	4|3/8,C,Carbamidomethyl/18,N,Deamidated/22,C,Carbamidomethyl|	34467152 
ASTPNVNCVSDCLK	2|3/4,N,Deamidated/7,C,Carbamidomethyl/11,C,Carbamidomethyl|	109382469 
ASTVDSLHLK	2|0|	120379148 
ASVDVFGNR	2|1/7,N,Deamidated|	8641042 
ASVEDSFPIWPSLVGTNMDAK	2|1/16,N,Deamidated|	72146133 
ASVEDSFPIWPSLVGTNMDAK	2|2/16,N,Deamidated/17,M,Oxidation|	72149081 
ASVEDSFPIWPSLVGTNMDAK	3|1/16,N,Deamidated|	72151992 
ASVEDSFPIWPSLVGTNMDAK	3|2/16,N,Deamidated/17,M,Oxidation|	72159077 
ASVGAAGSAENAPSK	2|0|	8647541 
ASVININPNTTHSTGSCR	2|2/8,N,Deamidated/16,C,Carbamidomethyl|	8653798 
ASVNITCSTSGGLR	2|2/3,N,Deamidated/6,C,Carbamidomethyl|	8663407 
ASVNNSLNGAFWTR	2|2/4,N,Deamidated/7,N,Deamidated|CID	133380176 
ASVPDIPSSTGVNMAFK	2|1/12,N,Deamidated|	107797380 
ASVPDIPSSTGVNMAFK	2|2/12,N,Deamidated/13,M,Oxidation|	107803311 
ASVSFLNFNLSNCER	2|2/8,N,Deamidated/12,C,Carbamidomethyl|	8676870 
ASVSISHNSCTAPDK	2|1/9,C,Carbamidomethyl|	8683180 
ASVSISHNSCTAPDK	3|1/9,C,Carbamidomethyl|	8688296 
ASVTTQACNPGVCR	2|3/7,C,Carbamidomethyl/8,N,Deamidated/12,C,Carbamidomethyl|	121212936 
ASVTVHQTNLEECAIK	2|2/8,N,Deamidated/12,C,Carbamidomethyl|	110324561 
ASVVHVVQQTNQSEK	2|1/10,N,Deamidated|	124097348 
ASVVPGGPGEPAGGGTPR	2|0|	33454394 
ASVVPLNLLVSSNCVSH	2|3/6,N,Deamidated/12,N,Deamidated/13,C,Carbamidomethyl|	127061201 
ASYGNTGETMASNIVLIR	2|2/4,N,Deamidated/12,N,Deamidated|	63753693 
ASYGNTGETMASNIVLIR	2|3/4,N,Deamidated/9,M,Oxidation/12,N,Deamidated|	63757050 
ASYGNTGETMASNIVLIR	3|2/4,N,Deamidated/12,N,Deamidated|	63760929 
ASYGNTGETMASNIVLIR	3|3/4,N,Deamidated/9,M,Oxidation/12,N,Deamidated|	63766451 
ASYHGNNESTLGLRQQYR	2|1/6,N,Deamidated|	81623522 
ASYHGNNESTLGLRQQYR	3|1/6,N,Deamidated|	81628239 
ASYHGNNESTLGLRQQYR	4|1/6,N,Deamidated|	81634789 
ASYNLTLVCGGR	2|2/3,N,Deamidated/8,C,Carbamidomethyl|	62416581 
ASYSSQGNLTAVNWCWSTLRQLR	2|2/7,N,Deamidated/14,C,Carbamidomethyl|	105031057 
ASYSSQGNLTAVNWCWSTLRQLR	3|2/7,N,Deamidated/14,C,Carbamidomethyl|	105038333 
ATAASSSSLEK	2|0|	8709453 
ATAEVNTAYLTKSLLNDR	3|1/5,N,Deamidated|	122002828 
ATAFEGDNIVDYSR	2|1/7,N,Deamidated|	28290703 
ATAFSSNAIR	2|0|	46773066 
ATALPQADLLSNGLFR	2|1/11,N,Deamidated|	110510804 
ATALPQADLLSNGLFR	3|1/11,N,Deamidated|	110516377 
ATATFNSTADR	2|1/5,N,Deamidated|	8717803 
ATCAPQHGAPGPGPADASK	3|1/2,C,Carbamidomethyl|	8728233 
ATCLSVTSDSCTFPTDNSLSVK	2|3/2,C,Carbamidomethyl/10,C,Carbamidomethyl/16,N,Deamidated|	111615219 
ATCLSVTSDSCTFPTDNSLSVK	3|3/2,C,Carbamidomethyl/10,C,Carbamidomethyl/16,N,Deamidated|	111619557 
ATCSNYSEDQGDTLGK	2|2/2,C,Carbamidomethyl/4,N,Deamidated|	38931187 
ATDESSSTSSGNAGFSQR	2|1/11,N,Deamidated|	108748690 
ATDEVNFSAK	2|1/5,N,Deamidated|	120416944 
ATDFVADR	2|0|	8734883 
ATDGDLGDNGTVR	2|1/8,N,Deamidated|	8745777 
ATDHLCAGHLSANIASGGSL	2|2/5,C,Carbamidomethyl/12,N,Deamidated|	13083642 
ATDHNMDNTSTVLR	2|1/7,N,Deamidated|	8755409 
ATDHNMDNTSTVLR	2|2/5,M,Oxidation/7,N,Deamidated|	8760131 
ATDSPEPIPGGPNTLTIPTPYTGPWAGK	2|1/12,N,Deamidated|	40782955 
ATDSPEPIPGGPNTLTIPTPYTGPWAGK	3|1/12,N,Deamidated|	40786417 
ATDYKVVTQNSSSGNVTHEK	3|2/9,N,Deamidated/14,N,Deamidated|	8775139 
ATENSQWFLLDAKINESK	2|1/14,N,Deamidated|	24262199 
ATETGCVNDVR	2|2/5,C,Carbamidomethyl/7,N,Deamidated|	13061691 
ATEVTGHR	2|0|	8786799 
ATFDELCTWAGR	2|1/6,C,Carbamidomethyl|	134464188 
ATFLINEGAGLASPLR	2|1/5,N,Deamidated|	59504124 
ATFLINEGAGLASPLR	3|1/5,N,Deamidated|	59508434 
ATFNSTADR	2|1/3,N,Deamidated|	8792274 
ATGENSIALEVTMR	2|1/4,N,Deamidated|	110535074 
ATGENSIALEVTMR	2|2/4,N,Deamidated/12,M,Oxidation|	110538841 
ATGGSNGETIPQR	2|1/5,N,Deamidated|	92821472 
ATGPVPFEPVNVTTDR	2|1/10,N,Deamidated|	8802018 
ATHSVIGLNQTGVINYEAR	2|2/8,N,Deamidated/14,N,Deamidated|	39578019 
ATHSVIGLNQTGVINYEAR	3|2/8,N,Deamidated/14,N,Deamidated|	39583934 
ATIGQGAPASLAINK	2|0|	32170002 
ATIIQSNQLGLSLLDS	2|1/6,N,Deamidated|	65029129 
ATINSLAEGR	2|1/3,N,Deamidated|	39688925 
ATKNDLINIGEK	2|1/7,N,Deamidated|	77581362 
ATKNDLINIGEK	3|1/7,N,Deamidated|	77586995 
ATLFPTVPPVSQLPR	2|0|	113357048 
ATLGTTALNNSNPK	2|1/8,N,Deamidated|	8809724 
ATLITFLCDR	2|1/7,C,Carbamidomethyl|	8817629 
ATLLNDNESVETYLCPDGNHPL	2|2/4,N,Deamidated/14,C,Carbamidomethyl|	60688119 
ATLLNDNESVETYLCPDGNHPL	3|2/4,N,Deamidated/14,C,Carbamidomethyl|	60695453 
ATLLSLLTSNQGK	2|1/9,N,Deamidated|	64884452 
ATLPHNFLVWWDK	2|1/5,N,Deamidated|	31750320 
ATLPHNFLVWWDK	3|1/5,N,Deamidated|	31753757 
ATLSCGHNVSVEELAQTR	2|2/4,C,Carbamidomethyl/7,N,Deamidated|	8826416 
ATLSNVLVLGF	2|1/4,N,Deamidated|	63223985 
ATLSPCPSELTER	2|1/5,C,Carbamidomethyl|	116273811 
ATLSTLAVAVNR	2|1/10,N,Deamidated|	8835787 
ATLTQLFATPVIPANAVTHK	3|1/14,N,Deamidated|	111038463 
ATLWFENIQK	2|1/6,N,Deamidated|	28529022 
ATMFNSSEQSQK	2|1/4,N,Deamidated|	8844422 
ATMFNSSEQSQK	2|2/2,M,Oxidation/4,N,Deamidated|	8850745 
ATMGHWYWNTELGTIADPTSR	3|1/8,N,Deamidated|	119919401 
ATMGHWYWNTELGTIADPTSR	3|2/2,M,Oxidation/8,N,Deamidated|	119925548 
ATMPPIDHAHYEYTIR	3|0|	42851375 
ATMPPIDHAHYEYTIR	3|1/2,M,Oxidation|	42856248 
ATNASICGDEAR	2|2/2,N,Deamidated/6,C,Carbamidomethyl|	8862834 
ATNATLDPR	2|1/2,N,Deamidated|	8872291 
ATNDSTILDK	2|1/2,N,Deamidated|	8881148 
ATNFSTTQAWK	2|1/2,N,Deamidated|	119176682 
ATNFVIFANR	2|0|	46634303 
ATNIDKH	2|1/2,N,Deamidated|	54949253 
ATNIWHNDLNVVSGNK	2|2/2,N,Deamidated/6,N,Deamidated|	123247837 
ATNSSQHWTGYYEQMY	2|1/2,N,Deamidated|	141195611 
ATNSSQHWTGYYEQMY	2|2/2,N,Deamidated/14,M,Oxidation|	141202881 
ATNTASSDTCNPK	2|2/2,N,Deamidated/9,C,Carbamidomethyl|	97804393 
ATNVFSPR	2|1/2,N,Deamidated|	31592773 
ATNWVWNR	2|1/2,N,Deamidated|	77686316 
ATPENYLFQGR	2|0|	8890692 
ATPENYLFQGRQECYAFNGTQR	2|2/13,C,Carbamidomethyl/17,N,Deamidated|	8899329 
ATPENYLFQGRQECYAFNGTQR	3|2/13,C,Carbamidomethyl/17,N,Deamidated|	8904594 
ATPENYLFQGRQECYAFNGTQRFLER	3|2/13,C,Carbamidomethyl/17,N,Deamidated|	8921658 
ATPLLMQALPMGALPQGPMQNATK	2|1/20,N,Deamidated|	8932022 
ATPLLMQALPMGALPQGPMQNATK	2|2/10,M,Oxidation/20,N,Deamidated|	8939255 
ATPLLMQALPMGALPQGPMQNATK	2|2/18,M,Oxidation/20,N,Deamidated|	8946508 
ATPLLMQALPMGALPQGPMQNATK	2|2/5,M,Oxidation/20,N,Deamidated|	8953761 
ATPLLMQALPMGALPQGPMQNATK	2|3/10,M,Oxidation/18,M,Oxidation/20,N,Deamidated|	8958440 
ATPLLMQALPMGALPQGPMQNATK	2|3/5,M,Oxidation/10,M,Oxidation/20,N,Deamidated|	8966500 
ATPLLMQALPMGALPQGPMQNATK	2|3/5,M,Oxidation/18,M,Oxidation/20,N,Deamidated|	8971867 
ATPLLMQALPMGALPQGPMQNATK	2|4/5,M,Oxidation/10,M,Oxidation/18,M,Oxidation/20,N,Deamidated|	8978140 
ATPLLMQALPMGALPQGPMQNATK	3|1/20,N,Deamidated|	8985051 
ATPLLMQALPMGALPQGPMQNATK	3|2/10,M,Oxidation/20,N,Deamidated|	8989808 
ATPLLMQALPMGALPQGPMQNATK	3|2/18,M,Oxidation/20,N,Deamidated|	8996161 
ATPLLMQALPMGALPQGPMQNATK	3|2/5,M,Oxidation/20,N,Deamidated|	9002587 
ATPLLMQALPMGALPQGPMQNATK	3|3/10,M,Oxidation/18,M,Oxidation/20,N,Deamidated|	9007388 
ATPLLMQALPMGALPQGPMQNATK	3|3/5,M,Oxidation/10,M,Oxidation/20,N,Deamidated|	9013406 
ATPLLMQALPMGALPQGPMQNATK	3|3/5,M,Oxidation/18,M,Oxidation/20,N,Deamidated|	9018227 
ATPLLMQALPMGALPQGPMQNATK	3|4/5,M,Oxidation/10,M,Oxidation/18,M,Oxidation/20,N,Deamidated|	9023054 
ATPSTPNLGATFNSGANR	2|2/6,N,Deamidated/12,N,Deamidated|	104531622 
ATPTPFQINYQSSMTPVPPEGANLWGALLGR	3|1/8,N,Deamidated|	105833524 
ATPTPFQINYQSSMTPVPPEGANLWGALLGR	3|2/8,N,Deamidated/13,M,Oxidation|	105837430 
ATPTPFQINYQSSMTPVPPEGANLWGALLGR	4|1/8,N,Deamidated|	105840630 
ATPTPFQINYQSSMTPVPPEGANLWGALLGR	4|2/8,N,Deamidated/13,M,Oxidation|	105845055 
ATQEGVEQVLLDNRLTVEIAPVNKEEPNALTGK	3|1/22,N,Deamidated|	126871577 
ATQLAHLVGCPPGGTGGNDTELVACLR	3|3/9,C,Carbamidomethyl/17,N,Deamidated/24,C,Carbamidomethyl|	9120289 
ATSDSEEPPETLSDNVVNISIPVK	2|1/17,N,Deamidated|CID	9136164 
ATSEWCQWTSAPPNDLVTQFYYNNSHDPSSLHK	4|2/5,C,Carbamidomethyl/23,N,Deamidated|	98587381 
ATSFLLALEPELEAR	2|0|	9145488 
ATSFNFTTR	2|1/4,N,Deamidated|	9154570 
ATSITVTGSGSCR	2|1/11,C,Carbamidomethyl|	9161763 
ATSLNLIIEPSNLPPQDTGLIHGDTK	3|1/4,N,Deamidated|	46488067 
ATSNIICLLNCSAPATK	2|3/3,N,Deamidated/6,C,Carbamidomethyl/10,C,Carbamidomethyl|	49392176 
ATSPGTPLSNENDR	2|1/9,N,Deamidated|	24270292 
ATSTCLLNLDSEIV	2|2/4,C,Carbamidomethyl/7,N,Deamidated|	50006086 
ATSTEVNSQIPPK	2|1/6,N,Deamidated|	110920878 
ATSTTNYNSEVCR	2|2/7,N,Deamidated/11,C,Carbamidomethyl|	121186712 
ATSTVVDTQK	2|0|	108698793 
ATSVLHTNTFK	2|1/7,N,Deamidated|	43254597 
ATTASQAKAVLSAEQLR	3|0|	9171505 
ATTDNLQDSNIAEQVPEIK	2|1/9,N,Deamidated|	84072863 
ATTLNDSVSLPLANAVAECSWSVLSPR	2|3/4,N,Deamidated/13,N,Deamidated/18,C,Carbamidomethyl|	130612988 
ATTLNDSVSLPLANAVAECSWSVLSPR	3|3/4,N,Deamidated/13,N,Deamidated/18,C,Carbamidomethyl|	130614628 
ATTQTNLNIADHEGRLTPK	3|1/5,N,Deamidated|	92648669 
ATVAAGNSVVQVVNVSR	2|1/13,N,Deamidated|	9182014 
ATVDDSGEYR	2|0|	9192977 
ATVEKINVTSPPSQR	2|1/6,N,Deamidated|	110944785 
ATVEKINVTSPPSQR	3|1/6,N,Deamidated|	110948711 
ATVFANGSLLLTQVR	2|1/5,N,Deamidated|	9201209 
ATVFANGSLLLTQVR	3|1/5,N,Deamidated|	9204572 
ATVFANGSLLLTQVRPR	2|1/5,N,Deamidated|	9219778 
ATVFANGSLLLTQVRPR	3|1/5,N,Deamidated|	9224543 
ATVHLKNTITDWQDDPVVPAIN	3|1/6,N,Deamidated|	123087322 
ATVNDSGEYR	2|1/3,N,Deamidated|	9237317 
ATVQNSVTYSH	2|1/4,N,Deamidated|	120253764 
ATVSINDSVSDLPK	2|1/5,N,Deamidated|	9249809 
ATVTFAVDEHACNGQQM	2|2/11,C,Carbamidomethyl/12,N,Deamidated|	33832283 
ATVTFAVDEHACNGQQM	2|3/11,C,Carbamidomethyl/12,N,Deamidated/16,M,Oxidation|	33838132 
ATVTFAVDEHACNGQQM	3|2/11,C,Carbamidomethyl/12,N,Deamidated|	33844316 
ATVTFAVDEHACNGQQM	3|3/11,C,Carbamidomethyl/12,N,Deamidated/16,M,Oxidation|	33849243 
ATWYTPTNLVSYGDTL	2|1/7,N,Deamidated|	121679125 
ATYNAGVTLNWTTK	2|1/9,N,Deamidated|	40177390 
AVAGAFER	2|0|	124605859 
AVAGDASESALLK	2|0|	9257459 
AVAGDASESALLKCIELCCGSVK	3|3/13,C,Carbamidomethyl/17,C,Carbamidomethyl/18,C,Carbamidomethyl|	9270433 
AVAGPLAAGEAAGAEPAAASPAASSSPAGAVVK	2|0|	59432575 
AVAGPLAAGEAAGAEPAAASPAASSSPAGAVVK	3|0|	59438259 
AVAISLPKGVVEVTHDLQK	3|0|	9281522 
AVALSSSVMCPDAR	2|1/9,C,Carbamidomethyl|	9292278 
AVALSSSVMCPDAR	2|2/8,M,Oxidation/9,C,Carbamidomethyl|	9296924 
AVAQWGPVSQEVR	2|0|	133404272 
AVAVENGTGTDR	2|1/5,N,Deamidated|	9312878 
AVAYDTRCR	2|1/7,C,Carbamidomethyl|	94985986 
AVAYDTRCR	3|1/7,C,Carbamidomethyl|	94992093 
AVCMLSNTTAIAEAWAR	2|2/2,C,Carbamidomethyl/6,N,Deamidated|	9324459 
AVCMLSNTTAIAEAWAR	2|3/2,C,Carbamidomethyl/3,M,Oxidation/6,N,Deamidated|	9328826 
AVCSQEAMTGPCR	2|2/2,C,Carbamidomethyl/11,C,Carbamidomethyl|	9341866 
AVCSQEAMTGPCR	2|3/2,C,Carbamidomethyl/7,M,Oxidation/11,C,Carbamidomethyl|	9346322 
AVDKDDPYSGHQFSFSLAPEAASGSNFTIQDNK	4|1/25,N,Deamidated|	9360676 
AVDNHALFFETK	2|1/3,N,Deamidated|	43019686 
AVDNHALFFETK	3|1/3,N,Deamidated|	43023575 
AVDNTVNWDSFAPHYTVSSIK	3|1/3,N,Deamidated|	54180335 
AVDQLQQEFHCCGSNNSQDWR	2|3/10,C,Carbamidomethyl/11,C,Carbamidomethyl/14,N,Deamidated|CID	9374294 
AVDQLQQEFHCCGSNNSQDWR	3|3/10,C,Carbamidomethyl/11,C,Carbamidomethyl/14,N,Deamidated|	9378667 
AVDSLFNTTFVCTVTNAVGMGR	2|2/6,N,Deamidated/11,C,Carbamidomethyl|	9394815 
AVDSLFNTTFVCTVTNAVGMGR	2|3/6,N,Deamidated/11,C,Carbamidomethyl/19,M,Oxidation|	9399414 
AVDSLFNTTFVCTVTNAVGMGR	3|2/6,N,Deamidated/11,C,Carbamidomethyl|	9404679 
AVDSLFNTTFVCTVTNAVGMGR	3|3/6,N,Deamidated/11,C,Carbamidomethyl/19,M,Oxidation|	9407766 
AVEAANYQDTIGR	2|0|	9427480 
AVEEPRLHNKLLPNVTTVER	3|1/13,N,Deamidated|	9437399 
AVEEPRLHNQLLPNVTTVER	3|1/13,N,Deamidated|	9450641 
AVEHINKTIAPALVSK	3|1/5,N,Deamidated|	9461143 
AVEIPELEEAEGNITR	2|1/12,N,Deamidated|CID	9471102 
AVELELVQQQK	2|0|	123468603 
AVENEGTYTVLEPREQLALPSYRLPYTDTIEEDCR	4|2/3,N,Deamidated/33,C,Carbamidomethyl|	116385233 
AVESLVLVTGSTAGHGR	3|0|	131172517 
AVETGQSVLTNYGQGRDLYSHR	3|1/10,N,Deamidated|	123196170 
AVETGQSVLTNYGQGRDLYSHR	4|1/10,N,Deamidated|	123201808 
AVFAVNALNISEK	2|1/8,N,Deamidated|	9476764 
AVFNETK	2|1/3,N,Deamidated|	9485781 
AVFNETKNSTR	2|2/3,N,Deamidated/7,N,Deamidated|	9492775 
AVFNETKNSTRR	3|2/3,N,Deamidated/7,N,Deamidated|	9502247 
AVFNQTVTVIER	2|1/3,N,Deamidated|	9512666 
AVFPSIVGR	2|0|	9520867 
AVFPSIVGRPR	2|0|	9529430 
AVFQECGLWVLTDANLTK	2|2/5,C,Carbamidomethyl/14,N,Deamidated|	9542090 
AVFVDLEPTVIDEIR	2|0|	9552147 
AVGDKLPECEAVCGKPK	3|2/8,C,Carbamidomethyl/12,C,Carbamidomethyl|	9558911 
AVGEASICEDDWNSGER	2|1/7,C,Carbamidomethyl|	9572917 
AVGFGGDFDGVPR	2|0|	9582734 
AVGNSTFAIACLQR	2|2/3,N,Deamidated/10,C,Carbamidomethyl|	9596530 
AVGNTLSQCSVPR	2|2/3,N,Deamidated/8,C,Carbamidomethyl|	124488311 
AVGPNWNTTLGFIR	2|1/6,N,Deamidated|	59264553 
AVHNITVCEQK	2|2/3,N,Deamidated/7,C,Carbamidomethyl|	9604083 
AVHNITVCEQK	3|2/3,N,Deamidated/7,C,Carbamidomethyl|	9611470 
AVIDEKNTSVEHTR	3|1/6,N,Deamidated|	9634207 
AVKPQEVQMVNGTITNPINGK	3|1/10,N,Deamidated|	9644458 
AVKPQEVQMVNGTITNPINGK	3|2/8,M,Oxidation/10,N,Deamidated|	9648512 
AVLAPVLVSPDELEGNGACR	2|2/15,N,Deamidated/18,C,Carbamidomethyl|CID	131960607 
AVLEPFVPAVFR	2|0|	124219124 
AVLGPQLSDNGTSR	2|1/9,N,Deamidated|	14865734 
AVLHVALR	2|0|	9661891 
AVLPFGGTFDLVQLK	2|0|	9675349 
AVLPNALETGEK	2|1/4,N,Deamidated|	58674701 
AVLQLEWDIYNNHLNR	3|1/14,N,Deamidated|	54350986 
AVLSGPNLFINNLNK	2|1/13,N,Deamidated|	9680993 
AVLTCSEQDGSPPSEYTWFK	2|1/4,C,Carbamidomethyl|	9688613 
AVLVDLEPGTMDSVR	2|0|	9703960 
AVLVDLEPGTMDSVR	2|1/10,M,Oxidation|	9707323 
AVLVNGTECLLAR	2|2/4,N,Deamidated/8,C,Carbamidomethyl|	9717843 
AVLVNNITTGER	2|1/5,N,Deamidated|	9726641 
AVMDLLIEVAGVAK	2|0|	40518106 
AVMDLLIEVAGVAK	2|1/2,M,Oxidation|	40522268 
AVMECRNVTHLLQQELTEAQK	2|2/4,C,Carbamidomethyl/6,N,Deamidated|	9738277 
AVMECRNVTHLLQQELTEAQK	2|3/2,M,Oxidation/4,C,Carbamidomethyl/6,N,Deamidated|	9743846 
AVMECRNVTHLLQQELTEAQK	3|2/4,C,Carbamidomethyl/6,N,Deamidated|	9751871 
AVMECRNVTHLLQQELTEAQK	3|3/2,M,Oxidation/4,C,Carbamidomethyl/6,N,Deamidated|	9759484 
AVMECRNVTHLLQQELTEAQK	4|2/4,C,Carbamidomethyl/6,N,Deamidated|	9768011 
AVMECRNVTHLLQQELTEAQK	4|3/2,M,Oxidation/4,C,Carbamidomethyl/6,N,Deamidated|	9775600 
AVMVPSVTVDLDTRQPNATVESK	2|1/16,N,Deamidated|	120821941 
AVMVPSVTVDLDTRQPNATVESK	2|2/2,M,Oxidation/16,N,Deamidated|	120824801 
AVMVPSVTVDLDTRQPNATVESK	3|1/16,N,Deamidated|	120827793 
AVMVPSVTVDLDTRQPNATVESK	3|2/2,M,Oxidation/16,N,Deamidated|	120835326 
AVNALNISEK	2|1/5,N,Deamidated|	9823470 
AVNCSSDFDACLITK	2|3/2,N,Deamidated/3,C,Carbamidomethyl/10,C,Carbamidomethyl|	9830730 
AVNGTSQFTCFYNSR	2|2/2,N,Deamidated/9,C,Carbamidomethyl|	9837959 
AVNNGGSHPVK	2|0|	128640596 
AVNPCLHNGECVADNTSR	3|3/4,C,Carbamidomethyl/10,C,Carbamidomethyl/14,N,Deamidated|	9845990 
AVNSEGQNLTR	2|1/7,N,Deamidated|	9861858 
AVNSIFLSHNNTK	2|1/9,N,Deamidated|	9871461 
AVNSPALLMQQFYNETYYGR	2|1/13,N,Deamidated|	9880993 
AVNSPALLMQQFYNETYYGR	2|2/8,M,Oxidation/13,N,Deamidated|	9886830 
AVNSPALLMQQFYNETYYGR	3|1/13,N,Deamidated|	9892328 
AVNSPALLMQQFYNETYYGR	3|2/8,M,Oxidation/13,N,Deamidated|	9898291 
AVNSVCQSSSVR	2|2/2,N,Deamidated/5,C,Carbamidomethyl|	130949747 
AVNTAAGGNAVSPNATCQCSCK	2|5/2,N,Deamidated/13,N,Deamidated/16,C,Carbamidomethyl/18,C,Carbamidomethyl/20,C,Carbamidomethyl|	40558143 
AVNTGTINYEK	2|2/2,N,Deamidated/7,N,Deamidated|	125524809 
AVNTVVFPEDTAGAKK	2|0|	113910042 
AVNTVVFPEDTAGAKK	3|0|	113913158 
AVNTYELNR	2|2/2,N,Deamidated/7,N,Deamidated|	140317862 
AVNVSKPR	2|1/2,N,Deamidated|	58265205 
AVNYDQDESSDSRYLWDQ	2|1/2,N,Deamidated|	19661513 
AVNYTCDPHPDR	2|2/2,N,Deamidated/5,C,Carbamidomethyl|	9923659 
AVNYTCDPHPDR	3|2/2,N,Deamidated/5,C,Carbamidomethyl|	9929131 
AVPQVTHYPVK	2|0|	125067702 
AVPQVTHYPVK	3|0|	125073837 
AVPTTGGTLNR	2|1/9,N,Deamidated|	116118428 
AVPTYEVYPVK	2|0|	133283820 
AVQDLGKRNTLSVQTDR	3|0|	86058657 
AVQESSNNACDEGSSYER	2|2/6,N,Deamidated/9,C,Carbamidomethyl|	100698977 
AVQFFNVTTLQK	2|1/5,N,Deamidated|	9944180 
AVQFTNLTMDTEIR	2|1/5,N,Deamidated|	9952704 
AVQFTNLTMDTEIR	2|2/5,N,Deamidated/8,M,Oxidation|	9956500 
AVQPNENFIIPETHYQHHLLITF	4|1/4,N,Deamidated|	139408679 
AVQVSFAPNNTGK	2|1/8,N,Deamidated|	9967691 
AVRPGYPK	2|0|	9976439 
AVSAPHNVLVGLNCSLLTVPSPLSR	3|3/6,N,Deamidated/12,N,Deamidated/13,C,Carbamidomethyl|	127071126 
AVSDLEPNSSASK	2|1/7,N,Deamidated|	9987223 
AVSHTGNYTCEVTELTR	2|2/6,N,Deamidated/9,C,Carbamidomethyl|	10000983 
AVSHTGNYTCEVTELTR	3|2/6,N,Deamidated/9,C,Carbamidomethyl|	10005594 
AVSINVNGNLPDSR	2|1/6,N,Deamidated|	60571125 
AVSISPTNVILTWK	2|0|	10021039 
AVSNEIVRFPTDQLTPDQER	3|0|	10029894 
AVSSFDPEIDLSNQSGR	2|1/12,N,Deamidated|	10043298 
AVSTTVVTVPQAFNDYNR	2|1/13,N,Deamidated|	121159440 
AVSTTVVTVPQAFNDYNR	3|1/13,N,Deamidated|	121164588 
AVTELGRPAAEYWNSQK	3|0|	10051730 
AVTELGRPAAEYWNSQKDILEEK	3|0|	10062051 
AVTELGRPAAEYWNSQKDILEEK	4|0|	10069321 
AVTELGRPAAEYWNSQKDILEEKR	3|0|	10088933 
AVTELGRPAAEYWNSQKDILEEKR	4|0|	10096269 
AVTELGRPAAEYWNSQKDILEEKR	5|0|	10103634 
AVTELGRPAAEYWNSQKDILEEKRAVPDR	5|0|	10131509 
AVTELGRPDAEYWNSQKDILEQAR	3|0|	10146811 
AVTELGRPDAEYWNSQKDILEQAR	4|0|	10155744 
AVTELGRPDAEYWNSQKDLLEQK	3|0|	10180004 
AVTELGRPDAEYWNSQKDLLEQK	4|0|	10185743 
AVTELGRPDAEYWNSQKDLLEQKR	3|0|	10208238 
AVTELGRPDAEYWNSQKDLLEQKR	4|0|	10214370 
AVTELGRPDAEYWNSQKDLLEQKR	5|0|	10224160 
AVTELGRPDAEYWNSQKDLLEQR	3|0|	10252966 
AVTELGRPDAEYWNSQKDLLEQR	4|0|	10260781 
AVTELGRPDAEYWNSQKDLLEQRR	3|0|	10281123 
AVTELGRPDAEYWNSQKDLLEQRR	4|0|	10288244 
AVTELGRPVAESWNSQK	3|0|	10312174 
AVTELGRPVAESWNSQKDILEDR	3|0|	10323150 
AVTELGRPVAESWNSQKDILEDR	4|0|	10329664 
AVTELGRPVAESWNSQKDILEDRR	3|0|	10347535 
AVTELGRPVAESWNSQKDILEDRR	4|0|	10354594 
AVTELGRPVAESWNSQKDILEDRRAAVDTYCR	4|1/30,C,Carbamidomethyl|	10373659 
AVTELGRPVAESWNSQKDILEDRRAAVDTYCR	5|1/30,C,Carbamidomethyl|	10381704 
AVTEQGAELSNEER	2|0|	10406556 
AVTETLAHGGTVTDGENITQR	3|1/16,N,Deamidated|	10413498 
AVTFIGNSTAIQELFK	2|1/6,N,Deamidated|	10424565 
AVTFTIRLFTSNSGGSPADDYKDK	3|1/11,N,Deamidated|	38763461 
AVTGVTGSVGAGIKIEQIARDR	3|0|	120661434 
AVTNTAVTHEANLVNALGGF	2|2/3,N,Deamidated/14,N,Deamidated|	34411437 
AVTNWNVDLK	2|1/5,N,Deamidated|	16297119 
AVTNYSYSYYEK	2|1/3,N,Deamidated|	10433630 
AVTPLGPPDAEYWNSQK	2|0|	10440520 
AVTPNNLYYFGYDK	2|1/5,N,Deamidated|CID	62359198 
AVTPQPDDK	2|0|	111563750 
AVTVALAKKSGSGK	3|0|	122013044 
AVTVCPVER	2|1/4,C,Carbamidomethyl|	120424691 
AVVAPSVQGAHGLAVSDR	3|0|	69878078 
AVVLRDPHLYGAPPLR	3|0|	40301670 
AVVMISCNR	2|1/6,C,Carbamidomethyl|	10449666 
AVVMISCNR	2|2/3,M,Oxidation/6,C,Carbamidomethyl|	10455393 
AVVSLNITSLGLR	2|1/5,N,Deamidated|	10472055 
AVVTNVVSR	2|1/4,N,Deamidated|	98756329 
AVVVKCPKWSK	2|1/5,C,Carbamidomethyl|	54661540 
AVVYPILVEFTR	2|0|	10478860 
AVWVNESVVR	2|1/4,N,Deamidated|	10489347 
AVYEHAAILPNATLTPVSR	2|1/10,N,Deamidated|	10502610 
AVYSVMAMVEHSGNYTCK	2|2/13,N,Deamidated/16,C,Carbamidomethyl|	10512075 
AVYSVMAMVEHSGNYTCK	2|3/5,M,Oxidation/13,N,Deamidated/16,C,Carbamidomethyl|	10516691 
AVYSVMAMVEHSGNYTCK	2|3/7,M,Oxidation/13,N,Deamidated/16,C,Carbamidomethyl|	10521411 
AVYSVMAMVEHSGNYTCK	2|4/5,M,Oxidation/7,M,Oxidation/13,N,Deamidated/16,C,Carbamidomethyl|	10526530 
AWAANGSMGEPVIK	2|1/4,N,Deamidated|	10550874 
AWAANGSMGEPVIK	2|2/4,N,Deamidated/7,M,Oxidation|	10554421 
AWAKEAEQRVHR	4|0|	95928101 
AWCGTSTGPHLIGSAVPSTEPTESPSLPPVNWEQVR	3|2/2,C,Carbamidomethyl/30,N,Deamidated|	121861997 
AWCGTSTGPHLIGSAVPSTEPTESPSLPPVNWEQVR	4|2/2,C,Carbamidomethyl/30,N,Deamidated|	121865051 
AWDNCYVDAGGQGYCPLHPLHEQCGSK	4|4/3,N,Deamidated/4,C,Carbamidomethyl/14,C,Carbamidomethyl/23,C,Carbamidomethyl|	17944453 
AWDSSNDTVQPDSIIEK	2|1/5,N,Deamidated|	10565484 
AWEQCFLLK	2|1/4,C,Carbamidomethyl|	92839247 
AWGENTSWNVVR	2|1/4,N,Deamidated|	20407434 
AWGPGLEGGVVGK	2|0|	10574323 
AWGTPCEMCPAVNTSEYK	2|3/5,C,Carbamidomethyl/8,C,Carbamidomethyl/12,N,Deamidated|CID	10582482 
AWGTPCEMCPAVNTSEYK	2|4/5,C,Carbamidomethyl/7,M,Oxidation/8,C,Carbamidomethyl/12,N,Deamidated|	10584776 
AWGTPCEMCPAVNTSEYK	3|3/5,C,Carbamidomethyl/8,C,Carbamidomethyl/12,N,Deamidated|CID	10590407 
AWGTPCEMCPAVNTSEYK	3|4/5,C,Carbamidomethyl/7,M,Oxidation/8,C,Carbamidomethyl/12,N,Deamidated|CID	10597026 
AWNAGTLSSAGCSSANYTWEGSTPEQKR	3|2/11,C,Carbamidomethyl/15,N,Deamidated|	40196101 
AWNICNTFAENYAMDDK	2|2/4,C,Carbamidomethyl/5,N,Deamidated|	12980757 
AWNICNTFAENYAMDDK	2|3/4,C,Carbamidomethyl/5,N,Deamidated/13,M,Oxidation|	12986768 
AWPPQSVSNM	2|1/8,N,Deamidated|	97836508 
AWPPQSVSNM	2|2/8,N,Deamidated/9,M,Oxidation|	97839735 
AWPQLYKWLEHAGTR	3|0|	23341535 
AWPSSVVEAESNVTLK	2|1/11,N,Deamidated|	10626376 
AWQNNPFAAADILNK	2|0|	79066791 
AWQTASSACLHDVSGNEAEITSK	3|1/8,C,Carbamidomethyl|	109788900 
AWSNVQSFR	2|1/3,N,Deamidated|	101334492 
AWSSASNVNK	2|1/8,N,Deamidated|	105885080 
AWTLDVNTLK	2|1/6,N,Deamidated|	134579435 
AWVDNSKIDVK	2|0|	125115765 
AYDASTDYEIDVGFR	2|0|CID	135564083 
AYDNAVNLSCK	2|2/6,N,Deamidated/9,C,Carbamidomethyl|	10635394 
AYEPQGGSGYDYSYAGGR	2|0|CID	10642516 
AYFQQGDMESNGKYITK	3|0|	10648368 
AYFQQGDMESNGKYITK	3|1/7,M,Oxidation|	10654175 
AYGENIGYSEK	2|0|	10668406 
AYGPGIEPTGNMVK	2|0|	10679671 
AYGPGIEPTGNMVK	2|1/11,M,Oxidation|	10683158 
AYHEQLSVAEITNACFEPANQMVK	3|1/14,C,Carbamidomethyl|	10694016 
AYHEQLSVAEITNACFEPANQMVK	3|2/14,C,Carbamidomethyl/21,M,Oxidation|	10700351 
AYLDGTCVEWLR	2|1/6,C,Carbamidomethyl|	10721862 
AYLEGLCVEWLR	2|1/6,C,Carbamidomethyl|	10730486 
AYLEGTCVEWLR	2|1/6,C,Carbamidomethyl|	10740094 
AYLLPAPPAPGNASESEEDR	2|1/11,N,Deamidated|	10751020 
AYLLPAPPAPGNASESEEDR	3|1/11,N,Deamidated|	10753951 
AYLSNSSFSR	2|1/4,N,Deamidated|	10771796 
AYNLGTQHYSSEQ	2|1/2,N,Deamidated|	140832040 
AYNQSAGNPNYR	2|1/2,N,Deamidated|	10784836 
AYNSLSSEVILENGK	2|0|	10793103 
AYNSSLVTFQEPPGVNTTELPSFPK	2|2/2,N,Deamidated/15,N,Deamidated|	10802068 
AYNSSLVTFQEPPGVNTTELPSFPK	3|2/2,N,Deamidated/15,N,Deamidated|	10804319 
AYNTELLQENTFTIMR	2|1/2,N,Deamidated|	115947240 
AYNTELLQENTFTIMR	2|2/2,N,Deamidated/14,M,Oxidation|	115951748 
AYNYQIQIHSGEVSM	2|1/2,N,Deamidated|	140574789 
AYNYQIQIHSGEVSM	2|2/2,N,Deamidated/14,M,Oxidation|	140580523 
AYQNYIKK	3|0|	10814426 
AYQNYIKKNGEEK	3|0|	10823825 
AYSINILFPIPDLGK	2|1/4,N,Deamidated|	28865493 
AYSNTESDSPGDSVPVR	2|1/3,N,Deamidated|	112090795 
AYSNVYCTNDGK	2|2/3,N,Deamidated/6,C,Carbamidomethyl|	19626367 
AYSTEFTTR	2|0|	139592673 
AYSWNISR	2|1/4,N,Deamidated|	10833908 
AYTTLGCPVAHLK	2|1/6,C,Carbamidomethyl|	113428212 
AYVLSSPYGAGTSR	2|0|	105053546 
AYVYGNSEGTK	2|0|	109665051 
AYYNIGNYTQAVECAK	2|2/6,N,Deamidated/13,C,Carbamidomethyl|	10839482 
CAAFNNGNYYPQSR	2|2/0,C,Carbamidomethyl/4,N,Deamidated|	11177539 
CACPPQLSHGPNSEIC	2|4/0,C,Carbamidomethyl/2,C,Carbamidomethyl/11,N,Deamidated/15,C,Carbamidomethyl|CID	11118040 
CADEISCDTPNK	2|2/0,C,Carbamidomethyl/6,C,Carbamidomethyl|	10962696 
CADFESPWPAAYVER	2|1/0,C,Carbamidomethyl|	11074437 
CAEASTESACECPMVLCPVHNTGK	3|5/0,C,Carbamidomethyl/9,C,Carbamidomethyl/11,C,Carbamidomethyl/16,C,Carbamidomethyl/20,N,Deamidated|	12795405 
CAEASTESACECPMVLCPVHNTGK	3|6/0,C,Carbamidomethyl/9,C,Carbamidomethyl/11,C,Carbamidomethyl/13,M,Oxidation/16,C,Carbamidomethyl/20,N,Deamidated|	12798789 
CAGCVCHHNR	2|4/0,C,Carbamidomethyl/3,C,Carbamidomethyl/5,C,Carbamidomethyl/8,N,Deamidated|	11394515 
CAHENCSADLQVSAK	3|3/0,C,Carbamidomethyl/4,N,Deamidated/5,C,Carbamidomethyl|	10848919 
CAHPDIYCEPSDTFR	3|2/0,C,Carbamidomethyl/7,C,Carbamidomethyl|	11544184 
CAPEDNLLSPQDATIK	2|1/0,C,Carbamidomethyl|	11581284 
CAPGADPTGNIGAGDQCK	2|3/0,C,Carbamidomethyl/9,N,Deamidated/16,C,Carbamidomethyl|	11371050 
CAPGTCQNLDGSYR	2|2/0,C,Carbamidomethyl/5,C,Carbamidomethyl|CID	10861314 
CAQCGNFSWETSLMPTGTR	2|3/0,C,Carbamidomethyl/3,C,Carbamidomethyl/5,N,Deamidated|	11429396 
CAQCGNFSWETSLMPTGTR	2|4/0,C,Carbamidomethyl/3,C,Carbamidomethyl/5,N,Deamidated/13,M,Oxidation|	11434481 
CAQCGNFSWETSLMPTGTR	3|3/0,C,Carbamidomethyl/3,C,Carbamidomethyl/5,N,Deamidated|	11438388 
CAQCGNFSWETSLMPTGTR	3|4/0,C,Carbamidomethyl/3,C,Carbamidomethyl/5,N,Deamidated/13,M,Oxidation|	11443426 
CATCSVCTR	2|3/0,C,Carbamidomethyl/3,C,Carbamidomethyl/6,C,Carbamidomethyl|	12496182 
CATDNQECIPITENEHITFK	3|4/0,C,Carbamidomethyl/4,N,Deamidated/7,C,Carbamidomethyl/13,N,Deamidated|	11533450 
CAWCGGQSR	2|2/0,C,Carbamidomethyl/3,C,Carbamidomethyl|	10870535 
CAWNSSR	2|2/0,C,Carbamidomethyl/3,N,Deamidated|	10878682 
CAWYNAEGTDK	2|2/0,C,Carbamidomethyl/4,N,Deamidated|	11274368 
CCAGTNWYEDAK	2|3/0,C,Carbamidomethyl/1,C,Carbamidomethyl/5,N,Deamidated|	10893423 
CCEYSNGIASKAWPTMDK	3|3/0,C,Carbamidomethyl/1,C,Carbamidomethyl/5,N,Deamidated|	10908570 
CCEYSNGIASKAWPTMDK	3|4/0,C,Carbamidomethyl/1,C,Carbamidomethyl/5,N,Deamidated/15,M,Oxidation|	10913210 
CCGAANYTDWEK	2|3/0,C,Carbamidomethyl/1,C,Carbamidomethyl/5,N,Deamidated|	10888420 
CCGAANYTDWEKIPSMSK	3|3/0,C,Carbamidomethyl/1,C,Carbamidomethyl/5,N,Deamidated|	10898291 
CCGAANYTDWEKIPSMSK	3|4/0,C,Carbamidomethyl/1,C,Carbamidomethyl/5,N,Deamidated/15,M,Oxidation|	10903979 
CCGSNNSQDWR	2|3/0,C,Carbamidomethyl/1,C,Carbamidomethyl/4,N,Deamidated|	10917821 
CCGVSNYTDWFEVYNATR	2|4/0,C,Carbamidomethyl/1,C,Carbamidomethyl/5,N,Deamidated/14,N,Deamidated|	10926897 
CCHLSYK	2|2/0,C,Carbamidomethyl/1,C,Carbamidomethyl|	10935425 
CCNWNQSDGSR	2|3/0,C,Carbamidomethyl/1,C,Carbamidomethyl/4,N,Deamidated|	10922386 
CCSGAIIVLTK	2|2/0,C,Carbamidomethyl/1,C,Carbamidomethyl|	10944040 
CCSLYHK	2|2/0,C,Carbamidomethyl/1,C,Carbamidomethyl|	10939776 
CCVIATGISLK	2|2/0,C,Carbamidomethyl/1,C,Carbamidomethyl|	10950938 
CCWTYNFETAVGVSNDYR	2|4/0,C,Carbamidomethyl/1,C,Carbamidomethyl/5,N,Deamidated/14,N,Deamidated|	10931222 
CDDINECATPSK	2|2/0,C,Carbamidomethyl/6,C,Carbamidomethyl|	10957741 
CDDLEALKK	2|1/0,C,Carbamidomethyl|	10967208 
CDDQHDCLNGHTMCSATESCK	2|5/0,C,Carbamidomethyl/6,C,Carbamidomethyl/8,N,Deamidated/13,C,Carbamidomethyl/19,C,Carbamidomethyl|CID	12641996 
CDDQHDCLNGHTMCSATESCK	2|6/0,C,Carbamidomethyl/6,C,Carbamidomethyl/8,N,Deamidated/12,M,Oxidation/13,C,Carbamidomethyl/19,C,Carbamidomethyl|CID	12648168 
CDDQHDCLNGHTMCSATESCK	3|5/0,C,Carbamidomethyl/6,C,Carbamidomethyl/8,N,Deamidated/13,C,Carbamidomethyl/19,C,Carbamidomethyl|CID	12653756 
CDDQHDCLNGHTMCSATESCK	3|6/0,C,Carbamidomethyl/6,C,Carbamidomethyl/8,N,Deamidated/12,M,Oxidation/13,C,Carbamidomethyl/19,C,Carbamidomethyl|	12659734 
CDDQHDCLNGHTMCSATESCK	4|5/0,C,Carbamidomethyl/6,C,Carbamidomethyl/8,N,Deamidated/13,C,Carbamidomethyl/19,C,Carbamidomethyl|	12664478 
CDDQHDCLNGHTMCSATESCK	4|6/0,C,Carbamidomethyl/6,C,Carbamidomethyl/8,N,Deamidated/12,M,Oxidation/13,C,Carbamidomethyl/19,C,Carbamidomethyl|	12672112 
CDDSTLCGNHTEM	2|3/0,C,Carbamidomethyl/6,C,Carbamidomethyl/8,N,Deamidated|CID	12510233 
CDDSTLCGNHTEM	2|4/0,C,Carbamidomethyl/6,C,Carbamidomethyl/8,N,Deamidated/12,M,Oxidation|CID	12514837 
CDETSHCDNTLGMC	2|4/0,C,Carbamidomethyl/6,C,Carbamidomethyl/8,N,Deamidated/13,C,Carbamidomethyl|CID	12529644 
CDETSHCDNTLGMC	2|5/0,C,Carbamidomethyl/6,C,Carbamidomethyl/8,N,Deamidated/12,M,Oxidation/13,C,Carbamidomethyl|CID	12533910 
CDEVFSRSGDEEIQYYNVR	3|1/0,C,Carbamidomethyl|	11656683 
CDGWADCTDHSDELNCSCDAGHQFTCK	4|6/0,C,Carbamidomethyl/6,C,Carbamidomethyl/14,N,Deamidated/15,C,Carbamidomethyl/17,C,Carbamidomethyl/25,C,Carbamidomethyl|	10979064 
CDNDNDCGDGS	3|2/0,C,Carbamidomethyl/6,C,Carbamidomethyl|CID	10992296 
CDPSCPNGSCWGAGEENCQK	2|5/0,C,Carbamidomethyl/4,C,Carbamidomethyl/6,N,Deamidated/9,C,Carbamidomethyl/17,C,Carbamidomethyl|	11002882 
CDPSCPNGSCWGAGEENCQK	3|5/0,C,Carbamidomethyl/4,C,Carbamidomethyl/6,N,Deamidated/9,C,Carbamidomethyl/17,C,Carbamidomethyl|	11008931 
CDQCEENYFYNR	2|3/0,C,Carbamidomethyl/3,C,Carbamidomethyl/10,N,Deamidated|	11031327 
CDTQNITYR	2|2/0,C,Carbamidomethyl/4,N,Deamidated|	11040035 
CDVVHVMLNGSR	2|2/0,C,Carbamidomethyl/8,N,Deamidated|	11052430 
CDVVHVMLNGSR	2|3/0,C,Carbamidomethyl/6,M,Oxidation/8,N,Deamidated|	11056941 
CEASAVPAPDFEWYR	2|1/0,C,Carbamidomethyl|	11069777 
CECHFLNGTER	2|3/0,C,Carbamidomethyl/2,C,Carbamidomethyl/6,N,Deamidated|	11078770 
CECHFLNGTER	3|3/0,C,Carbamidomethyl/2,C,Carbamidomethyl/6,N,Deamidated|	11083633 
CECPFGYILAGNECVDTDECSVGNPCGNGTCK	3|7/0,C,Carbamidomethyl/2,C,Carbamidomethyl/13,C,Carbamidomethyl/19,C,Carbamidomethyl/25,C,Carbamidomethyl/27,N,Deamidated/30,C,Carbamidomethyl|CID	11100298 
CECPPGHQLSPNISAC	2|4/0,C,Carbamidomethyl/2,C,Carbamidomethyl/11,N,Deamidated/15,C,Carbamidomethyl|CID	11112551 
CEDPVFTPCTCITNLSLFK	2|4/0,C,Carbamidomethyl/8,C,Carbamidomethyl/10,C,Carbamidomethyl/13,N,Deamidated|	11782993 
CEHGIIKECTLTSNTK	3|2/0,C,Carbamidomethyl/8,C,Carbamidomethyl|	11122991 
CEIHEDNSTR	2|2/0,C,Carbamidomethyl/6,N,Deamidated|	11138915 
CENMGFASR	2|2/0,C,Carbamidomethyl/2,N,Deamidated|	11355027 
CENMGFASR	2|3/0,C,Carbamidomethyl/2,N,Deamidated/3,M,Oxidation|	11359451 
CENSIICQK	2|3/0,C,Carbamidomethyl/2,N,Deamidated/6,C,Carbamidomethyl|	11571514 
CENVVQCNCGGCSCR	2|5/0,C,Carbamidomethyl/6,C,Carbamidomethyl/8,C,Carbamidomethyl/11,C,Carbamidomethyl/13,C,Carbamidomethyl|	12441727 
CEPDQVAVYK	2|1/0,C,Carbamidomethyl|	12860216 
CEPSHTCTWK	2|2/0,C,Carbamidomethyl/6,C,Carbamidomethyl|	11513670 
CEPSHTCTWK	3|2/0,C,Carbamidomethyl/6,C,Carbamidomethyl|	11520399 
CEQCETTILNHETDNCGLGRRVK	4|4/0,C,Carbamidomethyl/3,C,Carbamidomethyl/14,N,Deamidated/15,C,Carbamidomethyl|	12311364 
CETGNFAHGCEGCR	2|4/0,C,Carbamidomethyl/4,N,Deamidated/9,C,Carbamidomethyl/12,C,Carbamidomethyl|	11479619 
CETGNFAHGCEGCR	3|4/0,C,Carbamidomethyl/4,N,Deamidated/9,C,Carbamidomethyl/12,C,Carbamidomethyl|	11483474 
CETSCPSSDK	2|2/0,C,Carbamidomethyl/4,C,Carbamidomethyl|	12473304 
CEVENNLDGK	2|1/0,C,Carbamidomethyl|	11696395 
CEVNNGGGNCTFCR	2|4/0,C,Carbamidomethyl/4,N,Deamidated/9,C,Carbamidomethyl/12,C,Carbamidomethyl|	11964408 
CEVRPLGNLSR	2|2/0,C,Carbamidomethyl/7,N,Deamidated|	11147252 
CEVTNYTVR	2|2/0,C,Carbamidomethyl/4,N,Deamidated|	11161103 
CEYCFEQNYDNR	2|3/0,C,Carbamidomethyl/3,C,Carbamidomethyl/10,N,Deamidated|	11035751 
CFAYNQSAGNPNYR	2|2/0,C,Carbamidomethyl/4,N,Deamidated|	11173316 
CFDAMEVDALNSSHPVSTPVENPAQIR	3|2/0,C,Carbamidomethyl/10,N,Deamidated|	11181613 
CFDAMEVDALNSSHPVSTPVENPAQIR	3|3/0,C,Carbamidomethyl/4,M,Oxidation/10,N,Deamidated|	11186157 
CFETNGFHR	2|2/0,C,Carbamidomethyl/4,N,Deamidated|	11494243 
CFFHSVCPAGMIVK	2|2/0,C,Carbamidomethyl/6,C,Carbamidomethyl|	11201597 
CFFHSVCPAGMIVK	2|3/0,C,Carbamidomethyl/6,C,Carbamidomethyl/10,M,Oxidation|	11207374 
CFFHSVCPAGMIVK	3|2/0,C,Carbamidomethyl/6,C,Carbamidomethyl|	11213440 
CFFHSVCPAGMIVK	3|3/0,C,Carbamidomethyl/6,C,Carbamidomethyl/10,M,Oxidation|	11219335 
CFGHNTGGECEA	2|3/0,C,Carbamidomethyl/4,N,Deamidated/9,C,Carbamidomethyl|	11464581 
CFLHSSGSYNCSQGR	3|3/0,C,Carbamidomethyl/9,N,Deamidated/10,C,Carbamidomethyl|CID	12898068 
CFNASAPPEEDCTSVTDLPNAFDGPITITIVNR	3|3/0,C,Carbamidomethyl/2,N,Deamidated/11,C,Carbamidomethyl|	11250427 
CFNSTVSSRK	2|2/0,C,Carbamidomethyl/2,N,Deamidated|	11262061 
CFSAGTQPR	2|1/0,C,Carbamidomethyl|	12177820 
CFTEYGVTHAQQNILR	3|2/0,C,Carbamidomethyl/12,N,Deamidated|	12808298 
CGAANYTDWEK	2|2/0,C,Carbamidomethyl/4,N,Deamidated|	11269311 
CGCIPTNGAQASFLSGHSK	2|3/0,C,Carbamidomethyl/2,C,Carbamidomethyl/6,N,Deamidated|	12354164 
CGEFNTSK	2|2/0,C,Carbamidomethyl/4,N,Deamidated|	11279302 
CGGCTPETNLWK	2|3/0,C,Carbamidomethyl/3,C,Carbamidomethyl/8,N,Deamidated|	11792437 
CGGDDNCDDNS	3|2/0,C,Carbamidomethyl/6,C,Carbamidomethyl|CID	10998005 
CGLGLQMNHSIESK	2|2/0,C,Carbamidomethyl/7,N,Deamidated|	11292316 
CGLGLQMNHSIESK	2|3/0,C,Carbamidomethyl/6,M,Oxidation/7,N,Deamidated|	11296750 
CGLSQSQGNLSHVDWFSVHK	3|2/0,C,Carbamidomethyl/8,N,Deamidated|	11310618 
CGLSQSQGNLSHVDWFSVHK	4|2/0,C,Carbamidomethyl/8,N,Deamidated|	11317329 
CGMINISLTFDNTPDHGK	2|2/0,C,Carbamidomethyl/4,N,Deamidated|	11940066 
CGMINISLTFDNTPDHGK	2|3/0,C,Carbamidomethyl/2,M,Oxidation/4,N,Deamidated|	11944721 
CGMINISLTFDNTPDHGK	3|2/0,C,Carbamidomethyl/4,N,Deamidated|	11949364 
CGMINISLTFDNTPDHGK	3|3/0,C,Carbamidomethyl/2,M,Oxidation/4,N,Deamidated|	11955185 
CGNDFGGHGCVEACTFCSGAQCSYDSDR	3|6/0,C,Carbamidomethyl/2,N,Deamidated/9,C,Carbamidomethyl/13,C,Carbamidomethyl/16,C,Carbamidomethyl/21,C,Carbamidomethyl|	12432693 
CGNGTLPAYNGSECR	2|4/0,C,Carbamidomethyl/2,N,Deamidated/9,N,Deamidated/13,C,Carbamidomethyl|	11338218 
CGNMSEAFR	2|2/0,C,Carbamidomethyl/2,N,Deamidated|	11345943 
CGNMSEAFR	2|3/0,C,Carbamidomethyl/2,N,Deamidated/3,M,Oxidation|	11350412 
CGPDAGPIGNATGQADCK	2|3/0,C,Carbamidomethyl/9,N,Deamidated/16,C,Carbamidomethyl|	11364016 
CGPLNVTLAAEACR	2|3/0,C,Carbamidomethyl/4,N,Deamidated/12,C,Carbamidomethyl|	11377629 
CGPQCPNSACGGNEDSWCEK	2|5/0,C,Carbamidomethyl/4,C,Carbamidomethyl/6,N,Deamidated/9,C,Carbamidomethyl/17,C,Carbamidomethyl|	11018047 
CGPQCPNSACGGNEDSWCEK	3|5/0,C,Carbamidomethyl/4,C,Carbamidomethyl/6,N,Deamidated/9,C,Carbamidomethyl/17,C,Carbamidomethyl|	11023690 
CGQAGVEPR	2|1/0,C,Carbamidomethyl|	12298887 
CGSVPLLNRER	2|2/0,C,Carbamidomethyl/7,N,Deamidated|	11154313 
CGVCHCHANR	2|4/0,C,Carbamidomethyl/3,C,Carbamidomethyl/5,C,Carbamidomethyl/8,N,Deamidated|	11391646 
CGVISPR	2|1/0,C,Carbamidomethyl|	11397444 
CGVIVSCPFHMAFK	2|2/0,C,Carbamidomethyl/6,C,Carbamidomethyl|	11226522 
CGVIVSCPFHMAFK	2|3/0,C,Carbamidomethyl/6,C,Carbamidomethyl/10,M,Oxidation|	11232334 
CGVIVSCPFHMAFK	3|2/0,C,Carbamidomethyl/6,C,Carbamidomethyl|	11238210 
CGVIVSCPFHMAFK	3|3/0,C,Carbamidomethyl/6,C,Carbamidomethyl/10,M,Oxidation|	11243735 
CGWCTNSTFLQEGMPTSAR	2|3/0,C,Carbamidomethyl/3,C,Carbamidomethyl/5,N,Deamidated|	11406007 
CGWCTNSTFLQEGMPTSAR	2|4/0,C,Carbamidomethyl/3,C,Carbamidomethyl/5,N,Deamidated/13,M,Oxidation|	11411367 
CGWCTNSTFLQEGMPTSAR	3|3/0,C,Carbamidomethyl/3,C,Carbamidomethyl/5,N,Deamidated|	11415356 
CGWCTNSTFLQEGMPTSAR	3|4/0,C,Carbamidomethyl/3,C,Carbamidomethyl/5,N,Deamidated/13,M,Oxidation|	11421263 
CHAGYIGDNCNCSTDISTCR	3|5/0,C,Carbamidomethyl/9,C,Carbamidomethyl/10,N,Deamidated/11,C,Carbamidomethyl/18,C,Carbamidomethyl|	11450451 
CHEGNGTFECGA	2|3/0,C,Carbamidomethyl/4,N,Deamidated/9,C,Carbamidomethyl|	11459873 
CHEGNGTFECGACR	2|4/0,C,Carbamidomethyl/4,N,Deamidated/9,C,Carbamidomethyl/12,C,Carbamidomethyl|	11469018 
CHEGNGTFECGACR	3|4/0,C,Carbamidomethyl/4,N,Deamidated/9,C,Carbamidomethyl/12,C,Carbamidomethyl|	11472918 
CHFFNGTER	2|2/0,C,Carbamidomethyl/4,N,Deamidated|	11489454 
CHLLQSTNR	2|2/0,C,Carbamidomethyl/7,N,Deamidated|	12753935 
CHNQECDCFIGAKGTTCYTPGCPEGCTEGHR	5|7/0,C,Carbamidomethyl/2,N,Deamidated/5,C,Carbamidomethyl/7,C,Carbamidomethyl/16,C,Carbamidomethyl/21,C,Carbamidomethyl/25,C,Carbamidomethyl|	11559384 
CHNQVFCSFHLDK	2|3/0,C,Carbamidomethyl/2,N,Deamidated/6,C,Carbamidomethyl|	12824185 
CHNQVFCSFHLDK	3|3/0,C,Carbamidomethyl/2,N,Deamidated/6,C,Carbamidomethyl|	12828393 
CHPWTSCETK	2|2/0,C,Carbamidomethyl/6,C,Carbamidomethyl|	11499031 
CHPWTSCETK	3|2/0,C,Carbamidomethyl/6,C,Carbamidomethyl|	11505901 
CICDNDSYLNSSTTALK	2|4/0,C,Carbamidomethyl/2,C,Carbamidomethyl/4,N,Deamidated/9,N,Deamidated|	12368163 
CICPGETLGVNGECGEFAGCSDDYPCTNNVCK	3|7/0,C,Carbamidomethyl/2,C,Carbamidomethyl/13,C,Carbamidomethyl/19,C,Carbamidomethyl/25,C,Carbamidomethyl/27,N,Deamidated/30,C,Carbamidomethyl|CID	11107152 
CIDTDSFCSALK	2|2/0,C,Carbamidomethyl/7,C,Carbamidomethyl|	12450046 
CIGVSPLSPAVNR	2|2/0,C,Carbamidomethyl/11,N,Deamidated|	12763195 
CIHENQTCDPEIFNTTEIAK	3|4/0,C,Carbamidomethyl/4,N,Deamidated/7,C,Carbamidomethyl/13,N,Deamidated|	11527574 
CIHPFTACDPSDYER	3|2/0,C,Carbamidomethyl/7,C,Carbamidomethyl|	11538500 
CINGTCYCEEGFTGEDCGKPTCPHACHTQGR	5|7/0,C,Carbamidomethyl/2,N,Deamidated/5,C,Carbamidomethyl/7,C,Carbamidomethyl/16,C,Carbamidomethyl/21,C,Carbamidomethyl/25,C,Carbamidomethyl|	11549068 
CINHITSSACNCDDGTYGCR	3|5/0,C,Carbamidomethyl/9,C,Carbamidomethyl/10,N,Deamidated/11,C,Carbamidomethyl/18,C,Carbamidomethyl|	11455476 
CINQSICEK	2|3/0,C,Carbamidomethyl/2,N,Deamidated/6,C,Carbamidomethyl|	11566021 
CIPALDSLTPANEDQK	2|1/0,C,Carbamidomethyl|	11576849 
CIPVMEAQEYIANVTSSSSAK	2|2/0,C,Carbamidomethyl/12,N,Deamidated|	11585519 
CIPVMEAQEYIANVTSSSSAK	2|3/0,C,Carbamidomethyl/4,M,Oxidation/12,N,Deamidated|	11590156 
CIPVMEAQEYIANVTSSSSAK	3|2/0,C,Carbamidomethyl/12,N,Deamidated|	11594379 
CIPVMEAQEYIANVTSSSSAK	3|3/0,C,Carbamidomethyl/4,M,Oxidation/12,N,Deamidated|	11599108 
CIQANYSLMENGK	2|2/0,C,Carbamidomethyl/4,N,Deamidated|	11623957 
CIQANYSLMENGK	2|3/0,C,Carbamidomethyl/4,N,Deamidated/8,M,Oxidation|	11627780 
CIYNQEESVR	2|1/0,C,Carbamidomethyl|	11639717 
CIYNQEESVRFDSDVGEYR	3|1/0,C,Carbamidomethyl|	11649702 
CKEDDLLAK	2|1/0,C,Carbamidomethyl|	10973274 
CKNVESVENDPK	2|2/0,C,Carbamidomethyl/2,N,Deamidated|	12838495 
CKPNFFCNSTVCEHCDPCTK	3|6/0,C,Carbamidomethyl/6,C,Carbamidomethyl/7,N,Deamidated/11,C,Carbamidomethyl/14,C,Carbamidomethyl/17,C,Carbamidomethyl|	11662822 
CKPNFFCNSTVCEHCDPCTK	4|6/0,C,Carbamidomethyl/6,C,Carbamidomethyl/7,N,Deamidated/11,C,Carbamidomethyl/14,C,Carbamidomethyl/17,C,Carbamidomethyl|	11668401 
CLCGEENHTFR	2|3/0,C,Carbamidomethyl/2,C,Carbamidomethyl/6,N,Deamidated|	11089973 
CLCGEENHTFR	3|3/0,C,Carbamidomethyl/2,C,Carbamidomethyl/6,N,Deamidated|	11094527 
CLEENNGVDK	2|1/0,C,Carbamidomethyl|	11691756 
CLFCWPSNSWNVYTNQSGK	2|4/0,C,Carbamidomethyl/3,C,Carbamidomethyl/7,N,Deamidated/14,N,Deamidated|	12276672 
CLFCWPSNSWNVYTNQSGK	3|4/0,C,Carbamidomethyl/3,C,Carbamidomethyl/7,N,Deamidated/14,N,Deamidated|	12281370 
CLGSGVLNVSICK	2|3/0,C,Carbamidomethyl/7,N,Deamidated/11,C,Carbamidomethyl|	11700673 
CLIEVNETITQISWEK	2|2/0,C,Carbamidomethyl/5,N,Deamidated|	11711738 
CLMWEASNSTIK	2|2/0,C,Carbamidomethyl/7,N,Deamidated|	12412317 
CLMWEASNSTIK	2|3/0,C,Carbamidomethyl/2,M,Oxidation/7,N,Deamidated|	12419070 
CLNNDTK	2|2/0,C,Carbamidomethyl/3,N,Deamidated|	11720744 
CLNSETSTAFMPQTGR	2|2/0,C,Carbamidomethyl/2,N,Deamidated|	12719248 
CLNSETSTAFMPQTGR	2|3/0,C,Carbamidomethyl/2,N,Deamidated/10,M,Oxidation|	12722671 
CLNSETSTAFMPQTGR	3|2/0,C,Carbamidomethyl/2,N,Deamidated|	12727048 
CLNSETSTAFMPQTGR	3|3/0,C,Carbamidomethyl/2,N,Deamidated/10,M,Oxidation|	12731738 
CLPNDCAGSTYGQR	2|2/0,C,Carbamidomethyl/5,C,Carbamidomethyl|CID	10866102 
CLQHFYGPNHEHCFNR	3|3/0,C,Carbamidomethyl/12,C,Carbamidomethyl/14,N,Deamidated|	11732293 
CLQHFYGPNHEHCFNR	4|3/0,C,Carbamidomethyl/12,C,Carbamidomethyl/14,N,Deamidated|	11738082 
CLQHFYGPNHEHCFNR	5|3/0,C,Carbamidomethyl/12,C,Carbamidomethyl/14,N,Deamidated|	11747526 
CLSPDVTPCFCTINFTLEK	2|4/0,C,Carbamidomethyl/8,C,Carbamidomethyl/10,C,Carbamidomethyl/13,N,Deamidated|	11777925 
CLTCEPGWNGTK	2|3/0,C,Carbamidomethyl/3,C,Carbamidomethyl/8,N,Deamidated|	11787739 
CMHLNGCDSGSCQCDK	2|4/0,C,Carbamidomethyl/6,C,Carbamidomethyl/11,C,Carbamidomethyl/13,C,Carbamidomethyl|CID	11815210 
CMHLNGCDSGSCQCDK	2|5/0,C,Carbamidomethyl/1,M,Oxidation/6,C,Carbamidomethyl/11,C,Carbamidomethyl/13,C,Carbamidomethyl|CID	11818533 
CMHLNGCDSGSCQCDK	3|4/0,C,Carbamidomethyl/6,C,Carbamidomethyl/11,C,Carbamidomethyl/13,C,Carbamidomethyl|CID	11821796 
CMHLNGCDSGSCQCDK	3|5/0,C,Carbamidomethyl/1,M,Oxidation/6,C,Carbamidomethyl/11,C,Carbamidomethyl/13,C,Carbamidomethyl|CID	11827105 
CMNGGSCSDDHCLCQK	2|4/0,C,Carbamidomethyl/6,C,Carbamidomethyl/11,C,Carbamidomethyl/13,C,Carbamidomethyl|CID	11796841 
CMNGGSCSDDHCLCQK	2|5/0,C,Carbamidomethyl/1,M,Oxidation/6,C,Carbamidomethyl/11,C,Carbamidomethyl/13,C,Carbamidomethyl|CID	11800387 
CMNGGSCSDDHCLCQK	3|4/0,C,Carbamidomethyl/6,C,Carbamidomethyl/11,C,Carbamidomethyl/13,C,Carbamidomethyl|CID	11803630 
CMNGGSCSDDHCLCQK	3|5/0,C,Carbamidomethyl/1,M,Oxidation/6,C,Carbamidomethyl/11,C,Carbamidomethyl/13,C,Carbamidomethyl|CID	11808904 
CMNSTSTTCSFLDELK	2|3/0,C,Carbamidomethyl/2,N,Deamidated/8,C,Carbamidomethyl|	11842173 
CMNSTSTTCSFLDELK	2|4/0,C,Carbamidomethyl/1,M,Oxidation/2,N,Deamidated/8,C,Carbamidomethyl|	11846383 
CMNTTLTECDFSSLSK	2|3/0,C,Carbamidomethyl/2,N,Deamidated/8,C,Carbamidomethyl|	11832753 
CMNTTLTECDFSSLSK	2|4/0,C,Carbamidomethyl/1,M,Oxidation/2,N,Deamidated/8,C,Carbamidomethyl|	11837143 
CNASSQFLCSSGR	2|3/0,C,Carbamidomethyl/1,N,Deamidated/8,C,Carbamidomethyl|	11851261 
CNEEVYSQIR	2|1/0,C,Carbamidomethyl|	11644881 
CNGCTDEGQTIELRNCHVTKERLCR	5|5/0,C,Carbamidomethyl/3,C,Carbamidomethyl/14,N,Deamidated/15,C,Carbamidomethyl/23,C,Carbamidomethyl|	12326470 
CNGFEHFPHQHYCLNR	3|3/0,C,Carbamidomethyl/12,C,Carbamidomethyl/14,N,Deamidated|	11757488 
CNGFEHFPHQHYCLNR	4|3/0,C,Carbamidomethyl/12,C,Carbamidomethyl/14,N,Deamidated|	11762492 
CNGFEHFPHQHYCLNR	5|3/0,C,Carbamidomethyl/12,C,Carbamidomethyl/14,N,Deamidated|	11770297 
CNGSGTYVCGLCECSPGYLGTR	2|5/0,C,Carbamidomethyl/1,N,Deamidated/8,C,Carbamidomethyl/11,C,Carbamidomethyl/13,C,Carbamidomethyl|	11858544 
CNGSGTYVCGLCECSPGYLGTR	3|5/0,C,Carbamidomethyl/1,N,Deamidated/8,C,Carbamidomethyl/11,C,Carbamidomethyl/13,C,Carbamidomethyl|	11864745 
CNGTDIYK	2|2/0,C,Carbamidomethyl/1,N,Deamidated|	11881882 
CNGTDIYKDK	2|2/0,C,Carbamidomethyl/1,N,Deamidated|	11890077 
CNITEEDYQPLMK	2|2/0,C,Carbamidomethyl/1,N,Deamidated|	11898889 
CNITEEDYQPLMK	2|3/0,C,Carbamidomethyl/1,N,Deamidated/11,M,Oxidation|	11903420 
CNITGYDK	2|2/0,C,Carbamidomethyl/1,N,Deamidated|	11886077 
CNITTTCPPPSVER	2|3/0,C,Carbamidomethyl/1,N,Deamidated/6,C,Carbamidomethyl|	12039932 
CNLTHEHAINTETWVLYDSTGVAPR	3|3/0,C,Carbamidomethyl/1,N,Deamidated/9,N,Deamidated|	12006371 
CNLTHEHAINTETWVLYDSTGVAPR	4|3/0,C,Carbamidomethyl/1,N,Deamidated/9,N,Deamidated|	12010734 
CNLTVCTHR	2|3/0,C,Carbamidomethyl/1,N,Deamidated/5,C,Carbamidomethyl|	12021900 
CNMINGTDGDSFHPLITK	2|2/0,C,Carbamidomethyl/4,N,Deamidated|	11918763 
CNMINGTDGDSFHPLITK	2|3/0,C,Carbamidomethyl/2,M,Oxidation/4,N,Deamidated|	11923675 
CNMINGTDGDSFHPLITK	3|2/0,C,Carbamidomethyl/4,N,Deamidated|	11928298 
CNMINGTDGDSFHPLITK	3|3/0,C,Carbamidomethyl/2,M,Oxidation/4,N,Deamidated|	11934996 
CNNETEYTQVCLGSGR	2|4/0,C,Carbamidomethyl/1,N,Deamidated/2,N,Deamidated/10,C,Carbamidomethyl|	11981470 
CNNETEYTQVCLGSGR	3|4/0,C,Carbamidomethyl/1,N,Deamidated/2,N,Deamidated/10,C,Carbamidomethyl|	11988276 
CNNGNGTFECGVCR	2|4/0,C,Carbamidomethyl/4,N,Deamidated/9,C,Carbamidomethyl/12,C,Carbamidomethyl|	11959901 
CNNTSEVYQGCGTELR	2|4/0,C,Carbamidomethyl/1,N,Deamidated/2,N,Deamidated/10,C,Carbamidomethyl|	11968694 
CNNTSEVYQGCGTELR	3|4/0,C,Carbamidomethyl/1,N,Deamidated/2,N,Deamidated/10,C,Carbamidomethyl|	11975860 
CNNVEAEVGK	2|1/0,C,Carbamidomethyl|	12783640 
CNQNTLITVSTGER	2|2/0,C,Carbamidomethyl/1,N,Deamidated|	12030201 
CNSFGASSCLSQR	2|3/0,C,Carbamidomethyl/1,N,Deamidated/8,C,Carbamidomethyl|	11854995 
CNSVLGEYCGYCLCGPGTSTGR	2|5/0,C,Carbamidomethyl/1,N,Deamidated/8,C,Carbamidomethyl/11,C,Carbamidomethyl/13,C,Carbamidomethyl|	11870788 
CNSVLGEYCGYCLCGPGTSTGR	3|5/0,C,Carbamidomethyl/1,N,Deamidated/8,C,Carbamidomethyl/11,C,Carbamidomethyl/13,C,Carbamidomethyl|	11876495 
CNTIGDKDYK	2|2/0,C,Carbamidomethyl/1,N,Deamidated|	11894620 
CNTLTGKECEHITISK	3|2/0,C,Carbamidomethyl/8,C,Carbamidomethyl|	11131362 
CNTTDVSVANGTAELLHTEHIWYPR	3|3/0,C,Carbamidomethyl/1,N,Deamidated/9,N,Deamidated|	11993224 
CNTTDVSVANGTAELLHTEHIWYPR	4|3/0,C,Carbamidomethyl/1,N,Deamidated/9,N,Deamidated|	11998291 
CNTTHCLVR	2|3/0,C,Carbamidomethyl/1,N,Deamidated/5,C,Carbamidomethyl|	12017077 
CNTTQGNEVTSILR	2|2/0,C,Carbamidomethyl/1,N,Deamidated|	12026536 
CNTTSECPPPVITR	2|3/0,C,Carbamidomethyl/1,N,Deamidated/6,C,Carbamidomethyl|	12033654 
CNYIEEQLDPTMK	2|2/0,C,Carbamidomethyl/1,N,Deamidated|	11909103 
CNYIEEQLDPTMK	2|3/0,C,Carbamidomethyl/1,N,Deamidated/11,M,Oxidation|	11913426 
CPANSQCSNAVTCR	2|5/0,C,Carbamidomethyl/3,N,Deamidated/6,C,Carbamidomethyl/8,N,Deamidated/12,C,Carbamidomethyl|	12147241 
CPAVNTSEYK	2|2/0,C,Carbamidomethyl/4,N,Deamidated|CID	12045875 
CPDGALFEQK	2|1/0,C,Carbamidomethyl|	12056641 
CPEDYEGKNCSHLK	3|3/0,C,Carbamidomethyl/8,N,Deamidated/9,C,Carbamidomethyl|	12067592 
CPEDYEGKNCSHLK	4|3/0,C,Carbamidomethyl/8,N,Deamidated/9,C,Carbamidomethyl|	12075758 
CPELDGFQAK	2|1/0,C,Carbamidomethyl|	12062237 
CPGNWTWPENSQQTPMCQAWGNPLPELK	3|3/0,C,Carbamidomethyl/3,N,Deamidated/16,C,Carbamidomethyl|	12095781 
CPGNWTWPENSQQTPMCQAWGNPLPELK	3|4/0,C,Carbamidomethyl/3,N,Deamidated/15,M,Oxidation/16,C,Carbamidomethyl|	12100723 
CPGYESEDNCKLHK	3|3/0,C,Carbamidomethyl/8,N,Deamidated/9,C,Carbamidomethyl|	12082448 
CPGYESEDNCKLHK	4|3/0,C,Carbamidomethyl/8,N,Deamidated/9,C,Carbamidomethyl|	12089803 
CPPAVTENK	2|2/0,C,Carbamidomethyl/7,N,Deamidated|	12117593 
CPPVAETNK	2|2/0,C,Carbamidomethyl/7,N,Deamidated|	12124876 
CPQDSSCVNATACR	2|4/0,C,Carbamidomethyl/6,C,Carbamidomethyl/8,N,Deamidated/12,C,Carbamidomethyl|	12131928 
CPQNLTWPNAGGWSPMCWENQLPQPTEK	3|3/0,C,Carbamidomethyl/3,N,Deamidated/16,C,Carbamidomethyl|	12107320 
CPQNLTWPNAGGWSPMCWENQLPQPTEK	3|4/0,C,Carbamidomethyl/3,N,Deamidated/15,M,Oxidation/16,C,Carbamidomethyl|	12112297 
CPQNSSCVNATACR	2|5/0,C,Carbamidomethyl/3,N,Deamidated/6,C,Carbamidomethyl/8,N,Deamidated/12,C,Carbamidomethyl|	12142147 
CPTGHVNCIK	2|3/0,C,Carbamidomethyl/6,N,Deamidated/7,C,Carbamidomethyl|	12162937 
CPTGHVNCIK	3|3/0,C,Carbamidomethyl/6,N,Deamidated/7,C,Carbamidomethyl|	12167707 
CPVDQTCANASSCR	2|4/0,C,Carbamidomethyl/6,C,Carbamidomethyl/8,N,Deamidated/12,C,Carbamidomethyl|	12137285 
CPVIHGNCTK	2|3/0,C,Carbamidomethyl/6,N,Deamidated/7,C,Carbamidomethyl|	12152111 
CPVIHGNCTK	3|3/0,C,Carbamidomethyl/6,N,Deamidated/7,C,Carbamidomethyl|	12156982 
CPVTNYASEK	2|2/0,C,Carbamidomethyl/4,N,Deamidated|CID	12051422 
CQATGFSPR	2|1/0,C,Carbamidomethyl|	12173292 
CQCDELCSYYQSCCTDYTAECKPQVTR	3|6/0,C,Carbamidomethyl/2,C,Carbamidomethyl/6,C,Carbamidomethyl/12,C,Carbamidomethyl/13,C,Carbamidomethyl/20,C,Carbamidomethyl|	12182057 
CQCDELCSYYQSCCTDYTAECKPQVTR	4|6/0,C,Carbamidomethyl/2,C,Carbamidomethyl/6,C,Carbamidomethyl/12,C,Carbamidomethyl/13,C,Carbamidomethyl/20,C,Carbamidomethyl|	12191134 
CQCGVCHCHANR	3|5/0,C,Carbamidomethyl/2,C,Carbamidomethyl/5,C,Carbamidomethyl/7,C,Carbamidomethyl/10,N,Deamidated|	12212207 
CQCGVCHCHANR	4|5/0,C,Carbamidomethyl/2,C,Carbamidomethyl/5,C,Carbamidomethyl/7,C,Carbamidomethyl/10,N,Deamidated|	12219426 
CQEAINATCK	2|3/0,C,Carbamidomethyl/5,N,Deamidated/8,C,Carbamidomethyl|	12242066 
CQEEVSHIPAVHPGSFR	4|1/0,C,Carbamidomethyl|	12250948 
CQELNNSGMAIYK	2|2/0,C,Carbamidomethyl/4,N,Deamidated|	11631923 
CQELNNSGMAIYK	2|3/0,C,Carbamidomethyl/4,N,Deamidated/8,M,Oxidation|	11635781 
CQGETDCSNHTSMCLDH	3|4/0,C,Carbamidomethyl/6,C,Carbamidomethyl/8,N,Deamidated/13,C,Carbamidomethyl|CID	12568607 
CQGETDCSNHTSMCLDH	3|5/0,C,Carbamidomethyl/6,C,Carbamidomethyl/8,N,Deamidated/12,M,Oxidation/13,C,Carbamidomethyl|CID	12573613 
CQNCFPLNWTWYSSNGSVK	2|4/0,C,Carbamidomethyl/3,C,Carbamidomethyl/7,N,Deamidated/14,N,Deamidated|	12266009 
CQNCFPLNWTWYSSNGSVK	3|4/0,C,Carbamidomethyl/3,C,Carbamidomethyl/7,N,Deamidated/14,N,Deamidated|	12270960 
CQTNLSTLSDPVQLEVH	2|2/0,C,Carbamidomethyl/3,N,Deamidated|	12286240 
CQVEGGAPR	2|1/0,C,Carbamidomethyl|	12294140 
CRLCDEGHGLEVEINCTRTQNTK	4|4/0,C,Carbamidomethyl/3,C,Carbamidomethyl/14,N,Deamidated/15,C,Carbamidomethyl|	12303335 
CRLCDEGHGLEVEINCTRTQNTKCR	5|5/0,C,Carbamidomethyl/3,C,Carbamidomethyl/14,N,Deamidated/15,C,Carbamidomethyl/23,C,Carbamidomethyl|	12317907 
CSACWQGGR	2|2/0,C,Carbamidomethyl/3,C,Carbamidomethyl|	10874644 
CSADLQVSAK	2|1/0,C,Carbamidomethyl|	12332888 
CSANSWR	2|2/0,C,Carbamidomethyl/3,N,Deamidated|	10883591 
CSCIPQNLSSGFGHATAGK	2|3/0,C,Carbamidomethyl/2,C,Carbamidomethyl/6,N,Deamidated|	12346842 
CSCYNLSATNDSTILDK	2|4/0,C,Carbamidomethyl/2,C,Carbamidomethyl/4,N,Deamidated/9,N,Deamidated|	12361053 
CSDNQELVVTPLLQSTH	2|2/0,C,Carbamidomethyl/3,N,Deamidated|	12290441 
CSETLNWEIQEIVITK	2|2/0,C,Carbamidomethyl/5,N,Deamidated|	11716316 
CSGWLQSGNSVVSHFLHQDK	3|2/0,C,Carbamidomethyl/8,N,Deamidated|	11325702 
CSGWLQSGNSVVSHFLHQDK	4|2/0,C,Carbamidomethyl/8,N,Deamidated|	11331537 
CSIGVPR	2|1/0,C,Carbamidomethyl|	11401823 
CSLDTTCHNGSEMCDQ	2|4/0,C,Carbamidomethyl/6,C,Carbamidomethyl/8,N,Deamidated/13,C,Carbamidomethyl|CID	12548457 
CSLDTTCHNGSEMCDQ	2|5/0,C,Carbamidomethyl/6,C,Carbamidomethyl/8,N,Deamidated/12,M,Oxidation/13,C,Carbamidomethyl|CID	12554116 
CSLNDSATEVTGHR	2|2/0,C,Carbamidomethyl/3,N,Deamidated|	12374825 
CSLNDSATEVTGHR	3|2/0,C,Carbamidomethyl/3,N,Deamidated|	12380563 
CSMLIASNETWK	2|2/0,C,Carbamidomethyl/7,N,Deamidated|	12398698 
CSMLIASNETWK	2|3/0,C,Carbamidomethyl/2,M,Oxidation/7,N,Deamidated|	12405625 
CSNGTYGEDCAFVCADCGSGHCDFQSGR	3|6/0,C,Carbamidomethyl/2,N,Deamidated/9,C,Carbamidomethyl/13,C,Carbamidomethyl/16,C,Carbamidomethyl/21,C,Carbamidomethyl|	12425782 
CSNNGECVCGQCVCR	2|5/0,C,Carbamidomethyl/6,C,Carbamidomethyl/8,C,Carbamidomethyl/11,C,Carbamidomethyl/13,C,Carbamidomethyl|	12437937 
CSNRTSSVFK	2|2/0,C,Carbamidomethyl/2,N,Deamidated|	11265712 
CSNTGGPGANLEYCR	2|4/0,C,Carbamidomethyl/2,N,Deamidated/9,N,Deamidated/13,C,Carbamidomethyl|	11342144 
CSPHNFCNTDVCTFCKPCEK	3|6/0,C,Carbamidomethyl/6,C,Carbamidomethyl/7,N,Deamidated/11,C,Carbamidomethyl/14,C,Carbamidomethyl/17,C,Carbamidomethyl|	11678654 
CSPHNFCNTDVCTFCKPCEK	4|6/0,C,Carbamidomethyl/6,C,Carbamidomethyl/7,N,Deamidated/11,C,Carbamidomethyl/14,C,Carbamidomethyl/17,C,Carbamidomethyl|	11683684 
CSPSMSEISQTANIVEVAAYK	2|2/0,C,Carbamidomethyl/12,N,Deamidated|	11605482 
CSPSMSEISQTANIVEVAAYK	2|3/0,C,Carbamidomethyl/4,M,Oxidation/12,N,Deamidated|	11609755 
CSPSMSEISQTANIVEVAAYK	3|2/0,C,Carbamidomethyl/12,N,Deamidated|	11613998 
CSPSMSEISQTANIVEVAAYK	3|3/0,C,Carbamidomethyl/4,M,Oxidation/12,N,Deamidated|	11618762 
CSQELGMNSGIHLK	2|2/0,C,Carbamidomethyl/7,N,Deamidated|	11301591 
CSQELGMNSGIHLK	2|3/0,C,Carbamidomethyl/6,M,Oxidation/7,N,Deamidated|	11306060 
CSSDFDACLITK	2|2/0,C,Carbamidomethyl/7,C,Carbamidomethyl|	12445470 
CSSEVQHFPAEIPHGVR	4|1/0,C,Carbamidomethyl|	12259258 
CSSHQHCTNDEAMCTDLGD	3|4/0,C,Carbamidomethyl/6,C,Carbamidomethyl/8,N,Deamidated/13,C,Carbamidomethyl|CID	12589288 
CSSHQHCTNDEAMCTDLGD	3|5/0,C,Carbamidomethyl/6,C,Carbamidomethyl/8,N,Deamidated/12,M,Oxidation/13,C,Carbamidomethyl|CID	12593900 
CSSNTPPLTCQR	2|2/0,C,Carbamidomethyl/9,C,Carbamidomethyl|	12454315 
CSTDCPSSEK	2|2/0,C,Carbamidomethyl/4,C,Carbamidomethyl|	12468681 
CSVCSTCAR	2|3/0,C,Carbamidomethyl/3,C,Carbamidomethyl/6,C,Carbamidomethyl|	12484774 
CTACVSCSR	2|3/0,C,Carbamidomethyl/3,C,Carbamidomethyl/6,C,Carbamidomethyl|	12477720 
CTACVTCSR	2|3/0,C,Carbamidomethyl/3,C,Carbamidomethyl/6,C,Carbamidomethyl|	12491593 
CTCHVSGYGDENCNDQQCVCLK	3|6/0,C,Carbamidomethyl/2,C,Carbamidomethyl/12,C,Carbamidomethyl/13,N,Deamidated/17,C,Carbamidomethyl/19,C,Carbamidomethyl|	12773857 
CTDLDECSNGTHM	2|3/0,C,Carbamidomethyl/6,C,Carbamidomethyl/8,N,Deamidated|CID	12500661 
CTDLDECSNGTHM	2|4/0,C,Carbamidomethyl/6,C,Carbamidomethyl/8,N,Deamidated/12,M,Oxidation|CID	12505230 
CTDLDECSNGTHMC	2|4/0,C,Carbamidomethyl/6,C,Carbamidomethyl/8,N,Deamidated/13,C,Carbamidomethyl|CID	12519491 
CTDLDECSNGTHMC	2|5/0,C,Carbamidomethyl/6,C,Carbamidomethyl/8,N,Deamidated/12,M,Oxidation/13,C,Carbamidomethyl|CID	12524373 
CTDLDECSNGTHMCSQ	2|4/0,C,Carbamidomethyl/6,C,Carbamidomethyl/8,N,Deamidated/13,C,Carbamidomethyl|CID	12538531 
CTDLDECSNGTHMCSQ	2|5/0,C,Carbamidomethyl/6,C,Carbamidomethyl/8,N,Deamidated/12,M,Oxidation/13,C,Carbamidomethyl|CID	12544817 
CTDLDECSNGTHMCSQH	3|4/0,C,Carbamidomethyl/6,C,Carbamidomethyl/8,N,Deamidated/13,C,Carbamidomethyl|CID	12557552 
CTDLDECSNGTHMCSQH	3|5/0,C,Carbamidomethyl/6,C,Carbamidomethyl/8,N,Deamidated/12,M,Oxidation/13,C,Carbamidomethyl|CID	12562523 
CTDLDECSNGTHMCSQHAD	3|4/0,C,Carbamidomethyl/6,C,Carbamidomethyl/8,N,Deamidated/13,C,Carbamidomethyl|CID	12578954 
CTDLDECSNGTHMCSQHAD	3|5/0,C,Carbamidomethyl/6,C,Carbamidomethyl/8,N,Deamidated/12,M,Oxidation/13,C,Carbamidomethyl|CID	12583531 
CTDLDECSNGTHMCSQHADCK	2|5/0,C,Carbamidomethyl/6,C,Carbamidomethyl/8,N,Deamidated/13,C,Carbamidomethyl/19,C,Carbamidomethyl|CID	12598671 
CTDLDECSNGTHMCSQHADCK	2|6/0,C,Carbamidomethyl/6,C,Carbamidomethyl/8,N,Deamidated/12,M,Oxidation/13,C,Carbamidomethyl/19,C,Carbamidomethyl|CID	12605424 
CTDLDECSNGTHMCSQHADCK	3|5/0,C,Carbamidomethyl/6,C,Carbamidomethyl/8,N,Deamidated/13,C,Carbamidomethyl/19,C,Carbamidomethyl|CID	12611650 
CTDLDECSNGTHMCSQHADCK	3|6/0,C,Carbamidomethyl/6,C,Carbamidomethyl/8,N,Deamidated/12,M,Oxidation/13,C,Carbamidomethyl/19,C,Carbamidomethyl|	12618495 
CTDLDECSNGTHMCSQHADCK	4|5/0,C,Carbamidomethyl/6,C,Carbamidomethyl/8,N,Deamidated/13,C,Carbamidomethyl/19,C,Carbamidomethyl|	12623808 
CTDLDECSNGTHMCSQHADCK	4|6/0,C,Carbamidomethyl/6,C,Carbamidomethyl/8,N,Deamidated/12,M,Oxidation/13,C,Carbamidomethyl/19,C,Carbamidomethyl|	12631407 
CTEDDWCSDLAHGSNCTCHQDFDAGCK	4|6/0,C,Carbamidomethyl/6,C,Carbamidomethyl/14,N,Deamidated/15,C,Carbamidomethyl/17,C,Carbamidomethyl/25,C,Carbamidomethyl|	10986728 
CTEHDENSIR	2|2/0,C,Carbamidomethyl/6,N,Deamidated|	11143111 
CTGENTYFR	2|2/0,C,Carbamidomethyl/4,N,Deamidated|	12888007 
CTLIDALNVTR	2|2/0,C,Carbamidomethyl/7,N,Deamidated|	12680637 
CTLQQDCTNSSQQHFWTSASEGPSR	3|3/0,C,Carbamidomethyl/6,C,Carbamidomethyl/8,N,Deamidated|	12689130 
CTNFFVPPSAACDNDTEIPLSAIVPGTDNTEIR	3|3/0,C,Carbamidomethyl/2,N,Deamidated/11,C,Carbamidomethyl|	11257055 
CTNNLDK	2|2/0,C,Carbamidomethyl/3,N,Deamidated|	11726625 
CTNSTFLQEGMPTSAR	2|2/0,C,Carbamidomethyl/2,N,Deamidated|	12700573 
CTNSTFLQEGMPTSAR	2|3/0,C,Carbamidomethyl/2,N,Deamidated/10,M,Oxidation|	12704111 
CTNSTFLQEGMPTSAR	3|2/0,C,Carbamidomethyl/2,N,Deamidated|	12708624 
CTNSTFLQEGMPTSAR	3|3/0,C,Carbamidomethyl/2,N,Deamidated/10,M,Oxidation|	12713279 
CTPENALGAALVCR	2|3/0,C,Carbamidomethyl/4,N,Deamidated/12,C,Carbamidomethyl|	11384824 
CTQAENIACK	2|3/0,C,Carbamidomethyl/5,N,Deamidated/8,C,Carbamidomethyl|	12246576 
CTSENGFK	2|2/0,C,Carbamidomethyl/4,N,Deamidated|	11285899 
CTSEQNCTSPFSYK	2|3/0,C,Carbamidomethyl/5,N,Deamidated/6,C,Carbamidomethyl|	12736784 
CTSQHLLNR	2|2/0,C,Carbamidomethyl/7,N,Deamidated|	12749019 
CTTSLPPSQCNR	2|2/0,C,Carbamidomethyl/9,C,Carbamidomethyl|	12461692 
CTVTNVEYLPLRDPNVAR	3|2/0,C,Carbamidomethyl/4,N,Deamidated|	12848385 
CTVVNYTER	2|2/0,C,Carbamidomethyl/4,N,Deamidated|	11167310 
CVADLLTNTIR	2|2/0,C,Carbamidomethyl/7,N,Deamidated|	12684997 
CVASMFESHQNVSDPAAEPDLNPIVTR	3|2/0,C,Carbamidomethyl/10,N,Deamidated|	11192581 
CVASMFESHQNVSDPAAEPDLNPIVTR	3|3/0,C,Carbamidomethyl/4,M,Oxidation/10,N,Deamidated|	11196422 
CVASVPSIPGLNR	2|2/0,C,Carbamidomethyl/11,N,Deamidated|	12758775 
CVCGHCHCAQNR	3|5/0,C,Carbamidomethyl/2,C,Carbamidomethyl/5,C,Carbamidomethyl/7,C,Carbamidomethyl/10,N,Deamidated|	12227754 
CVCGHCHCAQNR	4|5/0,C,Carbamidomethyl/2,C,Carbamidomethyl/5,C,Carbamidomethyl/7,C,Carbamidomethyl/10,N,Deamidated|	12234420 
CVCKYLCQDEQYCCSTQTETCDPYSAR	3|6/0,C,Carbamidomethyl/2,C,Carbamidomethyl/6,C,Carbamidomethyl/12,C,Carbamidomethyl/13,C,Carbamidomethyl/20,C,Carbamidomethyl|	12198969 
CVCKYLCQDEQYCCSTQTETCDPYSAR	4|6/0,C,Carbamidomethyl/2,C,Carbamidomethyl/6,C,Carbamidomethyl/12,C,Carbamidomethyl/13,C,Carbamidomethyl/20,C,Carbamidomethyl|	12206659 
CVCNYLGTVQEHCNGSDCQCDK	3|6/0,C,Carbamidomethyl/2,C,Carbamidomethyl/12,C,Carbamidomethyl/13,N,Deamidated/17,C,Carbamidomethyl/19,C,Carbamidomethyl|	12767450 
CVDNHGTASESLTR	2|2/0,C,Carbamidomethyl/3,N,Deamidated|	12387239 
CVDNHGTASESLTR	3|2/0,C,Carbamidomethyl/3,N,Deamidated|	12392760 
CVDSAALQSK	2|1/0,C,Carbamidomethyl|	12339973 
CVEANCQDSALASHK	3|3/0,C,Carbamidomethyl/4,N,Deamidated/5,C,Carbamidomethyl|	10855466 
CVEENNGVAK	2|1/0,C,Carbamidomethyl|	12779135 
CVEESGSAHCVCPMLTCPEANATK	3|5/0,C,Carbamidomethyl/9,C,Carbamidomethyl/11,C,Carbamidomethyl/16,C,Carbamidomethyl/20,N,Deamidated|	12787961 
CVEESGSAHCVCPMLTCPEANATK	3|6/0,C,Carbamidomethyl/9,C,Carbamidomethyl/11,C,Carbamidomethyl/13,M,Oxidation/16,C,Carbamidomethyl/20,N,Deamidated|	12791310 
CVLHVDMGNSVR	2|2/0,C,Carbamidomethyl/8,N,Deamidated|	11061198 
CVLHVDMGNSVR	2|3/0,C,Carbamidomethyl/6,M,Oxidation/8,N,Deamidated|	11065500 
CVLSILGNSVGCK	2|3/0,C,Carbamidomethyl/7,N,Deamidated/11,C,Carbamidomethyl|	11706244 
CVLTFAHEGQQYNITR	3|2/0,C,Carbamidomethyl/12,N,Deamidated|	12802362 
CVMGSTHNYGEHPSPHSK	3|2/0,C,Carbamidomethyl/7,N,Deamidated|	12915447 
CVMGSTHNYGEHPSPHSK	3|3/0,C,Carbamidomethyl/2,M,Oxidation/7,N,Deamidated|	12920620 
CVNFSFCQDLHHK	2|3/0,C,Carbamidomethyl/2,N,Deamidated/6,C,Carbamidomethyl|	12813780 
CVNFSFCQDLHHK	3|3/0,C,Carbamidomethyl/2,N,Deamidated/6,C,Carbamidomethyl|	12818238 
CVNNSEEKDVPK	2|2/0,C,Carbamidomethyl/2,N,Deamidated|	12833870 
CVNRNLTEVPTDLPAYVR	3|2/0,C,Carbamidomethyl/4,N,Deamidated|	12842915 
CVNYYGDSTR	2|2/0,C,Carbamidomethyl/2,N,Deamidated|	12930666 
CVPYVDAEQK	2|1/0,C,Carbamidomethyl|	12853173 
CVSCSQSTNVSYK	2|2/0,C,Carbamidomethyl/3,C,Carbamidomethyl|	12941655 
CVYEALCNTTSECPPPVITR	2|4/0,C,Carbamidomethyl/6,C,Carbamidomethyl/7,N,Deamidated/12,C,Carbamidomethyl|	12867043 
CVYEALCNTTSECPPPVITR	3|4/0,C,Carbamidomethyl/6,C,Carbamidomethyl/7,N,Deamidated/12,C,Carbamidomethyl|	12870113 
CVYTPVNSIILMPPR	2|2/0,C,Carbamidomethyl/6,N,Deamidated|	12955504 
CVYTPVNSIILMPPR	2|3/0,C,Carbamidomethyl/6,N,Deamidated/11,M,Oxidation|	12959705 
CWSSSSCFNHGTTTDQQQQESAPLR	3|3/0,C,Carbamidomethyl/6,C,Carbamidomethyl/8,N,Deamidated|	12695664 
CYDTNTQIR	2|2/0,C,Carbamidomethyl/4,N,Deamidated|	11046371 
CYFTNGTER	2|2/0,C,Carbamidomethyl/4,N,Deamidated|	12883655 
CYGQLGSFSNCSHSR	3|3/0,C,Carbamidomethyl/9,N,Deamidated/10,C,Carbamidomethyl|CID	12892279 
CYMEHSGNHSTHPVPSGK	3|2/0,C,Carbamidomethyl/7,N,Deamidated|	12903097 
CYMEHSGNHSTHPVPSGK	3|3/0,C,Carbamidomethyl/2,M,Oxidation/7,N,Deamidated|	12909240 
CYNSTGVDYR	2|2/0,C,Carbamidomethyl/2,N,Deamidated|	12925669 
CYQTSNCFTPSSEK	2|3/0,C,Carbamidomethyl/5,N,Deamidated/6,C,Carbamidomethyl|	12743011 
CYTCQVSNSVSSK	2|2/0,C,Carbamidomethyl/3,C,Carbamidomethyl|	12935390 
CYTTTSCNVILECPPPVAER	2|4/0,C,Carbamidomethyl/6,C,Carbamidomethyl/7,N,Deamidated/12,C,Carbamidomethyl|	12875825 
CYTTTSCNVILECPPPVAER	3|4/0,C,Carbamidomethyl/6,C,Carbamidomethyl/7,N,Deamidated/12,C,Carbamidomethyl|	12878868 
CYVIPLNTSIVMPPR	2|2/0,C,Carbamidomethyl/6,N,Deamidated|	12947716 
CYVIPLNTSIVMPPR	2|3/0,C,Carbamidomethyl/6,N,Deamidated/11,M,Oxidation|	12952049 
DAAGVASLLTTAEVVVTEIPK	2|0|CID	12962927 
DAANAIETPKER	2|1/3,N,Deamidated|	22467255 
DAANAIETPKER	3|1/3,N,Deamidated|	22472760 
DAANNVTLKAEER	2|1/3,N,Deamidated|	127957695 
DAANNVTLKAEER	3|1/3,N,Deamidated|	127964684 
DACGVSALVR	2|1/2,C,Carbamidomethyl|	121837951 
DADACNATNWIEYMFNK	2|2/4,C,Carbamidomethyl/5,N,Deamidated|	12968137 
DADACNATNWIEYMFNK	2|3/4,C,Carbamidomethyl/5,N,Deamidated/13,M,Oxidation|	12974113 
DAGANASILYR	2|1/4,N,Deamidated|	12992868 
DAGILVNNKTEIVK	2|1/6,N,Deamidated|	49807308 
DAGILVNNKTEIVK	3|1/6,N,Deamidated|	49811084 
DAGKSVGIVTTTR	2|0|	13000326 
DAGKSVGIVTTTR	3|0|	13006465 
DAGTIAGLNVLR	2|0|	13022768 
DAGVGFPEYQEEDNSTYNFR	2|1/13,N,Deamidated|	13034860 
DAGVGFPEYQEEDNSTYNFR	3|1/13,N,Deamidated|	13040569 
DAGVVCTNETR	2|2/5,C,Carbamidomethyl/7,N,Deamidated|	13056381 
DAGVVCTNETRSTHTLDLSR	3|2/5,C,Carbamidomethyl/7,N,Deamidated|	13066959 
DAHGSCLHASTANGSILAGL	2|2/5,C,Carbamidomethyl/12,N,Deamidated|	13077592 
DALIEIAQITNLETPQFK	2|1/10,N,Deamidated|	93195259 
DALNITDSSTK	2|1/3,N,Deamidated|	98599544 
DALQEIIQER	2|0|	13089160 
DALSLQFEPVLLPTSTTNFTK	2|1/17,N,Deamidated|	13098050 
DALVNGHLSATPNSR	2|1/4,N,Deamidated|CID	98637471 
DAMLAALNYNGGNYVTSEYNSLKYK	3|1/19,N,Deamidated|	37021625 
DAMLAALNYNGGNYVTSEYNSLKYK	3|2/2,M,Oxidation/19,N,Deamidated|	37025735 
DANDLLPISK	2|0|	70106612 
DANETLPLHLYVK	2|1/2,N,Deamidated|	13106008 
DANLTGLSDNK	2|1/2,N,Deamidated|	13114954 
DAPADDSLLRVEDKGPDK	3|0|	95847143 
DAPLGSSYMCNK	2|1/9,C,Carbamidomethyl|	13124845 
DAPLGSSYMCNK	2|2/8,M,Oxidation/9,C,Carbamidomethyl|	13129646 
DAPPSTWSNMSVNMTVSSQMH	3|1/8,N,Deamidated|	98120624 
DAPPSTWSNMSVNMTVSSQMH	3|2/8,N,Deamidated/13,M,Oxidation|	98125203 
DAPPSTWSNMSVNMTVSSQMH	3|2/8,N,Deamidated/19,M,Oxidation|	98129807 
DAPPSTWSNMSVNMTVSSQMH	3|2/8,N,Deamidated/9,M,Oxidation|	98134621 
DAPPSTWSNMSVNMTVSSQMH	3|3/8,N,Deamidated/13,M,Oxidation/19,M,Oxidation|	98139224 
DAPPSTWSNMSVNMTVSSQMH	3|3/8,N,Deamidated/9,M,Oxidation/13,M,Oxidation|	98143853 
DAPPSTWSNMSVNMTVSSQMH	3|3/8,N,Deamidated/9,M,Oxidation/19,M,Oxidation|	98148481 
DAPPSTWSNMSVNMTVSSQMH	3|4/8,N,Deamidated/9,M,Oxidation/13,M,Oxidation/19,M,Oxidation|	98153109 
DAPVVTNVTVK	2|1/6,N,Deamidated|	13144502 
DAPYEWSNSSDP	2|1/7,N,Deamidated|CID	13149909 
DAQASAAPAAPLPER	2|0|	13157549 
DAQQDYHLEYAMENSTH	3|1/13,N,Deamidated|	13166934 
DAQQDYHLEYAMENSTH	3|2/11,M,Oxidation/13,N,Deamidated|	13170569 
DAQQDYHLEYAMENSTHTIIEFTR	3|1/13,N,Deamidated|	13182375 
DAQQDYHLEYAMENSTHTIIEFTR	3|2/11,M,Oxidation/13,N,Deamidated|	13187393 
DAQQDYHLEYAMENSTHTIIEFTR	4|1/13,N,Deamidated|	13193502 
DAQQDYHLEYAMENSTHTIIEFTR	4|2/11,M,Oxidation/13,N,Deamidated|	13196336 
DAQTQAAFVGECNH	2|2/11,C,Carbamidomethyl/12,N,Deamidated|	33788001 
DASINIENMQFIHNGTYICDVK	2|2/13,N,Deamidated/18,C,Carbamidomethyl|	13216748 
DASINIENMQFIHNGTYICDVK	2|3/8,M,Oxidation/13,N,Deamidated/18,C,Carbamidomethyl|	13222314 
DASINIENMQFIHNGTYICDVK	3|2/13,N,Deamidated/18,C,Carbamidomethyl|	13227285 
DASINIENMQFIHNGTYICDVK	3|3/8,M,Oxidation/13,N,Deamidated/18,C,Carbamidomethyl|	13234210 
DASLSHPESVNR	2|1/10,N,Deamidated|	13261631 
DASLTPLEFQGYNLSANK	2|1/12,N,Deamidated|	13276043 
DASMVYGSEEPLAR	2|0|	13283313 
DASMVYGSEEPLAR	2|1/3,M,Oxidation|	13289825 
DASNCTFVADTCLSIK	2|3/3,N,Deamidated/4,C,Carbamidomethyl/11,C,Carbamidomethyl|	111082885 
DASNCTFVADTCLSIK	3|3/3,N,Deamidated/4,C,Carbamidomethyl/11,C,Carbamidomethyl|	111091422 
DASNSISHTILEQLMGR	3|1/3,N,Deamidated|	104686115 
DASNSISHTILEQLMGR	3|2/3,N,Deamidated/14,M,Oxidation|	104693288 
DASSFLAEWQNIT	2|1/10,N,Deamidated|	13305705 
DASSFLAEWQNITK	1|1/10,N,Deamidated|	13311961 
DASSFLAEWQNITK	2|1/10,N,Deamidated|	13318229 
DASSFLAEWQNITK	3|1/10,N,Deamidated|	13327753 
DASSFLAEWQNITKG	2|1/10,N,Deamidated|	13358619 
DASSFLAEWQNITKGFSEDR	3|1/10,N,Deamidated|	13367840 
DATDVNDALGYVTR	2|0|CID	13375028 
DATGNVNDTIVTELTNCTSAACK	2|4/6,N,Deamidated/15,N,Deamidated/16,C,Carbamidomethyl/21,C,Carbamidomethyl|	13383759 
DATGNVNDTIVTELTNCTSAACK	3|4/6,N,Deamidated/15,N,Deamidated/16,C,Carbamidomethyl/21,C,Carbamidomethyl|	13391370 
DATIQAYLSNSSFSR	2|1/9,N,Deamidated|	13410955 
DAVLVWVFQQLHR	3|0|	125036908 
DAVNCTYK	2|2/3,N,Deamidated/4,C,Carbamidomethyl|CID	13424010 
DAVNNITAK	1|1/4,N,Deamidated|CID	13437924 
DAVNNITAK	2|1/4,N,Deamidated|	13444457 
DAVPLATAPGHGPQR	2|0|	13460195 
DAVSHTGNYTCEVTELTR	3|2/7,N,Deamidated/10,C,Carbamidomethyl|	13469533 
DAYNSVTPR	2|1/3,N,Deamidated|CID	131152964 
DAYYKSRAGETDLNDQWRAAYIAGQAMTDDLKIR	5|0|	41040720 
DAYYKSRAGETDLNDQWRAAYIAGQAMTDDLKIR	5|1/26,M,Oxidation|	41045718 
DCADGADESIAAGCLYNSTCDDR	2|4/1,C,Carbamidomethyl/13,C,Carbamidomethyl/16,N,Deamidated/19,C,Carbamidomethyl|	13483728 
DCADGADESIAAGCLYNSTCDDR	3|4/1,C,Carbamidomethyl/13,C,Carbamidomethyl/16,N,Deamidated/19,C,Carbamidomethyl|	13491283 
DCAECGAFR	2|2/1,C,Carbamidomethyl/4,C,Carbamidomethyl|	13514888 
DCDVLTAVSEFFNASCVPVNNPK	2|3/1,C,Carbamidomethyl/12,N,Deamidated/15,C,Carbamidomethyl|	13523603 
DCDVLTAVSEFFNASCVPVNNPK	3|3/1,C,Carbamidomethyl/12,N,Deamidated/15,C,Carbamidomethyl|	13527353 
DCGDVSECGNEGPCTNTVCK	2|5/1,C,Carbamidomethyl/7,C,Carbamidomethyl/13,C,Carbamidomethyl/15,N,Deamidated/18,C,Carbamidomethyl|CID	20511533 
DCITIVGNR	2|1/1,C,Carbamidomethyl|	78189704 
DCLNDTSSNLATIYSK	2|3/1,C,Carbamidomethyl/3,N,Deamidated/8,N,Deamidated|	99216329 
DCLQCPAVLPTNLDR	2|3/1,C,Carbamidomethyl/4,C,Carbamidomethyl/11,N,Deamidated|	122714948 
DCLSQAVSYSAMLETASFEAELK	3|1/1,C,Carbamidomethyl|	59902113 
DCLSQAVSYSAMLETASFEAELK	3|2/1,C,Carbamidomethyl/11,M,Oxidation|	59908933 
DCPAGDSACKEVANGVK	2|3/1,C,Carbamidomethyl/8,C,Carbamidomethyl/13,N,Deamidated|	32500742 
DCPGNWTWPENSQQTPM	2|2/1,C,Carbamidomethyl/4,N,Deamidated|	13539134 
DCPGNWTWPENSQQTPM	2|3/1,C,Carbamidomethyl/4,N,Deamidated/16,M,Oxidation|	13543875 
DCPGNWTWPENSQQTPMCQAWGNPLPELK	2|3/1,C,Carbamidomethyl/4,N,Deamidated/17,C,Carbamidomethyl|	13558106 
DCPGNWTWPENSQQTPMCQAWGNPLPELK	2|4/1,C,Carbamidomethyl/4,N,Deamidated/16,M,Oxidation/17,C,Carbamidomethyl|	13565027 
DCPGNWTWPENSQQTPMCQAWGNPLPELK	3|3/1,C,Carbamidomethyl/4,N,Deamidated/17,C,Carbamidomethyl|	13573050 
DCPGNWTWPENSQQTPMCQAWGNPLPELK	3|4/1,C,Carbamidomethyl/4,N,Deamidated/16,M,Oxidation/17,C,Carbamidomethyl|	13578195 
DCPPDNGEIPR	2|1/1,C,Carbamidomethyl|	32535087 
DCPSWSTCANQAVC	2|4/1,C,Carbamidomethyl/7,C,Carbamidomethyl/9,N,Deamidated/13,C,Carbamidomethyl|	133478201 
DCSCIPQNLSSGFGH	2|3/1,C,Carbamidomethyl/3,C,Carbamidomethyl/7,N,Deamidated|	13609188 
DCSCIPQNLSSGFGHATAGK	2|3/1,C,Carbamidomethyl/3,C,Carbamidomethyl/7,N,Deamidated|	13615661 
DCSCIPQNLSSGFGHATAGK	3|3/1,C,Carbamidomethyl/3,C,Carbamidomethyl/7,N,Deamidated|	13620578 
DCSLGQSYLNSTGYR	2|2/1,C,Carbamidomethyl/9,N,Deamidated|	13635895 
DCSNNPVSVFWK	2|1/1,C,Carbamidomethyl|	13644888 
DCTVNGDEPDCVPCQEGK	2|3/1,C,Carbamidomethyl/10,C,Carbamidomethyl/13,C,Carbamidomethyl|	13655805 
DCTVNGDEPDCVPCQEGKEYTDK	3|3/1,C,Carbamidomethyl/10,C,Carbamidomethyl/13,C,Carbamidomethyl|	13665197 
DCTVNGDEPDCVPCQEGKEYTDKAHFSSK	3|3/1,C,Carbamidomethyl/10,C,Carbamidomethyl/13,C,Carbamidomethyl|	13676469 
DCTVNGDEPDCVPCQEGKEYTDKAHFSSK	4|3/1,C,Carbamidomethyl/10,C,Carbamidomethyl/13,C,Carbamidomethyl|	13685404 
DCTWNNDTK	2|2/1,C,Carbamidomethyl/5,N,Deamidated|	13707462 
DCTYINTQTR	2|2/1,C,Carbamidomethyl/5,N,Deamidated|	111173123 
DCVECLLLHSGKPDNQTCH	3|4/1,C,Carbamidomethyl/4,C,Carbamidomethyl/14,N,Deamidated/17,C,Carbamidomethyl|	13718127 
DCVECLLLHSGKPDNQTCHSLCR	3|5/1,C,Carbamidomethyl/4,C,Carbamidomethyl/14,N,Deamidated/17,C,Carbamidomethyl/21,C,Carbamidomethyl|	13729841 
DCVECLLLHSGKPDNQTCHSLCR	4|5/1,C,Carbamidomethyl/4,C,Carbamidomethyl/14,N,Deamidated/17,C,Carbamidomethyl/21,C,Carbamidomethyl|	13736214 
DCVSNGSLGCPVR	2|3/1,C,Carbamidomethyl/4,N,Deamidated/9,C,Carbamidomethyl|	13751960 
DCVVNLGSR	2|2/1,C,Carbamidomethyl/4,N,Deamidated|	122662248 
DDAGNYTCIASNGPQGQ	2|2/4,N,Deamidated/7,C,Carbamidomethyl|	13758569 
DDAGNYTCIASNGPQGQIR	2|2/4,N,Deamidated/7,C,Carbamidomethyl|	13765512 
DDAGNYTCIASNGPQGQIR	3|2/4,N,Deamidated/7,C,Carbamidomethyl|	13771855 
DDCERMNITVK	2|2/2,C,Carbamidomethyl/6,N,Deamidated|	13787911 
DDCERMNITVK	2|3/2,C,Carbamidomethyl/5,M,Oxidation/6,N,Deamidated|	13795143 
DDCPPGIEKNPRSGK	3|1/2,C,Carbamidomethyl|	55778647 
DDDEWKQFETGYVSS	2|0|	112301547 
DDEFTHLY	2|0|	13816023 
DDENLLQER	2|0|	20818048 
DDETEATPQSTLFDNYHTPLFDYK	2|1/14,N,Deamidated|	121707701 
DDETEATPQSTLFDNYHTPLFDYK	3|1/14,N,Deamidated|	121710341 
DDETNQMCGNADTCEDIRCTNGLCR	3|5/7,C,Carbamidomethyl/13,C,Carbamidomethyl/18,C,Carbamidomethyl/20,N,Deamidated/23,C,Carbamidomethyl|CID	116866714 
DDETNQMCGNADTCEDIRCTNGLCR	3|6/6,M,Oxidation/7,C,Carbamidomethyl/13,C,Carbamidomethyl/18,C,Carbamidomethyl/20,N,Deamidated/23,C,Carbamidomethyl|CID	116869657 
DDEVDVDGTVEEDLGK	2|0|	13824424 
DDFFGHYACDQNGNK	3|2/8,C,Carbamidomethyl/13,N,Deamidated|	13831588 
DDGQYTNIGSAQITNLVSLSCK	2|2/6,N,Deamidated/20,C,Carbamidomethyl|	101511643 
DDGQYTNIGSAQITNLVSLSCK	3|2/6,N,Deamidated/20,C,Carbamidomethyl|	101516306 
DDGVALCAYER	2|1/6,C,Carbamidomethyl|	137859288 
DDHFQHLLNDSER	3|1/8,N,Deamidated|	13842271 
DDHKDPAFYSITNALDAFVEK	3|1/12,N,Deamidated|	137328089 
DDHKDPAFYSITNALDAFVEK	4|1/12,N,Deamidated|	137332983 
DDIMENYCLDK	2|1/7,C,Carbamidomethyl|	47395000 
DDIMENYCLDK	2|2/3,M,Oxidation/7,C,Carbamidomethyl|	47401957 
DDIVVAASQYK	2|0|	46824941 
DDLDPEKNDSEPGSQ	2|1/7,N,Deamidated|	13852358 
DDLDPEKNDSEPGSQR	2|1/7,N,Deamidated|	13858634 
DDLDPEKNDSEPGSQR	3|1/7,N,Deamidated|	13863130 
DDLPASLLFDNPCARHNLTLR	3|2/12,C,Carbamidomethyl/16,N,Deamidated|	4564141 
DDNGTISSTGGPPSWCPASR	2|2/2,N,Deamidated/15,C,Carbamidomethyl|	35256514 
DDNGTISSTGGPPSWCPASR	3|2/2,N,Deamidated/15,C,Carbamidomethyl|CID	35262267 
DDNLEHYKNSTVMAR	3|1/8,N,Deamidated|	13876486 
DDNLEHYKNSTVMAR	3|2/8,N,Deamidated/12,M,Oxidation|	13882491 
DDNLEHYKNSTVMAR	4|1/8,N,Deamidated|	13888815 
DDNLEHYKNSTVMAR	4|2/8,N,Deamidated/12,M,Oxidation|	13895357 
DDNTYPVTENYGESLNCVFNAR	3|2/15,N,Deamidated/16,C,Carbamidomethyl|	137968542 
DDPDPDDGFNYK	2|0|	13920931 
DDPIVNGTQEHTK	2|1/5,N,Deamidated|	13928967 
DDRCGDLNLASKSICPPKDRGEPAKEK	5|2/3,C,Carbamidomethyl/14,C,Carbamidomethyl|	98496630 
DDRCHNDELTNAACLSAALQR	3|4/3,C,Carbamidomethyl/5,N,Deamidated/10,N,Deamidated/13,C,Carbamidomethyl|	42752619 
DDSAFLECSAAEASPNSSVYK	2|2/7,C,Carbamidomethyl/15,N,Deamidated|	99223707 
DDSGQYYCIASNDAGSAR	2|1/7,C,Carbamidomethyl|	13937848 
DDSQTAILLLDNFFVSEAK	2|0|CID	65413510 
DDSQTAILLLDNFFVSEAK	3|0|CID	65416493 
DDTEGTFVVVDR	2|0|	131226695 
DDTQFVRFDSDAASPR	3|0|	13947198 
DDTSGAIEVDYAR	2|0|CID	47017774 
DDTVVAIPEELIVFR	2|0|	9555622 
DDVLFYNISSMK	2|1/6,N,Deamidated|	13958786 
DDVLFYNISSMK	2|2/6,N,Deamidated/10,M,Oxidation|	13964394 
DDVLFYNISSMK	3|1/6,N,Deamidated|	13968666 
DDVLFYNISSMK	3|2/6,N,Deamidated/10,M,Oxidation|	13973428 
DDVTNLNEIQPLIISTTVK	2|1/4,N,Deamidated|	114947056 
DEALLLQAR	2|0|	58694850 
DEALSMYLTPGKVISSPNEVK	2|1/17,N,Deamidated|	139860224 
DEALSMYLTPGKVISSPNEVK	2|2/5,M,Oxidation/17,N,Deamidated|	139865843 
DEALSMYLTPGKVISSPNEVK	3|1/17,N,Deamidated|	139871446 
DEALSMYLTPGKVISSPNEVK	3|2/5,M,Oxidation/17,N,Deamidated|	139876901 
DEAYAEEFGNETWGVTK	2|1/9,N,Deamidated|	13998552 
DECLQHNSTFLPTSYRISESR	3|2/2,C,Carbamidomethyl/6,N,Deamidated|	59947083 
DECLQHNSTFLPTSYRISESR	4|2/2,C,Carbamidomethyl/6,N,Deamidated|	59951782 
DECNSGPKFASVPCCR	2|3/2,C,Carbamidomethyl/13,C,Carbamidomethyl/14,C,Carbamidomethyl|	5876768 
DECNSGPKFASVPCCR	3|3/2,C,Carbamidomethyl/13,C,Carbamidomethyl/14,C,Carbamidomethyl|	5884012 
DECSNGTHMCSQHADCK	2|4/2,C,Carbamidomethyl/4,N,Deamidated/9,C,Carbamidomethyl/15,C,Carbamidomethyl|CID	14007645 
DECSNGTHMCSQHADCK	2|5/2,C,Carbamidomethyl/4,N,Deamidated/8,M,Oxidation/9,C,Carbamidomethyl/15,C,Carbamidomethyl|CID	14010658 
DEDDDCTYSYTMEGDGAPGPNSTVLVHK	3|2/5,C,Carbamidomethyl/20,N,Deamidated|	14020124 
DEDDDCTYSYTMEGDGAPGPNSTVLVHK	3|3/5,C,Carbamidomethyl/11,M,Oxidation/20,N,Deamidated|	14026265 
DEDEYEMESPNITDTMK	2|1/10,N,Deamidated|	14040262 
DEDEYEMESPNITDTMK	2|2/10,N,Deamidated/15,M,Oxidation|	14046642 
DEDEYEMESPNITDTMK	2|2/6,M,Oxidation/10,N,Deamidated|	14051273 
DEDEYEMESPNITDTMK	2|3/6,M,Oxidation/10,N,Deamidated/15,M,Oxidation|	14057072 
DEDSFGYVR	2|0|	27537651 
DEEFTPTINR	2|1/8,N,Deamidated|	27724349 
DEEGACQPCPINCTHSCVDLDDK	3|5/5,C,Carbamidomethyl/8,C,Carbamidomethyl/11,N,Deamidated/12,C,Carbamidomethyl/16,C,Carbamidomethyl|	14081990 
DEEINPQIVK	2|0|	85939933 
DEESMSCESNCSAA	4|3/6,C,Carbamidomethyl/9,N,Deamidated/10,C,Carbamidomethyl|	20619903 
DEESMSCESNCSAA	4|4/4,M,Oxidation/6,C,Carbamidomethyl/9,N,Deamidated/10,C,Carbamidomethyl|	20627382 
DEEVHAGLGELLR	2|0|	14092719 
DEEVHAGLGELLR	3|0|	14097035 
DEFGNSISHVIGLDIPISSNLISPREPNEK	3|1/19,N,Deamidated|	47447215 
DEFSVIFTNADGINK	2|1/8,N,Deamidated|CID	122961855 
DEGEGNSFTR	2|1/5,N,Deamidated|	20975200 
DEGENVTSFSSR	2|1/4,N,Deamidated|	20639897 
DEGGHGNDCYK	2|1/8,C,Carbamidomethyl|	34200586 
DEGLCSANVTR	2|2/4,C,Carbamidomethyl/7,N,Deamidated|	14112355 
DEGSTNWSEGPSGEESFLQPGAPLRELH	3|1/5,N,Deamidated|	61045437 
DEGTYTCALHH	2|1/6,C,Carbamidomethyl|	14122330 
DEGTYTCALHHSGHSPPISSQNVTVLR	3|2/6,C,Carbamidomethyl/21,N,Deamidated|	14130656 
DEGTYTCALHHSGHSPPISSQNVTVLR	4|2/6,C,Carbamidomethyl/21,N,Deamidated|	14138013 
DEHHDHHSDHHSHIEHHHIDR	5|0|	48695580 
DEIGNVSTSH	2|1/4,N,Deamidated|	14159439 
DEIGNVSTSHLL	2|1/4,N,Deamidated|	14169780 
DEIGNVSTSHLLILDDSVEMEIR	3|1/4,N,Deamidated|	14179095 
DEIGNVSTSHLLILDDSVEMEIR	3|2/4,N,Deamidated/19,M,Oxidation|	14183216 
DEIGNVSTSHLLILDDSVEMEIRPR	3|1/4,N,Deamidated|	14196888 
DEIGNVSTSHLLILDDSVEMEIRPR	3|2/4,N,Deamidated/19,M,Oxidation|	14203076 
DEIGNVSTSHLLILDDSVEMEIRPR	4|1/4,N,Deamidated|	14208519 
DEIGNVSTSHLLILDDSVEMEIRPR	4|2/4,N,Deamidated/19,M,Oxidation|	14212222 
DEKDYPASTSQDSFEAAGNSTSGSR	3|1/18,N,Deamidated|	14234546 
DEKLNQSNFQK	2|1/4,N,Deamidated|	14242387 
DEKLNQSNFQK	3|1/4,N,Deamidated|	14248072 
DEKNNTKCFEPPQDNQTK	3|3/3,N,Deamidated/7,C,Carbamidomethyl/14,N,Deamidated|	14263933 
DEKNNTKCFEPPQDNQTK	4|3/3,N,Deamidated/7,C,Carbamidomethyl/14,N,Deamidated|	14272537 
DEKTSDTECTIR	2|1/8,C,Carbamidomethyl|	111809981 
DELADEIANSSGK	2|1/8,N,Deamidated|	14292110 
DELPIDEESGR	2|0|	47070082 
DELVAEHTVTNAKISVLR	3|1/10,N,Deamidated|	71398050 
DELVAEHTVTNAKISVLR	4|1/10,N,Deamidated|	71403232 
DEMISAPTVSGLKPNLEK	2|1/14,N,Deamidated|	63909150 
DEMISAPTVSGLKPNLEK	2|2/2,M,Oxidation/14,N,Deamidated|	63911631 
DEMISAPTVSGLKPNLEK	3|1/14,N,Deamidated|	63914088 
DEMISAPTVSGLKPNLEK	3|2/2,M,Oxidation/14,N,Deamidated|	63918896 
DENKWTHVNLSSTK	3|1/8,N,Deamidated|	14305857 
DENLNALNQQDILTIR	2|0|CID	6318988 
DENSHTPVR	2|1/2,N,Deamidated|	123831301 
DENSHTPVR	3|1/2,N,Deamidated|	123835604 
DEPNSFELSVNFEK	2|1/10,N,Deamidated|	24505531 
DEPNVSCAATR	2|2/3,N,Deamidated/6,C,Carbamidomethyl|	122260432 
DERLENHALGMYFQFK	3|0|	60242150 
DERLENHALGMYFQFK	3|1/10,M,Oxidation|	60246987 
DESGPSIVHR	2|0|CID	14317246 
DESSFPDIPGAVSANMTVK	2|1/14,N,Deamidated|	14326281 
DESSFPDIPGAVSANMTVK	2|2/14,N,Deamidated/15,M,Oxidation|	14329478 
DESTNEFFWYTESKAVPSR	2|1/4,N,Deamidated|	1500621 
DESTNEFFWYTESKAVPSR	3|1/4,N,Deamidated|	1505573 
DETERDAKYLEHNVFST	3|1/12,N,Deamidated|	1564470 
DETNCTMCQK	2|3/3,N,Deamidated/4,C,Carbamidomethyl/7,C,Carbamidomethyl|	14342503 
DETNCTMCQK	2|4/3,N,Deamidated/4,C,Carbamidomethyl/6,M,Oxidation/7,C,Carbamidomethyl|	14346031 
DETSPELLPSFTCGKDTTNYVR	2|2/12,C,Carbamidomethyl/18,N,Deamidated|	112392815 
DETSPELLPSFTCGKDTTNYVR	3|2/12,C,Carbamidomethyl/18,N,Deamidated|	112395480 
DEVGSLAVVVLEHTYGDR	2|0|	35029904 
DEVGSLAVVVLEHTYGDR	3|0|	35036048 
DEVLYVFPSDFCR	2|1/11,C,Carbamidomethyl|	14358881 
DEVQNAVQR	2|0|	14369015 
DEVSWTINDSEAPSQDIVK	2|1/7,N,Deamidated|	123476604 
DEVYQHQKAQEK	3|0|	7901940 
DFAIDLTNVAIAPEYFY	2|1/7,N,Deamidated|CID	28605986 
DFALVTSPCNGFK	2|2/8,C,Carbamidomethyl/9,N,Deamidated|	124521360 
DFCFGMNQNIK	2|1/2,C,Carbamidomethyl|	30304745 
DFCFGMNQNIK	2|2/2,C,Carbamidomethyl/5,M,Oxidation|	30308923 
DFCHTTTLLSPVPTK	2|1/2,C,Carbamidomethyl|	31010316 
DFCHTTTLLSPVPTK	3|1/2,C,Carbamidomethyl|	31014849 
DFDIALLVWQVVKQHR	3|0|	47214165 
DFDIALLVWQVVKQHR	4|0|	47221314 
DFDSQTNVSQSK	2|1/6,N,Deamidated|	14377917 
DFEDLYTPVNGSIVIVR	2|1/9,N,Deamidated|	14388443 
DFEDLYTPVNGSIVIVR	3|1/9,N,Deamidated|	14397129 
DFELTCHQVQK	3|1/5,C,Carbamidomethyl|	30369499 
DFEQEMATAASSSSLEK	2|0|	14418431 
DFEQEMATAASSSSLEK	2|1/5,M,Oxidation|	14423070 
DFEYYKQFCVPGFK	3|1/8,C,Carbamidomethyl|	14436933 
DFEYYKQFCVPGFKNNK	3|1/8,C,Carbamidomethyl|	14447016 
DFGFEENSANR	2|0|	78532850 
DFGNYNCTAVNR	2|2/5,N,Deamidated/6,C,Carbamidomethyl|	14457596 
DFHLPLEENLDAGDTR	2|1/8,N,Deamidated|	34744743 
DFHLPLEENLDAGDTR	3|1/8,N,Deamidated|	34749272 
DFINDATDVNDALGYVTR	2|0|CID	14467053 
DFINNETIAGK	2|1/4,N,Deamidated|CID	14472309 
DFIQTVPYYTDNCFMK	2|2/11,N,Deamidated/12,C,Carbamidomethyl|	47365354 
DFIQTVPYYTDNCFMK	2|3/11,N,Deamidated/12,C,Carbamidomethyl/14,M,Oxidation|	47368811 
DFLITENLIK	2|1/6,N,Deamidated|	60017477 
DFLNSSHMYGSLGYYTSDR	2|1/3,N,Deamidated|	137206272 
DFLNSSHMYGSLGYYTSDR	2|2/3,N,Deamidated/7,M,Oxidation|	137210505 
DFLNSSHMYGSLGYYTSDR	3|1/3,N,Deamidated|	137214807 
DFLNSSHMYGSLGYYTSDR	3|2/3,N,Deamidated/7,M,Oxidation|	137219603 
DFLQLAGAQPQAGLSQANFTLGPVSR	2|1/17,N,Deamidated|	14483590 
DFLQLAGAQPQAGLSQANFTLGPVSR	3|1/17,N,Deamidated|	14490217 
DFMIQGGDFTR	2|0|	14504910 
DFMIQGGDFTR	2|1/2,M,Oxidation|	14511792 
DFNETQLAR	1|1/2,N,Deamidated|	14532943 
DFNETQLAR	2|1/2,N,Deamidated|	14537183 
DFPFPEDFINEKPLR	3|0|	56239225 
DFQDPDGIEGSENVTLCR	2|2/12,N,Deamidated/16,C,Carbamidomethyl|	14552079 
DFQHLLNR	2|1/6,N,Deamidated|	14561020 
DFQNHLGSCQK	2|1/8,C,Carbamidomethyl|	14571121 
DFQTSNYHTVISHLCVHLC	3|3/5,N,Deamidated/14,C,Carbamidomethyl/18,C,Carbamidomethyl|	46349275 
DFSDFINNETIAGK	2|1/7,N,Deamidated|CID	14585168 
DFSGSQDNLTITMHR	2|1/7,N,Deamidated|	14599273 
DFSGSQDNLTITMHR	2|2/7,N,Deamidated/12,M,Oxidation|	14604920 
DFTANLLNVSTNQLLDQDMR	2|1/11,N,Deamidated|	111897434 
DFTANLLNVSTNQLLDQDMR	2|2/11,N,Deamidated/18,M,Oxidation|	111901867 
DFTANLLNVSTNQLLDQDMR	3|1/11,N,Deamidated|	111907266 
DFTANLLNVSTNQLLDQDMR	3|2/11,N,Deamidated/18,M,Oxidation|	111912122 
DFTDESCTLANWGK	2|2/6,C,Carbamidomethyl/10,N,Deamidated|	932237 
DFTQLHQNATLELK	2|1/7,N,Deamidated|	14616461 
DFTQLHQNATLELK	3|1/7,N,Deamidated|	14621073 
DFTQMDNGQIR	2|0|	114812400 
DFTQMDNGQIR	2|1/4,M,Oxidation|	114816747 
DFTTTVAESGNINVHALASDK	3|1/10,N,Deamidated|	113947446 
DFVENSCYTAAQGYTRRHVVGR	3|1/6,C,Carbamidomethyl|	598650 
DFVENSCYTAAQGYTRRHVVGR	4|1/6,C,Carbamidomethyl|	603819 
DFVKEVPNEYEENLELMCLITR	3|1/17,C,Carbamidomethyl|	22945703 
DFVKEVPNEYEENLELMCLITR	3|2/16,M,Oxidation/17,C,Carbamidomethyl|	22950767 
DFVSQNQLMLATASMK	2|1/5,N,Deamidated|	5155213 
DFVSQNQLMLATASMK	2|2/5,N,Deamidated/14,M,Oxidation|	5159336 
DFVSQNQLMLATASMK	2|2/5,N,Deamidated/8,M,Oxidation|	5166342 
DFVSQNQLMLATASMK	2|3/5,N,Deamidated/8,M,Oxidation/14,M,Oxidation|	5171646 
DFVVSSDNEADR	2|1/7,N,Deamidated|	108947332 
DFYICVNGSSENKPIR	2|2/4,C,Carbamidomethyl/6,N,Deamidated|	14635560 
DFYICVNGSSENKPIR	3|2/4,C,Carbamidomethyl/6,N,Deamidated|	14640323 
DFYQATISESAANLTQVLR	2|1/12,N,Deamidated|	14656620 
DFYQATISESAANLTQVLR	3|1/12,N,Deamidated|	14660842 
DGAGDVAFVK	2|0|	14674054 
DGALDSLHHLPGAENLTELYIENQQHLQHLELR	4|1/14,N,Deamidated|	14687870 
DGALDSLHHLPGAENLTELYIENQQHLQHLELR	5|1/14,N,Deamidated|	14695597 
DGAPYEQIAAVAADASILSNVGK	3|0|	103164405 
DGAQTSYKINTYSPNVAKR	3|1/9,N,Deamidated|	103261439 
DGAVESISVPDMVDKNLTCPEEEDTVK	3|2/15,N,Deamidated/18,C,Carbamidomethyl|	14715933 
DGAVESISVPDMVDKNLTCPEEEDTVK	3|3/11,M,Oxidation/15,N,Deamidated/18,C,Carbamidomethyl|	14723242 
DGCEPAQDYELKYR	3|1/2,C,Carbamidomethyl|	57665850 
DGCNSVISR	2|2/2,C,Carbamidomethyl/3,N,Deamidated|	35068454 
DGDDEWTSVVVANVSK	2|1/12,N,Deamidated|	14747545 
DGDRFWWENEGVFS	2|0|	14754471 
DGDRFWWENEGVFSMQQR	3|0|	14765864 
DGDRFWWENEGVFSMQQR	3|1/14,M,Oxidation|	14771644 
DGEAFEINGTEDGR	2|1/7,N,Deamidated|	14790521 
DGEAGAQGPPGPAGPAGER	2|0|	14798916 
DGEDQTQDTELVETR	2|0|	14804269 
DGEDQTQDTELVETRPAGDGTFQK	3|0|	14815029 
DGEDQTQDTELVETRPAGDR	3|0|	14829558 
DGEDTYSVR	2|0|	120359692 
DGFFGNPR	2|0|	14841635 
DGFFGNPRK	3|0|	14850357 
DGFLVGITGFIITR	2|0|	113007909 
DGFTSPGFPYTPFQNLGSHPPTR	3|1/14,N,Deamidated|	63150993 
DGFVNDATGQDPELEHTTLVLGQNFLSQVTGR	3|2/4,N,Deamidated/23,N,Deamidated|	126555833 
DGGECIDSGDDAPCNK	2|3/4,C,Carbamidomethyl/13,C,Carbamidomethyl/14,N,Deamidated|	32058973 
DGGLPSLQSNATVR	2|1/9,N,Deamidated|	14860343 
DGGSPPLNSTK	2|1/7,N,Deamidated|	14870795 
DGHGTAISNASDVWK	2|1/8,N,Deamidated|	14880771 
DGHGTAISNASDVWK	3|1/8,N,Deamidated|	14887453 
DGIDDFLPPHEPSLTLQTK	3|0|	32939396 
DGIFSTPCAAK	2|1/7,C,Carbamidomethyl|	97507148 
DGIPTIITFNVR	2|0|	27390173 
DGISNGINSFSFTIK	2|1/7,N,Deamidated|	47918069 
DGISVLIAFPHLSR	2|0|	103311726 
DGKPLLNDSR	2|1/6,N,Deamidated|CID	14907253 
DGLDGYITFARNK	2|1/11,N,Deamidated|	38745553 
DGLDGYITFARNK	3|1/11,N,Deamidated|	38749761 
DGLDSDVSPVNLVR	2|1/10,N,Deamidated|	40675506 
DGNASGTTLLEALDCILPPTRPTDK	3|2/2,N,Deamidated/14,C,Carbamidomethyl|	14915650 
DGNCSSPDIMVQEAK	2|2/2,N,Deamidated/3,C,Carbamidomethyl|	26607841 
DGNCSSPDIMVQEAK	2|3/2,N,Deamidated/3,C,Carbamidomethyl/9,M,Oxidation|	26611957 
DGNMVEYHTM	2|1/2,N,Deamidated|	135949973 
DGNMVEYHTM	2|2/2,N,Deamidated/3,M,Oxidation|	135955920 
DGNMVEYHTM	2|2/2,N,Deamidated/9,M,Oxidation|	135962037 
DGNMVEYHTM	2|3/2,N,Deamidated/3,M,Oxidation/9,M,Oxidation|	135968304 
DGNSSLIAAVAEV	2|1/2,N,Deamidated|	14926280 
DGNSSLIAAVAEVR	2|1/2,N,Deamidated|	14934775 
DGNSSLIAAVAEVR	3|1/2,N,Deamidated|	14938797 
DGNVSYAWYR	2|1/2,N,Deamidated|	14954678 
DGPDAEPRVDKPDEPMK	3|0|	57854513 
DGPDAEPRVDKPDEPMK	3|1/15,M,Oxidation|	57859490 
DGPEKNGAESYTVNNT	2|1/13,N,Deamidated|	22877090 
DGPIGAVPDSKFTVEYR	2|0|	26645500 
DGPIGAVPDSKFTVEYR	3|0|	26651376 
DGPITITIVNR	2|0|	14961092 
DGPSNSAGGGSAPTPLPHSGR	3|1/4,N,Deamidated|	39397198 
DGPTGVETEVGFVFK	2|0|	26207896 
DGPTNIILNDVATVTR	2|1/4,N,Deamidated|	51025818 
DGQDSAQTQPER	2|0|	39707535 
DGQLLPSSNYSN	2|1/8,N,Deamidated|	14972212 
DGQLLPSSNYSNIK	2|1/8,N,Deamidated|	14982512 
DGQVINETSQHHDDLE	2|1/5,N,Deamidated|	14992189 
DGQVINETSQHHDDLE	3|1/5,N,Deamidated|	14996478 
DGRGALQNIIPASTGAAK	2|0|	15010899 
DGRPGSSHNGSGDGGAAAPSAR	3|1/8,N,Deamidated|	15020609 
DGSGVPLGCK	2|1/8,C,Carbamidomethyl|	32948773 
DGSIIISLLPNEVNSHGPSSPINK	2|1/13,N,Deamidated|	37413124 
DGSIIISLLPNEVNSHGPSSPINK	3|1/13,N,Deamidated|	37418043 
DGSIVIHNLDYSDNGTFTCDVK	2|2/13,N,Deamidated/18,C,Carbamidomethyl|	15035368 
DGSIVIHNLDYSDNGTFTCDVK	3|2/13,N,Deamidated/18,C,Carbamidomethyl|	15040549 
DGSNPQLGIYQVEEVR	2|0|	99815954 
DGSRADVTEWR	3|0|	15058486 
DGTCIGNSSR	2|2/3,C,Carbamidomethyl/6,N,Deamidated|	15068554 
DGTITLVTLTMGK	2|0|	116330041 
DGTITLVTLTMGK	2|1/10,M,Oxidation|	116332408 
DGTNFTFNGR	2|1/3,N,Deamidated|CID	15078402 
DGTNTLEKFMSDDCPEAKSAWAGCR	3|2/13,C,Carbamidomethyl/23,C,Carbamidomethyl|	46953 
DGTNTLEKFMSDDCPEAKSAWAGCR	3|3/9,M,Oxidation/13,C,Carbamidomethyl/23,C,Carbamidomethyl|	54704 
DGTNTLEKFMSDDCPEAKSAWAGCR	4|2/13,C,Carbamidomethyl/23,C,Carbamidomethyl|	62178 
DGTNTLEKFMSDDCPEAKSAWAGCR	4|3/9,M,Oxidation/13,C,Carbamidomethyl/23,C,Carbamidomethyl|	68344 
DGTPLSDGQSNHTVS	2|1/10,N,Deamidated|	15090305 
DGTPLSDGQSNHTVSS	2|1/10,N,Deamidated|	15098552 
DGTPLSDGQSNHTVSSK	2|1/10,N,Deamidated|	15107586 
DGTPLSDGQSNHTVSSK	3|1/10,N,Deamidated|	15113889 
DGTRYVQKGEYR	3|0|	15129613 
DGTSNFDFVR	2|1/4,N,Deamidated|	30731584 
DGVAQFAYQTHSALNGETLQFVAEN	3|1/14,N,Deamidated|	61984580 
DGVDFSEDNAFTRQLWPERIVKRGEESDVLASR	5|0|	27526406 
DGVEANGTTAVR	2|1/5,N,Deamidated|	9318729 
DGVEIACGTNDGCLNTGPCENSVCK	2|5/6,C,Carbamidomethyl/12,C,Carbamidomethyl/18,C,Carbamidomethyl/20,N,Deamidated/23,C,Carbamidomethyl|CID	49664452 
DGVEIACGTNDGCLNTGPCENSVCK	3|5/6,C,Carbamidomethyl/12,C,Carbamidomethyl/18,C,Carbamidomethyl/20,N,Deamidated/23,C,Carbamidomethyl|	49668783 
DGVPAAAPGQPAQLQLNATESDDGR	2|1/16,N,Deamidated|	15139892 
DGVQLAESNR	2|1/8,N,Deamidated|	15149965 
DGYEPCVNEGMCVTYHNGTGYCK	3|4/5,C,Carbamidomethyl/11,C,Carbamidomethyl/16,N,Deamidated/21,C,Carbamidomethyl|	15159909 
DGYEPCVNEGMCVTYHNGTGYCK	3|5/5,C,Carbamidomethyl/10,M,Oxidation/11,C,Carbamidomethyl/16,N,Deamidated/21,C,Carbamidomethyl|	15165080 
DGYMVVNVSSLSLNEPEDK	2|1/6,N,Deamidated|	15182405 
DGYMVVNVSSLSLNEPEDK	2|2/3,M,Oxidation/6,N,Deamidated|	15187844 
DHACVDQVSFWK	2|1/3,C,Carbamidomethyl|	45993164 
DHDDLQQTALSTVNGVVPELISTLQSR	3|1/13,N,Deamidated|	92785467 
DHEEDPENISASIISADER	2|0|	97667479 
DHFPADLLLNLPCLTDNR	2|2/12,C,Carbamidomethyl/16,N,Deamidated|	4547217 
DHFPADLLLNLPCLTDNR	3|2/12,C,Carbamidomethyl/16,N,Deamidated|	4552629 
DHGLPGYNAWR	2|0|	15201571 
DHGLPGYNAWR	3|0|	15207280 
DHGLPGYNAWRR	3|0|	15223293 
DHGTPNLSTHSLSIKVTITPK	3|1/5,N,Deamidated|	116226839 
DHHGANFSC	2|2/5,N,Deamidated/8,C,Carbamidomethyl|	15236723 
DHHGANFSCR	2|2/5,N,Deamidated/8,C,Carbamidomethyl|	15247255 
DHHGANFSCR	3|2/5,N,Deamidated/8,C,Carbamidomethyl|	15252455 
DHLRTTKIENEQTSSGVAQDGL	3|1/9,N,Deamidated|	53057779 
DHLSFLGPVIAR	2|0|	101549516 
DHNDLTDSAR	2|1/2,N,Deamidated|	44084788 
DHNDVLPNGTTGVVTLTMFK	3|1/2,N,Deamidated|	71070321 
DHNDVLPNGTTGVVTLTMFK	3|2/2,N,Deamidated/17,M,Oxidation|	71074228 
DHNLSMTR	2|1/2,N,Deamidated|	104355344 
DHNLSMTR	2|2/2,N,Deamidated/5,M,Oxidation|	104359770 
DHNMDNTSTVLR	2|1/5,N,Deamidated|	15274907 
DHNMDNTSTVLR	2|2/3,M,Oxidation/5,N,Deamidated|	15279182 
DHPNATVWR	2|1/3,N,Deamidated|	15292644 
DHPNSQFPSANSIH	2|2/3,N,Deamidated/10,N,Deamidated|CID	99903083 
DHQTPHSHTLCIGSNTSR	3|2/10,C,Carbamidomethyl/14,N,Deamidated|	119013682 
DHQTPHSHTLCIGSNTSR	4|2/10,C,Carbamidomethyl/14,N,Deamidated|	119019076 
DHSAIPVINR	2|0|	15302447 
DHSAIPVINR	3|0|	15307676 
DHSSACNEASGNPLTL	2|2/5,C,Carbamidomethyl/6,N,Deamidated|CID	25831880 
DHSTNLTGCR	2|2/4,N,Deamidated/8,C,Carbamidomethyl|	99699199 
DHVQPSLEHK	3|0|	124996106 
DHVVVPANTTSVIL	2|1/7,N,Deamidated|	15326667 
DHVVVPANTTSVILSGLR	3|1/7,N,Deamidated|	15332911 
DHVVVPANTTSVILSGLRPY	2|1/7,N,Deamidated|	15342212 
DHVVVPANTTSVILSGLRPY	3|1/7,N,Deamidated|	15345802 
DHYNCVHLLR	3|1/4,C,Carbamidomethyl|	85887333 
DHYNGGSSTDEYQDSMYGCGVIGQIR	3|2/3,N,Deamidated/18,C,Carbamidomethyl|	42420761 
DHYNGGSSTDEYQDSMYGCGVIGQIR	3|3/3,N,Deamidated/15,M,Oxidation/18,C,Carbamidomethyl|	42426125 
DIADTSLPVEMLVGR	2|0|	3587158 
DIADTSLPVEMLVGR	2|1/10,M,Oxidation|	3590573 
DIALNLNATISR	2|1/4,N,Deamidated|	66197721 
DIAVPLLPTNALLKMSK	2|1/9,N,Deamidated|	71775098 
DICDYDESSGR	2|1/2,C,Carbamidomethyl|	15355904 
DICPPENKDGPR	3|1/2,C,Carbamidomethyl|	55765442 
DICVNHITK	2|2/2,C,Carbamidomethyl/4,N,Deamidated|	42635067 
DIDIHEVR	2|0|	15365742 
DIEDENHSAVNLPRSDTSSNEIEEIAVK	3|1/5,N,Deamidated|	120988892 
DIEDENHSAVNLPRSDTSSNEIEEIAVK	4|1/5,N,Deamidated|	120993385 
DIENLKDASSFL	2|0|	15373912 
DIENLKDASSFLAE	2|0|	15387402 
DIENLKDASSFLAEWQ	2|0|	15396133 
DIENLKDASSFLAEWQNITK	2|1/16,N,Deamidated|	15401222 
DIENLKDASSFLAEWQNITK	3|1/16,N,Deamidated|	15407070 
DIENLKDASSFLAEWQNITK	4|1/16,N,Deamidated|	15413224 
DIENLKDASSFLAEWQNITKGFSEDR	3|1/16,N,Deamidated|	15437505 
DIEVVQRETPSNQLFPADTR	3|0|	10037046 
DIFHKNNQLALTLIDTNRSR	4|1/16,N,Deamidated|	15449167 
DIGNYSCAAQGTQTGSK	2|2/3,N,Deamidated/6,C,Carbamidomethyl|	15461760 
DIHILNVSTGGR	2|1/5,N,Deamidated|	53802843 
DIIYTKSVARTIDDEKR	3|0|	120487150 
DIIYTKSVARTIDDEKR	4|0|	120491862 
DILAYNFENASQTFDDLPAR	2|1/8,N,Deamidated|	15468282 
DILAYNFENASQTFDDLPAR	3|1/8,N,Deamidated|	15472297 
DILNGTFSYK	2|1/3,N,Deamidated|	15485342 
DILNTICR	2|2/3,N,Deamidated/6,C,Carbamidomethyl|	47239633 
DINETCAGIEDCK	2|3/2,N,Deamidated/5,C,Carbamidomethyl/11,C,Carbamidomethyl|	1669568 
DINHWTPDDFNAEMEFVK	2|1/2,N,Deamidated|	31792270 
DINHWTPDDFNAEMEFVK	2|2/2,N,Deamidated/13,M,Oxidation|	31796656 
DINHWTPDDFNAEMEFVK	3|1/2,N,Deamidated|	31801019 
DINHWTPDDFNAEMEFVK	3|2/2,N,Deamidated/13,M,Oxidation|	31808285 
DINLDEHSDDRPQTFWAMK	3|1/2,N,Deamidated|	44104907 
DINLDEHSDDRPQTFWAMK	3|2/2,N,Deamidated/17,M,Oxidation|	44112216 
DINSQQELQNITTDTR	2|1/9,N,Deamidated|	15494658 
DINSQQELQNITTDTR	3|1/9,N,Deamidated|	15500633 
DINTTAQNIMFYDMGSGSTVCTIVTYQMVK	3|2/2,N,Deamidated/20,C,Carbamidomethyl|	15519756 
DINTTAQNIMFYDMGSGSTVCTIVTYQMVK	3|3/2,N,Deamidated/13,M,Oxidation/20,C,Carbamidomethyl|	15524572 
DINTTAQNIMFYDMGSGSTVCTIVTYQMVK	3|3/2,N,Deamidated/20,C,Carbamidomethyl/27,M,Oxidation|	15529408 
DINTTAQNIMFYDMGSGSTVCTIVTYQMVK	3|3/2,N,Deamidated/9,M,Oxidation/20,C,Carbamidomethyl|	15534244 
DINTTAQNIMFYDMGSGSTVCTIVTYQMVK	3|4/2,N,Deamidated/13,M,Oxidation/20,C,Carbamidomethyl/27,M,Oxidation|	15539079 
DINTTAQNIMFYDMGSGSTVCTIVTYQMVK	3|4/2,N,Deamidated/9,M,Oxidation/13,M,Oxidation/20,C,Carbamidomethyl|	15543935 
DINTTAQNIMFYDMGSGSTVCTIVTYQMVK	3|4/2,N,Deamidated/9,M,Oxidation/20,C,Carbamidomethyl/27,M,Oxidation|	15548790 
DINTTAQNIMFYDMGSGSTVCTIVTYQMVK	3|5/2,N,Deamidated/9,M,Oxidation/13,M,Oxidation/20,C,Carbamidomethyl/27,M,Oxidation|	15553645 
DINVQVDTCNVADFSPVCAR	2|4/2,N,Deamidated/8,C,Carbamidomethyl/9,N,Deamidated/17,C,Carbamidomethyl|	123224346 
DINVQVDTCNVADFSPVCAR	3|4/2,N,Deamidated/8,C,Carbamidomethyl/9,N,Deamidated/17,C,Carbamidomethyl|	123228104 
DIPYRHLEEK	3|0|	45451395 
DISASNIVDSAIPEHNELVTES	2|1/5,N,Deamidated|	120918369 
DISCGNCIR	2|3/3,C,Carbamidomethyl/5,N,Deamidated/6,C,Carbamidomethyl|	49129914 
DISTNYYASQK	2|0|	15599394 
DISVMPMGGENKNTR	2|1/10,N,Deamidated|	55426356 
DISVMPMGGENKNTR	2|2/4,M,Oxidation/10,N,Deamidated|	55430665 
DISVMPMGGENKNTR	2|2/6,M,Oxidation/10,N,Deamidated|	55435186 
DISVMPMGGENKNTR	2|3/4,M,Oxidation/6,M,Oxidation/10,N,Deamidated|	55439548 
DISVMPMGGENKNTR	3|1/10,N,Deamidated|	55443993 
DISVMPMGGENKNTR	3|2/4,M,Oxidation/10,N,Deamidated|	55450142 
DISVMPMGGENKNTR	3|2/6,M,Oxidation/10,N,Deamidated|	55456785 
DISVMPMGGENKNTR	3|3/4,M,Oxidation/6,M,Oxidation/10,N,Deamidated|	55461731 
DITDLINNTFIR	2|1/6,N,Deamidated|	15612755 
DITKEEAFSHCVR	2|1/10,C,Carbamidomethyl|	120519448 
DITKEEAFSHCVR	3|1/10,C,Carbamidomethyl|	120525111 
DITLPDLGDIIGALYNK	2|1/15,N,Deamidated|	47230506 
DITNNPTLLYERR	3|0|	60340674 
DITYNVNDTFHK	2|1/6,N,Deamidated|	15622387 
DIVASTWIYGNELR	2|1/10,N,Deamidated|	46837649 
DIVASTWIYGNELR	3|1/10,N,Deamidated|	46841613 
DIVSSDFLSNMSMDFQNH	2|1/9,N,Deamidated|	15629711 
DIVSSDFLSNMSMDFQNH	2|2/9,N,Deamidated/10,M,Oxidation|	15632349 
DIVSSDFLSNMSMDFQNH	2|2/9,N,Deamidated/12,M,Oxidation|	15634837 
DIVSSDFLSNMSMDFQNH	2|3/9,N,Deamidated/10,M,Oxidation/12,M,Oxidation|	15638705 
DIVSSDFLSNMSMDFQNHLGSCQK	2|2/9,N,Deamidated/21,C,Carbamidomethyl|	15654360 
DIVSSDFLSNMSMDFQNHLGSCQK	2|3/9,N,Deamidated/10,M,Oxidation/21,C,Carbamidomethyl|	15658897 
DIVSSDFLSNMSMDFQNHLGSCQK	2|3/9,N,Deamidated/12,M,Oxidation/21,C,Carbamidomethyl|	15663454 
DIVSSDFLSNMSMDFQNHLGSCQK	2|4/9,N,Deamidated/10,M,Oxidation/12,M,Oxidation/21,C,Carbamidomethyl|	15668011 
DIVSSDFLSNMSMDFQNHLGSCQK	3|2/9,N,Deamidated/21,C,Carbamidomethyl|	15673385 
DIVSSDFLSNMSMDFQNHLGSCQK	3|3/9,N,Deamidated/10,M,Oxidation/21,C,Carbamidomethyl|	15679221 
DIVSSDFLSNMSMDFQNHLGSCQK	3|3/9,N,Deamidated/12,M,Oxidation/21,C,Carbamidomethyl|	15687393 
DIVSSDFLSNMSMDFQNHLGSCQK	3|4/9,N,Deamidated/10,M,Oxidation/12,M,Oxidation/21,C,Carbamidomethyl|	15690603 
DIYNLSLTEKTLPIDDITSNVGR	2|1/19,N,Deamidated|	63826704 
DIYNLSLTEKTLPIDDITSNVGR	3|1/19,N,Deamidated|	63831357 
DIYTFDGALNK	2|1/9,N,Deamidated|	15729311 
DIYTFDGALNKSTVPTDFSSAK	2|1/9,N,Deamidated|	15742046 
DIYTFDGALNKSTVPTDFSSAK	3|1/9,N,Deamidated|	15746753 
DKALMNGSESR	2|1/5,N,Deamidated|	15759995 
DKALMNGSESR	2|2/4,M,Oxidation/5,N,Deamidated|	15765236 
DKFYNHTCELTK	3|2/4,N,Deamidated/7,C,Carbamidomethyl|	63525881 
DKGDEEEEGEEK	2|0|	15781052 
DKGDEEEEGEEKLEEK	3|0|	15790231 
DKGLYQCIIHHK	2|1/6,C,Carbamidomethyl|	15799857 
DKGLYQCIIHHK	3|1/6,C,Carbamidomethyl|	15804627 
DKIQSQNKELEAYK	3|1/6,N,Deamidated|	58569625 
DKLPQPVQPDPVSHCK	3|1/14,C,Carbamidomethyl|	15824601 
DKLRPIIISMNYSLPLR	3|1/10,N,Deamidated|	15840840 
DKLRPIIISMNYSLPLR	3|2/9,M,Oxidation/10,N,Deamidated|	15846260 
DKLVLPAKNTTNLK	2|1/8,N,Deamidated|	15860326 
DKLVLPAKNTTNLK	3|1/8,N,Deamidated|	15865220 
DKNHWTSNIIAR	2|2/2,N,Deamidated/7,N,Deamidated|	54965123 
DKNHWTSNIIAR	3|2/2,N,Deamidated/7,N,Deamidated|	54969632 
DKNSTFGSVEVHNLQPEK	2|1/2,N,Deamidated|	15881079 
DKNSTFGSVEVHNLQPEK	3|1/2,N,Deamidated|	15886048 
DKNVTMGQSSAR	2|1/2,N,Deamidated|	15906800 
DKNVTMGQSSAR	2|2/2,N,Deamidated/5,M,Oxidation|	15911698 
DKNVTMGQSSAR	3|1/2,N,Deamidated|	15916204 
DKNVTMGQSSAR	3|2/2,N,Deamidated/5,M,Oxidation|	15920970 
DKPINTTLICNVTNALGAR	3|3/4,N,Deamidated/9,C,Carbamidomethyl/10,N,Deamidated|	15946834 
DKPLTNFGR	2|1/5,N,Deamidated|	62938579 
DKQPQCNGTGFDCNCK	3|4/5,C,Carbamidomethyl/6,N,Deamidated/12,C,Carbamidomethyl/14,C,Carbamidomethyl|	33555482 
DKSFTGNPSSTFK	3|0|	112937213 
DKSGTSETQNQVTAILG	2|1/9,N,Deamidated|	52975958 
DKSVFYTLPFTNVTTLAK	2|1/11,N,Deamidated|	27632205 
DKTLNYYPQLK	2|0|	135134316 
DKTLNYYPQLK	3|0|	135138693 
DKYEPAAVSEQGDKK	3|0|	15958449 
DLAGPAGAPDGPELAQQNQATDSVLR	2|1/17,N,Deamidated|	60310615 
DLASSENGTECR	2|2/6,N,Deamidated/10,C,Carbamidomethyl|	15968995 
DLCCHLSY	2|2/2,C,Carbamidomethyl/3,C,Carbamidomethyl|	15978647 
DLCCHLSYK	2|2/2,C,Carbamidomethyl/3,C,Carbamidomethyl|	15987242 
DLCGPDAGPIGNATGQ	2|2/2,C,Carbamidomethyl/11,N,Deamidated|	16001154 
DLCGPDAGPIGNATGQAD	2|2/2,C,Carbamidomethyl/11,N,Deamidated|	16007318 
DLCGPDAGPIGNATGQADCK	2|3/2,C,Carbamidomethyl/11,N,Deamidated/18,C,Carbamidomethyl|	16014443 
DLCGPDAGPIGNATGQADCK	3|3/2,C,Carbamidomethyl/11,N,Deamidated/18,C,Carbamidomethyl|	16023792 
DLCGPDAGPIGNATGQADCKAQDER	3|3/2,C,Carbamidomethyl/11,N,Deamidated/18,C,Carbamidomethyl|	16047134 
DLDMFINASK	2|1/6,N,Deamidated|	16062677 
DLDMFINASK	2|2/3,M,Oxidation/6,N,Deamidated|	16069123 
DLDPHLLLNDAPCLFT	2|1/12,C,Carbamidomethyl|	4529873 
DLDQLSDEHNHFFR	3|1/9,N,Deamidated|	27359355 
DLDTDFTNNASQPETK	2|1/8,N,Deamidated|	16082637 
DLDVNSTCELEQSSHIQISYPSPESK	3|2/4,N,Deamidated/7,C,Carbamidomethyl|	50263119 
DLDYTPKMSLTAGNPPMININTVR	3|1/18,N,Deamidated|	6881205 
DLDYTPKMSLTAGNPPMININTVR	3|2/16,M,Oxidation/18,N,Deamidated|	6885941 
DLDYTPKMSLTAGNPPMININTVR	3|2/7,M,Oxidation/18,N,Deamidated|	6889929 
DLDYTPKMSLTAGNPPMININTVR	3|3/7,M,Oxidation/16,M,Oxidation/18,N,Deamidated|	6894279 
DLEAHIDSANK	2|0|	16091565 
DLEAQDLTETQELAEEK	2|0|	118415419 
DLEEGNCGLLYTGSYWNK	2|2/5,N,Deamidated/6,C,Carbamidomethyl|	61753464 
DLEEGNCGLLYTGSYWNK	3|2/5,N,Deamidated/6,C,Carbamidomethyl|	61760965 
DLEILTLNNNNISR	3|1/10,N,Deamidated|	16099191 
DLEITNATLQSEEDSR	2|1/5,N,Deamidated|	16110305 
DLELLNSALPHHTY	2|1/5,N,Deamidated|	69938266 
DLESEFPTTQK	2|0|	112918137 
DLEVLTLNNNNITR	2|1/10,N,Deamidated|	16118280 
DLFCATIK	2|1/3,C,Carbamidomethyl|	27333291 
DLFCMQGPCPVTLGNSLPSILETPSQNR	3|3/3,C,Carbamidomethyl/8,C,Carbamidomethyl/26,N,Deamidated|	80395652 
DLFCMQGPCPVTLGNSLPSILETPSQNR	3|4/3,C,Carbamidomethyl/4,M,Oxidation/8,C,Carbamidomethyl/26,N,Deamidated|	80398661 
DLFCPNTAPSPNAKDCTR	2|3/3,C,Carbamidomethyl/11,N,Deamidated/15,C,Carbamidomethyl|	110480790 
DLFCPNTAPSPNAKDCTR	3|3/3,C,Carbamidomethyl/11,N,Deamidated/15,C,Carbamidomethyl|	110485444 
DLFNLSAPLAR	2|1/3,N,Deamidated|	16126294 
DLFVPEVAAAQR	2|0|	62285933 
DLGAIVYCVGVKDFNETQLAR	3|2/7,C,Carbamidomethyl/14,N,Deamidated|	16134399 
DLGCLSQEQLR	2|1/3,C,Carbamidomethyl|	16144991 
DLGGASTQVTFVPQNQTIESPDNALQFR	3|1/14,N,Deamidated|	16157020 
DLGGRNPNSALCYSDYK	3|2/7,N,Deamidated/11,C,Carbamidomethyl|	62701452 
DLGGVHWTINQTTPCEYSQ	2|2/9,N,Deamidated/14,C,Carbamidomethyl|CID	25983601 
DLGHFEHCHKPCPPQGR	4|2/7,C,Carbamidomethyl/11,C,Carbamidomethyl|	63425641 
DLGISPSTCSFNPGVIVANMTEWK	3|2/8,C,Carbamidomethyl/18,N,Deamidated|	16169189 
DLGISPSTCSFNPGVIVANMTEWK	3|3/8,C,Carbamidomethyl/18,N,Deamidated/19,M,Oxidation|	16175273 
DLGKNINNNYTTR	2|2/4,N,Deamidated/8,N,Deamidated|	50942992 
DLGLISNALTSQ	2|1/6,N,Deamidated|	64988752 
DLGNLTHLFLHGNR	3|1/3,N,Deamidated|	16189838 
DLGPLGWTDNGTVALSMYLTAK	2|1/9,N,Deamidated|	59541163 
DLGPLGWTDNGTVALSMYLTAK	2|2/9,N,Deamidated/16,M,Oxidation|	59544607 
DLGPTLANSTHH	2|1/7,N,Deamidated|	16198447 
DLGPTLANSTHHN	2|1/7,N,Deamidated|	16207226 
DLGPTLANSTHHNVR	2|1/7,N,Deamidated|	16216939 
DLGPTLANSTHHNVR	3|1/7,N,Deamidated|	16220425 
DLGPTLANSTHHNVR	4|1/7,N,Deamidated|	16225406 
DLGSPAWNGLQGGGCTR	2|2/7,N,Deamidated/14,C,Carbamidomethyl|	34229335 
DLGVDRWGDLTLTK	3|0|	40066333 
DLIGVSEHNR	2|1/8,N,Deamidated|	63183659 
DLISGYAGQFSKR	2|0|	139723238 
DLISGYAGQFSKR	3|0|	139729037 
DLLAQGNASLR	2|1/6,N,Deamidated|	16243963 
DLLAVVFYGTEK	2|0|	16257942 
DLLENTGPGMK	2|1/4,N,Deamidated|	60264178 
DLLENTGPGMK	2|2/4,N,Deamidated/9,M,Oxidation|	60270259 
DLLNPTTLPTNIVLLNTQHQDVR	3|2/10,N,Deamidated/15,N,Deamidated|	71141317 
DLLPWNLAEDVWTLR	2|1/5,N,Deamidated|	72218218 
DLLSLTCVDENNFEK	2|2/6,C,Carbamidomethyl/10,N,Deamidated|	29557312 
DLLTREPQ	2|0|	112402929 
DLMVINR	2|1/5,N,Deamidated|	16270798 
DLMVINR	2|2/2,M,Oxidation/5,N,Deamidated|	16273557 
DLNASDNNTEFLK	2|2/2,N,Deamidated/6,N,Deamidated|	16282189 
DLNAVNVTWK	2|1/5,N,Deamidated|	16290077 
DLNAVVTVTSCR	2|2/2,N,Deamidated/10,C,Carbamidomethyl|	110752197 
DLNEDDHHHECLNVTQLLK	3|2/10,C,Carbamidomethyl/12,N,Deamidated|	16303987 
DLNEDDHHHECLNVTQLLK	4|2/10,C,Carbamidomethyl/12,N,Deamidated|	16310038 
DLNETIHYMYK	2|1/2,N,Deamidated|	16329271 
DLNETIHYMYK	2|2/2,N,Deamidated/8,M,Oxidation|	16333625 
DLNEWPFEGFYAVTR	2|1/2,N,Deamidated|	27058231 
DLNGNVFQDAVFNQTVTVIER	2|1/12,N,Deamidated|	16346321 
DLNGNVFQDAVFNQTVTVIER	3|1/12,N,Deamidated|	16350620 
DLNISHINAATGTSASLVYR	3|1/2,N,Deamidated|	16362687 
DLNITCR	2|2/2,N,Deamidated/5,C,Carbamidomethyl|	16374031 
DLNLTSSGNVTSHR	2|2/2,N,Deamidated/8,N,Deamidated|	130926971 
DLNLTSSGNVTSHR	3|2/2,N,Deamidated/8,N,Deamidated|	130931505 
DLNMLGTHYMEHVQ	2|1/2,N,Deamidated|	136236845 
DLNMLGTHYMEHVQ	2|2/2,N,Deamidated/3,M,Oxidation|	136241760 
DLNMLGTHYMEHVQ	2|2/2,N,Deamidated/9,M,Oxidation|	136246788 
DLNMLGTHYMEHVQ	2|3/2,N,Deamidated/3,M,Oxidation/9,M,Oxidation|	136251269 
DLNMLGTHYMEHVQ	3|1/2,N,Deamidated|	136255925 
DLNMLGTHYMEHVQ	3|2/2,N,Deamidated/3,M,Oxidation|	136261810 
DLNMLGTHYMEHVQ	3|2/2,N,Deamidated/9,M,Oxidation|	136267927 
DLNMLGTHYMEHVQ	3|3/2,N,Deamidated/3,M,Oxidation/9,M,Oxidation|	136273836 
DLNMTEQSCFVQR	2|2/2,N,Deamidated/8,C,Carbamidomethyl|	68829830 
DLNMTEQSCFVQR	2|3/2,N,Deamidated/3,M,Oxidation/8,C,Carbamidomethyl|	68834700 
DLNNATVNWSHLVNGIK	2|2/3,N,Deamidated/7,N,Deamidated|	71496988 
DLNQYRADI	2|0|	16382754 
DLNSTSHVNITTR	2|2/2,N,Deamidated/8,N,Deamidated|	16391556 
DLNTTGEKYLPR	2|1/2,N,Deamidated|	35940077 
DLNTTGEKYLPR	3|1/2,N,Deamidated|	35945179 
DLNVSGIYR	2|1/2,N,Deamidated|	16400241 
DLPLAALNLETAR	2|1/7,N,Deamidated|	59281247 
DLPLDQLLVHR	2|0|	60864879 
DLPLDQLLVHR	3|0|	60869228 
DLPNAFDGPITITIVNR	2|0|	16408953 
DLPTENAAEELEEPLHPVNLPPHIR	3|1/5,N,Deamidated|	60844113 
DLPTENAAEELEEPLHPVNLPPHIR	4|1/5,N,Deamidated|	60849741 
DLQANDTGR	2|1/4,N,Deamidated|	16418341 
DLQDLHKDAENR	2|1/10,N,Deamidated|	16425831 
DLQDLHKDAENR	3|1/10,N,Deamidated|	16430584 
DLQMVNISLR	2|1/5,N,Deamidated|	16445317 
DLQMVNISLR	2|2/3,M,Oxidation/5,N,Deamidated|	16452056 
DLQNYKSTGLEK	2|1/3,N,Deamidated|	56537836 
DLQQILSLLESNK	2|0|	16472932 
DLQQQESIAQNSSIR	2|0|	93269802 
DLQQQESIAQNSSIR	3|0|	93276866 
DLQQYQSQAK	2|0|	16481877 
DLRPGDTVTITCSSYR	2|1/11,C,Carbamidomethyl|	16490456 
DLRPGDTVTITCSSYR	3|1/11,C,Carbamidomethyl|	16495407 
DLRPQGLELFENTSAPYQLQTFVLPATPPQLVSPR	3|1/11,N,Deamidated|	16515346 
DLRSANTDVKSPGR	3|1/5,N,Deamidated|	95709566 
DLRSLLGYSK	2|0|	38812737 
DLSLLPSSKSFESNSR	2|0|	104252053 
DLSPVIPTLFK	2|0|	27427111 
DLSQNQIASLPSGVFQPLANLSNLDLTANR	3|1/19,N,Deamidated|	16526336 
DLSTVQQNR	2|1/7,N,Deamidated|	94395840 
DLSVYNSHIHT	2|1/5,N,Deamidated|	46267727 
DLTALSNMLPK	2|0|	16537949 
DLTALSNMLPK	2|1/7,M,Oxidation|	16545391 
DLTALSNMLPKGPSTPLPEDPNWNVTEFHTTPK	3|1/23,N,Deamidated|	16563321 
DLTALSNMLPKGPSTPLPEDPNWNVTEFHTTPK	3|2/7,M,Oxidation/23,N,Deamidated|	16569498 
DLTALSNMLPKGPSTPLPEDPNWNVTEFHTTPK	4|1/23,N,Deamidated|	16574559 
DLTALSNMLPKGPSTPLPEDPNWNVTEFHTTPK	4|2/7,M,Oxidation/23,N,Deamidated|	16581374 
DLTANEMYK	2|0|	115577469 
DLTANEMYK	2|1/6,M,Oxidation|	115584319 
DLTDYLMK	2|0|CID	16610216 
DLTDYLMK	2|1/6,M,Oxidation|CID	16614391 
DLTGVSALLK	2|0|	70985609 
DLTRLEPLQGE	2|0|	112409417 
DLVNVIYLSGPK	2|1/3,N,Deamidated|	72033705 
DLVNVSSSTVR	2|1/3,N,Deamidated|CID	107622965 
DLVPATNYSLR	2|1/6,N,Deamidated|	16627432 
DLVSAGGGSGNTASASGSSR	2|1/10,N,Deamidated|	101386470 
DLVVQQAGTNK	2|1/9,N,Deamidated|	16635785 
DLVVQQAGTNKTDVVCGPQDR	2|2/9,N,Deamidated/15,C,Carbamidomethyl|	16646714 
DLVVQQAGTNKTDVVCGPQDR	3|2/9,N,Deamidated/15,C,Carbamidomethyl|	16651654 
DLVVQQLVNVSR	2|1/8,N,Deamidated|	16672465 
DLVYNCIKSISSTGIK	2|2/4,N,Deamidated/5,C,Carbamidomethyl|CID	49376519 
DLVYNCIKSISSTGIK	3|2/4,N,Deamidated/5,C,Carbamidomethyl|CID	49380921 
DLWNGITEELGTK	2|1/3,N,Deamidated|	72207937 
DLYANTVLSGGTTMYPGIADR	2|0|CID	16682518 
DLYANTVLSGGTTMYPGIADR	2|1/13,M,Oxidation|	16685276 
DLYANTVLSGGTTMYPGIADR	3|0|	16689671 
DLYANTVLSGGTTMYPGIADR	3|1/13,M,Oxidation|	16694471 
DLYEYSWVQGPLHSNETDR	2|1/14,N,Deamidated|	16717843 
DLYEYSWVQGPLHSNETDR	3|1/14,N,Deamidated|	16721314 
DLYEYSWVQGPLHSNETDRLPR	3|1/14,N,Deamidated|	16735276 
DLYEYSWVQGPLHSNETDRLPR	4|1/14,N,Deamidated|	16741531 
DLYVVEYGSNMTIECK	2|2/9,N,Deamidated/14,C,Carbamidomethyl|	16759071 
DLYVVEYGSNMTIECK	2|3/9,N,Deamidated/10,M,Oxidation/14,C,Carbamidomethyl|	16763666 
DMAEIEKALNKTVEPAER	3|1/9,N,Deamidated|	127339101 
DMAEIEKALNKTVEPAER	3|2/1,M,Oxidation/9,N,Deamidated|	127344116 
DMAEIEKALNKTVEPAER	4|1/9,N,Deamidated|	127351602 
DMAEIEKALNKTVEPAER	4|2/1,M,Oxidation/9,N,Deamidated|	127359469 
DMFVPHMLTNEISYVVK	2|1/9,N,Deamidated|	116661456 
DMFVPHMLTNEISYVVK	2|2/1,M,Oxidation/9,N,Deamidated|	116665689 
DMFVPHMLTNEISYVVK	2|2/6,M,Oxidation/9,N,Deamidated|	116669958 
DMFVPHMLTNEISYVVK	2|3/1,M,Oxidation/6,M,Oxidation/9,N,Deamidated|	116672859 
DMFVPHMLTNEISYVVK	3|1/9,N,Deamidated|	116675821 
DMFVPHMLTNEISYVVK	3|2/1,M,Oxidation/9,N,Deamidated|	116682031 
DMFVPHMLTNEISYVVK	3|2/6,M,Oxidation/9,N,Deamidated|	116688523 
DMFVPHMLTNEISYVVK	3|3/1,M,Oxidation/6,M,Oxidation/9,N,Deamidated|	116693491 
DMINGTDAASFPPFVEK	2|1/3,N,Deamidated|CID	16778213 
DMINGTDAASFPPFVEK	2|2/1,M,Oxidation/3,N,Deamidated|CID	16781534 
DMIQTLTNK	2|1/7,N,Deamidated|	16791971 
DMIQTLTNK	2|2/1,M,Oxidation/7,N,Deamidated|	16797111 
DMMANCAPR	2|1/5,C,Carbamidomethyl|	82545999 
DMMANCAPR	2|2/1,M,Oxidation/5,C,Carbamidomethyl|	82552059 
DMMANCAPR	2|2/2,M,Oxidation/5,C,Carbamidomethyl|	82558080 
DMMANCAPR	2|3/1,M,Oxidation/2,M,Oxidation/5,C,Carbamidomethyl|	82564101 
DMNQTLGDNITVK	2|2/2,N,Deamidated/8,N,Deamidated|	16812005 
DMNQTLGDNITVK	2|3/1,M,Oxidation/2,N,Deamidated/8,N,Deamidated|	16816421 
DMNTFTTCSLNESWQK	2|3/2,N,Deamidated/7,C,Carbamidomethyl/10,N,Deamidated|	116555138 
DMNTFTTCSLNESWQK	2|4/1,M,Oxidation/2,N,Deamidated/7,C,Carbamidomethyl/10,N,Deamidated|	116557924 
DMPESPAGDTTPTPQPK	2|0|	116569671 
DMPESPAGDTTPTPQPK	2|1/1,M,Oxidation|	116573894 
DMPMTISNGGVR	2|1/7,N,Deamidated|	36390845 
DMPMTISNGGVR	2|2/1,M,Oxidation/7,N,Deamidated|	36397697 
DMPMTISNGGVR	2|2/3,M,Oxidation/7,N,Deamidated|	36404573 
DMPMTISNGGVR	2|3/1,M,Oxidation/3,M,Oxidation/7,N,Deamidated|	36411449 
DMSDEVGCVNVTLCEGPNK	2|3/7,C,Carbamidomethyl/9,N,Deamidated/13,C,Carbamidomethyl|	16829002 
DMSDEVGCVNVTLCEGPNK	2|4/1,M,Oxidation/7,C,Carbamidomethyl/9,N,Deamidated/13,C,Carbamidomethyl|	16833358 
DMSDGFISNLTIQR	2|1/8,N,Deamidated|	16847245 
DMSDGFISNLTIQR	2|2/1,M,Oxidation/8,N,Deamidated|	16850997 
DMSDGFISNLTIQR	3|1/8,N,Deamidated|	16855062 
DMSDGFISNLTIQR	3|2/1,M,Oxidation/8,N,Deamidated|	16859678 
DMSQNVSLVTAELSK	2|1/4,N,Deamidated|	16882979 
DMSQNVSLVTAELSK	2|2/1,M,Oxidation/4,N,Deamidated|	16887388 
DMTAWWASVYIYGMQNR	2|1/15,N,Deamidated|	127757445 
DMTAWWASVYIYGMQNR	2|2/1,M,Oxidation/15,N,Deamidated|	127761973 
DMTAWWASVYIYGMQNR	2|2/13,M,Oxidation/15,N,Deamidated|	127766525 
DMTAWWASVYIYGMQNR	2|3/1,M,Oxidation/13,M,Oxidation/15,N,Deamidated|	127771078 
DMVTYFMNLSQANAQGTPR	3|1/7,N,Deamidated|	16901483 
DMVTYFMNLSQANAQGTPR	3|2/1,M,Oxidation/7,N,Deamidated|	16907329 
DMVTYFMNLSQANAQGTPR	3|2/6,M,Oxidation/7,N,Deamidated|	16911978 
DMVTYFMNLSQANAQGTPR	3|3/1,M,Oxidation/6,M,Oxidation/7,N,Deamidated|	16916627 
DMYNMDQEVR	2|0|	82596338 
DMYNMDQEVR	2|1/1,M,Oxidation|	82603182 
DMYNMDQEVR	2|1/4,M,Oxidation|	82610050 
DMYNMDQEVR	2|2/1,M,Oxidation/4,M,Oxidation|	82616918 
DNAIHHQVLLASDK	2|1/1,N,Deamidated|	6378731 
DNAIHHQVLLASDK	3|1/1,N,Deamidated|	6383240 
DNATAALHTGATTTR	2|0|	80133431 
DNATDSVPLR	2|1/1,N,Deamidated|	16940228 
DNATEEEILVYLEK	2|1/1,N,Deamidated|	16948157 
DNATEEEILVYLEK	3|1/1,N,Deamidated|	16950408 
DNATLQATLH	2|1/1,N,Deamidated|CID	16966984 
DNATLQATLHAAR	2|1/1,N,Deamidated|	16975917 
DNATTVLAVDPVVITPVQLNVNELLDQPR	3|1/19,N,Deamidated|	131802698 
DNAYPFNLALPGSSQR	2|1/6,N,Deamidated|	99707998 
DNAYTLNDSTLSIK	2|2/1,N,Deamidated/6,N,Deamidated|	138662034 
DNCFDSVSLCATIK	2|3/1,N,Deamidated/2,C,Carbamidomethyl/9,C,Carbamidomethyl|	127911036 
DNCGTWFNASVSAR	2|3/1,N,Deamidated/2,C,Carbamidomethyl/7,N,Deamidated|	134113802 
DNCVESASCLACVYVR	2|4/1,N,Deamidated/2,C,Carbamidomethyl/8,C,Carbamidomethyl/11,C,Carbamidomethyl|	5899217 
DNCVESASCLACVYVR	3|4/1,N,Deamidated/2,C,Carbamidomethyl/8,C,Carbamidomethyl/11,C,Carbamidomethyl|	5903288 
DNDCVDGSDEPANCTQMTCGVDEFR	3|4/3,C,Carbamidomethyl/12,N,Deamidated/13,C,Carbamidomethyl/18,C,Carbamidomethyl|	16982946 
DNDCVDGSDEPANCTQMTCGVDEFR	3|5/3,C,Carbamidomethyl/12,N,Deamidated/13,C,Carbamidomethyl/16,M,Oxidation/18,C,Carbamidomethyl|	16988798 
DNDNYVFTAPYFNK	2|1/12,N,Deamidated|	17008618 
DNDSTNSWYAQEPR	2|2/1,N,Deamidated/5,N,Deamidated|	105374983 
DNEEGFFSAR	2|0|	17017633 
DNEETGFGSGTR	2|0|	17026377 
DNEEYIKKNR	3|0|	81061292 
DNEFGYSNR	2|0|	17037805 
DNESLISR	2|1/1,N,Deamidated|	17046872 
DNEYEWVNR	2|0|	128781238 
DNFLFATDESTNIIGY	2|0|	102547477 
DNGEKITVALK	2|1/1,N,Deamidated|	57175671 
DNGEKITVALK	3|1/1,N,Deamidated|	57183363 
DNGIVLGTNGTWVEADPGLR	2|1/8,N,Deamidated|	17058912 
DNGSYFFR	2|1/1,N,Deamidated|	17070947 
DNGVDGYVENPSLVADYEWEISPNDK	3|1/1,N,Deamidated|	134140459 
DNHTHSDIQVK	2|1/1,N,Deamidated|	17083947 
DNHTHSDIQVK	3|1/1,N,Deamidated|	17088425 
DNIACLETSSSYDLSSAK	2|2/1,N,Deamidated/4,C,Carbamidomethyl|CID	117027985 
DNIINSSAWVIR	2|1/4,N,Deamidated|	17106243 
DNIQALHLYAGHQK	3|0|	45226837 
DNITAHNISWR	2|2/1,N,Deamidated/6,N,Deamidated|	17116815 
DNITAHNISWR	3|2/1,N,Deamidated/6,N,Deamidated|	17122948 
DNITQLNSLSEQSSLLK	2|1/1,N,Deamidated|	117386950 
DNKEVVNESPK	2|1/1,N,Deamidated|	128439008 
DNKLQCPGTLVFAEK	3|2/1,N,Deamidated/5,C,Carbamidomethyl|CID	57227219 
DNLAALASYVNK	2|1/10,N,Deamidated|	3987471 
DNLAEDIMR	2|0|	17140479 
DNLAEDIMR	2|1/7,M,Oxidation|	17144913 
DNLETYLSPYQEK	2|1/1,N,Deamidated|	24627791 
DNLGGPDFPTS	2|1/1,N,Deamidated|CID	66629586 
DNLHDDPCLLTNR	2|2/7,C,Carbamidomethyl/11,N,Deamidated|CID	17157191 
DNLIINCPQTGV	2|2/1,N,Deamidated/6,C,Carbamidomethyl|CID	50753356 
DNLLGEENSR	2|1/1,N,Deamidated|	82987729 
DNLLNHSSMFLK	2|1/4,N,Deamidated|	17166437 
DNLLNHSSMFLK	2|2/4,N,Deamidated/8,M,Oxidation|	17170758 
DNMTSNGIIGFYK	2|2/1,N,Deamidated/5,N,Deamidated|	36989865 
DNMTSNGIIGFYK	2|3/1,N,Deamidated/2,M,Oxidation/5,N,Deamidated|	36993881 
DNMYNVEHLALTTALVSGLFTDK	3|1/4,N,Deamidated|	115818038 
DNMYNVEHLALTTALVSGLFTDK	3|2/2,M,Oxidation/4,N,Deamidated|	115822761 
DNNATTSTCAPK	2|2/1,N,Deamidated/8,C,Carbamidomethyl|	6724630 
DNNHLYVR	2|0|	81088387 
DNNRSLDLDSIIAEVK	3|1/2,N,Deamidated|	17184383 
DNNSIICSGLGDCVCGQCLCHTSDVPGK	3|6/1,N,Deamidated/6,C,Carbamidomethyl/12,C,Carbamidomethyl/14,C,Carbamidomethyl/17,C,Carbamidomethyl/19,C,Carbamidomethyl|CID	17196352 
DNNSIITR	2|1/1,N,Deamidated|	17207733 
DNNSNEYPIR	2|0|	137359395 
DNNTWNNSHIALVGK	2|2/1,N,Deamidated/5,N,Deamidated|	17217791 
DNNTWNNTHISR	2|2/1,N,Deamidated/5,N,Deamidated|	17226848 
DNNVVNGSSPAIR	2|1/5,N,Deamidated|	17235951 
DNQCQCTSSATR	2|2/3,C,Carbamidomethyl/5,C,Carbamidomethyl|	17244333 
DNQGHPQTLPR	2|1/1,N,Deamidated|	66765840 
DNQNDTNEFGSTQEVAPVLA	2|1/1,N,Deamidated|CID	24809675 
DNQTDGQSAKEGGPEEELEESPVETEVEK	3|1/1,N,Deamidated|	24228258 
DNQTTGGPCYEVK	2|2/1,N,Deamidated/8,C,Carbamidomethyl|	117352298 
DNRTVVTQIPQWLF	2|1/1,N,Deamidated|CID	67140295 
DNRYQPMEPNPRVPLSR	4|0|	17253677 
DNRYQPMEPNPRVPLSR	4|1/6,M,Oxidation|	17258366 
DNSEVLHIK	2|1/1,N,Deamidated|	66467756 
DNSGQQSTYEHIR	2|1/1,N,Deamidated|	138960863 
DNSGQQSTYEHIR	3|1/1,N,Deamidated|	138966448 
DNSILQSPLR	2|1/1,N,Deamidated|	51096135 
DNSSGTFIVLIR	2|1/1,N,Deamidated|	17275631 
DNSTLAVDIYK	2|1/1,N,Deamidated|	17283050 
DNSTMGYMMAK	2|1/1,N,Deamidated|	17294331 
DNSTMGYMMAK	2|2/1,N,Deamidated/4,M,Oxidation|	17298778 
DNSTMGYMMAK	2|2/1,N,Deamidated/7,M,Oxidation|	17303244 
DNSTMGYMMAK	2|2/1,N,Deamidated/8,M,Oxidation|	17307710 
DNSTMGYMMAK	2|3/1,N,Deamidated/4,M,Oxidation/7,M,Oxidation|	17312176 
DNSTMGYMMAK	2|3/1,N,Deamidated/4,M,Oxidation/8,M,Oxidation|	17316661 
DNSTMGYMMAK	2|3/1,N,Deamidated/7,M,Oxidation/8,M,Oxidation|	17321146 
DNSTMGYMMAK	2|4/1,N,Deamidated/4,M,Oxidation/7,M,Oxidation/8,M,Oxidation|	17325631 
DNSVQAEDETNVTF	2|1/1,N,Deamidated|CID	24783637 
DNTAVDQLFHHNR	2|1/1,N,Deamidated|	6647451 
DNTAVDQLFHHNR	3|1/1,N,Deamidated|	6651105 
DNTEQGVEVHEVCR	2|2/1,N,Deamidated/12,C,Carbamidomethyl|	24055768 
DNTEQGVEVHEVCR	3|2/1,N,Deamidated/12,C,Carbamidomethyl|	24059175 
DNTLTDISK	2|1/1,N,Deamidated|	116877385 
DNTLVATITSTPGR	2|1/1,N,Deamidated|	6706517 
DNTNEIYSGK	2|0|	17366593 
DNTQMPSAPTEADTPGPKPK	4|1/1,N,Deamidated|	6242306 
DNTQMPSAPTEADTPGPKPK	4|2/1,N,Deamidated/4,M,Oxidation|	6247249 
DNTSAYESAK	2|1/1,N,Deamidated|	105384383 
DNTTCYEFK	2|2/1,N,Deamidated/4,C,Carbamidomethyl|	17375782 
DNTTCYEFKK	2|2/1,N,Deamidated/4,C,Carbamidomethyl|CID	17385006 
DNTVGKEILA	2|1/1,N,Deamidated|	57157285 
DNTYMEAR	2|1/1,N,Deamidated|	138451608 
DNTYMEAR	2|2/1,N,Deamidated/4,M,Oxidation|	138455138 
DNTYNIIACR	2|2/4,N,Deamidated/8,C,Carbamidomethyl|	49314304 
DNVFSSR	2|1/1,N,Deamidated|	106018772 
DNVQLNMK	2|0|	81556951 
DNVQLNMK	2|1/6,M,Oxidation|	81563612 
DNVSTVEPGYQSQCVLR	2|2/1,N,Deamidated/13,C,Carbamidomethyl|	67254750 
DNVSTVEPGYQSQCVLR	3|2/1,N,Deamidated/13,C,Carbamidomethyl|	67260388 
DNVSTVLVPATLFQNLK	2|1/1,N,Deamidated|	30092702 
DNWATLQPGK	2|1/1,N,Deamidated|	6393014 
DNYSTQELGK	2|1/1,N,Deamidated|	17393949 
DNYTDLVAIQNK	2|1/1,N,Deamidated|	17406711 
DPAALHATNVWN	2|1/8,N,Deamidated|	45115624 
DPAEQQNVTQVAHSPQGYNTAR	3|1/6,N,Deamidated|	17415579 
DPAFKAANGSLR	2|1/7,N,Deamidated|	17429585 
DPAGWLNINPINGTVDTTAVLDR	2|1/11,N,Deamidated|	17442251 
DPAGWLNINPINGTVDTTAVLDR	3|1/11,N,Deamidated|	17447238 
DPAIVDTQR	2|0|	129057756 
DPAVQPDYIVHGNDNFSETLLSR	3|1/12,N,Deamidated|	51339468 
DPDASKPEDWDER	3|0|	17459426 
DPDPDDGFNYK	2|0|	17469104 
DPEAVKPDDWDEDAPAK	3|0|	17476557 
DPEEEEEPFENKDSYNKGTWYLNR	3|1/15,N,Deamidated|	83863880 
DPEEEEEPFENKDSYNKGTWYLNR	4|1/15,N,Deamidated|	83869133 
DPEELETEYPFFESR	2|0|	17487180 
DPEHEGCYLSVGHSQPLEDCSFNMTAK	3|3/6,C,Carbamidomethyl/19,C,Carbamidomethyl/22,N,Deamidated|	17495553 
DPEHEGCYLSVGHSQPLEDCSFNMTAK	3|4/6,C,Carbamidomethyl/19,C,Carbamidomethyl/22,N,Deamidated/23,M,Oxidation|	17499497 
DPEHEGCYLSVGHSQPLEDCSFNMTAK	4|3/6,C,Carbamidomethyl/19,C,Carbamidomethyl/22,N,Deamidated|	17504833 
DPEHEGCYLSVGHSQPLEDCSFNMTAK	4|4/6,C,Carbamidomethyl/19,C,Carbamidomethyl/22,N,Deamidated/23,M,Oxidation|	17510341 
DPEIEMSGGLVNGSSVTVSCK	2|2/11,N,Deamidated/19,C,Carbamidomethyl|	17538245 
DPEIEMSGGLVNGSSVTVSCK	2|3/5,M,Oxidation/11,N,Deamidated/19,C,Carbamidomethyl|	17541685 
DPEIEMSGGLVNGSSVTVSCK	3|2/11,N,Deamidated/19,C,Carbamidomethyl|	17545930 
DPEIEMSGGLVNGSSVTVSCK	3|3/5,M,Oxidation/11,N,Deamidated/19,C,Carbamidomethyl|	17551610 
DPEITNLINSTR	2|1/8,N,Deamidated|	17577768 
DPEKNDSEPGSQR	2|1/4,N,Deamidated|	17586987 
DPENYTSLLVTWERPR	3|1/3,N,Deamidated|	17597617 
DPFPATESTAANQATAR	2|1/11,N,Deamidated|	6926237 
DPGAAVPGAANASAQQPR	2|1/10,N,Deamidated|	17607596 
DPGGGNTTEWIPR	2|1/5,N,Deamidated|	117929464 
DPGLQSDCEPCPVNCITECDFDHAK	3|5/7,C,Carbamidomethyl/10,C,Carbamidomethyl/13,N,Deamidated/14,C,Carbamidomethyl/18,C,Carbamidomethyl|	30170338 
DPGQEEAVALLALSHCLVGR	3|1/15,C,Carbamidomethyl|	7057587 
DPGSPQTMNCTQGR	2|2/8,N,Deamidated/9,C,Carbamidomethyl|	106387661 
DPGSPQTMNCTQGR	2|3/7,M,Oxidation/8,N,Deamidated/9,C,Carbamidomethyl|	106392092 
DPGTEQGNIVLIR	2|0|	67630162 
DPGVLESTPNSKK	2|1/9,N,Deamidated|	57624825 
DPHSGPFQDDCFRNPYYHETK	5|2/10,C,Carbamidomethyl/13,N,Deamidated|	30237253 
DPIVNGTQEHTK	2|1/4,N,Deamidated|	17615392 
DPLENVLTSEGANYQLEHR	3|1/4,N,Deamidated|	106325713 
DPLGLFQANR	2|0|	30188322 
DPLNGQAVPANGTYEFGY	2|1/10,N,Deamidated|	17621421 
DPLNGQAVPANGTYEFGYQMH	2|1/10,N,Deamidated|	17629067 
DPLNGQAVPANGTYEFGYQMH	2|2/10,N,Deamidated/19,M,Oxidation|	17634188 
DPLNGQAVPANGTYEFGYQMH	3|1/10,N,Deamidated|	17637929 
DPLNGQAVPANGTYEFGYQMH	3|2/10,N,Deamidated/19,M,Oxidation|	17642572 
DPLYNPRTR	2|0|	96838426 
DPNLGVNVGFK	2|0|	67811976 
DPNNTCVLSCAK	2|3/2,N,Deamidated/5,C,Carbamidomethyl/9,C,Carbamidomethyl|	83880629 
DPNSGFVFNLNPLNSSQGYNVSGIGK	2|2/13,N,Deamidated/19,N,Deamidated|	17663517 
DPNSGFVFNLNPLNSSQGYNVSGIGK	3|2/13,N,Deamidated/19,N,Deamidated|	17667129 
DPPEVTVFPK	2|0|	17677925 
DPPSEPSPLEAEFQR	2|0|	17687096 
DPQGWVAGNLSAR	2|1/8,N,Deamidated|	17697075 
DPQLQGIWFFNGTEIAH	2|1/10,N,Deamidated|	17707303 
DPSDEELPTWNEFEGNKEEKYNY	3|1/15,N,Deamidated|	83845610 
DPSFIVPTPSTGSK	2|0|	118211643 
DPSSGNCTLH	2|2/5,N,Deamidated/6,C,Carbamidomethyl|	37702158 
DPSTVGTNSKGYNVSCL	2|3/7,N,Deamidated/12,N,Deamidated/15,C,Carbamidomethyl|	106669822 
DPSYGTHNTLNCR	2|2/7,N,Deamidated/11,C,Carbamidomethyl|	84051715 
DPSYGTHNTLNCR	3|2/7,N,Deamidated/11,C,Carbamidomethyl|	84056176 
DPSYSTVNGSKTNGVC	2|3/7,N,Deamidated/12,N,Deamidated/15,C,Carbamidomethyl|	106661555 
DPTSHADVVVK	2|0|	129471699 
DPTSHADVVVK	3|0|	129478494 
DPTVLDAGELANR	2|1/11,N,Deamidated|	17715892 
DPTYGGLNSVTKNLSCVSA	2|3/7,N,Deamidated/12,N,Deamidated/15,C,Carbamidomethyl|	106694363 
DPVQEAWAEDVDLR	2|0|	17724516 
DPYCAWSVNTSR	2|2/3,C,Carbamidomethyl/8,N,Deamidated|	17731590 
DPYHVWYQGNASLGGH	3|1/9,N,Deamidated|	17741429 
DPYHVWYQGNASLGGHLTH	3|1/9,N,Deamidated|	17752481 
DPYHVWYQGNASLGGHLTH	4|1/9,N,Deamidated|	17757628 
DPYIENMGIDIMLSHEIGSFK	3|1/5,N,Deamidated|	37867040 
DPYIENMGIDIMLSHEIGSFK	3|2/5,N,Deamidated/11,M,Oxidation|	37873551 
DPYIENMGIDIMLSHEIGSFK	3|2/5,N,Deamidated/6,M,Oxidation|	37880087 
DPYIENMGIDIMLSHEIGSFK	3|3/5,N,Deamidated/6,M,Oxidation/11,M,Oxidation|	37886622 
DPYKSSVNV	2|1/7,N,Deamidated|	106637750 
DPYTTPDSSNGLAHV	2|1/9,N,Deamidated|	117631242 
DQAGNCTEPVSLAPPAR	2|2/4,N,Deamidated/5,C,Carbamidomethyl|	17779992 
DQAGNCTEPVSLAPPARPR	3|2/4,N,Deamidated/5,C,Carbamidomethyl|	17788664 
DQCDKCREILSVDCSTNNPSQAK	3|4/2,C,Carbamidomethyl/5,C,Carbamidomethyl/13,C,Carbamidomethyl/17,N,Deamidated|	17800559 
DQCIVDDITYNVNDTFHK	2|2/2,C,Carbamidomethyl/12,N,Deamidated|	17811787 
DQCIVDDITYNVNDTFHK	3|2/2,C,Carbamidomethyl/12,N,Deamidated|	17815571 
DQCIVDDITYNVNDTFHKR	4|2/2,C,Carbamidomethyl/12,N,Deamidated|CID	17829264 
DQEYCVCEMPCNLTR	2|4/4,C,Carbamidomethyl/6,C,Carbamidomethyl/10,C,Carbamidomethyl/11,N,Deamidated|	17837591 
DQEYCVCEMPCNLTR	2|5/4,C,Carbamidomethyl/6,C,Carbamidomethyl/8,M,Oxidation/10,C,Carbamidomethyl/11,N,Deamidated|	17844804 
DQFSEQNKGVSLALK	3|1/6,N,Deamidated|	4323912 
DQGDAAVVEPDTK	2|0|	132623141 
DQGFEKCSLLLQ	2|1/6,C,Carbamidomethyl|	62029885 
DQGKVLTWADYTECLDYVINEAFSK	3|2/13,C,Carbamidomethyl/19,N,Deamidated|	133005548 
DQGSAYANR	2|1/7,N,Deamidated|	17867178 
DQGSAYANRTALFPDLLAQGNASLR	3|2/7,N,Deamidated/20,N,Deamidated|	17877723 
DQGSEQLLDKPLNNISINMIR	3|1/13,N,Deamidated|	56125293 
DQGSEQLLDKPLNNISINMIR	3|2/13,N,Deamidated/18,M,Oxidation|	56130010 
DQGSPALSANVSLR	2|1/9,N,Deamidated|	17885284 
DQHELAVQNSFLELHNK	2|1/8,N,Deamidated|	23198622 
DQHELAVQNSFLELHNK	3|1/8,N,Deamidated|	23201247 
DQLMTVLANVTH	2|1/8,N,Deamidated|	17893361 
DQLMTVLANVTH	2|2/3,M,Oxidation/8,N,Deamidated|	17897922 
DQLNSVESNK	2|2/3,N,Deamidated/8,N,Deamidated|	129689671 
DQLQQEFHCCGSNNSQDWR	3|3/8,C,Carbamidomethyl/9,C,Carbamidomethyl/12,N,Deamidated|	17910550 
DQLSLLNGAYR	2|0|	4576112 
DQNQIASVQSSPKIL	2|1/2,N,Deamidated|	93385655 
DQNVVSYSSFEASSLK	2|1/2,N,Deamidated|	97812771 
DQPLSANLIMANTAER	2|2/6,N,Deamidated/11,N,Deamidated|CID	59312441 
DQPLSANLIMANTAER	2|3/6,N,Deamidated/9,M,Oxidation/11,N,Deamidated|CID	59315032 
DQQLWLNATR	2|0|	8075421 
DQQNAGEVTSDNQPWR	2|1/3,N,Deamidated|	134232870 
DQQSASQLISLLK	2|0|	47324495 
DQSCPQETESNTTTSASR	2|2/3,C,Carbamidomethyl/10,N,Deamidated|	108148253 
DQSIPVVGLSWK	2|0|	133867456 
DQTVGLQTTNDAAESTLGPYFAVR	2|1/9,N,Deamidated|	5369978 
DQTVGLQTTNDAAESTLGPYFAVR	3|1/9,N,Deamidated|	5374179 
DQVANSAFVER	2|0|	17922247 
DQVNCSGAEAYL	2|2/3,N,Deamidated/4,C,Carbamidomethyl|	17930004 
DQVNCSGAEAYLWDCPGLPGQHYCGHK	4|4/3,N,Deamidated/4,C,Carbamidomethyl/14,C,Carbamidomethyl/23,C,Carbamidomethyl|	17938814 
DQVNLNWHLEANR	2|1/11,N,Deamidated|	82432975 
DQVNLNWHLEANR	3|1/11,N,Deamidated|	82437594 
DRALVRVASECPGGVAPIDPLKLR	3|1/10,C,Carbamidomethyl|	40279146 
DRALVRVASECPGGVAPIDPLKLR	4|1/10,C,Carbamidomethyl|	40284218 
DRALVRVASECPGGVAPIDPLKLR	5|1/10,C,Carbamidomethyl|	40289624 
DRAQVYFLK	3|0|	139560424 
DRFKLQEHCVQFNFYETGR	3|2/8,C,Carbamidomethyl/12,N,Deamidated|	29102987 
DRFKLQEHCVQFNFYETGR	4|2/8,C,Carbamidomethyl/12,N,Deamidated|	29108019 
DRGAAHSLEPGKENLPGDPTSNATSR	4|1/21,N,Deamidated|	17950127 
DRLLYDNGPNASSCYEQGK	3|2/9,N,Deamidated/13,C,Carbamidomethyl|CID	25097139 
DRNLTNCSSV	2|3/2,N,Deamidated/5,N,Deamidated/6,C,Carbamidomethyl|	17962998 
DRNLTNCSSVMLPSNDDR	2|3/2,N,Deamidated/5,N,Deamidated/6,C,Carbamidomethyl|	17970306 
DRNLTNCSSVMLPSNDDR	2|4/2,N,Deamidated/5,N,Deamidated/6,C,Carbamidomethyl/10,M,Oxidation|	17975793 
DRNLTNCSSVMLPSNDDR	3|3/2,N,Deamidated/5,N,Deamidated/6,C,Carbamidomethyl|	17980985 
DRNLTNCSSVMLPSNDDR	3|4/2,N,Deamidated/5,N,Deamidated/6,C,Carbamidomethyl/10,M,Oxidation|	17989478 
DRNSSDETFLK	2|1/2,N,Deamidated|	18022935 
DRNSSDETFLK	3|1/2,N,Deamidated|	18026096 
DRPNDSYCYNSAK	2|2/3,N,Deamidated/7,C,Carbamidomethyl|	18036689 
DRQLPLYSGSIVAK	2|0|	130508452 
DRTNQTGVEPCYGDK	2|2/3,N,Deamidated/10,C,Carbamidomethyl|	18050203 
DRTNQTGVEPCYGDK	3|2/3,N,Deamidated/10,C,Carbamidomethyl|	18055296 
DRTNQTGVEPCYGDKDK	3|2/3,N,Deamidated/10,C,Carbamidomethyl|	18069474 
DRVINQSVATTPWVL	2|1/4,N,Deamidated|	96875758 
DRVQPTSTLII	2|0|	103268670 
DRYNYSGWAGGVDSTMGYCGHQPEQR	4|2/3,N,Deamidated/18,C,Carbamidomethyl|	42190618 
DRYNYSGWAGGVDSTMGYCGHQPEQR	4|3/3,N,Deamidated/15,M,Oxidation/18,C,Carbamidomethyl|	42196210 
DSAHGFLK	2|0|	18080865 
DSANSAILDLK	2|1/3,N,Deamidated|	64056327 
DSAQNSVIIVDKNGR	3|0|	18089677 
DSATEVTGHR	2|0|	18102316 
DSATEVTGHR	3|0|	18107889 
DSCESNHNITCK	2|3/2,C,Carbamidomethyl/7,N,Deamidated/10,C,Carbamidomethyl|	18123583 
DSCESNHNITCK	3|3/2,C,Carbamidomethyl/7,N,Deamidated/10,C,Carbamidomethyl|	18128296 
DSCNDSFR	2|2/2,C,Carbamidomethyl/3,N,Deamidated|	18141218 
DSDLQGQSFSELNSQVKFAVK	3|1/12,N,Deamidated|	122972405 
DSDMCTPSVIAAQR	2|1/4,C,Carbamidomethyl|	8567158 
DSDMCTPSVIAAQR	2|2/3,M,Oxidation/4,C,Carbamidomethyl|	8574101 
DSDQCISLER	2|1/4,C,Carbamidomethyl|	70332169 
DSEAFCHANCSGPAPAAK	3|3/5,C,Carbamidomethyl/8,N,Deamidated/9,C,Carbamidomethyl|	18150386 
DSEAFCHANCSGPAPAAKPDPDGGR	3|3/5,C,Carbamidomethyl/8,N,Deamidated/9,C,Carbamidomethyl|	18161578 
DSEAFCHANCSGPAPAAKPDPDGGR	4|3/5,C,Carbamidomethyl/8,N,Deamidated/9,C,Carbamidomethyl|	18165877 
DSEAVVTTNTECHTGYSLR	2|2/8,N,Deamidated/11,C,Carbamidomethyl|	99341481 
DSEAVVTTNTECHTGYSLR	3|2/8,N,Deamidated/11,C,Carbamidomethyl|	99349425 
DSECDGAFGVPGGMK	2|1/3,C,Carbamidomethyl|	32588638 
DSECDGAFGVPGGMK	2|2/3,C,Carbamidomethyl/13,M,Oxidation|	32592995 
DSEDKALMNGSESR	2|1/8,N,Deamidated|	18181461 
DSEDKALMNGSESR	2|2/7,M,Oxidation/8,N,Deamidated|	18186921 
DSEERNCTDIDECR	2|3/5,N,Deamidated/6,C,Carbamidomethyl/12,C,Carbamidomethyl|CID	18202752 
DSEERNCTDIDECR	3|3/5,N,Deamidated/6,C,Carbamidomethyl/12,C,Carbamidomethyl|CID	18208028 
DSEGNIVLTTLR	2|1/4,N,Deamidated|	113449363 
DSESKVCSNSAR	2|2/6,C,Carbamidomethyl/8,N,Deamidated|	100272518 
DSEYVFVDR	2|0|	27502162 
DSFASADPR	2|0|	27461331 
DSFNFDK	2|1/3,N,Deamidated|	27844678 
DSFRADSAPR	2|0|	95524627 
DSFTNVER	2|1/4,N,Deamidated|	123391203 
DSGAPAHLESNATVR	2|1/10,N,Deamidated|	18225111 
DSGAPAHLESNATVR	3|1/10,N,Deamidated|	18227932 
DSGKPPMTNITDLR	2|1/8,N,Deamidated|	18241208 
DSGKPPMTNITDLR	2|2/6,M,Oxidation/8,N,Deamidated|	18245478 
DSGPQHTSLCTSHNHIR	3|2/9,C,Carbamidomethyl/13,N,Deamidated|	102922407 
DSGSLSFCGNCVR	2|3/7,C,Carbamidomethyl/9,N,Deamidated/10,C,Carbamidomethyl|	101283210 
DSGYYNCTATNNVGNPAK	2|2/5,N,Deamidated/6,C,Carbamidomethyl|	18258864 
DSHSTLHTRGSYNIDK	3|1/12,N,Deamidated|	36120008 
DSIGGSNVAR	2|1/6,N,Deamidated|	125714234 
DSISNETLVRSVGY	2|1/4,N,Deamidated|	130872720 
DSITGSGLENATISVAGINHNITTGR	2|2/9,N,Deamidated/20,N,Deamidated|	18268638 
DSITGSGLENATISVAGINHNITTGR	3|2/9,N,Deamidated/20,N,Deamidated|	18273121 
DSKNSTISKYNR	3|1/3,N,Deamidated|	58580887 
DSLANEQLGLLSLR	2|1/4,N,Deamidated|	62377969 
DSLFINGYAPQNLSIR	2|1/11,N,Deamidated|	18287459 
DSLIFLVDASK	2|0|	18296126 
DSLLQDGEFSMDLR	2|0|	18304194 
DSLLQDGEFSMDLR	2|1/10,M,Oxidation|	18310044 
DSLNAASLNK	2|1/3,N,Deamidated|	97729882 
DSLNQSLSQDLT	2|1/3,N,Deamidated|	18328248 
DSLNSSHPISSS	2|1/3,N,Deamidated|	18337638 
DSLNSSRPISK	2|1/3,N,Deamidated|	18351455 
DSLSINATNIK	2|1/5,N,Deamidated|	18359607 
DSLTNNTVNNWHITIR	2|2/5,N,Deamidated/9,N,Deamidated|	114980807 
DSLTNNTVNNWHITIR	3|2/5,N,Deamidated/9,N,Deamidated|	114986022 
DSMLNTVNHTR	2|1/4,N,Deamidated|	44554140 
DSMLNTVNHTR	2|2/2,M,Oxidation/4,N,Deamidated|	44558416 
DSNAFGNGPEQR	2|1/2,N,Deamidated|	38410304 
DSNGSFAYK	2|1/2,N,Deamidated|	135847708 
DSNTDISSGIK	2|1/2,N,Deamidated|	53741768 
DSPANATDCAVCR	2|3/4,N,Deamidated/8,C,Carbamidomethyl/11,C,Carbamidomethyl|	97823559 
DSPCAEATECTSGMVTNVDPIVTR	2|3/3,C,Carbamidomethyl/9,C,Carbamidomethyl/16,N,Deamidated|	120044297 
DSPCAEATECTSGMVTNVDPIVTR	2|4/3,C,Carbamidomethyl/9,C,Carbamidomethyl/13,M,Oxidation/16,N,Deamidated|	120048384 
DSPCAEATECTSGMVTNVDPIVTR	3|3/3,C,Carbamidomethyl/9,C,Carbamidomethyl/16,N,Deamidated|	120052638 
DSPCAEATECTSGMVTNVDPIVTR	3|4/3,C,Carbamidomethyl/9,C,Carbamidomethyl/13,M,Oxidation/16,N,Deamidated|	120057460 
DSPEDFVYQFK	2|0|	18368905 
DSPLVLQSDRNVTVNAR	2|1/10,N,Deamidated|	18377244 
DSPLVLQSDRNVTVNAR	3|1/10,N,Deamidated|	18381108 
DSPPANQEEAGLASK	2|1/5,N,Deamidated|	1735488 
DSPSVWAAVPGK	2|0|	18395080 
DSPVLPVTLQCNLTSSSH	2|2/10,C,Carbamidomethyl/11,N,Deamidated|	18403342 
DSPVLPVTLQCNLTSSSH	3|2/10,C,Carbamidomethyl/11,N,Deamidated|	18409113 
DSPVLPVTLQCNLTSSSHTL	2|2/10,C,Carbamidomethyl/11,N,Deamidated|	18425802 
DSPVLPVTLQCNLTSSSHTLTY	2|2/10,C,Carbamidomethyl/11,N,Deamidated|	18434896 
DSPVLPVTLQCNLTSSSHTLTYSYWTK	3|2/10,C,Carbamidomethyl/11,N,Deamidated|	18444152 
DSPYEWSNSSDP	2|1/7,N,Deamidated|CID	18452274 
DSQDPYCGWCVVEGR	2|2/6,C,Carbamidomethyl/9,C,Carbamidomethyl|	18458612 
DSQIREATPKSDSDYNVNSNVELLYKYLR	4|2/15,N,Deamidated/19,N,Deamidated|	58045032 
DSQTNVSQSK	2|1/4,N,Deamidated|	18468291 
DSQVLPNLFTLKGEK	2|1/6,N,Deamidated|	71921512 
DSSCVNATACR	2|3/3,C,Carbamidomethyl/5,N,Deamidated/9,C,Carbamidomethyl|	18477436 
DSSESIGYTNFTLEK	2|1/9,N,Deamidated|CID	18485164 
DSSGDDEVIGEDEK	2|0|	47412459 
DSSGNETHFTGNEVGFFK	3|1/4,N,Deamidated|	18499032 
DSSGNETHFTGNEVGFFKPISCR	3|2/4,N,Deamidated/21,C,Carbamidomethyl|	18509652 
DSSLSWLNASWFR	2|1/7,N,Deamidated|	18520239 
DSSNDTVQPDSIIEK	2|1/3,N,Deamidated|	18531218 
DSTCPHNPNGVLTSIDSMTANELDPR	4|2/3,C,Carbamidomethyl/8,N,Deamidated|	20122986 
DSTCPHNPNGVLTSIDSMTANELDPR	4|3/3,C,Carbamidomethyl/8,N,Deamidated/17,M,Oxidation|	20128559 
DSTHIIPGENPFNSSLVSLIR	2|1/12,N,Deamidated|	18539352 
DSTHIIPGENPFNSSLVSLIR	3|1/12,N,Deamidated|	18544038 
DSTLIMQLLR	2|0|	18558651 
DSTLIMQLLR	2|1/5,M,Oxidation|	18563293 
DSTNFKLRNCNQEVQCQTEPEDCK	4|4/3,N,Deamidated/9,C,Carbamidomethyl/15,C,Carbamidomethyl/22,C,Carbamidomethyl|	113079146 
DSTTSFWDLSR	2|0|	118917625 
DSTVISHACSSPNK	2|1/8,C,Carbamidomethyl|	109523173 
DSTYSNLDLMSAR	2|1/5,N,Deamidated|	65736049 
DSTYSNLDLMSAR	2|2/5,N,Deamidated/9,M,Oxidation|	65739711 
DSVAYNATCTLK	2|2/5,N,Deamidated/8,C,Carbamidomethyl|	69745298 
DSVDFSLADAINTEFK	2|0|CID	18576451 
DSVDVVNTSQCR	2|2/6,N,Deamidated/10,C,Carbamidomethyl|	132086849 
DSVETGVHNYTCAST	2|2/8,N,Deamidated/11,C,Carbamidomethyl|	99287607 
DSVGVGMHTYAKTEDLKNTECSDLATSR	3|2/17,N,Deamidated/20,C,Carbamidomethyl|	32682747 
DSVGVGMHTYAKTEDLKNTECSDLATSR	3|3/6,M,Oxidation/17,N,Deamidated/20,C,Carbamidomethyl|	32687951 
DSVGVGMHTYAKTEDLKNTECSDLATSR	4|2/17,N,Deamidated/20,C,Carbamidomethyl|	32692886 
DSVGVGMHTYAKTEDLKNTECSDLATSR	4|3/6,M,Oxidation/17,N,Deamidated/20,C,Carbamidomethyl|	32698163 
DSVHYMNRVSRELVPLYFPK	4|0|	66329652 
DSVHYMNRVSRELVPLYFPK	4|1/5,M,Oxidation|	66334886 
DSVINLSESVEDGPK	2|1/4,N,Deamidated|	18586637 
DSVNLTCSTNDTGISIR	2|3/3,N,Deamidated/6,C,Carbamidomethyl/9,N,Deamidated|	18594671 
DSVNNLLWESK	2|1/3,N,Deamidated|	65692207 
DSVVDQFDAMK	2|0|	27344397 
DSVVDQFDAMK	2|1/9,M,Oxidation|	27347786 
DSYLTLDEPMNNITTSLGQTAELHCK	3|2/11,N,Deamidated/24,C,Carbamidomethyl|	18604115 
DSYLTLDEPMNNITTSLGQTAELHCK	3|3/9,M,Oxidation/11,N,Deamidated/24,C,Carbamidomethyl|	18610238 
DSYVGDEAQSK	2|0|	18627645 
DSYVGDEAQSKR	2|0|	18637704 
DTAGTVANGVETLR	2|1/7,N,Deamidated|	115528547 
DTATERNSEKELKEK	3|1/6,N,Deamidated|	56360344 
DTATLNSQNAIQAGVK	2|1/5,N,Deamidated|	114717606 
DTAVEGEEIEVN	2|0|	18645244 
DTAVEGEEIEVNCTAM	2|2/11,N,Deamidated/12,C,Carbamidomethyl|	18659079 
DTAVEGEEIEVNCTAM	2|3/11,N,Deamidated/12,C,Carbamidomethyl/15,M,Oxidation|	18663364 
DTAVEGEEIEVNCTAMASK	2|2/11,N,Deamidated/12,C,Carbamidomethyl|	18675500 
DTAVEGEEIEVNCTAMASK	2|3/11,N,Deamidated/12,C,Carbamidomethyl/15,M,Oxidation|	18680007 
DTAVEGEEIEVNCTAMASK	3|2/11,N,Deamidated/12,C,Carbamidomethyl|	18685199 
DTAVEGEEIEVNCTAMASK	3|3/11,N,Deamidated/12,C,Carbamidomethyl/15,M,Oxidation|	18692274 
DTAVEGEEIEVNCTAMASKPATTIR	2|2/11,N,Deamidated/12,C,Carbamidomethyl|	18718591 
DTAVEGEEIEVNCTAMASKPATTIR	2|3/11,N,Deamidated/12,C,Carbamidomethyl/15,M,Oxidation|	18722665 
DTAVEGEEIEVNCTAMASKPATTIR	3|2/11,N,Deamidated/12,C,Carbamidomethyl|	18727263 
DTAVEGEEIEVNCTAMASKPATTIR	3|3/11,N,Deamidated/12,C,Carbamidomethyl/15,M,Oxidation|	18732816 
DTAVEGEEIEVNCTAMASKPATTIR	4|2/11,N,Deamidated/12,C,Carbamidomethyl|	18737643 
DTAVEGEEIEVNCTAMASKPATTIR	4|3/11,N,Deamidated/12,C,Carbamidomethyl/15,M,Oxidation|	18742603 
DTAVGLNHTAEPSLQTLER	2|1/6,N,Deamidated|	18774735 
DTAVGLNHTAEPSLQTLER	3|1/6,N,Deamidated|	18779593 
DTCGPAELPGEANCTYFK	2|3/2,C,Carbamidomethyl/12,N,Deamidated/13,C,Carbamidomethyl|	18794672 
DTCTQECSYFNITK	2|3/2,C,Carbamidomethyl/6,C,Carbamidomethyl/10,N,Deamidated|	18803641 
DTCTQECSYFNITK	3|3/2,C,Carbamidomethyl/6,C,Carbamidomethyl/10,N,Deamidated|	18809611 
DTCTQECSYFNITKVESR	3|3/2,C,Carbamidomethyl/6,C,Carbamidomethyl/10,N,Deamidated|	18826322 
DTDFSSMLQLSNK	2|1/11,N,Deamidated|	99959353 
DTDFSSMLQLSNK	2|2/6,M,Oxidation/11,N,Deamidated|	99963014 
DTDKSSTYTLR	2|0|	18836825 
DTDQRCTFANMTAQLGIER	3|2/5,C,Carbamidomethyl/9,N,Deamidated|	39828916 
DTDQRCTFANMTAQLGIER	3|3/5,C,Carbamidomethyl/9,N,Deamidated/10,M,Oxidation|	39833833 
DTECDAEGGCCQHHCGSNCSLPTSPLK	3|6/3,C,Carbamidomethyl/9,C,Carbamidomethyl/10,C,Carbamidomethyl/14,C,Carbamidomethyl/17,N,Deamidated/18,C,Carbamidomethyl|	102723206 
DTECDAEGGCCQHHCGSNCSLPTSPLK	4|6/3,C,Carbamidomethyl/9,C,Carbamidomethyl/10,C,Carbamidomethyl/14,C,Carbamidomethyl/17,N,Deamidated/18,C,Carbamidomethyl|	102727911 
DTESFTVTHPSMNLVVETYA	2|1/12,N,Deamidated|	119393114 
DTESFTVTHPSMNLVVETYA	2|2/11,M,Oxidation/12,N,Deamidated|	119398527 
DTGAVLGQPTALPAVPDQQASNDQELGAVR	2|1/21,N,Deamidated|	130412056 
DTGAVLGQPTALPAVPDQQASNDQELGAVR	3|1/21,N,Deamidated|	130417844 
DTGDCNGSAGCTVEGPCVNNECK	2|5/4,C,Carbamidomethyl/10,C,Carbamidomethyl/16,C,Carbamidomethyl/18,N,Deamidated/21,C,Carbamidomethyl|CID	2744089 
DTGDCNGSAGCTVEGPCVNNECK	3|5/4,C,Carbamidomethyl/10,C,Carbamidomethyl/16,C,Carbamidomethyl/18,N,Deamidated/21,C,Carbamidomethyl|CID	2749526 
DTGELNVTSILDR	2|1/5,N,Deamidated|	18845804 
DTGELNVTSILDREETPF	2|1/5,N,Deamidated|	18854303 
DTGKDAVNCTYK	2|2/7,N,Deamidated/8,C,Carbamidomethyl|	18861251 
DTGNILEK	1|1/3,N,Deamidated|CID	21641835 
DTGNILEK	2|1/3,N,Deamidated|	21648295 
DTGNYSCHVEEWLPSPQK	2|2/3,N,Deamidated/6,C,Carbamidomethyl|	18870064 
DTGNYSCHVEEWLPSPQK	3|2/3,N,Deamidated/6,C,Carbamidomethyl|	18874958 
DTHENNGVDYLTLSCPNALEPAMLS	2|2/4,N,Deamidated/14,C,Carbamidomethyl|	60717367 
DTHENNGVDYLTLSCPNALEPAMLS	2|3/4,N,Deamidated/14,C,Carbamidomethyl/22,M,Oxidation|	60720572 
DTHENNGVDYLTLSCPNALEPAMLS	3|2/4,N,Deamidated/14,C,Carbamidomethyl|	60723789 
DTHENNGVDYLTLSCPNALEPAMLS	3|3/4,N,Deamidated/14,C,Carbamidomethyl/22,M,Oxidation|	60728631 
DTHEYRNESR	2|1/6,N,Deamidated|	18889886 
DTHPSNLKCSQGCR	3|3/5,N,Deamidated/8,C,Carbamidomethyl/12,C,Carbamidomethyl|	102149061 
DTHTVNNWINILNTS	2|2/5,N,Deamidated/9,N,Deamidated|	114964445 
DTIAANLSDTEFYGAK	2|1/5,N,Deamidated|	18898725 
DTIEIKANINTQFENR	3|1/9,N,Deamidated|	80565116 
DTIIGELAHINPPCK	2|1/13,C,Carbamidomethyl|	46793919 
DTIIGELAHINPPCK	3|1/13,C,Carbamidomethyl|	46799328 
DTIPSPIEVLRHFR	2|0|	53567997 
DTKLIGASSMNEDE	2|1/10,N,Deamidated|	53428149 
DTKLIGASSMNEDE	2|2/9,M,Oxidation/10,N,Deamidated|	53432569 
DTLAVAVENGTGTDR	2|1/8,N,Deamidated|	18907649 
DTLAVVNVVTMER	2|1/6,N,Deamidated|	124010577 
DTLAVVNVVTMER	2|2/6,N,Deamidated/10,M,Oxidation|	124014923 
DTLCTNLTGTLLPSR	2|2/3,C,Carbamidomethyl/5,N,Deamidated|	18916857 
DTLLVENLEQAK	2|0|	84476911 
DTLMISR	2|0|	18925939 
DTLMISR	2|1/3,M,Oxidation|	18930253 
DTLNETIHHR	3|1/3,N,Deamidated|CID	114125282 
DTLSNSTLTEFVK	2|1/4,N,Deamidated|CID	18942732 
DTLSSLTPEDHLNVK	2|0|	26156122 
DTNGSQFFITTVK	2|1/2,N,Deamidated|	18950274 
DTNGVASTGINSK	2|1/2,N,Deamidated|	32877499 
DTNNLQVSVLFK	2|1/3,N,Deamidated|	29151690 
DTNTLAAPR	2|1/2,N,Deamidated|	8876811 
DTNVALVH	2|1/2,N,Deamidated|	60579340 
DTPDGANGLFLSTANK	2|1/6,N,Deamidated|	62162977 
DTPLGGCSNQADSEYLPSVDR	2|2/6,C,Carbamidomethyl/8,N,Deamidated|	40992277 
DTPLGGCSNQADSEYLPSVDR	3|2/6,C,Carbamidomethyl/8,N,Deamidated|	40997356 
DTQNITYR	2|1/3,N,Deamidated|	18957822 
DTQSGSLLFIGR	2|0|	18967464 
DTSEGVNQDTFGR	2|0|	18981263 
DTSNYTTFSHSYLYGDGLK	2|1/3,N,Deamidated|	137306267 
DTSNYTTFSHSYLYGDGLK	3|1/3,N,Deamidated|	137310689 
DTSSHHPQTFIS	2|0|	30425654 
DTTGLQPILNQFTPANISR	2|1/15,N,Deamidated|	18990516 
DTTTNANAITSCSPK	2|2/4,N,Deamidated/11,C,Carbamidomethyl|	115165167 
DTTVLVSPSSILEEGSSVNMTCLSQGFPAPK	2|2/18,N,Deamidated/21,C,Carbamidomethyl|	18999987 
DTTVLVSPSSILEEGSSVNMTCLSQGFPAPK	2|3/18,N,Deamidated/19,M,Oxidation/21,C,Carbamidomethyl|	19002549 
DTTVLVSPSSILEEGSSVNMTCLSQGFPAPK	3|2/18,N,Deamidated/21,C,Carbamidomethyl|	19008417 
DTTVLVSPSSILEEGSSVNMTCLSQGFPAPK	3|3/18,N,Deamidated/19,M,Oxidation/21,C,Carbamidomethyl|	19012272 
DTVGGCSGTNPCVNDECK	2|4/5,C,Carbamidomethyl/11,C,Carbamidomethyl/13,N,Deamidated/16,C,Carbamidomethyl|CID	123382507 
DTVNIFHICGYK	2|2/3,N,Deamidated/8,C,Carbamidomethyl|	28331601 
DTVNIFHICGYK	3|2/3,N,Deamidated/8,C,Carbamidomethyl|	28335334 
DTWGLSDEHFQPRPEAVQFFNVTTLQK	3|1/20,N,Deamidated|	19028299 
DTWGLSDEHFQPRPEAVQFFNVTTLQK	4|1/20,N,Deamidated|	19032969 
DVAELQLNHTGPQQDPR	2|1/7,N,Deamidated|	19052660 
DVAELQLNHTGPQQDPR	3|1/7,N,Deamidated|	19057310 
DVAGLSQELLNTSASLSR	2|1/10,N,Deamidated|	19072893 
DVANSAVQNISVESIFATR	2|2/3,N,Deamidated/8,N,Deamidated|	124468565 
DVAQVWQYK	2|0|	133621167 
DVCAANGSGGDEGPDPDLICR	2|3/2,C,Carbamidomethyl/5,N,Deamidated/19,C,Carbamidomethyl|	19079575 
DVCAANGSGGDEGPDPDLICR	3|3/2,C,Carbamidomethyl/5,N,Deamidated/19,C,Carbamidomethyl|	19085354 
DVCLNYVSGFPDK	2|1/2,C,Carbamidomethyl|	31355849 
DVDECALGTHNCSEAETCHNIQGSFR	4|4/4,C,Carbamidomethyl/10,N,Deamidated/11,C,Carbamidomethyl/17,C,Carbamidomethyl|	19100674 
DVDGAYMTK	2|0|	19115433 
DVDGAYMTK	2|1/6,M,Oxidation|	19122148 
DVDGEDSADIILR	2|0|	49776130 
DVDGNGTSKVCNCQVTR	3|3/10,C,Carbamidomethyl/11,N,Deamidated/12,C,Carbamidomethyl|	132385207 
DVDLGANVSYR	2|1/6,N,Deamidated|	19142873 
DVDSPVTLLTFANR	2|1/12,N,Deamidated|	112890949 
DVDTVQER	2|0|	111629673 
DVECGEGHFCHDNQTCCR	3|5/3,C,Carbamidomethyl/9,C,Carbamidomethyl/12,N,Deamidated/15,C,Carbamidomethyl/16,C,Carbamidomethyl|	19151493 
DVECGEGHFCHDNQTCCR	4|5/3,C,Carbamidomethyl/9,C,Carbamidomethyl/12,N,Deamidated/15,C,Carbamidomethyl/16,C,Carbamidomethyl|	19156696 
DVEIGGDR	2|0|	48241566 
DVEQSSVPHSAVVNAVMPPAK	2|1/13,N,Deamidated|	122513996 
DVEQSSVPHSAVVNAVMPPAK	2|2/13,N,Deamidated/16,M,Oxidation|	122519328 
DVEQSSVPHSAVVNAVMPPAK	3|1/13,N,Deamidated|	122524793 
DVEQSSVPHSAVVNAVMPPAK	3|2/13,N,Deamidated/16,M,Oxidation|	122528582 
DVFGWGNLTCPICK	2|3/6,N,Deamidated/9,C,Carbamidomethyl/12,C,Carbamidomethyl|	19173981 
DVFVVGLQTPVGVVNTTGSK	2|1/14,N,Deamidated|	38728728 
DVGPSNLSAR	2|1/5,N,Deamidated|	71452248 
DVHMKGEYFVNVTTR	3|1/10,N,Deamidated|	19182889 
DVHMKGEYFVNVTTR	3|2/3,M,Oxidation/10,N,Deamidated|	19188531 
DVINSEFNSDIFK	2|1/7,N,Deamidated|	108929446 
DVIQVSHVLNDTHMK	2|1/9,N,Deamidated|	19206934 
DVIQVSHVLNDTHMK	2|2/9,N,Deamidated/13,M,Oxidation|	19211650 
DVIQVSHVLNDTHMK	3|1/9,N,Deamidated|	19215989 
DVIQVSHVLNDTHMK	3|2/9,N,Deamidated/13,M,Oxidation|	19221612 
DVKIQWYKDSLLLDK	3|0|	19250777 
DVLFPMHLNGGMTGDEPQANELQR	3|1/19,N,Deamidated|	22248367 
DVLFPMHLNGGMTGDEPQANELQR	3|2/11,M,Oxidation/19,N,Deamidated|	22252879 
DVLFPMHLNGGMTGDEPQANELQR	3|2/5,M,Oxidation/19,N,Deamidated|	22257757 
DVLFPMHLNGGMTGDEPQANELQR	3|3/5,M,Oxidation/11,M,Oxidation/19,N,Deamidated|	22262794 
DVLQGAGWKGLKLPVEK	3|0|	133999876 
DVLQNSALLTTNDDQF	2|1/11,N,Deamidated|	111872299 
DVMQGTDEHVVCK	2|1/11,C,Carbamidomethyl|	19260611 
DVMQGTDEHVVCK	2|2/2,M,Oxidation/11,C,Carbamidomethyl|	19264699 
DVMQVANTTMSSR	2|1/6,N,Deamidated|	19277606 
DVMQVANTTMSSR	2|2/2,M,Oxidation/6,N,Deamidated|	19281220 
DVMQVANTTMSSR	2|2/6,N,Deamidated/9,M,Oxidation|	19285888 
DVMQVANTTMSSR	2|3/2,M,Oxidation/6,N,Deamidated/9,M,Oxidation|	19290397 
DVNCSVMGPQEK	2|2/2,N,Deamidated/3,C,Carbamidomethyl|	19315264 
DVNCSVMGPQEK	2|3/2,N,Deamidated/3,C,Carbamidomethyl/6,M,Oxidation|	19322364 
DVNFTLDGYVQR	2|1/2,N,Deamidated|	19337418 
DVNIRKLPRETAEEGSDQSLVAWR	3|0|	10361591 
DVNIRKLPRETAEEGSDQSLVAWR	4|0|	10367965 
DVNYTQIVVDR	2|1/2,N,Deamidated|	19348571 
DVPFGDLPQCSPCSECHTK	3|3/9,C,Carbamidomethyl/12,C,Carbamidomethyl/15,C,Carbamidomethyl|	113787588 
DVQNPQEVMMNSSNIQVK	2|1/10,N,Deamidated|CID	19359054 
DVQNPQEVMMNSSNIQVK	2|2/8,M,Oxidation/10,N,Deamidated|CID	19361684 
DVQNPQEVMMNSSNIQVK	2|2/9,M,Oxidation/10,N,Deamidated|CID	19364583 
DVQNPQEVMMNSSNIQVK	2|3/8,M,Oxidation/9,M,Oxidation/10,N,Deamidated|CID	19368349 
DVQNPQEVMMNSSNIQVK	3|1/10,N,Deamidated|CID	19372563 
DVQNPQEVMMNSSNIQVK	3|2/8,M,Oxidation/10,N,Deamidated|CID	19379849 
DVQNPQEVMMNSSNIQVK	3|2/9,M,Oxidation/10,N,Deamidated|CID	19387154 
DVQNPQEVMMNSSNIQVK	3|3/8,M,Oxidation/9,M,Oxidation/10,N,Deamidated|CID	19394459 
DVQNTAETRLK	2|1/3,N,Deamidated|	121045790 
DVSASQCIALFR	2|1/6,C,Carbamidomethyl|	203489 
DVSHQYLNNQVSVMVGH	3|1/7,N,Deamidated|	133116274 
DVSHQYLNNQVSVMVGH	3|2/7,N,Deamidated/13,M,Oxidation|	133121082 
DVSIISNSGSEPGLQR	2|0|	109346561 
DVSNNIEEVVTLR	2|2/3,N,Deamidated/4,N,Deamidated|	53906943 
DVSSLALKPSTNVQAIGR	2|1/11,N,Deamidated|	53851899 
DVSSLALKPSTNVQAIGR	3|1/11,N,Deamidated|	53858172 
DVSVNIRTLLSPR	2|1/4,N,Deamidated|	70958538 
DVTALNVSTLK	2|1/5,N,Deamidated|	19446268 
DVTRKDSPSDEVELNSLANYSNQIYYLR	3|2/14,N,Deamidated/18,N,Deamidated|	109468542 
DVTRKDSPSDEVELNSLANYSNQIYYLR	4|2/14,N,Deamidated/18,N,Deamidated|	109473404 
DVTVESNTYVAFLR	2|1/6,N,Deamidated|	132596114 
DVTVIEGEVATISCQVNK	2|2/13,C,Carbamidomethyl/16,N,Deamidated|	19453663 
DVTVIEGEVATISCQVNK	3|2/13,C,Carbamidomethyl/16,N,Deamidated|	19457698 
DVTVIEGEVATISCQVNKSDDSVIQLLNPNR	3|2/13,C,Carbamidomethyl/16,N,Deamidated|	19473434 
DVVAGFSNR	2|1/7,N,Deamidated|	8644322 
DVVGGQVGALPNFAVKR	3|0|	124662699 
DVVSNTALVETYTEK	2|1/4,N,Deamidated|	21357297 
DVVTAAGDMLKDNATEEEILVYLEK	3|1/12,N,Deamidated|	19479802 
DVVTAAGDMLKDNATEEEILVYLEK	3|2/8,M,Oxidation/12,N,Deamidated|	19484129 
DVWGIEGPIDAAFTR	2|0|	19498739 
DVYALMGQNVTLECF	2|2/8,N,Deamidated/13,C,Carbamidomethyl|	19512723 
DVYALMGQNVTLECF	2|3/5,M,Oxidation/8,N,Deamidated/13,C,Carbamidomethyl|	19516908 
DVYSNLSHLPGAPGGPPAPQGLPYCPER	3|2/4,N,Deamidated/24,C,Carbamidomethyl|	19529737 
DWANANVSR	2|1/5,N,Deamidated|	19540579 
DWELGDSFQTGR	2|0|	25078168 
DWLIFQSQSAACC	2|2/11,C,Carbamidomethyl/12,C,Carbamidomethyl|	739236 
DWLLRKYDR	3|0|	96109078 
DWMPNNHSVILIDDFESPQK	3|1/5,N,Deamidated|	19550113 
DWMPNNHSVILIDDFESPQK	3|2/2,M,Oxidation/5,N,Deamidated|	19553550 
DWNSSEPTNLSGNR	2|2/2,N,Deamidated/8,N,Deamidated|	133710795 
DWQVFGGESLNK	2|0|	84607606 
DWSQNMYFNCSEDNPSR	2|3/8,N,Deamidated/9,C,Carbamidomethyl/13,N,Deamidated|	19564819 
DWSQNMYFNCSEDNPSR	2|4/5,M,Oxidation/8,N,Deamidated/9,C,Carbamidomethyl/13,N,Deamidated|	19570564 
DWSQNMYFNCSEDNPSR	3|3/8,N,Deamidated/9,C,Carbamidomethyl/13,N,Deamidated|	19574778 
DWSQNMYFNCSEDNPSR	3|4/5,M,Oxidation/8,N,Deamidated/9,C,Carbamidomethyl/13,N,Deamidated|	19580586 
DWSTIYGVGCESSISNLR	2|1/9,C,Carbamidomethyl|	104195955 
DWTSGPPASCPSDR	2|1/9,C,Carbamidomethyl|CID	19606870 
DYELHSVK	2|0|	44223773 
DYFASYKSGTQNTTFK	3|1/11,N,Deamidated|	94868687 
DYFPESRDFQVK	2|0|	95364170 
DYFPVPFTVNEEGTGK	2|1/9,N,Deamidated|	26848836 
DYGAPQEATLGANK	2|0|	19612539 
DYGNYTCVASNK	2|2/3,N,Deamidated/6,C,Carbamidomethyl|	19621707 
DYGNYTCVATNK	2|2/3,N,Deamidated/6,C,Carbamidomethyl|	19630690 
DYGRTCQVNYT	2|2/5,C,Carbamidomethyl/8,N,Deamidated|	139499956 
DYGSQEDFTQVWNTTMK	2|1/12,N,Deamidated|	19639909 
DYGSQEDFTQVWNTTMK	2|2/12,N,Deamidated/15,M,Oxidation|	19642411 
DYHEIPVSSGR	2|0|	135083840 
DYKPGLANNTIQSILQ	2|1/7,N,Deamidated|	19649637 
DYLNVLLLATHQTGR	2|1/3,N,Deamidated|	71435398 
DYLNVLLLATHQTGR	3|1/3,N,Deamidated|	71442405 
DYNDTCLSR	2|2/2,N,Deamidated/5,C,Carbamidomethyl|	72439515 
DYNLSYYVPTFGNVHR	3|1/2,N,Deamidated|	104497685 
DYNQDWYGVGGESQMYTCGAHPSLR	3|2/2,N,Deamidated/17,C,Carbamidomethyl|	141077552 
DYNQDWYGVGGESQMYTCGAHPSLR	3|3/2,N,Deamidated/14,M,Oxidation/17,C,Carbamidomethyl|	141082492 
DYNRRGVCR	3|1/7,C,Carbamidomethyl|	95698782 
DYNSSREDSLQDAWDYVQ	2|1/2,N,Deamidated|	19658253 
DYNSSREDSLQDAWDYVQAQVK	2|1/2,N,Deamidated|	19664571 
DYNSSREDSLQDAWDYVQAQVK	3|1/2,N,Deamidated|	19670963 
DYPASTSQDSFEAAGNSTSGSR	2|1/15,N,Deamidated|	19687202 
DYQELMNTK	2|0|	19695988 
DYQELMNTK	2|1/5,M,Oxidation|	19702743 
DYQLNINQFTVYLCK	2|2/6,N,Deamidated/13,C,Carbamidomethyl|	68813647 
DYSFLSAIAPTETR	2|0|	110960750 
DYTTVLKPSLNFTATVK	2|1/10,N,Deamidated|	19723590 
DYVHGSNNSIVPHSPFFLISTR	3|1/6,N,Deamidated|	31459396 
DYVHGSNNSIVPHSPFFLISTR	4|1/6,N,Deamidated|	31463454 
DYYIISTSNGSLEGLDNQEGGVCQTR	3|2/8,N,Deamidated/22,C,Carbamidomethyl|	19730419 
DYYLNKTENEK	2|1/4,N,Deamidated|	19738668 
DYYLNKTENEK	3|1/4,N,Deamidated|	19744090 
DYYPINESLASLPLR	2|1/5,N,Deamidated|	19761082 
DYYPINESLASLPLR	3|1/5,N,Deamidated|	19765009 
EAAAPALEAK	2|0|	3890015 
EAACDVVHVMLNGSR	2|2/3,C,Carbamidomethyl/11,N,Deamidated|	19779192 
EAACDVVHVMLNGSR	2|3/3,C,Carbamidomethyl/9,M,Oxidation/11,N,Deamidated|	19786370 
EAACDVVHVMLNGSR	3|2/3,C,Carbamidomethyl/11,N,Deamidated|CID	19792969 
EAACDVVHVMLNGSR	3|3/3,C,Carbamidomethyl/9,M,Oxidation/11,N,Deamidated|CID	19797651 
EAAGLAAEDYR	2|0|	759862 
EAALSTALSEK	2|0|	19827092 
EAATSLSNPIEIDFQTSGPIFNASVHSDTPSVIR	3|1/21,N,Deamidated|	19835909 
EACQGTSPPVVSCYNASDHVYK	2|3/2,C,Carbamidomethyl/12,C,Carbamidomethyl/14,N,Deamidated|	19847982 
EACQGTSPPVVSCYNASDHVYK	3|3/2,C,Carbamidomethyl/12,C,Carbamidomethyl/14,N,Deamidated|	19854561 
EADEALLIMAVLNYVTTEDEVGDKK	3|1/12,N,Deamidated|	19489637 
EADEALLIMAVLNYVTTEDEVGDKK	3|2/8,M,Oxidation/12,N,Deamidated|	19493999 
EADEISDENR	2|0|	19868892 
EADENTNVLDNAEK	2|1/10,N,Deamidated|	59561689 
EADNHTAFIR	2|1/3,N,Deamidated|	19876443 
EADNPIASDIDESIEEHR	2|0|	3723426 
EADNPIASDIDESIEEHR	3|0|	3727841 
EADPLSNGSVMIFNTSALPH	2|2/6,N,Deamidated/13,N,Deamidated|	19883827 
EADPLSNGSVMIFNTSALPH	2|3/6,N,Deamidated/10,M,Oxidation/13,N,Deamidated|	19888021 
EADPLSNGSVMIFNTSALPHLYQIK	3|2/6,N,Deamidated/13,N,Deamidated|	19901188 
EADPLSNGSVMIFNTSALPHLYQIK	3|3/6,N,Deamidated/10,M,Oxidation/13,N,Deamidated|	19905769 
EADSMVIFGFAVVR	2|0|	132245337 
EADSMVIFGFAVVR	2|1/4,M,Oxidation|	132248840 
EAEIDHPLNLGVLLISVY	2|1/8,N,Deamidated|	1592292 
EAESCDCLQGFQLTH	2|2/4,C,Carbamidomethyl/6,C,Carbamidomethyl|	19921036 
EAESLQPMTVVGTDYVFHNDTK	2|1/18,N,Deamidated|	19930267 
EAESLQPMTVVGTDYVFHNDTK	2|2/7,M,Oxidation/18,N,Deamidated|	19935036 
EAESLQPMTVVGTDYVFHNDTK	3|1/18,N,Deamidated|	19940465 
EAESLQPMTVVGTDYVFHNDTK	3|2/7,M,Oxidation/18,N,Deamidated|	19945044 
EAESSPFVER	2|0|	19971586 
EAFALNSSTGELR	2|1/5,N,Deamidated|	19980075 
EAFGDLANTIDEYNVDILVSASTK	2|2/7,N,Deamidated/13,N,Deamidated|	125770339 
EAFGDLANTIDEYNVDILVSASTK	3|2/7,N,Deamidated/13,N,Deamidated|	125773638 
EAFNETNQAIR	2|1/3,N,Deamidated|	19987185 
EAFNLNFTGNR	2|1/5,N,Deamidated|	83024450 
EAGAGGLAIAVEGPSK	2|0|	19997154 
EAGEGGEAEAPAAEGGK	2|0|	20005382 
EAGMEMIDGTK	2|0|	32615449 
EAGMEMIDGTK	2|1/3,M,Oxidation|	32619878 
EAGMEMIDGTK	2|1/5,M,Oxidation|	32624331 
EAGMEMIDGTK	2|2/3,M,Oxidation/5,M,Oxidation|	32628784 
EAGNESVTVFLLAVKTSEG	2|1/3,N,Deamidated|	110850811 
EAGNHTSGAGLV	2|1/3,N,Deamidated|	20014958 
EAGNHTSGAGLVQ	2|1/3,N,Deamidated|CID	20029161 
EAGNHTSGAGLVQIN	2|1/3,N,Deamidated|	20038553 
EAGNHTSGAGLVQINK	2|2/3,N,Deamidated/14,N,Deamidated|	20050422 
EAGNHTSGAGLVQINK	3|2/3,N,Deamidated/14,N,Deamidated|	20058992 
EAGNITTDGYEILGK	2|1/3,N,Deamidated|	20080253 
EAGNPGSLFGYSVALHR	2|0|	20088654 
EAGSEQPSAGAGDTVGLR	2|0|	97539048 
EAGSQKDENLALYVENQFREFK	3|0|	20097927 
EAHGITVTATEAR	2|0|	114753596 
EAHQQIETMR	2|0|	114093300 
EAHQQIETMR	2|1/8,M,Oxidation|	114096501 
EAICPDSPNLSDGTVLSMNHNTDTPR	4|2/3,C,Carbamidomethyl/8,N,Deamidated|	20110976 
EAICPDSPNLSDGTVLSMNHNTDTPR	4|3/3,C,Carbamidomethyl/8,N,Deamidated/17,M,Oxidation|	20118122 
EAILTNIFEEEQYTVKLPFSVQNK	3|0|	69804353 
EAINITLDHK	2|1/3,N,Deamidated|	20133442 
EALAQPFPSNSGMSR	2|1/9,N,Deamidated|CID	100839436 
EALAQPFPSNSGMSR	2|2/9,N,Deamidated/12,M,Oxidation|CID	100843795 
EALAQPFPSNSGMSR	3|1/9,N,Deamidated|CID	100849169 
EALAQPFPSNSGMSR	3|2/9,N,Deamidated/12,M,Oxidation|CID	100854014 
EALENMNSTLK	2|1/6,N,Deamidated|	20143299 
EALENMNSTLK	2|2/5,M,Oxidation/6,N,Deamidated|	20146886 
EALNASQEEEGSLAAAK	2|1/3,N,Deamidated|	20157998 
EANHTSSSGLHDMR	2|1/2,N,Deamidated|CID	113629176 
EANHTSSSGLHDMR	2|2/2,N,Deamidated/12,M,Oxidation|CID	113635205 
EANHTSSSGLHDMR	3|1/2,N,Deamidated|CID	113639700 
EANHTSSSGLHDMR	3|2/2,N,Deamidated/12,M,Oxidation|CID	113644269 
EANQTQLR	2|1/2,N,Deamidated|CID	20167313 
EANWFPDVCTSIPITVGGNMSSLK	3|2/8,C,Carbamidomethyl/18,N,Deamidated|	16180051 
EANWFPDVCTSIPITVGGNMSSLK	3|3/8,C,Carbamidomethyl/18,N,Deamidated/19,M,Oxidation|	16185040 
EANYRYGNVQMHQSVALEVSVDAGNPVR	4|1/7,N,Deamidated|	132177810 
EANYRYGNVQMHQSVALEVSVDAGNPVR	4|2/7,N,Deamidated/10,M,Oxidation|	132182211 
EAPAEGVGPAAEAAPSAK	2|0|	33363122 
EAPLEQPLWQSR	2|0|	68998579 
EAPSLNEHLPISTSGVGATAVCMTVGR	3|2/5,N,Deamidated/21,C,Carbamidomethyl|	62988387 
EAPSLNEHLPISTSGVGATAVCMTVGR	3|3/5,N,Deamidated/21,C,Carbamidomethyl/22,M,Oxidation|	62994720 
EAPTHMFVVSGVTK	2|0|	31630893 
EAPTHMFVVSGVTK	2|1/5,M,Oxidation|	31634519 
EAPVMLWDESSFPDIPGAVSANMTVK	2|1/21,N,Deamidated|	20176342 
EAPVMLWDESSFPDIPGAVSANMTVK	2|2/21,N,Deamidated/22,M,Oxidation|	20182431 
EAPVMLWDESSFPDIPGAVSANMTVK	2|2/4,M,Oxidation/21,N,Deamidated|	20188097 
EAPVMLWDESSFPDIPGAVSANMTVK	2|3/4,M,Oxidation/21,N,Deamidated/22,M,Oxidation|	20193762 
EAPVMLWDESSFPDIPGAVSANMTVK	3|1/21,N,Deamidated|	20199447 
EAPVMLWDESSFPDIPGAVSANMTVK	3|2/21,N,Deamidated/22,M,Oxidation|	20204220 
EAPVMLWDESSFPDIPGAVSANMTVK	3|2/4,M,Oxidation/21,N,Deamidated|	20207577 
EAPVMLWDESSFPDIPGAVSANMTVK	3|3/4,M,Oxidation/21,N,Deamidated/22,M,Oxidation|	20211316 
EAPYFYNDTVTFK	2|1/6,N,Deamidated|	20250238 
EAQNFSVPEGGSLTLAPPLLR	2|1/3,N,Deamidated|	20258798 
EAQNQSICSLAELLELAK	2|2/3,N,Deamidated/7,C,Carbamidomethyl|	20263409 
EAQNQSICSLAELLELAK	3|2/3,N,Deamidated/7,C,Carbamidomethyl|	20267010 
EAQNTTEVYVK	2|1/3,N,Deamidated|	20280685 
EAQVMTSQLR	2|0|	104576541 
EAQVMTSQLR	2|1/4,M,Oxidation|	104580943 
EARPPSPAVANSSLQR	2|1/10,N,Deamidated|	20294591 
EARPPSPAVANSSLQR	3|1/10,N,Deamidated|	20299610 
EASDESMNGLSKR	2|1/7,N,Deamidated|	100241253 
EASDESMNGLSKR	2|2/6,M,Oxidation/7,N,Deamidated|	100246605 
EASIVGENETYPR	2|1/7,N,Deamidated|	20315582 
EASPNPEDGIVR	2|0|	20326089 
EASPQPSNLAMGR	2|1/7,N,Deamidated|CID	2423883 
EASPQPSNLAMGR	2|2/7,N,Deamidated/10,M,Oxidation|CID	2429829 
EASQNITYICK	2|2/4,N,Deamidated/9,C,Carbamidomethyl|	20340412 
EATATFNSTADR	2|1/6,N,Deamidated|	20347006 
EATDVIIIHSK	2|0|	20359975 
EATGYPLISINETGTPSAAGPQGPR	3|1/10,N,Deamidated|	115275262 
EAVEPPGNCIQNFGLSCSTRFPAK	3|3/8,C,Carbamidomethyl/11,N,Deamidated/16,C,Carbamidomethyl|	108244793 
EAVFAVNALNISEK	2|1/9,N,Deamidated|	20370098 
EAVNDCDIRETCSGNSSQCAPNIHK	4|4/5,C,Carbamidomethyl/11,C,Carbamidomethyl/14,N,Deamidated/18,C,Carbamidomethyl|	20379604 
EAVNTLCTYVTGEHPAR	3|1/6,C,Carbamidomethyl|	113477996 
EAWDSSNDTVQPDSIIEK	2|1/6,N,Deamidated|	20393359 
EAWLLQAAEK	2|0|	72198283 
EAWNNVTVWGSR	2|1/4,N,Deamidated|	20402702 
EAYAEEFGNETWGVTK	2|1/8,N,Deamidated|	20412099 
EAYNVSYAWK	2|1/3,N,Deamidated|	20421019 
EAYPYSGSYYGGQAGGDR	2|0|CID	10645576 
ECACAPVMRCVNFTSSGCSR	3|4/1,C,Carbamidomethyl/3,C,Carbamidomethyl/9,C,Carbamidomethyl/17,C,Carbamidomethyl|	122606260 
ECACAPVMRCVNFTSSGCSR	3|5/1,C,Carbamidomethyl/3,C,Carbamidomethyl/7,M,Oxidation/9,C,Carbamidomethyl/17,C,Carbamidomethyl|	122613225 
ECACSPAMSCGNTTIATCRR	3|4/1,C,Carbamidomethyl/3,C,Carbamidomethyl/9,C,Carbamidomethyl/17,C,Carbamidomethyl|	111236539 
ECACSPAMSCGNTTIATCRR	3|5/1,C,Carbamidomethyl/3,C,Carbamidomethyl/7,M,Oxidation/9,C,Carbamidomethyl/17,C,Carbamidomethyl|	111243687 
ECANDYLQTSSDGTK	2|2/1,C,Carbamidomethyl/3,N,Deamidated|	99056273 
ECDQRGIVLTTTNCEHELGNK	3|3/1,C,Carbamidomethyl/12,N,Deamidated/13,C,Carbamidomethyl|	59741864 
ECDQRGIVLTTTNCEHELGNK	4|3/1,C,Carbamidomethyl/12,N,Deamidated/13,C,Carbamidomethyl|	59748797 
ECEDHTKTPGCAPCDEYGDKFDSVNSQVK	3|3/1,C,Carbamidomethyl/10,C,Carbamidomethyl/13,C,Carbamidomethyl|	13693465 
ECEDHTKTPGCAPCDEYGDKFDSVNSQVK	4|3/1,C,Carbamidomethyl/10,C,Carbamidomethyl/13,C,Carbamidomethyl|	13701174 
ECFHDNCSAAL	2|3/1,C,Carbamidomethyl/5,N,Deamidated/6,C,Carbamidomethyl|	27284922 
ECFHEAPSQATCSNMGWDKR	4|3/1,C,Carbamidomethyl/11,C,Carbamidomethyl/13,N,Deamidated|	133446723 
ECFHEAPSQATCSNMGWDKR	4|4/1,C,Carbamidomethyl/11,C,Carbamidomethyl/13,N,Deamidated/14,M,Oxidation|	133455037 
ECFSHLTCSR	2|2/1,C,Carbamidomethyl/7,C,Carbamidomethyl|	99064293 
ECGRVGENFTAAVG	2|1/7,N,Deamidated|	2482530 
ECHFFNGTER	2|2/1,C,Carbamidomethyl/5,N,Deamidated|	20429380 
ECHLETTTNNNVCK	2|3/1,C,Carbamidomethyl/8,N,Deamidated/12,C,Carbamidomethyl|	111475194 
ECHLETTTNNNVCK	3|3/1,C,Carbamidomethyl/8,N,Deamidated/12,C,Carbamidomethyl|	111479848 
ECLISFPPGNVSYNK	2|2/1,C,Carbamidomethyl/9,N,Deamidated|	135059669 
ECLVHAEVCR	2|2/1,C,Carbamidomethyl/8,C,Carbamidomethyl|	59808780 
ECLVHAEVCR	3|2/1,C,Carbamidomethyl/8,C,Carbamidomethyl|	59813121 
ECMNTAR	2|2/1,C,Carbamidomethyl/3,N,Deamidated|	835045 
ECMNTAR	2|3/1,C,Carbamidomethyl/2,M,Oxidation/3,N,Deamidated|	841947 
ECNCGEETYDTK	2|2/1,C,Carbamidomethyl/3,C,Carbamidomethyl|	111293989 
ECNQSVNCVCGGCICR	2|5/1,C,Carbamidomethyl/7,C,Carbamidomethyl/9,C,Carbamidomethyl/12,C,Carbamidomethyl/14,C,Carbamidomethyl|	46970764 
ECNVGTGLVR	2|2/1,C,Carbamidomethyl/2,N,Deamidated|	122699046 
ECPIPDAPVVTNVTVK	2|2/1,C,Carbamidomethyl/11,N,Deamidated|	20439638 
ECPIPQFAGNPPMTWK	2|1/1,C,Carbamidomethyl|	20452043 
ECPIPQFAGNPPMTWK	2|2/1,C,Carbamidomethyl/12,M,Oxidation|	20456539 
ECPQEQERLPLQEQLGGEADPGVQLSR	3|1/1,C,Carbamidomethyl|	32518577 
ECPQEQERLPLQEQLGGEADPGVQLSR	4|1/1,C,Carbamidomethyl|	32524644 
ECPTGIECCYANMLQTSENR	2|4/1,C,Carbamidomethyl/7,C,Carbamidomethyl/8,C,Carbamidomethyl/18,N,Deamidated|	46945739 
ECPTGIECCYANMLQTSENR	2|5/1,C,Carbamidomethyl/7,C,Carbamidomethyl/8,C,Carbamidomethyl/12,M,Oxidation/18,N,Deamidated|	46950869 
ECPTGIECCYANMLQTSENR	3|4/1,C,Carbamidomethyl/7,C,Carbamidomethyl/8,C,Carbamidomethyl/18,N,Deamidated|	46957857 
ECPTGIECCYANMLQTSENR	3|5/1,C,Carbamidomethyl/7,C,Carbamidomethyl/8,C,Carbamidomethyl/12,M,Oxidation/18,N,Deamidated|	46961527 
ECQEQEVSNLLDR	2|1/1,C,Carbamidomethyl|	98995322 
ECSDNGSVCHFGPGHDCDCPPSK	3|5/1,C,Carbamidomethyl/4,N,Deamidated/8,C,Carbamidomethyl/16,C,Carbamidomethyl/18,C,Carbamidomethyl|CID	42573494 
ECSLNVTCLDGSPCEGGSPAANCSCLEGLAGQR	3|7/1,C,Carbamidomethyl/4,N,Deamidated/7,C,Carbamidomethyl/13,C,Carbamidomethyl/21,N,Deamidated/22,C,Carbamidomethyl/24,C,Carbamidomethyl|	20471068 
ECSNFSNETVR	2|2/1,C,Carbamidomethyl/3,N,Deamidated|	111302369 
ECSPTFSPNSNETR	2|2/1,C,Carbamidomethyl/10,N,Deamidated|	111312485 
ECSQNYTTPSGVIK	2|2/1,C,Carbamidomethyl/4,N,Deamidated|	20480757 
ECSVGNPCGNGTCK	2|4/1,C,Carbamidomethyl/7,C,Carbamidomethyl/9,N,Deamidated/12,C,Carbamidomethyl|CID	20490096 
ECTHLSSIK	2|1/1,C,Carbamidomethyl|	98950469 
ECTLTSNTK	2|1/1,C,Carbamidomethyl|	20497867 
ECTPAVGSKVGRTMHYNAEIGGLYHDFR	5|2/1,C,Carbamidomethyl/16,N,Deamidated|	95228231 
ECTPAVGSKVGRTMHYNAEIGGLYHDFR	5|3/1,C,Carbamidomethyl/13,M,Oxidation/16,N,Deamidated|	95233293 
ECVDTDECSVGNPCGNGTCK	2|5/1,C,Carbamidomethyl/7,C,Carbamidomethyl/13,C,Carbamidomethyl/15,N,Deamidated/18,C,Carbamidomethyl|CID	20507097 
ECVLTGDK	2|1/1,C,Carbamidomethyl|	111162665 
EDAAVNCTDISVQK	2|2/5,N,Deamidated/6,C,Carbamidomethyl|CID	20515552 
EDALNETR	2|1/4,N,Deamidated|	20525121 
EDAQINTTIGSVTAQDPDAAR	2|1/5,N,Deamidated|	20533846 
EDAQINTTIGSVTAQDPDAAR	3|1/5,N,Deamidated|	20539112 
EDAQINTTIGSVTAQDPDAARNPVK	3|1/5,N,Deamidated|	20553898 
EDDGVPVICQVEHPAVTGNLQTQR	3|1/8,C,Carbamidomethyl|	20565628 
EDDTTLVTATVENETYTLK	2|1/12,N,Deamidated|	20574150 
EDDTTLVTATVENETYTLK	3|1/12,N,Deamidated|	20578801 
EDDWNSGER	2|0|	20593231 
EDEAMSCSENCSSA	4|3/6,C,Carbamidomethyl/9,N,Deamidated/10,C,Carbamidomethyl|	20602173 
EDEAMSCSENCSSA	4|4/4,M,Oxidation/6,C,Carbamidomethyl/9,N,Deamidated/10,C,Carbamidomethyl|	20609617 
EDECIRYHPGPEVANSR	3|1/3,C,Carbamidomethyl|	136845251 
EDERSNCDIEDTCR	2|3/5,N,Deamidated/6,C,Carbamidomethyl/12,C,Carbamidomethyl|CID	18214415 
EDERSNCDIEDTCR	3|3/5,N,Deamidated/6,C,Carbamidomethyl/12,C,Carbamidomethyl|CID	18219430 
EDEVNSSFTSGR	2|1/4,N,Deamidated|	20635372 
EDFASNEVVYYNAKDDLDPEKNDSEPGSQR	4|1/21,N,Deamidated|	20644069 
EDFNQTLTSNEQTSR	2|1/3,N,Deamidated|	20656619 
EDFVQTAGTQHCNAAV	2|2/11,C,Carbamidomethyl/12,N,Deamidated|	33804783 
EDGAQVNSTPAQSVMHHYGEKKLCKQDNPVLVTVK	5|1/23,C,Carbamidomethyl|	134777612 
EDGAQVNSTPAQSVMHHYGEKKLCKQDNPVLVTVK	5|2/14,M,Oxidation/23,C,Carbamidomethyl|	134783895 
EDGHRNFSCL	2|2/5,N,Deamidated/8,C,Carbamidomethyl|	20667427 
EDGHRNFSCLAVLDLMSR	3|2/5,N,Deamidated/8,C,Carbamidomethyl|	20680959 
EDGHRNFSCLAVLDLMSR	3|3/5,N,Deamidated/8,C,Carbamidomethyl/15,M,Oxidation|	20687675 
EDGHRNFSCLAVLDLMSR	4|2/5,N,Deamidated/8,C,Carbamidomethyl|	20695959 
EDGHRNFSCLAVLDLMSR	4|3/5,N,Deamidated/8,C,Carbamidomethyl/15,M,Oxidation|	20701769 
EDGNEEDKENQGDETQGQQPPQR	3|0|	20736362 
EDGQSYPEGNPQTEHVCMWK	3|1/16,C,Carbamidomethyl|	118556012 
EDGQSYPEGNPQTEHVCMWK	3|2/16,C,Carbamidomethyl/17,M,Oxidation|	118563372 
EDGTQAIWR	2|0|	54198925 
EDHGANFSCR	2|2/5,N,Deamidated/8,C,Carbamidomethyl|	20748076 
EDHGANFSCR	3|2/5,N,Deamidated/8,C,Carbamidomethyl|	20754873 
EDIGNYSCLVR	2|2/4,N,Deamidated/7,C,Carbamidomethyl|	20777052 
EDKALMNGSESR	2|1/6,N,Deamidated|	20785973 
EDKALMNGSESR	2|2/5,M,Oxidation/6,N,Deamidated|	20792794 
EDLLQKLEQDNER	3|0|	68466860 
EDLQELNDR	2|0|	20814064 
EDNPDKNPEAPLNVSR	2|1/12,N,Deamidated|	20821869 
EDNPDKNPEAPLNVSR	3|1/12,N,Deamidated|	20827074 
EDNSSYSNTYSK	2|2/2,N,Deamidated/7,N,Deamidated|	99770989 
EDNSTYIMR	2|1/2,N,Deamidated|	20844698 
EDNSTYIMR	2|2/2,N,Deamidated/7,M,Oxidation|	20850047 
EDNSTYNFR	2|1/2,N,Deamidated|CID	20865922 
EDNWGTTGFQNLSER	2|1/10,N,Deamidated|	86702149 
EDNWGTTGFQNLSER	3|1/10,N,Deamidated|	86710786 
EDNYQSIYQGTSHR	2|1/2,N,Deamidated|	141358090 
EDNYQSIYQGTSHR	3|1/2,N,Deamidated|	141365270 
EDPHTTSMRNSAWLR	3|1/9,N,Deamidated|	99886347 
EDPHTTSMRNSAWLR	3|2/7,M,Oxidation/9,N,Deamidated|	99892262 
EDPSDSYNSWSP	2|1/7,N,Deamidated|CID	18455612 
EDPSVESTVGLYSALSNGGVCTTDGLR	2|2/16,N,Deamidated/20,C,Carbamidomethyl|	113803859 
EDPSVESTVGLYSALSNGGVCTTDGLR	3|2/16,N,Deamidated/20,C,Carbamidomethyl|	113808860 
EDQLPESSSLNATTASAHPHENADFDLAGSA	3|2/10,N,Deamidated/21,N,Deamidated|	59065953 
EDQSEIQPALLSK	2|0|	103827594 
EDQSILCTGESGAGK	2|1/6,C,Carbamidomethyl|	20880055 
EDQTEYLEER	2|0|	20885823 
EDQTQLNVTTEDWVSGLGR	2|1/6,N,Deamidated|	70475538 
EDSCAEYPGYTFNCGEKKTTEFNR	4|2/3,C,Carbamidomethyl/13,C,Carbamidomethyl|CID	33673098 
EDSLQDAWDYVQAQVK	2|0|	20894619 
EDSLQDAWDYVQAQVK	3|0|	20898734 
EDSNYTIKMR	2|1/3,N,Deamidated|	55333103 
EDSNYTIKMR	2|2/3,N,Deamidated/8,M,Oxidation|	55337321 
EDSQIPALTNEAMSNATLR	2|2/9,N,Deamidated/14,N,Deamidated|	112727682 
EDSQIPALTNEAMSNATLR	2|3/9,N,Deamidated/12,M,Oxidation/14,N,Deamidated|	112732234 
EDSSVHVPSALNR	2|1/11,N,Deamidated|	122787645 
EDSSVHVPSALNR	3|1/11,N,Deamidated|	122794749 
EDSVKGQEMKETLNVLWYR	3|1/13,N,Deamidated|	55251357 
EDSVKGQEMKETLNVLWYR	3|2/8,M,Oxidation/13,N,Deamidated|	55256819 
EDSVKGQEMKETLNVLWYR	4|1/13,N,Deamidated|	55261943 
EDSVKGQEMKETLNVLWYR	4|2/8,M,Oxidation/13,N,Deamidated|	55267225 
EDSVLGSEKNR	2|0|	55875008 
EDTANATYAILFLEDSEDK	2|0|	110336151 
EDVDYHLYPHGPGLNPNASTGQE	3|1/16,N,Deamidated|	20912228 
EDVSQCGMMR	2|1/5,C,Carbamidomethyl|	106924389 
EDVSQCGMMR	2|2/5,C,Carbamidomethyl/7,M,Oxidation|	106928706 
EDVSQCGMMR	2|2/5,C,Carbamidomethyl/8,M,Oxidation|	106933107 
EDVSQCGMMR	2|3/5,C,Carbamidomethyl/7,M,Oxidation/8,M,Oxidation|	106937448 
EDVTWNMDK	2|0|	131627970 
EDVTWNMDK	2|1/6,M,Oxidation|	131632172 
EDVVASPSHPIDNPGFAPFVESR	3|0|	29577683 
EDYKVDYPDQSVR	2|0|	109448253 
EDYKVDYPDQSVR	3|0|	109452361 
EEAENTLQSFR	2|0|	20923293 
EEAEPVEILGTANEIR	2|1/12,N,Deamidated|CID	9473991 
EEAMLYHNQTAELR	2|1/7,N,Deamidated|	20933415 
EEAMLYHNQTAELR	2|2/3,M,Oxidation/7,N,Deamidated|	20937827 
EEAMLYHNQTAELR	3|1/7,N,Deamidated|	20942379 
EEAMLYHNQTAELR	3|2/3,M,Oxidation/7,N,Deamidated|	20946851 
EECFPDTGPAYLNCTGAK	2|3/2,C,Carbamidomethyl/12,N,Deamidated/13,C,Carbamidomethyl|	18799298 
EECSPRDAGAEDVDCKLCDYCQLTYRVSK	4|4/2,C,Carbamidomethyl/14,C,Carbamidomethyl/17,C,Carbamidomethyl/20,C,Carbamidomethyl|	57693323 
EEDFGNTSGR	2|1/5,N,Deamidated|	20970677 
EEDKQQIMALEMNR	2|0|	68374646 
EEDKQQIMALEMNR	2|1/11,M,Oxidation|	68377651 
EEDKQQIMALEMNR	2|1/7,M,Oxidation|	68380681 
EEDKQQIMALEMNR	2|2/7,M,Oxidation/11,M,Oxidation|	68383710 
EEEAIQLDGLNASQIR	2|1/10,N,Deamidated|	20979506 
EEEAIQLDGLNASQIR	3|1/10,N,Deamidated|	20984282 
EEEEFNTGPLSVLTQSVK	2|0|	20999164 
EEEFPALHLNSCK	2|1/11,C,Carbamidomethyl|	21004337 
EEEPELIIGTVNEAR	2|1/11,N,Deamidated|CID	123664815 
EEFNNDQCQTPPKKNTDK	3|3/3,N,Deamidated/7,C,Carbamidomethyl/14,N,Deamidated|	14279315 
EEFNNDQCQTPPKKNTDK	4|3/3,N,Deamidated/7,C,Carbamidomethyl/14,N,Deamidated|	14286760 
EEFPPSSTTFENDQTVFPAPKSPLK	3|1/11,N,Deamidated|	124306497 
EEFYNQTWVHR	2|1/4,N,Deamidated|	21018825 
EEFYNQTWVHR	3|1/4,N,Deamidated|	21025250 
EEGDWNSSK	2|1/5,N,Deamidated|	21041438 
EEGELLGR	2|0|	64566178 
EEGGEGDNPGPDAGPGAR	2|0|CID	33077318 
EEGSPLELER	2|0|	21050530 
EEIELYQENVLELSPVATHDK	3|1/8,N,Deamidated|	93650711 
EEIHEAVCSSEPENVQADPENYTSLLVTWERPR	4|2/7,C,Carbamidomethyl/20,N,Deamidated|	21058929 
EEIHNSFGPEDEGNK	2|1/4,N,Deamidated|	27926124 
EEIHNSFGPEDEGNK	3|1/4,N,Deamidated|	27930766 
EEIIAFLDANLQIPTTK	2|1/9,N,Deamidated|	49745877 
EEIIAFLDANLQIPTTK	3|1/9,N,Deamidated|	49748507 
EEIMANNFSLESHNISLTEHSSMPVEK	3|2/6,N,Deamidated/13,N,Deamidated|	21071998 
EEIMANNFSLESHNISLTEHSSMPVEK	3|3/3,M,Oxidation/6,N,Deamidated/13,N,Deamidated|	21077010 
EEIMANNFSLESHNISLTEHSSMPVEK	3|3/6,N,Deamidated/13,N,Deamidated/22,M,Oxidation|	21083281 
EEIMANNFSLESHNISLTEHSSMPVEK	3|4/3,M,Oxidation/6,N,Deamidated/13,N,Deamidated/22,M,Oxidation|	21089711 
EEIMANNFSLESHNISLTEHSSMPVEK	4|2/6,N,Deamidated/13,N,Deamidated|	21097964 
EEIMANNFSLESHNISLTEHSSMPVEK	4|3/3,M,Oxidation/6,N,Deamidated/13,N,Deamidated|	21102276 
EEIMANNFSLESHNISLTEHSSMPVEK	4|3/6,N,Deamidated/13,N,Deamidated/22,M,Oxidation|	21106607 
EEIMANNFSLESHNISLTEHSSMPVEK	4|4/3,M,Oxidation/6,N,Deamidated/13,N,Deamidated/22,M,Oxidation|	21110939 
EEIWEDPWQYGR	2|0|	133857746 
EEIYWSNR	2|1/6,N,Deamidated|	53265976 
EEKAEVEAPETKRK	3|0|	120631423 
EEKDEGEEEGDK	2|0|	15785829 
EEKSNNQTQNGKHIR	3|1/9,N,Deamidated|	118370640 
EELDCTDNTGGCPPPNGLSGDSVCYVASK	3|4/4,C,Carbamidomethyl/7,N,Deamidated/11,C,Carbamidomethyl/23,C,Carbamidomethyl|	40615979 
EELENSSLATHASVR	2|1/4,N,Deamidated|	43981470 
EELENSSLATHASVR	3|1/4,N,Deamidated|	43987439 
EELLQWFLQEEK	2|0|CID	21159330 
EELMCPPSNCITK	2|3/4,C,Carbamidomethyl/8,N,Deamidated/9,C,Carbamidomethyl|	53556378 
EELMCPPSNCITK	2|4/3,M,Oxidation/4,C,Carbamidomethyl/8,N,Deamidated/9,C,Carbamidomethyl|	53559952 
EELNSGNPRR	2|1/3,N,Deamidated|	84507791 
EELPRHNDLLEIETPVAP	2|1/6,N,Deamidated|	96013126 
EELQANGSAPAADKEEPAAAGSGAASPSAAEK	3|1/5,N,Deamidated|	21168700 
EELTHNTIF	2|1/5,N,Deamidated|	63254676 
EELVGDNENEER	2|0|	33102885 
EELVQAEVHDAQGPSYAEGGVK	3|0|	97648279 
EELWNGNSPRR	2|1/4,N,Deamidated|	134197427 
EELWNGNSPRR	3|1/4,N,Deamidated|	134202562 
EENENVTLTFHPGSSSSLTS	2|1/4,N,Deamidated|	100354727 
EENLSCMTCP	2|3/2,N,Deamidated/5,C,Carbamidomethyl/8,C,Carbamidomethyl|	61270290 
EENLSCMTCP	2|4/2,N,Deamidated/5,C,Carbamidomethyl/6,M,Oxidation/8,C,Carbamidomethyl|	61274461 
EEPPQQREVR	2|0|	130551447 
EEPTLIIWLAVNK	2|1/11,N,Deamidated|	61428324 
EEPVQQPEGNTNSTTSKDESK	3|1/11,N,Deamidated|	33416453 
EEQFNSTFR	2|1/4,N,Deamidated|	21178518 
EEQFNSTYR	2|1/4,N,Deamidated|	21185674 
EEQKNLTVCPDGALFEQK	2|2/4,N,Deamidated/8,C,Carbamidomethyl|	21191452 
EEQKNLTVCPDGALFEQK	3|2/4,N,Deamidated/8,C,Carbamidomethyl|	21196531 
EEQYNSTYR	2|1/4,N,Deamidated|	21212414 
EERPLNASALK	2|1/5,N,Deamidated|	21220519 
EESPFVGNPGNITGAR	2|1/10,N,Deamidated|	21229373 
EESQNESLATLTIQGIR	2|1/4,N,Deamidated|	21239696 
EETCPVFNFFHYHTQQR	4|2/3,C,Carbamidomethyl/7,N,Deamidated|	135296553 
EETILENSTLFVK	2|1/6,N,Deamidated|	127078677 
EETLLYDSNTSSMADR	2|1/8,N,Deamidated|	21249635 
EETLLYDSNTSSMADR	2|2/8,N,Deamidated/12,M,Oxidation|	21256733 
EETQAFDGVNPVVK	2|0|	113817279 
EETVLATVQALQTASHLSQQADLR	3|0|	21274532 
EETVNLTTDSR	2|1/4,N,Deamidated|	21285038 
EEVGQNGSR	2|1/5,N,Deamidated|	21292030 
EEVPLDKMLENEYSVNLISHGFFPR	4|1/15,N,Deamidated|	64613481 
EEVPLDKMLENEYSVNLISHGFFPR	4|2/7,M,Oxidation/15,N,Deamidated|	64618395 
EEVSEYCSHMIGSGHLQSLQR	3|1/6,C,Carbamidomethyl|	21298744 
EEVSEYCSHMIGSGHLQSLQR	3|2/6,C,Carbamidomethyl/9,M,Oxidation|	21307261 
EEVSEYCSHMIGSGHLQSLQR	4|1/6,C,Carbamidomethyl|	21314471 
EEVSEYCSHMIGSGHLQSLQR	4|2/6,C,Carbamidomethyl/9,M,Oxidation|	21321478 
EEVSNYTLTVVATDK	2|1/4,N,Deamidated|	21352597 
EEVSWDTENSHPQHTITNLSPYTNVSVK	3|2/17,N,Deamidated/23,N,Deamidated|	21361573 
EEVSWDTENSHPQHTITNLSPYTNVSVK	4|2/17,N,Deamidated/23,N,Deamidated|	21366338 
EEVYPSNLTWVAHVVK	2|1/6,N,Deamidated|	124068427 
EEVYPSNLTWVAHVVK	3|1/6,N,Deamidated|	124072527 
EEYLPHGLLRKFLPALA	2|0|	64184218 
EEYLPHGLLRKFLPALA	3|0|	64189806 
EEYNTTLPQF	2|1/3,N,Deamidated|CID	21384191 
EEYNTTLPQFMPYEDGIYSVIQK	2|1/3,N,Deamidated|	21386812 
EEYNTTLPQFMPYEDGIYSVIQK	2|2/3,N,Deamidated/10,M,Oxidation|	21394024 
EEYNTTLPQFMPYEDGIYSVIQK	3|1/3,N,Deamidated|	21400492 
EEYNTTLPQFMPYEDGIYSVIQK	3|2/3,N,Deamidated/10,M,Oxidation|	21405690 
EEYYQSWTDNEIAK	2|1/9,N,Deamidated|	54492801 
EFAMLNINYTR	2|1/5,N,Deamidated|	137476992 
EFAMLNINYTR	2|2/3,M,Oxidation/5,N,Deamidated|	137481076 
EFAQEMTFNISSSSR	2|1/8,N,Deamidated|	21436470 
EFAQEMTFNISSSSR	2|2/5,M,Oxidation/8,N,Deamidated|	21440848 
EFAVPTSLGLNETIQR	2|1/10,N,Deamidated|CID	53545994 
EFAYEMEGVGSGEER	2|0|	140142145 
EFAYEMEGVGSGEER	2|1/5,M,Oxidation|	140145116 
EFCERTNHFGVFR	3|2/2,C,Carbamidomethyl/6,N,Deamidated|	27707772 
EFCERTNHFGVFR	4|2/2,C,Carbamidomethyl/6,N,Deamidated|	27712726 
EFCFHTNEHGR	2|2/2,C,Carbamidomethyl/6,N,Deamidated|	42700890 
EFCFHTNEHGR	3|2/2,C,Carbamidomethyl/6,N,Deamidated|	42707919 
EFDYNATDHAGK	2|1/4,N,Deamidated|	21454838 
EFEDISCNR	2|2/6,C,Carbamidomethyl/7,N,Deamidated|	99559105 
EFESSGIDQWCNR	2|2/10,C,Carbamidomethyl/11,N,Deamidated|	39471595 
EFESSGIDQWCNR	3|2/10,C,Carbamidomethyl/11,N,Deamidated|	39478935 
EFFGQLNANTNR	2|1/6,N,Deamidated|	93931284 
EFFQNAAVR	2|0|	26979963 
EFHGVVTPYSTTWVK	2|0|	113265884 
EFHGVVTPYSTTWVK	3|0|	113269162 
EFICDTTLIK	2|1/3,C,Carbamidomethyl|	114761880 
EFIQEVNYT	2|1/6,N,Deamidated|	125186597 
EFKQNNLQDSK	2|1/4,N,Deamidated|	14253590 
EFKQNNLQDSK	3|1/4,N,Deamidated|	14259061 
EFLFHTKCHQENEVGR	3|2/7,C,Carbamidomethyl/11,N,Deamidated|	61591515 
EFLGPGEDPNGTLIIQNVNK	2|2/9,N,Deamidated/18,N,Deamidated|	21463903 
EFLNSSSAICTNTK	2|2/3,N,Deamidated/9,C,Carbamidomethyl|	6025505 
EFNFTGR	2|1/2,N,Deamidated|	27861017 
EFNIKNQSFVTVDESKLGPHK	4|1/5,N,Deamidated|	56142680 
EFNITEFAEYNSALPTTEYESRPDTDTR	3|2/2,N,Deamidated/10,N,Deamidated|	107468436 
EFNITLIHPK	2|1/2,N,Deamidated|	21476132 
EFNLNSCNR	2|2/2,N,Deamidated/6,C,Carbamidomethyl|	79111562 
EFNNWFNVTGSDK	2|1/6,N,Deamidated|	21487238 
EFNSTQILGAIK	2|1/2,N,Deamidated|	48458894 
EFNTDGYGHK	2|1/2,N,Deamidated|	46389818 
EFNTTVSCDQQGTNHR	2|2/2,N,Deamidated/7,C,Carbamidomethyl|	21496202 
EFNVTVTVR	2|1/2,N,Deamidated|CID	21505029 
EFPSFYNVDNANR	2|1/9,N,Deamidated|	79121536 
EFTENRYLGGTFLHK	3|1/4,N,Deamidated|	62235804 
EFTIFSQMAR	2|0|	52665039 
EFTIFSQMAR	2|1/7,M,Oxidation|	52671907 
EFTKGGSLEVLNVNK	2|0|	104799724 
EFTKGGSLEVLNVNK	3|0|	104806745 
EFTNHGGECAGCR	2|3/3,N,Deamidated/8,C,Carbamidomethyl/11,C,Carbamidomethyl|	42827917 
EFTYAPNNIR	2|1/6,N,Deamidated|	27050086 
EFVENSECIQCHP	2|2/7,C,Carbamidomethyl/10,C,Carbamidomethyl|	21512919 
EFVENSECIQCHPECLPQAMNITCTGR	3|5/7,C,Carbamidomethyl/10,C,Carbamidomethyl/14,C,Carbamidomethyl/20,N,Deamidated/23,C,Carbamidomethyl|	21522270 
EFVENSECIQCHPECLPQAMNITCTGR	3|6/7,C,Carbamidomethyl/10,C,Carbamidomethyl/14,C,Carbamidomethyl/19,M,Oxidation/20,N,Deamidated/23,C,Carbamidomethyl|	21526533 
EFVENSECIQCHPECLPQAMNITCTGR	4|5/7,C,Carbamidomethyl/10,C,Carbamidomethyl/14,C,Carbamidomethyl/20,N,Deamidated/23,C,Carbamidomethyl|	21531273 
EFVENSECIQCHPECLPQAMNITCTGR	4|6/7,C,Carbamidomethyl/10,C,Carbamidomethyl/14,C,Carbamidomethyl/19,M,Oxidation/20,N,Deamidated/23,C,Carbamidomethyl|	21539242 
EFVTTNITQR	2|1/5,N,Deamidated|	28388638 
EFWSQVQNLCCDDNGHQQSR	3|3/9,C,Carbamidomethyl/10,C,Carbamidomethyl/13,N,Deamidated|	123285053 
EFYNQTWVHR	2|1/3,N,Deamidated|	21563602 
EFYVEAPQGTDNGNFSEYDR	2|1/13,N,Deamidated|	13046011 
EFYVEAPQGTDNGNFSEYDR	3|1/13,N,Deamidated|	13051529 
EGANDFVVTFNTSHLQ	2|1/10,N,Deamidated|	21574449 
EGANDFVVTFNTSHLQK	2|1/10,N,Deamidated|	21586053 
EGANDFVVTFNTSHLQK	3|1/10,N,Deamidated|	21592044 
EGANETTLIETEPLQYATR	2|1/3,N,Deamidated|	116362330 
EGANTVSYDR	2|1/3,N,Deamidated|	9243711 
EGANVASSSAAAAAGNPIK	2|1/3,N,Deamidated|	281163 
EGANVASSSAAAAAGNPIK	3|1/3,N,Deamidated|	285732 
EGAQNWPNDLILGMDASGFV	2|0|	99942794 
EGAQNWPNDLILGMDASGFV	2|1/13,M,Oxidation|	99947279 
EGCAQGLQK	2|1/2,C,Carbamidomethyl|	21610038 
EGCFHVNTHFRER	4|2/2,C,Carbamidomethyl/6,N,Deamidated|	42720817 
EGCQIASVNTTLLQL	2|2/2,C,Carbamidomethyl/8,N,Deamidated|	70526656 
EGDGAPGPNSTVLVHK	2|1/8,N,Deamidated|	21621574 
EGDNITLK	1|1/3,N,Deamidated|CID	21630804 
EGDNITLK	2|1/3,N,Deamidated|	21637357 
EGDTLVLTCAVTGNPRPNQIR	3|1/8,C,Carbamidomethyl|	21652591 
EGDTVTLSCNYNSSNPSVTR	2|3/8,C,Carbamidomethyl/11,N,Deamidated/14,N,Deamidated|	21662554 
EGDTVTLSCNYNSSNPSVTR	3|3/8,C,Carbamidomethyl/11,N,Deamidated/14,N,Deamidated|	21670055 
EGELFRR	2|0|	96037475 
EGELSLPQHQSGEHPANFSLGPVDLNV	3|2/16,N,Deamidated/25,N,Deamidated|	21688022 
EGELSLPQHQSGEHPANFSLGPVDLNVSGIYR	3|2/16,N,Deamidated/25,N,Deamidated|	21699322 
EGELSLPQHQSGEHPANFSLGPVDLNVSGIYR	4|2/16,N,Deamidated/25,N,Deamidated|	21705954 
EGFSANYSVLQSSVSEDFK	2|1/5,N,Deamidated|	21724561 
EGFSANYSVLQSSVSEDFK	3|1/5,N,Deamidated|	21729665 
EGGAFNSEFNDVQR	2|0|	93082202 
EGGKPVIMLGSSNDGYIVLLTAR	3|1/12,N,Deamidated|	125357551 
EGGKPVIMLGSSNDGYIVLLTAR	3|2/7,M,Oxidation/12,N,Deamidated|	125362296 
EGGPTAGILFQNIYAVLCSGIR	3|2/11,N,Deamidated/17,C,Carbamidomethyl|	49680587 
EGGTMALSGISDFGNISATAGENYSVVSWVPK	2|2/14,N,Deamidated/22,N,Deamidated|	21744944 
EGGTMALSGISDFGNISATAGENYSVVSWVPK	2|3/4,M,Oxidation/14,N,Deamidated/22,N,Deamidated|	21750837 
EGGTMALSGISDFGNISATAGENYSVVSWVPK	3|2/14,N,Deamidated/22,N,Deamidated|	21757770 
EGGTMALSGISDFGNISATAGENYSVVSWVPK	3|3/4,M,Oxidation/14,N,Deamidated/22,N,Deamidated|	21760378 
EGICNGFTALCPASDPKPNFTDCNR	3|4/3,C,Carbamidomethyl/10,C,Carbamidomethyl/18,N,Deamidated/22,C,Carbamidomethyl|	21780931 
EGIIIIKLVK	2|0|	48393320 
EGITLNSSNPSGNAF	2|2/5,N,Deamidated/8,N,Deamidated|	21790343 
EGITLNSSNPSGNAFLK	2|2/5,N,Deamidated/8,N,Deamidated|	21799370 
EGIWPGISNGTTDFPR	2|1/8,N,Deamidated|	30767040 
EGKPFYQMTSNATQ	2|1/10,N,Deamidated|	21811928 
EGKPFYQMTSNATQ	2|2/7,M,Oxidation/10,N,Deamidated|	21818663 
EGKPFYQMTSNATQA	2|1/10,N,Deamidated|CID	21839566 
EGKPFYQMTSNATQA	2|2/7,M,Oxidation/10,N,Deamidated|CID	21844015 
EGKPFYQMTSNATQAF	2|1/10,N,Deamidated|	21858056 
EGKPFYQMTSNATQAF	2|2/7,M,Oxidation/10,N,Deamidated|	21863752 
EGKPFYQMTSNATQAFWT	2|1/10,N,Deamidated|	21883804 
EGKPFYQMTSNATQAFWT	2|2/7,M,Oxidation/10,N,Deamidated|	21888836 
EGKPFYQMTSNATQAFWTK	2|1/10,N,Deamidated|	21904489 
EGKPFYQMTSNATQAFWTK	2|2/7,M,Oxidation/10,N,Deamidated|	21911063 
EGKPFYQMTSNATQAFWTK	3|1/10,N,Deamidated|	21917166 
EGKPFYQMTSNATQAFWTK	3|2/7,M,Oxidation/10,N,Deamidated|	21925117 
EGKPTSGLEPSTPSANLDNR	3|1/15,N,Deamidated|	104024424 
EGKQVGSGVTTDQVQAEAK	2|0|	21956005 
EGKQVGSGVTTDQVQAEAK	3|0|	21964004 
EGKQVGSGVTTDQVQAEAKESGPTTYK	3|0|	21986506 
EGKQVGSGVTTDQVQAEAKESGPTTYK	4|0|	21993209 
EGLCSGYAPIFPHR	3|1/3,C,Carbamidomethyl|	40865663 
EGLLELHTDR	2|0|	115650449 
EGLPDLNKTLR	2|1/6,N,Deamidated|	64927597 
EGLPDLNKTLR	3|1/6,N,Deamidated|	64932676 
EGLTNKIDK	2|1/4,N,Deamidated|	55380081 
EGMFNDTLR	2|1/4,N,Deamidated|	22014407 
EGMFNDTLR	2|2/2,M,Oxidation/4,N,Deamidated|	22019022 
EGNASDSTHLDIVSFTEQLAVYK	3|1/2,N,Deamidated|	59177067 
EGNGTFECGACR	2|3/2,N,Deamidated/7,C,Carbamidomethyl/10,C,Carbamidomethyl|	22031438 
EGNLTLEGVTR	2|1/2,N,Deamidated|	22040408 
EGNSTVDCLK	2|2/2,N,Deamidated/7,C,Carbamidomethyl|	22049273 
EGNTDTHLVSK	2|0|	45825433 
EGNTGTLPQIIK	2|1/2,N,Deamidated|	53724521 
EGNTLESR	2|1/2,N,Deamidated|	39890102 
EGNTYTEHGSVDGR	2|1/2,N,Deamidated|	124694655 
EGNTYTEHGSVDGR	3|1/2,N,Deamidated|	124698496 
EGPLSAAAANLTQYGLLK	2|1/9,N,Deamidated|	4981939 
EGPPAAFSGHNASSGR	2|1/10,N,Deamidated|	22057195 
EGPYSISVLYGDEEVPR	2|0|	22071069 
EGQAFSPLPANSLMSR	2|1/10,N,Deamidated|CID	69836605 
EGQAFSPLPANSLMSR	2|2/10,N,Deamidated/13,M,Oxidation|CID	69841847 
EGQQYNITR	2|1/5,N,Deamidated|	22079347 
EGQSCSVNINCGCVSCECR	3|5/4,C,Carbamidomethyl/10,C,Carbamidomethyl/12,C,Carbamidomethyl/15,C,Carbamidomethyl/17,C,Carbamidomethyl|	107715185 
EGQVNQYEGQSCTSY	2|2/4,N,Deamidated/11,C,Carbamidomethyl|	129628617 
EGQYNQESVQ	2|1/4,N,Deamidated|	129591380 
EGRDSPEDFVYQFK	3|0|	22090383 
EGSGYFFLNTSTADVVK	2|1/8,N,Deamidated|	22101144 
EGSLPGNSTISIR	2|1/6,N,Deamidated|	22110625 
EGSPVLLNCLMYK	2|1/8,C,Carbamidomethyl|	22119735 
EGSPVLLNCLMYK	2|2/8,C,Carbamidomethyl/10,M,Oxidation|	22124420 
EGSSTDLHSTGK	2|0|	69736306 
EGTGNCVSTAQDEFF	2|2/4,N,Deamidated/5,C,Carbamidomethyl|	112319470 
EGTMLNCECK	2|2/6,C,Carbamidomethyl/8,C,Carbamidomethyl|	22137087 
EGTMLNCECK	2|3/3,M,Oxidation/6,C,Carbamidomethyl/8,C,Carbamidomethyl|	22142630 
EGTNHYLVNK	2|1/8,N,Deamidated|	40760948 
EGTNIGYGHGYGSQDMDQCIVDPYSR	2|2/3,N,Deamidated/18,C,Carbamidomethyl|	42376801 
EGTNIGYGHGYGSQDMDQCIVDPYSR	2|3/3,N,Deamidated/15,M,Oxidation/18,C,Carbamidomethyl|	42381599 
EGTNIGYGHGYGSQDMDQCIVDPYSR	3|2/3,N,Deamidated/18,C,Carbamidomethyl|	42386560 
EGTNIGYGHGYGSQDMDQCIVDPYSR	3|3/3,N,Deamidated/15,M,Oxidation/18,C,Carbamidomethyl|	42391991 
EGTNIGYGHGYGSQDMDQCIVDPYSR	4|2/3,N,Deamidated/18,C,Carbamidomethyl|	42397205 
EGTNIGYGHGYGSQDMDQCIVDPYSR	4|3/3,N,Deamidated/15,M,Oxidation/18,C,Carbamidomethyl|	42402625 
EGTVQNFDCTFVLYPESGR	2|2/5,N,Deamidated/8,C,Carbamidomethyl|	123496335 
EGTVQNFDCTFVLYPESGR	3|2/5,N,Deamidated/8,C,Carbamidomethyl|	123501193 
EGVFTVAPVMTKVTVPENVGTVLK	3|1/17,N,Deamidated|	123991872 
EGVFTVAPVMTKVTVPENVGTVLK	3|2/9,M,Oxidation/17,N,Deamidated|	123997352 
EGVGPCYGHEMCDVGNNYYTTCK	3|4/5,C,Carbamidomethyl/11,C,Carbamidomethyl/16,N,Deamidated/21,C,Carbamidomethyl|	15171649 
EGVGPCYGHEMCDVGNNYYTTCK	3|5/5,C,Carbamidomethyl/10,M,Oxidation/11,C,Carbamidomethyl/16,N,Deamidated/21,C,Carbamidomethyl|	15176855 
EGVNLIIQSNYALGPLATLLQER	3|1/9,N,Deamidated|	79507132 
EGVPLGPPENISATR	2|1/9,N,Deamidated|	22158882 
EGYINNTLSIFK	2|1/4,N,Deamidated|	22167991 
EGYVEDPR	2|0|	135759121 
EGYYGYTGAFR	2|0|	22178616 
EHAAILPNATLTPVSR	2|1/7,N,Deamidated|	22191883 
EHALLAYTLGVK	2|0|	22200936 
EHALLAYTLGVK	3|0|	22205666 
EHDLPMVALEQMQGFNPGLNGTDR	3|1/19,N,Deamidated|	22225716 
EHDLPMVALEQMQGFNPGLNGTDR	3|2/11,M,Oxidation/19,N,Deamidated|	22230193 
EHDLPMVALEQMQGFNPGLNGTDR	3|2/5,M,Oxidation/19,N,Deamidated|	22235779 
EHDLPMVALEQMQGFNPGLNGTDR	3|3/5,M,Oxidation/11,M,Oxidation/19,N,Deamidated|	22241686 
EHEGAIYPDNTTDFQR	2|1/9,N,Deamidated|	22268628 
EHEGAIYPDNTTDFQR	3|1/9,N,Deamidated|	22272341 
EHGLANTVQVLNVLQTELDVCR	3|2/5,N,Deamidated/20,C,Carbamidomethyl|	129738753 
EHHNHDFNSHNTITLPSDR	4|2/3,N,Deamidated/10,N,Deamidated|	60321067 
EHINIPLDITELSHR	3|0|	43893783 
EHLAVSNGRYQTTQYSGR	3|1/6,N,Deamidated|	116175200 
EHLNSNSNSLTR	2|1/3,N,Deamidated|	84663038 
EHNEFNSSMAR	2|1/5,N,Deamidated|	22288883 
EHNEFNSSMAR	2|2/5,N,Deamidated/8,M,Oxidation|	22293345 
EHNEFNSSMAR	3|1/5,N,Deamidated|	22298371 
EHNEFNSSMAR	3|2/5,N,Deamidated/8,M,Oxidation|	22306406 
EHNPNIYYIACAPTN	2|1/10,C,Carbamidomethyl|	3408877 
EHPTNISGYLQPL	2|1/4,N,Deamidated|	139445506 
EHRSELNLR	3|0|	22335956 
EHSTCEFTNSFGR	2|2/4,C,Carbamidomethyl/8,N,Deamidated|	108725318 
EHSTCEFTNSFGR	3|2/4,C,Carbamidomethyl/8,N,Deamidated|	108731061 
EHTDFLDY	2|0|	13820245 
EHTSETFGAIHHYK	4|0|CID	30742529 
EHYNLSAATCSPGQMCGH	2|3/3,N,Deamidated/9,C,Carbamidomethyl/15,C,Carbamidomethyl|	22345981 
EHYNLSAATCSPGQMCGH	2|4/3,N,Deamidated/9,C,Carbamidomethyl/14,M,Oxidation/15,C,Carbamidomethyl|	22351782 
EHYNLSAATCSPGQMCGH	3|3/3,N,Deamidated/9,C,Carbamidomethyl/15,C,Carbamidomethyl|	22358194 
EHYNLSAATCSPGQMCGH	3|4/3,N,Deamidated/9,C,Carbamidomethyl/14,M,Oxidation/15,C,Carbamidomethyl|	22364699 
EHYNLSAATCSPGQMCGHYTQVVWAK	3|3/3,N,Deamidated/9,C,Carbamidomethyl/15,C,Carbamidomethyl|	22398211 
EHYNLSAATCSPGQMCGHYTQVVWAK	3|4/3,N,Deamidated/9,C,Carbamidomethyl/14,M,Oxidation/15,C,Carbamidomethyl|	22405657 
EHYNLSAATCSPGQMCGHYTQVVWAK	4|3/3,N,Deamidated/9,C,Carbamidomethyl/15,C,Carbamidomethyl|	22415135 
EHYNLSAATCSPGQMCGHYTQVVWAK	4|4/3,N,Deamidated/9,C,Carbamidomethyl/14,M,Oxidation/15,C,Carbamidomethyl|	22420652 
EIAANAGMGVPSWK	2|1/4,N,Deamidated|	10558190 
EIAANAGMGVPSWK	2|2/4,N,Deamidated/7,M,Oxidation|	10561772 
EIAKELEAAKR	2|0|	1368457 
EIAKELEAAKR	3|0|	1372864 
EIANATAKPEDR	2|1/3,N,Deamidated|	22456611 
EIANATAKPEDR	3|1/3,N,Deamidated|	22462254 
EIANATAKPEDRNDPMLLYNK	3|1/3,N,Deamidated|	22477333 
EIANATAKPEDRNDPMLLYNK	3|2/3,N,Deamidated/15,M,Oxidation|	22484430 
EIANATAKPEDRNDPMLLYNK	4|1/3,N,Deamidated|	22492039 
EIANATAKPEDRNDPMLLYNK	4|2/3,N,Deamidated/15,M,Oxidation|	22499416 
EICEVFTPDFSSGVK	2|1/2,C,Carbamidomethyl|	47033463 
EIDIPIPQNR	2|0|	47195462 
EIDLLTLVIGAR	2|0|	35214458 
EIDTSNGNFIDFAK	2|1/7,N,Deamidated|CID	14592396 
EIFVANGTQGK	1|1/5,N,Deamidated|	22526963 
EIFVANGTQGK	2|1/5,N,Deamidated|	22531341 
EIFVSGAWSVLNMSQTSK	2|1/11,N,Deamidated|	124252656 
EIFVSGAWSVLNMSQTSK	2|2/11,N,Deamidated/12,M,Oxidation|	124257131 
EIFYPIYDNIVVPEVTSEK	2|1/8,N,Deamidated|	114794258 
EIFYPIYDNIVVPEVTSEK	3|1/8,N,Deamidated|	114799327 
EIGNIISDAMK	2|0|	22550476 
EIGNIISDAMK	2|1/9,M,Oxidation|	22554660 
EIHEDNSTR	2|1/5,N,Deamidated|	22567885 
EIHNTGNTGWISFLR	2|1/3,N,Deamidated|	53654333 
EIHNTGNTGWISFLR	3|1/3,N,Deamidated|	53658808 
EIIEPILNVSTT	2|1/7,N,Deamidated|	49201671 
EIKNFRTGPEIVK	3|1/3,N,Deamidated|	52304258 
EIKTVESITDIRADIDKKYR	4|0|	22574906 
EILFETLR	2|0|	115701815 
EINDCIGGTVLNISK	2|2/4,C,Carbamidomethyl/11,N,Deamidated|	22586834 
EINESEPIVVYDK	2|1/2,N,Deamidated|	22598530 
EINNMTVPSK	2|1/3,N,Deamidated|	22604517 
EINNMTVPSK	2|2/3,N,Deamidated/4,M,Oxidation|	22611728 
EINSLNLTESH	2|1/5,N,Deamidated|	22628563 
EINSLNLTESHN	2|1/5,N,Deamidated|	22641114 
EINSLNLTESHNS	2|1/5,N,Deamidated|	22648837 
EINSLNLTESHNSR	2|1/5,N,Deamidated|	22662011 
EINSLNLTESHNSR	3|1/5,N,Deamidated|	22666965 
EINTSYSPQHSE	2|1/2,N,Deamidated|	42881433 
EINTYGSIPVNQER	2|1/2,N,Deamidated|	125558003 
EIPIIQNPSNDNTVEAEFLK	2|1/9,N,Deamidated|	61434681 
EIPQSQMMNVSQVNNK	2|1/8,N,Deamidated|	93952338 
EIPQSQMMNVSQVNNK	2|2/6,M,Oxidation/8,N,Deamidated|	93956047 
EIPQSQMMNVSQVNNK	2|2/7,M,Oxidation/8,N,Deamidated|	93959780 
EIPQSQMMNVSQVNNK	2|3/6,M,Oxidation/7,M,Oxidation/8,N,Deamidated|	93963513 
EIRHNSTGCLR	2|2/4,N,Deamidated/8,C,Carbamidomethyl|	22682157 
EIRHNSTGCLR	3|2/4,N,Deamidated/8,C,Carbamidomethyl|	22686989 
EIRPPIAK	2|0|	49072653 
EIRPPIAK	3|0|	49078332 
EISGFGFVK	2|0|	48301358 
EISNNITSVPQEGYR	2|1/3,N,Deamidated|	109081252 
EITAAVMLIDNSLFSQR	2|1/10,N,Deamidated|	46866898 
EITAAVMLIDNSLFSQR	2|2/6,M,Oxidation/10,N,Deamidated|	46869588 
EITAAVMLIDNSLFSQR	3|1/10,N,Deamidated|	46873866 
EITAAVMLIDNSLFSQR	3|2/6,M,Oxidation/10,N,Deamidated|	46877078 
EITAEDENLHLEYPSVELVK	3|1/7,N,Deamidated|	70730217 
EITALAPSTMK	2|0|	22703286 
EITALAPSTMK	2|1/9,M,Oxidation|	22708893 
EITGFLLIQAWPENR	2|1/13,N,Deamidated|	22723791 
EITTNQSIIIGGLFPGTK	2|1/4,N,Deamidated|	22729971 
EITTYRNGTTER	2|1/6,N,Deamidated|	120148625 
EIVCNVTLGGER	2|2/3,C,Carbamidomethyl/4,N,Deamidated|	22738461 
EIVCNVTLGGERR	2|2/3,C,Carbamidomethyl/4,N,Deamidated|	22750954 
EIVHIQAGQCGNQIGAK	2|1/9,C,Carbamidomethyl|	22760394 
EIVHIQAGQCGNQIGAK	3|1/9,C,Carbamidomethyl|	22765318 
EIVHLQAGQCGN	2|1/9,C,Carbamidomethyl|	22780959 
EIVHLQAGQCGNQIGAK	2|1/9,C,Carbamidomethyl|	22791120 
EIVHLQAGQCGNQIGAK	3|1/9,C,Carbamidomethyl|	22796051 
EKEAASSDQKRLTEEPLGEAR	4|0|	108368452 
EKEGKPFYQMTSNATQ	2|1/12,N,Deamidated|	22815364 
EKEGKPFYQMTSNATQ	2|2/9,M,Oxidation/12,N,Deamidated|	22819536 
EKEGKPFYQMTSNATQAFWTK	3|1/12,N,Deamidated|	22832640 
EKEGKPFYQMTSNATQAFWTK	3|2/9,M,Oxidation/12,N,Deamidated|	22839899 
EKEKYINDR	3|0|	58555817 
EKESPDDNSLQPDDGR	2|1/7,N,Deamidated|	13867814 
EKESPDDNSLQPDDGR	3|1/7,N,Deamidated|	13872121 
EKEVPPFPEKPLGR	3|0|	124211293 
EKGELFVLGDPVKKSDQTAVGD	3|0|	34655187 
EKISCYNFISDNGPVR	2|2/4,C,Carbamidomethyl/6,N,Deamidated|	14646441 
EKISCYNFISDNGPVR	3|2/4,C,Carbamidomethyl/6,N,Deamidated|	14650954 
EKKISSENAAAQVAATTR	3|1/7,N,Deamidated|	46748529 
EKLEKGEDEEDEEEGK	3|0|	15795336 
EKNLVEQTK	2|1/2,N,Deamidated|	56735937 
EKNTSESVPR	2|1/2,N,Deamidated|	58094593 
EKNTSESVPR	3|1/2,N,Deamidated|	58100107 
EKNTTAECWDEK	2|2/2,N,Deamidated/7,C,Carbamidomethyl|CID	22864064 
EKNTTSIY	2|1/2,N,Deamidated|	115339287 
EKPEAGTYSVNNGNDT	2|1/13,N,Deamidated|	22873348 
EKPEAGTYSVNNGNDTC	2|2/13,N,Deamidated/16,C,Carbamidomethyl|	22880794 
EKPEAGTYSVNNGNDTCLLAT	2|2/13,N,Deamidated/16,C,Carbamidomethyl|	22884111 
EKPEAGTYSVNNGNDTCLLATMGLQLNITQDK	3|3/13,N,Deamidated/16,C,Carbamidomethyl/26,N,Deamidated|	22893742 
EKPEAGTYSVNNGNDTCLLATMGLQLNITQDK	3|4/13,N,Deamidated/16,C,Carbamidomethyl/21,M,Oxidation/26,N,Deamidated|	22898356 
EKPVGDLSSPNETK	2|1/10,N,Deamidated|	22914707 
EKPYFPIPEEYTFIQNVPLEDR	3|0|	22921538 
EKRNTASNTVFR	3|2/3,N,Deamidated/7,N,Deamidated|	9507952 
EKSASTVSAPNHSEVVISPNPLNDLK	3|1/22,N,Deamidated|	86658409 
EKSDDEGSEEMDF	2|0|	55363342 
EKSDDEGSEEMDF	2|1/10,M,Oxidation|	55369428 
EKSRQKDDLVAEIPNR	4|0|	84764794 
EKSVVYDNVVVEGTK	2|1/7,N,Deamidated|	132733691 
EKSVVYDNVVVEGTK	3|1/7,N,Deamidated|	132736806 
EKTEVEPFENIEVYNLMCDLLR	3|1/17,C,Carbamidomethyl|	22934886 
EKTEVEPFENIEVYNLMCDLLR	3|2/16,M,Oxidation/17,C,Carbamidomethyl|	22940895 
EKTPELLQYFK	3|0|	28884401 
EKTPVDGMVVDAMER	3|0|	121977952 
EKTPVDGMVVDAMER	3|1/12,M,Oxidation|	121982620 
EKTPVDGMVVDAMER	3|1/7,M,Oxidation|	121987313 
EKTPVDGMVVDAMER	3|2/7,M,Oxidation/12,M,Oxidation|	121992005 
EKVENGSETGPLPPELQPLLEGEVK	3|1/4,N,Deamidated|	22955594 
EKVQSLQTLAANNSALAK	3|1/11,N,Deamidated|	22960440 
ELAEVEQQMK	2|0|	4231820 
ELAEVEQQMK	2|1/8,M,Oxidation|	4235022 
ELAILQLLEK	2|0|	49919648 
ELAITENR	2|1/6,N,Deamidated|	64089068 
ELAPLPPWQPVGQNFTLR	2|1/13,N,Deamidated|	22971399 
ELAPLPPWQPVGQNFTLR	3|1/13,N,Deamidated|	22974806 
ELASQIVLNISAR	2|1/8,N,Deamidated|	22988547 
ELAVPDGYTNR	2|1/9,N,Deamidated|	23002087 
ELDAHQALVGLLECAAGR	3|1/13,C,Carbamidomethyl|	32271051 
ELDCQLSGLQR	2|1/3,C,Carbamidomethyl|	16151159 
ELDESLQVAER	2|0|	23010731 
ELDLTCNITTDR	2|2/5,C,Carbamidomethyl/6,N,Deamidated|	23019946 
ELDTEFTNGGSR	2|1/7,N,Deamidated|	70717002 
ELDTSLFQNGKQQTEKGYTGEFEER	3|0|	112822248 
ELDTSLFQNGKQQTEKGYTGEFEER	4|0|	112828630 
ELEALPLLEAPVK	2|0|	64324259 
ELEATVLNYHFVKEFTAAK	3|1/7,N,Deamidated|	29190458 
ELEDATETADAMNR	2|0|	23030177 
ELEDATETADAMNR	2|1/11,M,Oxidation|	23033152 
ELEEAEGNITR	2|1/7,N,Deamidated|CID	23042552 
ELENLTFILALNR	2|1/3,N,Deamidated|	59083271 
ELETHDAYQQAMSNDYH	3|1/13,N,Deamidated|	13174808 
ELETHDAYQQAMSNDYH	3|2/11,M,Oxidation/13,N,Deamidated|	13178478 
ELFDHDLSHQNSFDR	2|1/10,N,Deamidated|	100928338 
ELFDHDLSHQNSFDR	3|1/10,N,Deamidated|	100932508 
ELFDHDLSHQNSFDR	4|1/10,N,Deamidated|	100938738 
ELFFSVVPDYDCR	2|1/11,C,Carbamidomethyl|	14364115 
ELFLNDAFER	2|0|	27767947 
ELFNITNGAR	2|1/3,N,Deamidated|	23047882 
ELFNYNVPTIEFR	2|1/3,N,Deamidated|	135513635 
ELFPAPVLNA	2|1/8,N,Deamidated|	23055407 
ELFPAPVLNASV	2|1/8,N,Deamidated|	23066253 
ELFPAPVLNASVTSPL	2|1/8,N,Deamidated|	23075448 
ELGDNVSMILVPFK	2|1/4,N,Deamidated|	23084474 
ELGDNVSMILVPFK	2|2/4,N,Deamidated/7,M,Oxidation|	23091247 
ELGEESCYPNDMVLTNTGCCIDDCNDK	3|5/6,C,Carbamidomethyl/15,N,Deamidated/18,C,Carbamidomethyl/19,C,Carbamidomethyl/23,C,Carbamidomethyl|	122923123 
ELGEESCYPNDMVLTNTGCCIDDCNDK	3|6/6,C,Carbamidomethyl/11,M,Oxidation/15,N,Deamidated/18,C,Carbamidomethyl/19,C,Carbamidomethyl/23,C,Carbamidomethyl|	122928124 
ELGELSER	2|0|	64555851 
ELGLYNLMNITR	2|1/8,N,Deamidated|	23103467 
ELGLYNLMNITR	2|2/7,M,Oxidation/8,N,Deamidated|	23110275 
ELGPLYTNITADIGTDPR	2|1/7,N,Deamidated|	23128171 
ELGRPDAEYWNSQKDLLEQK	3|0|	23136361 
ELGRPDAEYWNSQKDLLEQKR	3|0|	23150670 
ELGRPDAEYWNSQKDLLEQKR	4|0|	23156487 
ELGVECLLWYR	2|1/5,C,Carbamidomethyl|	137912116 
ELGVVMYNCSCLAR	2|3/7,N,Deamidated/8,C,Carbamidomethyl/10,C,Carbamidomethyl|	23176353 
ELGVVMYNCSCLAR	2|4/5,M,Oxidation/7,N,Deamidated/8,C,Carbamidomethyl/10,C,Carbamidomethyl|	23179352 
ELHHLQEQNVSNAFLDK	2|1/8,N,Deamidated|	23189430 
ELHHLQEQNVSNAFLDK	3|1/8,N,Deamidated|	23192266 
ELHHLQEQNVSNAFLDKGEFYIGSK	3|1/8,N,Deamidated|	23206858 
ELHHLQEQNVSNAFLDKGEFYIGSK	4|1/8,N,Deamidated|	23213041 
ELHKWGLDPLVK	2|0|	123638847 
ELIGKPKPYYEIGER	2|0|	23234681 
ELIGKPKPYYEIGER	3|0|	23237915 
ELISNASDALDK	2|1/4,N,Deamidated|	23256030 
ELISNSSDALDK	2|1/4,N,Deamidated|	23263913 
ELIVYSKIPDNDTVVFGR	2|1/10,N,Deamidated|	54851787 
ELIVYSKIPDNDTVVFGR	3|1/10,N,Deamidated|	54858231 
ELIVYSKIPDNDTVVFGR	4|1/10,N,Deamidated|	54864861 
ELKSNMYEQQHK	3|1/4,N,Deamidated|	58625643 
ELKSNMYEQQHK	3|2/4,N,Deamidated/5,M,Oxidation|	58630598 
ELLASNSLGQGMIQGR	2|1/5,N,Deamidated|	103963667 
ELLASNSLGQGMIQGR	2|2/5,N,Deamidated/11,M,Oxidation|	103970759 
ELLDSDVQLVLDRFLQVYPEITKGVQK	3|0|	130435932 
ELLDSDVQLVLDRFLQVYPEITKGVQK	4|0|	130441480 
ELLEEVGQNGSR	2|1/8,N,Deamidated|	23271587 
ELLLDFANSSAELTGCLVR	2|2/7,N,Deamidated/15,C,Carbamidomethyl|	23281739 
ELLLLSNLQDIISSGTSAQLN	2|1/6,N,Deamidated|	65038187 
ELLLNTSEVTVR	2|1/4,N,Deamidated|	23290311 
ELLPGAQLYETNFLFCPKETVDKQ	3|2/11,N,Deamidated/15,C,Carbamidomethyl|	28895394 
ELLQQVDTSTR	2|0|	23300457 
ELLSEPSLATLALTHLNSGR	3|0|	64798463 
ELNASASCFTTLHNCATGLMK	3|3/7,C,Carbamidomethyl/13,N,Deamidated/14,C,Carbamidomethyl|	97713293 
ELNASASCFTTLHNCATGLMK	3|4/7,C,Carbamidomethyl/13,N,Deamidated/14,C,Carbamidomethyl/19,M,Oxidation|	97719855 
ELNDTGSYFFQMK	2|1/2,N,Deamidated|	23306125 
ELNDTGSYFFQMK	2|2/2,N,Deamidated/11,M,Oxidation|	23310364 
ELNEFVTGNNHK	2|1/2,N,Deamidated|CID	33349674 
ELNEPTINQLEACTSTIEIVR	2|2/7,N,Deamidated/12,C,Carbamidomethyl|	49232014 
ELNEPTINQLEACTSTIEIVR	3|1/7,N,Deamidated|	49239621 
ELNEPTINQLEACTSTIEIVR	3|2/7,N,Deamidated/12,C,Carbamidomethyl|	49247041 
ELNESENSVFQAVYGLQR	2|1/2,N,Deamidated|	23323653 
ELNILFLNK	2|1/7,N,Deamidated|	23328977 
ELNLTTLTANDSAYR	2|1/2,N,Deamidated|	110699154 
ELNMVHSQVK	2|0|	106879921 
ELNMVHSQVK	2|1/3,M,Oxidation|	106883577 
ELNNVGNCENNTCETTHNVNNEVCK	3|5/7,C,Carbamidomethyl/9,N,Deamidated/12,C,Carbamidomethyl/19,N,Deamidated/23,C,Carbamidomethyl|	86112574 
ELNPLCEAQPEPDIPKASLCNR	3|2/5,C,Carbamidomethyl/19,C,Carbamidomethyl|	64204957 
ELNSTAITR	2|1/2,N,Deamidated|	110735071 
ELNTSEGSLDITR	2|1/2,N,Deamidated|	47265488 
ELNYNTESPLSIK	2|1/2,N,Deamidated|	116030969 
ELPAQKWWHTGALYR	3|0|	23333428 
ELPDGQVITIGNER	2|0|	23348833 
ELPGVCNETMMALWEECKPCLK	3|4/5,C,Carbamidomethyl/6,N,Deamidated/16,C,Carbamidomethyl/19,C,Carbamidomethyl|	23357968 
ELPGVCNETMMALWEECKPCLK	3|5/5,C,Carbamidomethyl/6,N,Deamidated/10,M,Oxidation/16,C,Carbamidomethyl/19,C,Carbamidomethyl|	23362516 
ELPGVCNETMMALWEECKPCLK	3|5/5,C,Carbamidomethyl/6,N,Deamidated/9,M,Oxidation/16,C,Carbamidomethyl/19,C,Carbamidomethyl|	23367084 
ELPGVCNETMMALWEECKPCLK	3|6/5,C,Carbamidomethyl/6,N,Deamidated/9,M,Oxidation/10,M,Oxidation/16,C,Carbamidomethyl/19,C,Carbamidomethyl|	23372785 
ELPIVPGEALCNGGLLSPPGAR	2|2/10,C,Carbamidomethyl/11,N,Deamidated|	48489323 
ELPIVPGEALCNGGLLSPPGAR	3|2/10,C,Carbamidomethyl/11,N,Deamidated|	48494125 
ELPIVPGEALCNGGLLSPPGAR	4|2/10,C,Carbamidomethyl/11,N,Deamidated|	48498673 
ELPMGVTNLTWAMWEQSMVK	2|1/7,N,Deamidated|	130199196 
ELPMGVTNLTWAMWEQSMVK	2|2/3,M,Oxidation/7,N,Deamidated|	130204304 
ELPMGVTNLTWAMWEQSMVK	2|2/7,N,Deamidated/12,M,Oxidation|	130209436 
ELPMGVTNLTWAMWEQSMVK	2|2/7,N,Deamidated/17,M,Oxidation|	130214569 
ELPMGVTNLTWAMWEQSMVK	2|3/3,M,Oxidation/7,N,Deamidated/12,M,Oxidation|	130219702 
ELPMGVTNLTWAMWEQSMVK	2|3/3,M,Oxidation/7,N,Deamidated/17,M,Oxidation|	130224859 
ELPMGVTNLTWAMWEQSMVK	2|3/7,N,Deamidated/12,M,Oxidation/17,M,Oxidation|	130230016 
ELPMGVTNLTWAMWEQSMVK	2|4/3,M,Oxidation/7,N,Deamidated/12,M,Oxidation/17,M,Oxidation|	130235174 
ELPMGVTNLTWAMWEQSMVK	3|1/7,N,Deamidated|	130240421 
ELPMGVTNLTWAMWEQSMVK	3|2/3,M,Oxidation/7,N,Deamidated|	130245114 
ELPMGVTNLTWAMWEQSMVK	3|2/7,N,Deamidated/12,M,Oxidation|	130249831 
ELPMGVTNLTWAMWEQSMVK	3|2/7,N,Deamidated/17,M,Oxidation|	130254549 
ELPMGVTNLTWAMWEQSMVK	3|3/3,M,Oxidation/7,N,Deamidated/12,M,Oxidation|	130259267 
ELPMGVTNLTWAMWEQSMVK	3|3/3,M,Oxidation/7,N,Deamidated/17,M,Oxidation|	130264009 
ELPMGVTNLTWAMWEQSMVK	3|3/7,N,Deamidated/12,M,Oxidation/17,M,Oxidation|	130268751 
ELPMGVTNLTWAMWEQSMVK	3|4/3,M,Oxidation/7,N,Deamidated/12,M,Oxidation/17,M,Oxidation|	130273494 
ELPPTLLGNSSEEESQLETNVTYWEE	2|2/8,N,Deamidated/19,N,Deamidated|	23396219 
ELPPTLLGNSSEEESQLETNVTYWEE	3|2/8,N,Deamidated/19,N,Deamidated|	23398777 
ELPTGGHR	2|0|	113720842 
ELPWAHCNHSWNTPHCMEDTMR	4|3/6,C,Carbamidomethyl/7,N,Deamidated/15,C,Carbamidomethyl|	23410582 
ELPWAHCNHSWNTPHCMEDTMR	4|4/6,C,Carbamidomethyl/7,N,Deamidated/15,C,Carbamidomethyl/16,M,Oxidation|	23415546 
ELPWAHCNHSWNTPHCMEDTMR	4|4/6,C,Carbamidomethyl/7,N,Deamidated/15,C,Carbamidomethyl/20,M,Oxidation|	23420530 
ELPWAHCNHSWNTPHCMEDTMR	4|5/6,C,Carbamidomethyl/7,N,Deamidated/15,C,Carbamidomethyl/16,M,Oxidation/20,M,Oxidation|	23425514 
ELQGSLVFSDYEEGNEDQNK	2|2/14,N,Deamidated/18,N,Deamidated|	124572080 
ELQGSLVFSDYEEGNEDQNK	3|2/14,N,Deamidated/18,N,Deamidated|	124577394 
ELQLEQNFFNCSCDIR	2|3/9,N,Deamidated/10,C,Carbamidomethyl/12,C,Carbamidomethyl|	23454570 
ELQLMQER	2|0|	68441088 
ELQLMQER	2|1/4,M,Oxidation|	68444516 
ELQLNHTGPQQDPR	2|1/4,N,Deamidated|	23464011 
ELQLNHTGPQQDPR	3|1/4,N,Deamidated|	23469825 
ELQMSMIANVGLPTPYPLK	2|1/8,N,Deamidated|	61470186 
ELQMSMIANVGLPTPYPLK	2|2/3,M,Oxidation/8,N,Deamidated|	61474729 
ELQMSMIANVGLPTPYPLK	2|2/5,M,Oxidation/8,N,Deamidated|	61479296 
ELQMSMIANVGLPTPYPLK	2|3/3,M,Oxidation/5,M,Oxidation/8,N,Deamidated|	61483863 
ELQNSVLETTLMPHNY	2|1/14,N,Deamidated|	23490497 
ELQNSVLETTLMPHNY	2|2/11,M,Oxidation/14,N,Deamidated|	23496806 
ELQNSVLETTLMPHNY	3|1/14,N,Deamidated|	23502268 
ELQNSVLETTLMPHNY	3|2/11,M,Oxidation/14,N,Deamidated|	23507973 
ELQNSVLETTLMPHNYS	2|1/14,N,Deamidated|	23535544 
ELQNSVLETTLMPHNYS	2|2/11,M,Oxidation/14,N,Deamidated|	23540296 
ELQNSVLETTLMPHNYS	3|1/14,N,Deamidated|	23545202 
ELQNSVLETTLMPHNYS	3|2/11,M,Oxidation/14,N,Deamidated|	23551726 
ELQNSVLETTLMPHNYSR	2|1/14,N,Deamidated|	23582372 
ELQNSVLETTLMPHNYSR	2|2/11,M,Oxidation/14,N,Deamidated|	23589730 
ELQNSVLETTLMPHNYSR	3|1/14,N,Deamidated|	23595562 
ELQNSVLETTLMPHNYSR	3|2/11,M,Oxidation/14,N,Deamidated|	23601954 
ELQNSVLETTLMPHNYSR	4|1/14,N,Deamidated|	23607729 
ELQNSVLETTLMPHNYSR	4|2/11,M,Oxidation/14,N,Deamidated|	23612567 
ELQPLSENATLTLISTK	2|1/7,N,Deamidated|	23653797 
ELQQFNYTWLR	2|1/5,N,Deamidated|	23659747 
ELQTIGCKQLNK	2|2/6,C,Carbamidomethyl/10,N,Deamidated|CID	56955853 
ELQYYVGQSFANAMYNACR	2|1/17,C,Carbamidomethyl|	23668428 
ELQYYVGQSFANAMYNACR	2|2/13,M,Oxidation/17,C,Carbamidomethyl|	23675591 
ELRTFLPQELGLEDN	2|0|	112424139 
ELSAAGLSDK	2|0|	33086276 
ELSEYNATAIK	2|1/5,N,Deamidated|	23695173 
ELSGGSGTNLDISDQGQITYNVCEYR	3|2/8,N,Deamidated/22,C,Carbamidomethyl|	19734678 
ELSLLLDGLELNK	2|1/11,N,Deamidated|	23707413 
ELSLNFNHNA	2|2/4,N,Deamidated/8,N,Deamidated|	81183196 
ELSNHPNNSCVSSAPTTR	2|2/6,N,Deamidated/9,C,Carbamidomethyl|	107762500 
ELSNHPNNSCVSSAPTTR	3|2/6,N,Deamidated/9,C,Carbamidomethyl|	107767214 
ELSQWHNLTVIAAEINNPK	3|1/6,N,Deamidated|	23720762 
ELSSFGDSNTQAHFR	2|1/8,N,Deamidated|	101533233 
ELSSFGDSNTQAHFR	3|1/8,N,Deamidated|	101537629 
ELSTQSSLGVK	2|0|	121118198 
ELSVIEPRNCHK	2|2/8,N,Deamidated/9,C,Carbamidomethyl|	47623849 
ELSVIEPRNCHK	3|2/8,N,Deamidated/9,C,Carbamidomethyl|	47626225 
ELSVWHNITIIATEIR	3|1/6,N,Deamidated|	23736256 
ELTHNVENCK	2|2/4,N,Deamidated/8,C,Carbamidomethyl|	78964217 
ELTLNVKGLVNHNDLESLRR	4|1/4,N,Deamidated|	65132353 
ELTNCTSAACK	2|3/3,N,Deamidated/4,C,Carbamidomethyl/9,C,Carbamidomethyl|	23752285 
ELTNQEQGK	2|0|	78842178 
ELTRFLPELELGDQNT	2|1/14,N,Deamidated|	112428571 
ELTRPNETTIHTAGH	3|1/5,N,Deamidated|	23761492 
ELTRPNETTIHTAGHSLAAGPEAGENQK	3|1/5,N,Deamidated|	23773345 
ELTRPNETTIHTAGHSLAAGPEAGENQK	4|1/5,N,Deamidated|	23780097 
ELTSEGELR	2|0|	115787059 
ELTTVNQSVETNHVTYAAYNTECSSGGK	2|3/11,N,Deamidated/19,N,Deamidated/22,C,Carbamidomethyl|	108384503 
ELTTVNQSVETNHVTYAAYNTECSSGGK	3|3/11,N,Deamidated/19,N,Deamidated/22,C,Carbamidomethyl|	108388439 
ELVASGMGWAAFNLSNVTGN	2|2/12,N,Deamidated/15,N,Deamidated|	23798821 
ELVASGMGWAAFNLSNVTGN	2|3/6,M,Oxidation/12,N,Deamidated/15,N,Deamidated|	23804055 
ELVASGMGWAAFNLSNVTGNSR	2|2/12,N,Deamidated/15,N,Deamidated|	23820231 
ELVASGMGWAAFNLSNVTGNSR	2|3/6,M,Oxidation/12,N,Deamidated/15,N,Deamidated|	23824461 
ELVASGMGWAAFNLSNVTGNSR	3|2/12,N,Deamidated/15,N,Deamidated|	23829166 
ELVASGMGWAAFNLSNVTGNSR	3|3/6,M,Oxidation/12,N,Deamidated/15,N,Deamidated|	23834091 
ELVATDCR	2|1/6,C,Carbamidomethyl|	1573719 
ELVPEGKVAVGFLQFDSNVLQR	3|0|	35591299 
ELWFKVNVQSETK	3|0|	55648053 
ELWILNRYL	2|0|	23859320 
ELWNVSNSVQACEER	2|2/3,N,Deamidated/11,C,Carbamidomethyl|	23870270 
ELWVDVAEANR	2|1/9,N,Deamidated|	23882374 
ELYEPIWQNFTDPQLR	2|1/8,N,Deamidated|	23893068 
ELYEPIWQNFTDPQLR	3|1/8,N,Deamidated|	23897225 
ELYKDNLHR	3|0|	43870665 
ELYNGTADITLR	2|1/3,N,Deamidated|	23911149 
EMALNQVVIEIR	2|0|	50559333 
EMALNQVVIEIR	2|1/1,M,Oxidation|	50563585 
EMAQPVDPAHNVSR	2|1/10,N,Deamidated|	23923052 
EMAQPVDPAHNVSR	2|2/1,M,Oxidation/10,N,Deamidated|	23927487 
EMAQPVDPAHNVSR	3|1/10,N,Deamidated|	23932442 
EMAQPVDPAHNVSR	3|2/1,M,Oxidation/10,N,Deamidated|	23937002 
EMATNSSYAAK	2|1/4,N,Deamidated|	5698944 
EMATNSSYAAK	2|2/1,M,Oxidation/4,N,Deamidated|	5704429 
EMCPAVNTSEYK	2|2/2,C,Carbamidomethyl/6,N,Deamidated|CID	23961015 
EMCPAVNTSEYK	2|3/1,M,Oxidation/2,C,Carbamidomethyl/6,N,Deamidated|CID	23967327 
EMDNVRSALVQTGATR	3|1/3,N,Deamidated|	5506994 
EMDNVRSALVQTGATR	3|2/1,M,Oxidation/3,N,Deamidated|	5511605 
EMEENFAVEAANYQDTIGR	2|0|	23981994 
EMEENFAVEAANYQDTIGR	2|1/1,M,Oxidation|	23985568 
EMFNAFAISDVPPTDGK	2|1/3,N,Deamidated|CID	16785130 
EMFNAFAISDVPPTDGK	2|2/1,M,Oxidation/3,N,Deamidated|CID	16788486 
EMGLQTNPYN	2|0|	65793383 
EMGLQTNPYN	2|1/1,M,Oxidation|	65798781 
EMGNLITSEAVYSFK	2|1/3,N,Deamidated|	105228645 
EMGNLITSEAVYSFK	2|2/1,M,Oxidation/3,N,Deamidated|	105232981 
EMISTPELVDSAPNGKK	2|1/13,N,Deamidated|	50436072 
EMISTPELVDSAPNGKK	2|2/1,M,Oxidation/13,N,Deamidated|	50439076 
EMISTPELVDSAPNGKK	3|1/13,N,Deamidated|	50441302 
EMISTPELVDSAPNGKK	3|2/1,M,Oxidation/13,N,Deamidated|	50446119 
EMQALSYTNTISH	2|1/8,N,Deamidated|	66102363 
EMQALSYTNTISH	2|2/1,M,Oxidation/8,N,Deamidated|	66108539 
EMSPDNAEEYVKYKTKYDR	4|1/5,N,Deamidated|	138417120 
EMSPDNAEEYVKYKTKYDR	4|2/1,M,Oxidation/5,N,Deamidated|	138423184 
EMSSNSETNIVNEHSLFAILMPSHK	4|2/4,N,Deamidated/11,N,Deamidated|	50476831 
EMSSNSETNIVNEHSLFAILMPSHK	4|3/1,M,Oxidation/4,N,Deamidated/11,N,Deamidated|	50482158 
EMSSNSETNIVNEHSLFAILMPSHK	4|3/4,N,Deamidated/11,N,Deamidated/20,M,Oxidation|	50487509 
EMSSNSETNIVNEHSLFAILMPSHK	4|4/1,M,Oxidation/4,N,Deamidated/11,N,Deamidated/20,M,Oxidation|	50492861 
EMVNQLVQEPITYK	2|1/3,N,Deamidated|	138392677 
EMVNQLVQEPITYK	2|2/1,M,Oxidation/3,N,Deamidated|	138397647 
ENAIDSSIR	2|1/1,N,Deamidated|	50688835 
ENALYSNAVREVR	2|1/1,N,Deamidated|	96125335 
ENALYSNAVREVR	3|1/1,N,Deamidated|	96129306 
ENANTNVSMPR	2|1/1,N,Deamidated|	6820521 
ENANTNVSMPR	2|2/1,N,Deamidated/8,M,Oxidation|	6823982 
ENATITDK	2|1/1,N,Deamidated|	51154793 
ENATTDLLTK	2|1/1,N,Deamidated|	23999118 
ENATVPENEEEIIR	2|1/1,N,Deamidated|	24010038 
ENCDDWAVCAACSSEYSPRCDVVPLHR	4|5/1,N,Deamidated/2,C,Carbamidomethyl/8,C,Carbamidomethyl/11,C,Carbamidomethyl/19,C,Carbamidomethyl|	5916014 
ENCEVPVSK	2|2/1,N,Deamidated/2,C,Carbamidomethyl|	127929772 
ENCGPCPTLGNGENTEYKCCTR	3|5/2,C,Carbamidomethyl/5,C,Carbamidomethyl/13,N,Deamidated/18,C,Carbamidomethyl/19,C,Carbamidomethyl|CID	119505229 
ENCSENILDSMPDIR	2|2/1,N,Deamidated/2,C,Carbamidomethyl|	24019317 
ENCSENILDSMPDIR	2|3/1,N,Deamidated/2,C,Carbamidomethyl/10,M,Oxidation|	24023839 
ENCSSYIPR	2|2/1,N,Deamidated/2,C,Carbamidomethyl|	138493448 
ENDDTSLGAR	2|1/1,N,Deamidated|	66227990 
ENDETLERR	2|0|	96153529 
ENDNFNISK	2|1/5,N,Deamidated|	24038131 
ENDTGVVHQVEECR	2|2/1,N,Deamidated/12,C,Carbamidomethyl|	24046782 
ENDTGVVHQVEECR	3|2/1,N,Deamidated/12,C,Carbamidomethyl|	24050342 
ENDTHCIDFHYFVSSK	2|2/1,N,Deamidated/5,C,Carbamidomethyl|	24063974 
ENDTHCIDFHYFVSSK	3|2/1,N,Deamidated/5,C,Carbamidomethyl|	24069002 
ENDTHCIDFSYLLYSQK	3|2/1,N,Deamidated/5,C,Carbamidomethyl|	24084157 
ENDTILPYYTR	2|1/1,N,Deamidated|	139140255 
ENDTSPHR	2|1/1,N,Deamidated|	24094088 
ENEATVRWK	2|1/1,N,Deamidated|	96410048 
ENEDKENIETR	2|1/1,N,Deamidated|	82995273 
ENEDKYMCESSGFYPEAINITWEK	3|2/7,C,Carbamidomethyl/18,N,Deamidated|	24105052 
ENEDKYMCESSGFYPEAINITWEK	3|3/6,M,Oxidation/7,C,Carbamidomethyl/18,N,Deamidated|	24109917 
ENEQLATSPWVPK	2|1/1,N,Deamidated|	117595363 
ENETDMAIVK	2|1/1,N,Deamidated|	128019099 
ENETDMAIVK	2|2/1,N,Deamidated/5,M,Oxidation|	128022401 
ENEVSPPSSITELVSNDVIPDK	2|1/15,N,Deamidated|CID	99980951 
ENEYDPIVQTKLQSFPGSIEFTILLSK	3|1/1,N,Deamidated|	51329902 
ENEYTHLGT	2|1/1,N,Deamidated|	36609858 
ENFEQHLLHR	2|0|	43135742 
ENFEQHLLHR	3|0|	43142614 
ENFGTDEMPSPTNR	2|0|	85520146 
ENFGTDEMPSPTNR	2|1/7,M,Oxidation|	85524410 
ENFLYCLSKYPDTK	2|2/1,N,Deamidated/5,C,Carbamidomethyl|	105532055 
ENFYVVNSPSWIK	2|0|	108267577 
ENGCAEQKDEPVCSPCRTDGFSDHDVKTAYK	4|3/3,C,Carbamidomethyl/12,C,Carbamidomethyl/15,C,Carbamidomethyl|	8166057 
ENGCLVYNDTTMVCR	2|3/3,C,Carbamidomethyl/7,N,Deamidated/13,C,Carbamidomethyl|	24126731 
ENGCLVYNDTTMVCR	2|4/3,C,Carbamidomethyl/7,N,Deamidated/11,M,Oxidation/13,C,Carbamidomethyl|	24133945 
ENGKIADLTKVK	3|1/1,N,Deamidated|	57194349 
ENGMPMDIVNTSGR	2|1/9,N,Deamidated|	24154590 
ENGMPMDIVNTSGR	2|2/3,M,Oxidation/9,N,Deamidated|	24158664 
ENGMPMDIVNTSGR	2|2/5,M,Oxidation/9,N,Deamidated|	24164237 
ENGMPMDIVNTSGR	2|3/3,M,Oxidation/5,M,Oxidation/9,N,Deamidated|	24168409 
ENGNITVIQAHR	2|1/3,N,Deamidated|	24194783 
ENGSLPSNTSNDR	2|2/1,N,Deamidated/7,N,Deamidated|	24203495 
ENGTDTVQEEEESPAEGSK	2|1/1,N,Deamidated|	24212819 
ENGTDTVQEEEESPAEGSKDEPGEQVELK	3|1/1,N,Deamidated|	24223666 
ENGTIGETLDK	2|1/1,N,Deamidated|CID	66474862 
ENGTNLTFIGDK	2|2/1,N,Deamidated/4,N,Deamidated|	24232084 
ENHSGALSQQTYR	2|1/1,N,Deamidated|	138900827 
ENHSGALSQQTYR	3|1/1,N,Deamidated|	138907580 
ENHSNYR	2|1/1,N,Deamidated|	24242002 
ENHTEVQFQK	2|1/1,N,Deamidated|	24248635 
ENHTNFYGVR	2|1/4,N,Deamidated|	43262562 
ENINISECPGR	2|2/1,N,Deamidated/7,C,Carbamidomethyl|	50820015 
ENISMLNTADR	2|2/1,N,Deamidated/6,N,Deamidated|	66390147 
ENISMLNTADR	2|3/1,N,Deamidated/4,M,Oxidation/6,N,Deamidated|	66396971 
ENITGQYCH	2|2/1,N,Deamidated/7,C,Carbamidomethyl|	36841662 
ENIVATAK	2|1/1,N,Deamidated|	5843403 
ENIVGEHR	2|0|	47480589 
ENKGTTSKTKNSLLDSYFILDVELPR	4|0|	56881462 
ENKMNPYSK	2|0|	85446583 
ENKMNPYSK	2|1/3,M,Oxidation|	85452203 
ENKSSINGPVR	2|1/1,N,Deamidated|	128067727 
ENKTCTYFDK	2|2/1,N,Deamidated/4,C,Carbamidomethyl|CID	17389607 
ENLAQGFSTMPTTSR	2|1/1,N,Deamidated|	117412751 
ENLAQGFSTMPTTSR	2|2/1,N,Deamidated/9,M,Oxidation|	117416219 
ENLEGPSR	2|1/1,N,Deamidated|	36599191 
ENLIEEEALTYDVK	2|1/1,N,Deamidated|	16957949 
ENLIEEEALTYDVK	3|1/1,N,Deamidated|	16960272 
ENLIMDTTTR	2|1/1,N,Deamidated|	117164558 
ENLIMDTTTR	2|2/1,N,Deamidated/4,M,Oxidation|	117168670 
ENLKDASSFLAEWQNITK	2|1/14,N,Deamidated|	24257433 
ENLNQVAQYSNLGSHEFR	3|1/3,N,Deamidated|	83014789 
ENLPGDPTSNATSR	2|1/9,N,Deamidated|	24266720 
ENLTAPGSDSAVFFEQGTTR	2|1/1,N,Deamidated|	24273605 
ENLTAPGSDSAVFFEQGTTR	3|1/1,N,Deamidated|	24280444 
ENLTIVNHNSGLLPHPK	3|1/6,N,Deamidated|	63514921 
ENLTVFSFLGPIVNLSEPTAH	2|2/1,N,Deamidated/13,N,Deamidated|	24299606 
ENLTVFSFLGPIVNLSEPTAHEGSTVTVSCMAGAR	3|3/1,N,Deamidated/13,N,Deamidated/29,C,Carbamidomethyl|	24309051 
ENLTVFSFLGPIVNLSEPTAHEGSTVTVSCMAGAR	3|4/1,N,Deamidated/13,N,Deamidated/29,C,Carbamidomethyl/30,M,Oxidation|	24313863 
ENLTVFSFLGPIVNLSEPTAHEGSTVTVSCMAGAR	4|3/1,N,Deamidated/13,N,Deamidated/29,C,Carbamidomethyl|	24320609 
ENLTVFSFLGPIVNLSEPTAHEGSTVTVSCMAGAR	4|4/1,N,Deamidated/13,N,Deamidated/29,C,Carbamidomethyl/30,M,Oxidation|	24325669 
ENMQYGLTPKN	2|0|	56642839 
ENMQYGLTPKN	2|1/2,M,Oxidation|	56648272 
ENMVLNLSCEASGHPR	2|2/5,N,Deamidated/8,C,Carbamidomethyl|	24354900 
ENMVLNLSCEASGHPR	2|3/2,M,Oxidation/5,N,Deamidated/8,C,Carbamidomethyl|	24360154 
ENMVLNLSCEASGHPR	3|2/5,N,Deamidated/8,C,Carbamidomethyl|	24364773 
ENMVLNLSCEASGHPR	3|3/2,M,Oxidation/5,N,Deamidated/8,C,Carbamidomethyl|	24369909 
ENMVLNLSCEASGHPRPT	2|2/5,N,Deamidated/8,C,Carbamidomethyl|	24397287 
ENMVLNLSCEASGHPRPT	2|3/2,M,Oxidation/5,N,Deamidated/8,C,Carbamidomethyl|	24401726 
ENMVLNLSCEASGHPRPTISWNVNGTASEQDQDPQR	3|3/5,N,Deamidated/8,C,Carbamidomethyl/23,N,Deamidated|	24412338 
ENMVLNLSCEASGHPRPTISWNVNGTASEQDQDPQR	3|4/2,M,Oxidation/5,N,Deamidated/8,C,Carbamidomethyl/23,N,Deamidated|	24419284 
ENMVLNLSCEASGHPRPTISWNVNGTASEQDQDPQR	4|3/5,N,Deamidated/8,C,Carbamidomethyl/23,N,Deamidated|	24426476 
ENMVLNLSCEASGHPRPTISWNVNGTASEQDQDPQR	4|4/2,M,Oxidation/5,N,Deamidated/8,C,Carbamidomethyl/23,N,Deamidated|	24434263 
ENNDSEQAIYHVGAAATEVPFQDR	3|1/1,N,Deamidated|	5949571 
ENNDSNAIPDTLTAK	2|1/1,N,Deamidated|	50591530 
ENNDSNAIPDTLTAK	3|1/1,N,Deamidated|	50597935 
ENNFVPEVNLVTVCR	2|2/2,N,Deamidated/13,C,Carbamidomethyl|	29048099 
ENNIVYTRK	3|1/1,N,Deamidated|	51083773 
ENNLTVETIYK	2|1/2,N,Deamidated|	53998893 
ENNNITMR	2|1/3,N,Deamidated|	24468339 
ENNNITMR	2|2/3,N,Deamidated/6,M,Oxidation|	24473775 
ENNVITIDLVQNSSQK	2|1/11,N,Deamidated|	24489859 
ENPNTLLATSDK	2|1/3,N,Deamidated|CID	65384233 
ENPQILTQPSLGNTTAELSLLK	2|1/12,N,Deamidated|	93566307 
ENPQILTQPSLGNTTAELSLLK	3|1/12,N,Deamidated|	93571253 
ENPVEFDSLFNESK	2|1/10,N,Deamidated|	24499323 
ENQAAKLTR	2|1/1,N,Deamidated|	57091245 
ENQAQTRHLLLETQVK	3|1/1,N,Deamidated|	96397839 
ENQGDETQGQQPPQR	2|0|	24511538 
ENQLDPISLQILPVQEK	2|0|	94405224 
ENQLSHSYATGQ	2|1/1,N,Deamidated|	138837777 
ENQNHSYSLK	2|1/3,N,Deamidated|	24521071 
ENQTLSMGAATVQSR	2|1/1,N,Deamidated|	24532068 
ENQTLSMGAATVQSR	2|2/1,N,Deamidated/6,M,Oxidation|	24538420 
ENQTLSMGAATVQSR	3|1/1,N,Deamidated|	24543828 
ENQTLSMGAATVQSR	3|2/1,N,Deamidated/6,M,Oxidation|	24548433 
ENQVNVTCQVR	2|2/4,N,Deamidated/7,C,Carbamidomethyl|	24575144 
ENRPCSQFLNCSTPTS	2|3/4,C,Carbamidomethyl/9,N,Deamidated/10,C,Carbamidomethyl|	69359400 
ENSDSADYATSPVEESQR	2|1/1,N,Deamidated|CID	138554789 
ENSEEAHAMAPFTQIPR	2|1/1,N,Deamidated|	30020716 
ENSEEAHAMAPFTQIPR	2|2/1,N,Deamidated/8,M,Oxidation|	30025130 
ENSEEAHAMAPFTQIPR	3|1/1,N,Deamidated|	30028612 
ENSEEAHAMAPFTQIPR	3|2/1,N,Deamidated/8,M,Oxidation|	30033361 
ENSGYYYCHVSLWAPGHNR	3|2/7,C,Carbamidomethyl/17,N,Deamidated|	24584210 
ENSSEICSNNGECVCGQ	2|4/1,N,Deamidated/6,C,Carbamidomethyl/12,C,Carbamidomethyl/14,C,Carbamidomethyl|	24594502 
ENSSEICSNNGECVCGQCVCR	2|6/1,N,Deamidated/6,C,Carbamidomethyl/12,C,Carbamidomethyl/14,C,Carbamidomethyl/17,C,Carbamidomethyl/19,C,Carbamidomethyl|	24603240 
ENSSEICSNNGECVCGQCVCR	3|6/1,N,Deamidated/6,C,Carbamidomethyl/12,C,Carbamidomethyl/14,C,Carbamidomethyl/17,C,Carbamidomethyl/19,C,Carbamidomethyl|	24608885 
ENSSYLVK	2|1/1,N,Deamidated|	139057343 
ENSTDYLYPEQLK	2|1/1,N,Deamidated|	24623712 
ENSTVTLSHPNGTTSVTSILHIKDPK	3|2/1,N,Deamidated/10,N,Deamidated|	24631875 
ENSYKMANR	2|1/1,N,Deamidated|	57034215 
ENSYKMANR	2|2/1,N,Deamidated/5,M,Oxidation|	57040241 
ENSYKMANR	3|1/1,N,Deamidated|	57044717 
ENSYKMANR	3|2/1,N,Deamidated/5,M,Oxidation|	57052283 
ENTDAAPKAR	2|1/1,N,Deamidated|	5832211 
ENTEASNTVVPTVASF	2|1/1,N,Deamidated|	105960089 
ENTEFPINLVR	2|1/1,N,Deamidated|	30103567 
ENTEFWR	2|1/1,N,Deamidated|	30131595 
ENTEHGLFYTG	2|1/1,N,Deamidated|	36631893 
ENTEIKPGFVK	3|1/1,N,Deamidated|	128174121 
ENTFVSTSVEGSINLDAYPPR	2|1/1,N,Deamidated|	117603131 
ENTGTLLR	2|1/1,N,Deamidated|CID	66566830 
ENTINTYR	2|1/4,N,Deamidated|	80469166 
ENTISFYDWR	2|1/1,N,Deamidated|	134211719 
ENTKCPTEEVDLK	2|2/1,N,Deamidated/4,C,Carbamidomethyl|	57216490 
ENTQYGICITQYHK	2|2/1,N,Deamidated/7,C,Carbamidomethyl|	36863415 
ENTQYGICITQYHK	3|2/1,N,Deamidated/7,C,Carbamidomethyl|	36867667 
ENTSDPSLVIAF	2|1/1,N,Deamidated|	24642739 
ENTSDPSLVIAFGR	2|1/1,N,Deamidated|	24651788 
ENTSSLGYEYTGSK	2|1/1,N,Deamidated|	24660451 
ENTSSSPIQYEFSLTR	2|1/1,N,Deamidated|	24670286 
ENTSSWYEVDSFTPFR	2|1/1,N,Deamidated|	24677945 
ENTSVLHVDFR	2|1/1,N,Deamidated|	128617155 
ENTTLLHSPGTLHAAAK	3|1/1,N,Deamidated|	24685318 
ENTTSGCESHSGF	2|2/1,N,Deamidated/6,C,Carbamidomethyl|	37261733 
ENTYLGTEFGHK	2|1/1,N,Deamidated|	36650692 
ENTYLGTEFGHK	3|1/1,N,Deamidated|	36657476 
ENVGIYNLSK	2|1/6,N,Deamidated|	24696192 
ENVIDSFASPR	2|0|	105430464 
ENVIMALCNAANTLAR	2|2/1,N,Deamidated/7,C,Carbamidomethyl|	67013284 
ENVIMALCNAANTLAR	2|3/1,N,Deamidated/4,M,Oxidation/7,C,Carbamidomethyl|	67017673 
ENVLLGVALTRK	2|1/1,N,Deamidated|	6486415 
ENVSMVDYAHNNYQAQ	2|1/1,N,Deamidated|	24704465 
ENVSMVDYAHNNYQAQ	2|2/1,N,Deamidated/4,M,Oxidation|	24708812 
ENVSMVDYAHNNYQAQSAVPLR	3|1/1,N,Deamidated|	24722621 
ENVSMVDYAHNNYQAQSAVPLR	3|2/1,N,Deamidated/4,M,Oxidation|	24726288 
ENVTLTCTAENQLER	2|2/1,N,Deamidated/6,C,Carbamidomethyl|	24738400 
ENVTQDAEDN	2|1/1,N,Deamidated|CID	24747731 
ENVTQDAEDNT	2|1/1,N,Deamidated|CID	24757067 
ENVTQDAEDNTV	2|1/1,N,Deamidated|	24765993 
ENVTQDAEDNTVS	2|1/1,N,Deamidated|CID	24773232 
ENVTQDAEDNTVSF	2|1/1,N,Deamidated|CID	24779797 
ENVTQDAEDNTVSFLQPN	2|1/1,N,Deamidated|	24787304 
ENVTQDAEDNTVSFLQPN	3|1/1,N,Deamidated|CID	24791673 
ENVTQDAEDNTVSFLQPNGA	2|1/1,N,Deamidated|CID	24807116 
ENVTQDAEDNTVSFLQPNGAIF	2|1/1,N,Deamidated|CID	24812167 
ENVTQDAEDNTVSFLQPNGAIFEPS	3|1/1,N,Deamidated|CID	24817893 
ENVTVLTRVVDER	3|1/1,N,Deamidated|	128740119 
ENWNCMQCLHPHNLSQAILDQCK	3|4/4,C,Carbamidomethyl/7,C,Carbamidomethyl/12,N,Deamidated/21,C,Carbamidomethyl|	24823876 
ENWNCMQCLHPHNLSQAILDQCK	3|5/4,C,Carbamidomethyl/5,M,Oxidation/7,C,Carbamidomethyl/12,N,Deamidated/21,C,Carbamidomethyl|	24829286 
ENWNCMQCLHPHNLSQAILDQCK	4|4/4,C,Carbamidomethyl/7,C,Carbamidomethyl/12,N,Deamidated/21,C,Carbamidomethyl|	24835817 
ENWNCMQCLHPHNLSQAILDQCK	4|5/4,C,Carbamidomethyl/5,M,Oxidation/7,C,Carbamidomethyl/12,N,Deamidated/21,C,Carbamidomethyl|	24841565 
ENWSMVTVIYH	2|1/1,N,Deamidated|	134154307 
ENWSMVTVIYH	2|2/1,N,Deamidated/4,M,Oxidation|	134158591 
ENWTDASR	2|1/1,N,Deamidated|	24873000 
ENYGYYTR	2|1/1,N,Deamidated|	138561159 
ENYLTNLSL	2|2/1,N,Deamidated/5,N,Deamidated|	66903093 
ENYNQYDLNR	2|0|	24881998 
EPAEFNLTK	2|1/5,N,Deamidated|	24890781 
EPALSFLSSAAQHPPDAVLGFTCR	3|1/22,C,Carbamidomethyl|	7044766 
EPCEEFTNCFNPYNSGQVNKLTNVKSLSGLSTVK	4|3/2,C,Carbamidomethyl/7,N,Deamidated/8,C,Carbamidomethyl|	83704457 
EPCNHTIQEYDPL	2|2/2,C,Carbamidomethyl/3,N,Deamidated|	45042801 
EPCNTEIHD	2|2/2,C,Carbamidomethyl/3,N,Deamidated|	45026281 
EPCPVGFFSNVSSAFEK	2|2/2,C,Carbamidomethyl/9,N,Deamidated|CID	24901655 
EPDESLR	2|0|	106218414 
EPDLEADAWDVQVR	2|0|	17728084 
EPDNSYNLTFNLLLSHLESK	3|1/6,N,Deamidated|	67743365 
EPDPADDVPAEWIDKAPDK	3|0|	51381643 
EPDYQVYLNASK	2|1/8,N,Deamidated|	24911964 
EPEICFKLNVLSSYK	2|2/4,C,Carbamidomethyl/8,N,Deamidated|	67767127 
EPEICFKLNVLSSYK	3|2/4,C,Carbamidomethyl/8,N,Deamidated|	67774171 
EPEIVTFNTTFGSF	2|1/7,N,Deamidated|	24918703 
EPGATSVADAGK	2|0|	37606790 
EPGSNVTMSVDAECVPMVR	2|2/4,N,Deamidated/13,C,Carbamidomethyl|	24927931 
EPGSNVTMSVDAECVPMVR	2|3/4,N,Deamidated/13,C,Carbamidomethyl/16,M,Oxidation|	24930822 
EPGSNVTMSVDAECVPMVR	2|3/4,N,Deamidated/7,M,Oxidation/13,C,Carbamidomethyl|	24933805 
EPGSNVTMSVDAECVPMVR	2|4/4,N,Deamidated/7,M,Oxidation/13,C,Carbamidomethyl/16,M,Oxidation|	24939043 
EPGSNVTMSVDAECVPMVR	3|2/4,N,Deamidated/13,C,Carbamidomethyl|	24944722 
EPGSNVTMSVDAECVPMVR	3|3/4,N,Deamidated/13,C,Carbamidomethyl/16,M,Oxidation|	24949453 
EPGSNVTMSVDAECVPMVR	3|3/4,N,Deamidated/7,M,Oxidation/13,C,Carbamidomethyl|	24955385 
EPGSNVTMSVDAECVPMVR	3|4/4,N,Deamidated/7,M,Oxidation/13,C,Carbamidomethyl/16,M,Oxidation|	24959112 
EPHNASGAEAAGVNR	3|2/3,N,Deamidated/13,N,Deamidated|	24996926 
EPIEYNDTFEGYQDK	2|0|	83722773 
EPIINDISR	2|1/4,N,Deamidated|	51389050 
EPIWQRESPWDGYEAETIQK	3|0|	7679403 
EPLDQPEGQATLGIVWQPK	2|0|	51548800 
EPLLSQNTSGLAR	2|1/6,N,Deamidated|	106435357 
EPLPQNSSMAR	2|1/5,N,Deamidated|CID	25007527 
EPLPQNSSMAR	2|2/5,N,Deamidated/8,M,Oxidation|CID	25013439 
EPLSDPVGTCYLSTDNFTR	2|2/9,C,Carbamidomethyl/15,N,Deamidated|	25031902 
EPNATWIEPRDGQEWYR	2|0|	7722799 
EPNATWIEPRDGQEWYR	3|0|	7727347 
EPNDKTAPTPPAR	2|1/2,N,Deamidated|	57503152 
EPNDKTAPTPPAR	3|1/2,N,Deamidated|	57507270 
EPNEPTPTDPSLNWVGF	2|1/12,N,Deamidated|	38123813 
EPNGCCDNINGICTVVSFVK	2|4/4,C,Carbamidomethyl/5,C,Carbamidomethyl/7,N,Deamidated/12,C,Carbamidomethyl|	129088223 
EPNGCCDNINGICTVVSFVK	3|4/4,C,Carbamidomethyl/5,C,Carbamidomethyl/7,N,Deamidated/12,C,Carbamidomethyl|	129094454 
EPPSENGTSIYGAGGFMPY	2|1/5,N,Deamidated|	25043841 
EPPSENGTSIYGAGGFMPY	2|2/5,N,Deamidated/16,M,Oxidation|	25050788 
EPPVNAIDLK	2|0|	7247928 
EPQATSAEFNAHGRTATDDR	3|1/9,N,Deamidated|	7298863 
EPQNESTPELGPSR	2|1/3,N,Deamidated|	67707113 
EPQTHQQAEVK	2|0|	118144631 
EPQTHQQAEVK	3|0|	118149774 
EPSAAGANDHLLRFTDR	3|1/7,N,Deamidated|	96813570 
EPSNEIVSVK	2|1/3,N,Deamidated|	106263393 
EPTNEPSSNSFR	2|1/8,N,Deamidated|	83749773 
EPTNLVLDLWDAR	2|1/3,N,Deamidated|	68148223 
EPVVQGDSNSSHY	2|1/8,N,Deamidated|	45136623 
EPWEQNGQPIETFIRDYAWK	3|0|	7706954 
EPYFDFESEPEETLR	2|0|	17491447 
EQAADQTVHGFCNAT	2|2/11,C,Carbamidomethyl/12,N,Deamidated|	33795829 
EQAEESLKLFIVK	2|0|	58190036 
EQAEESLKLFIVK	3|0|	58193688 
EQALVVLPSLNEIIKPK	3|1/10,N,Deamidated|	7851854 
EQARNASCPAGGRPA	3|2/4,N,Deamidated/7,C,Carbamidomethyl|	25063569 
EQASTSMANFAEVILEYLGK	2|1/8,N,Deamidated|	7824596 
EQASTSMANFAEVILEYLGK	2|2/6,M,Oxidation/8,N,Deamidated|	7831212 
EQASTSMANFAEVILEYLGK	3|1/8,N,Deamidated|	7835215 
EQASTSMANFAEVILEYLGK	3|2/6,M,Oxidation/8,N,Deamidated|	7841595 
EQAYENLEWK	2|0|	81486927 
EQDGFNTSQLCNLVTSHTR	2|2/5,N,Deamidated/10,C,Carbamidomethyl|	104226815 
EQDGFNTSQLCNLVTSHTR	3|2/5,N,Deamidated/10,C,Carbamidomethyl|	104230956 
EQDTLVVPTQNTLIK	2|1/10,N,Deamidated|	129556778 
EQEASSYLAK	2|0|	1179728 
EQEFDSSPHANFDTSSGSSQVPF	2|1/10,N,Deamidated|	38334678 
EQFIWENYVVTH	2|1/6,N,Deamidated|	125211704 
EQFLDGDGWTSR	2|0|	25074782 
EQHLGYAR	2|0|	40878654 
EQHNAYSTGGYSV	2|1/3,N,Deamidated|	42121412 
EQILTNENVTIR	2|0|	115014761 
EQINITLDHR	2|1/3,N,Deamidated|	25081558 
EQLGLGDRPNDSYCYNSAK	3|2/9,N,Deamidated/13,C,Carbamidomethyl|CID	25091049 
EQLLNYNVSR	2|1/6,N,Deamidated|	25102193 
EQLMNGSISHK	2|1/4,N,Deamidated|	36027344 
EQLMNGSISHK	2|2/3,M,Oxidation/4,N,Deamidated|	36031502 
EQLQNAFQVHETK	2|1/4,N,Deamidated|	92477769 
EQLQWGCCNQNFSSHDR	3|3/6,C,Carbamidomethyl/7,C,Carbamidomethyl/10,N,Deamidated|	69063145 
EQNCTSPFSYK	2|2/2,N,Deamidated/3,C,Carbamidomethyl|	25111818 
EQNIEIVTTVGTSLR	2|1/2,N,Deamidated|	50175391 
EQNIEIVTTVGTSLR	3|1/2,N,Deamidated|	50179457 
EQNKFSCTN	2|2/2,N,Deamidated/6,C,Carbamidomethyl|	57996582 
EQNNDTSNETQSIAPEPQENSEK	3|2/3,N,Deamidated/19,N,Deamidated|	3738750 
EQNPEYNITVTATDR	2|1/6,N,Deamidated|	25120422 
EQNQGHIETNK	3|1/9,N,Deamidated|	118360347 
EQNQHYVGYDSIIAMSGCYV	2|2/2,N,Deamidated/17,C,Carbamidomethyl|	140610584 
EQNQHYVGYDSIIAMSGCYV	2|3/2,N,Deamidated/14,M,Oxidation/17,C,Carbamidomethyl|	140616651 
EQNQHYVGYDSIIAMSGCYV	3|2/2,N,Deamidated/17,C,Carbamidomethyl|	140622781 
EQNQHYVGYDSIIAMSGCYV	3|3/2,N,Deamidated/14,M,Oxidation/17,C,Carbamidomethyl|	140627571 
EQNTVPLQDFK	2|1/2,N,Deamidated|	62144089 
EQPALNDSR	2|1/5,N,Deamidated|	25125739 
EQPALNDSRY	2|1/5,N,Deamidated|	25132609 
EQPFYNAGTLR	2|0|	8895026 
EQPLNVTVCR	2|2/4,N,Deamidated/8,C,Carbamidomethyl|	25142027 
EQQLESCACNETDNSCK	2|4/6,C,Carbamidomethyl/8,C,Carbamidomethyl/9,N,Deamidated/15,C,Carbamidomethyl|	25153997 
EQQLESCACNETDNSCK	3|4/6,C,Carbamidomethyl/8,C,Carbamidomethyl/9,N,Deamidated/15,C,Carbamidomethyl|	25158767 
EQQLESCACNETDNSCKVCCR	3|6/6,C,Carbamidomethyl/8,C,Carbamidomethyl/9,N,Deamidated/15,C,Carbamidomethyl/18,C,Carbamidomethyl/19,C,Carbamidomethyl|	25174484 
EQQSSYNISVR	2|1/6,N,Deamidated|	25188801 
EQRPMNPYPR	2|0|	97465347 
EQRPMNPYPR	2|1/4,M,Oxidation|	97469640 
EQSVAAEDLR	2|0|	68340556 
EQTADYNVTIIATDK	2|1/6,N,Deamidated|	25202052 
EQTAYGLEIR	2|0|	135274350 
EQTNFPPVSCIFNSAARCLEGLPGK	3|3/9,C,Carbamidomethyl/12,N,Deamidated/17,C,Carbamidomethyl|	70392606 
EQTPEYNVTIAATDR	2|1/6,N,Deamidated|	25209463 
EQTPEYNVTITATDR	2|1/6,N,Deamidated|	25219772 
EQTRYGLAWVRECDVALER	3|1/12,C,Carbamidomethyl|	121942810 
EQTSEDSSKCVNASR	2|2/9,C,Carbamidomethyl/11,N,Deamidated|	25232734 
EQTTNDGVEKATGR	2|1/4,N,Deamidated|	119555991 
EQVANSAFVER	2|0|	25241570 
EQVPSYNITVTATDR	2|1/6,N,Deamidated|	25250554 
EQYIHENYSR	2|1/6,N,Deamidated|	25259164 
EQYNGSAGSTHYI	2|1/3,N,Deamidated|	41177625 
ERASGDAQLLRVCVELYER	4|1/12,C,Carbamidomethyl|	121931604 
ERCGFENHFTR	2|2/2,C,Carbamidomethyl/6,N,Deamidated|	95383760 
ERCGFENHFTR	3|2/2,C,Carbamidomethyl/6,N,Deamidated|	95390936 
EREHFDTNYS	2|1/7,N,Deamidated|	27572727 
EREQIKSLNNQFASFIDKVR	4|0|	25266430 
ERFNISTPAFR	2|1/3,N,Deamidated|	25279054 
ERGPYANFTQLR	2|0|	95127491 
ERGPYANFTQLR	3|0|	95133996 
ERGTLYQPMHNGLR	3|0|	44846694 
ERGTLYQPMHNGLR	3|1/8,M,Oxidation|	44852517 
ERIDYPER	2|0|	52199378 
ERIDYPER	3|0|	52204235 
ERNHLTLTCVAQRLDEYR	4|1/8,C,Carbamidomethyl|	118612258 
ERNYFDSIDDVWFTR	2|1/2,N,Deamidated|	132865965 
ERNYFDSIDDVWFTR	3|1/2,N,Deamidated|	132870121 
ERPPTFLTPEGNASN	2|1/11,N,Deamidated|	25287861 
ERPPTFLTPEGNASNK	2|1/11,N,Deamidated|	25296892 
ERPPTFLTPEGNASNK	3|1/11,N,Deamidated|	25301458 
ERPPTFLTPEGNASNKEELR	3|1/11,N,Deamidated|	25321907 
ERPPTFLTPEGNASNKEELR	4|1/11,N,Deamidated|CID	25328223 
ERSSGVDTYLQQWR	3|0|	140107734 
ERVENTSHPGEMQVTIQNLMPATVYIF	3|1/4,N,Deamidated|	25346475 
ERVENTSHPGEMQVTIQNLMPATVYIF	3|2/4,N,Deamidated/11,M,Oxidation|	25349348 
ERVENTSHPGEMQVTIQNLMPATVYIF	3|2/4,N,Deamidated/19,M,Oxidation|	25352241 
ERVENTSHPGEMQVTIQNLMPATVYIF	3|3/4,N,Deamidated/11,M,Oxidation/19,M,Oxidation|	25355134 
ERVENTSHPGEMQVTIQNLMPATVYIFR	4|1/4,N,Deamidated|	25370738 
ERVENTSHPGEMQVTIQNLMPATVYIFR	4|2/4,N,Deamidated/11,M,Oxidation|	25378159 
ERVENTSHPGEMQVTIQNLMPATVYIFR	4|2/4,N,Deamidated/19,M,Oxidation|	25385600 
ERVENTSHPGEMQVTIQNLMPATVYIFR	4|3/4,N,Deamidated/11,M,Oxidation/19,M,Oxidation|	25393041 
ERYHESTNFDR	2|1/7,N,Deamidated|	27593477 
ERYHESTNFDR	3|1/7,N,Deamidated|	27597689 
ERYHESTNFDR	4|1/7,N,Deamidated|	27603586 
ESDAAGQYAGQNR	2|1/11,N,Deamidated|	1423904 
ESDAQALPAAPAPAR	2|0|	13162460 
ESDGGNYTCSIHLGNLVFK	3|2/5,N,Deamidated/8,C,Carbamidomethyl|	25434467 
ESDSNEFSVIADPR	2|0|	25445998 
ESEFNTHGNTLPEVSLSSSYTL	2|1/4,N,Deamidated|	100372800 
ESELNFIRYR	2|1/4,N,Deamidated|	54366973 
ESELNFIRYR	3|1/4,N,Deamidated|	54372079 
ESETEEMDTPNYIDDMK	2|1/10,N,Deamidated|	14061427 
ESETEEMDTPNYIDDMK	2|2/10,N,Deamidated/15,M,Oxidation|	14067318 
ESETEEMDTPNYIDDMK	2|2/6,M,Oxidation/10,N,Deamidated|	14071796 
ESETEEMDTPNYIDDMK	2|3/6,M,Oxidation/10,N,Deamidated/15,M,Oxidation|	14077615 
ESFLQTNYTEIR	2|1/6,N,Deamidated|	25454782 
ESFNIDNTL	2|1/3,N,Deamidated|	52560662 
ESGARYFAASK	2|0|CID	31957740 
ESGEDSSDESQDLK	2|0|	99405965 
ESGELNEALMQHNPYIDR	3|0|	100490583 
ESGELNEALMQHNPYIDR	3|1/9,M,Oxidation|	100494893 
ESGGPAAPGGPTSGR	2|0|	33423168 
ESGGTATQLSKNEQTVIKDIR	3|1/11,N,Deamidated|	49520285 
ESGGTATQLSKNEQTVIKDIR	4|1/11,N,Deamidated|	49525122 
ESGHFQPQNAYMDGFANSDAGGSTIK	3|2/8,N,Deamidated/16,N,Deamidated|	2887663 
ESGHFQPQNAYMDGFANSDAGGSTIK	3|3/8,N,Deamidated/11,M,Oxidation/16,N,Deamidated|	2893701 
ESGIQNVSTCR	2|2/5,N,Deamidated/9,C,Carbamidomethyl|CID	25463248 
ESGLLNGIEFSSKSLLR	3|1/5,N,Deamidated|	52631960 
ESGPTTYKVTSTLTIK	2|0|	25472690 
ESGQSIGESDNSLTIEILR	2|0|CID	70350296 
ESHNDDVLLVLNVAEASNPGGWTSVVEGGK	3|1/3,N,Deamidated|	6298813 
ESIAANVLNK	2|1/5,N,Deamidated|	9827111 
ESIYPVNTLYGIISK	2|1/6,N,Deamidated|	137431696 
ESKPLTAQQTTKLDAPTNLQFVNETDSTVLVR	4|1/22,N,Deamidated|	25482356 
ESLATLTIQGIR	2|0|	25492806 
ESLATSVTTCIK	2|1/9,C,Carbamidomethyl|	110910444 
ESLEDVNMSGAGLKNTVNWCDITITPSPITTYR	3|2/14,N,Deamidated/19,C,Carbamidomethyl|	54251949 
ESLEDVNMSGAGLKNTVNWCDITITPSPITTYR	3|3/7,M,Oxidation/14,N,Deamidated/19,C,Carbamidomethyl|	54256548 
ESLGWDVAELQLNHTGPQQDPR	3|1/12,N,Deamidated|	25501808 
ESLNLWYDCTWNNDTK	2|2/8,C,Carbamidomethyl/12,N,Deamidated|	25512789 
ESLRNLRGYYNQSEAGSHTLQR	4|1/10,N,Deamidated|	25524294 
ESLSAAGGEGQPLAFNAALNEGAR	2|2/15,N,Deamidated/19,N,Deamidated|	7754491 
ESLSAAGGEGQPLAFNAALNEGAR	3|2/15,N,Deamidated/19,N,Deamidated|	7758434 
ESLTHGGYTSSSSDK	2|0|	108286635 
ESLVNDVTVWNVVHPAPL	2|1/4,N,Deamidated|	128755507 
ESNAILK	2|1/2,N,Deamidated|	4718946 
ESNCAAGWHPNGR	2|2/2,N,Deamidated/3,C,Carbamidomethyl|	2720658 
ESNCAAGWHPNGR	3|2/2,N,Deamidated/3,C,Carbamidomethyl|	2725718 
ESNCGQPCACQPGGK	2|4/2,N,Deamidated/3,C,Carbamidomethyl/7,C,Carbamidomethyl/9,C,Carbamidomethyl|	32178751 
ESNIISDVHPDASIEAESLNEDR	2|1/2,N,Deamidated|	104468225 
ESNIISDVHPDASIEAESLNEDR	3|1/2,N,Deamidated|	104473656 
ESNITVLIK	1|1/2,N,Deamidated|	25538961 
ESNITVLIK	2|1/2,N,Deamidated|	25543089 
ESNKDLLLTSSYLSDSGSTGEHTK	3|0|	25555505 
ESNLITTPEHFSYQSSR	2|1/2,N,Deamidated|	42936106 
ESNLITTPEHFSYQSSR	3|1/2,N,Deamidated|	42942831 
ESNNKESCNSIG	2|2/2,N,Deamidated/7,C,Carbamidomethyl|	55496649 
ESNQLQLEIR	2|1/2,N,Deamidated|	68755332 
ESNSALSSNQVLSK	2|1/2,N,Deamidated|	100573380 
ESNSFFSSSSNK	2|1/2,N,Deamidated|	30803806 
ESNSQCITSLH	2|2/2,N,Deamidated/5,C,Carbamidomethyl|	51966377 
ESNSTTSCHLK	2|2/2,N,Deamidated/7,C,Carbamidomethyl|CID	100671861 
ESNTTFVSSAAPVENRVTK	2|1/2,N,Deamidated|	97050260 
ESNTTFVSSAAPVENRVTK	3|1/2,N,Deamidated|	97056177 
ESPFRHVFWGSGSHTLPALLENLK	4|0|	25568360 
ESPFVGNPGNITGAR	2|1/9,N,Deamidated|	25581268 
ESPINVDSTSRVFTIGEPEKR	3|1/4,N,Deamidated|	58284165 
ESPNITDTMK	2|1/3,N,Deamidated|	25588652 
ESPNITDTMK	2|2/3,N,Deamidated/8,M,Oxidation|	25592865 
ESQAYYQR	2|0|	25605959 
ESQLNFDSISPEDAGSYSCWVNNSIGQTASK	3|2/18,C,Carbamidomethyl/21,N,Deamidated|	25614418 
ESQLNLTVMAK	2|1/4,N,Deamidated|	25626922 
ESQLNLTVMAK	2|2/4,N,Deamidated/8,M,Oxidation|	25631669 
ESQLNLTVMAKPTNWIEGTQAVLR	3|1/4,N,Deamidated|	25647627 
ESQLNLTVMAKPTNWIEGTQAVLR	3|2/4,N,Deamidated/8,M,Oxidation|	25653881 
ESQPHNQNVK	2|1/5,N,Deamidated|	129870136 
ESRPPPGPGPGNTTR	2|1/11,N,Deamidated|	25672736 
ESRPPPGPGPGNTTR	3|1/11,N,Deamidated|	25677307 
ESSAVVTLLK	2|0|	130882283 
ESSETPDQFMTADETR	2|0|	25692763 
ESSETPDQFMTADETR	2|1/9,M,Oxidation|	25696386 
ESSFPDIPGAVSANMTVK	2|1/13,N,Deamidated|	25707785 
ESSFPDIPGAVSANMTVK	2|2/13,N,Deamidated/14,M,Oxidation|	25712060 
ESSFPDIPGAVSANMTVK	3|1/13,N,Deamidated|	25717024 
ESSFPDIPGAVSANMTVK	3|2/13,N,Deamidated/14,M,Oxidation|CID	25722922 
ESSNATTLNNVPR	2|2/3,N,Deamidated/8,N,Deamidated|CID	70500130 
ESSNSETAGPNVFHHATITA	2|2/3,N,Deamidated/10,N,Deamidated|	114504623 
ESSPILGNSFNAQATADK	2|1/10,N,Deamidated|	103684620 
ESSPNRLLAWAATLS	2|0|	108577258 
ESSPWHNITVTATEINNPK	3|1/6,N,Deamidated|	25748035 
ESSTDIFTNLQR	2|1/8,N,Deamidated|	118272807 
ESSTGITASNQQR	2|1/9,N,Deamidated|	103230549 
ESTAIGFTPELESIIPVPSNK	2|1/19,N,Deamidated|	25759387 
ESTGGLGSVELGDANFVK	2|0|	32066879 
ESTIEAVNKDLVTHR	3|1/7,N,Deamidated|	59571294 
ESTNIFSIDRSPLGK	2|1/3,N,Deamidated|	33261521 
ESVDNNFTQGGTYIGK	2|0|	117497170 
ESVGDLESETR	2|0|	112715391 
ESVNHILR	2|1/3,N,Deamidated|	48706674 
ESVPSSGPTNVSALATTSSSMLVR	2|1/9,N,Deamidated|	25767797 
ESVPSSGPTNVSALATTSSSMLVR	2|2/9,N,Deamidated/20,M,Oxidation|	25772976 
ESVPSSGPTNVSALATTSSSMLVR	3|1/9,N,Deamidated|	25777581 
ESVPSSGPTNVSALATTSSSMLVR	3|2/9,N,Deamidated/20,M,Oxidation|	25783630 
ESVQNNDANGCFGALPQK	2|2/4,N,Deamidated/10,C,Carbamidomethyl|	122211762 
ESWGQESNAGNQTVVR	2|1/10,N,Deamidated|	25807564 
ESWPSVFYNR	2|1/8,N,Deamidated|	25816838 
ESYGQVACYPDASPK	2|1/7,C,Carbamidomethyl|	109864832 
ESYNVSTSNDYSK	2|2/3,N,Deamidated/8,N,Deamidated|	130673704 
ETASNCNGSLAHPSDL	2|2/5,C,Carbamidomethyl/6,N,Deamidated|CID	25826853 
ETASNCNGSLAHPSDLYAEGCEALVVK	3|3/5,C,Carbamidomethyl/6,N,Deamidated/20,C,Carbamidomethyl|	25836401 
ETCPTATSTNQQESSDR	2|2/2,C,Carbamidomethyl/9,N,Deamidated|	108317468 
ETCSGNSSQCAPNIHK	2|3/2,C,Carbamidomethyl/5,N,Deamidated/9,C,Carbamidomethyl|	25848879 
ETCSGNSSQCAPNIHK	3|3/2,C,Carbamidomethyl/5,N,Deamidated/9,C,Carbamidomethyl|	25852944 
ETDFTNIDDPTLSLTVK	2|0|	108765952 
ETDGNWPYIK	2|0|	133598857 
ETDNCLSSCPSFVK	2|3/3,N,Deamidated/4,C,Carbamidomethyl/8,C,Carbamidomethyl|CID	62264907 
ETDYGQGTLPITFYNHVVITGPFYGALVSR	3|1/14,N,Deamidated|	38703839 
ETEDINISEDVSPNAVSENLHSIADR	2|1/5,N,Deamidated|	120959603 
ETEDINISEDVSPNAVSENLHSIADR	3|1/5,N,Deamidated|	120965564 
ETEDINISEDVSPNAVSENLHSIADR	4|1/5,N,Deamidated|	120974103 
ETEFIGGNAEGDDR	2|1/7,N,Deamidated|	14794894 
ETEFNGDKTVTK	2|1/4,N,Deamidated|	115330878 
ETEFQTSNVLFR	2|1/7,N,Deamidated|	30341139 
ETEGAISCIALQSNSSK	2|2/7,C,Carbamidomethyl/13,N,Deamidated|	8509503 
ETEHPFLPDGHDLFVCVYLLLRYDWPSEK	4|1/15,C,Carbamidomethyl|	28223695 
ETEKDCLNLDK	2|1/5,C,Carbamidomethyl|	25873659 
ETEKDCLNLDK	3|1/5,C,Carbamidomethyl|	25881128 
ETEMEGEGNETGECTGSYYCK	2|3/8,N,Deamidated/13,C,Carbamidomethyl/19,C,Carbamidomethyl|	25898601 
ETEMEGEGNETGECTGSYYCK	2|4/3,M,Oxidation/8,N,Deamidated/13,C,Carbamidomethyl/19,C,Carbamidomethyl|	25903385 
ETEPWCPVNFEGSSSGWR	2|2/5,C,Carbamidomethyl/8,N,Deamidated|	27777873 
ETESNSENHSSPLGLVTTSFY	2|1/4,N,Deamidated|	100363322 
ETFENPQNCANSNK	2|2/8,C,Carbamidomethyl/10,N,Deamidated|	85565652 
ETFTCDTQNITYR	2|2/4,C,Carbamidomethyl/8,N,Deamidated|	25918961 
ETGCMVYEK	2|1/3,C,Carbamidomethyl|	25928261 
ETGCMVYEK	2|2/3,C,Carbamidomethyl/4,M,Oxidation|	25932543 
ETGEHLVHVK	2|0|	25946057 
ETGGLFNCFYPTTSER	2|2/6,N,Deamidated/7,C,Carbamidomethyl|	113518884 
ETGNQTCLTLVECGTIK	2|3/3,N,Deamidated/6,C,Carbamidomethyl/12,C,Carbamidomethyl|	118300248 
ETGNQTCLTLVECGTIK	3|3/3,N,Deamidated/6,C,Carbamidomethyl/12,C,Carbamidomethyl|	118305916 
ETGVSANHVQNIINR	2|1/6,N,Deamidated|	109313419 
ETGVSANHVQNIINR	3|1/6,N,Deamidated|	109318274 
ETHATVNSTCVGTLEYR	2|2/6,N,Deamidated/9,C,Carbamidomethyl|	10011439 
ETHATVNSTCVGTLEYR	3|2/6,N,Deamidated/9,C,Carbamidomethyl|	10015887 
ETHLETNFTLK	2|1/6,N,Deamidated|	25954886 
ETHSINLESHLSSVMPESK	3|1/5,N,Deamidated|	104059041 
ETHSINLESHLSSVMPESK	3|2/5,N,Deamidated/14,M,Oxidation|	104066554 
ETHSINLESHLSSVMPESK	4|1/5,N,Deamidated|	104074502 
ETHSINLESHLSSVMPESK	4|2/5,N,Deamidated/14,M,Oxidation|	104079482 
ETHSSAIVNENYEER	3|1/8,N,Deamidated|	114707173 
ETHTNEFIR	2|1/4,N,Deamidated|	42836604 
ETIFCELGNPFK	2|1/4,C,Carbamidomethyl|	25965238 
ETIGDYTWTNGSQPCVH	2|2/9,N,Deamidated/14,C,Carbamidomethyl|	25973939 
ETIGDYTWTNGSQPCVHLQ	2|2/9,N,Deamidated/14,C,Carbamidomethyl|CID	25978477 
ETIGDYTWTNGSQPCVHLQAQ	2|2/9,N,Deamidated/14,C,Carbamidomethyl|	25988189 
ETIGDYTWTNGSQPCVHLQAQ	3|2/9,N,Deamidated/14,C,Carbamidomethyl|	25994817 
ETIHVHFSNLLKPCHLTDR	4|2/8,N,Deamidated/13,C,Carbamidomethyl|	114827905 
ETILHNR	2|1/5,N,Deamidated|	53700368 
ETITPQHSNMSSCLNSHER	3|3/8,N,Deamidated/12,C,Carbamidomethyl/14,N,Deamidated|	43535366 
ETITPQHSNMSSCLNSHER	3|4/8,N,Deamidated/9,M,Oxidation/12,C,Carbamidomethyl/14,N,Deamidated|	43539091 
ETIYPNASLLMR	2|1/5,N,Deamidated|	26011591 
ETIYPNASLLMR	2|2/5,N,Deamidated/10,M,Oxidation|	26016011 
ETKKHVLFGTVGVPEHTYR	4|0|	26029914 
ETLENNSFLITTVNK	2|2/4,N,Deamidated/13,N,Deamidated|	26047427 
ETLHYETFGK	2|0|	26055273 
ETLLWHNITVIATEINNPK	2|1/6,N,Deamidated|	26065300 
ETLLWHNITVIATEINNPK	3|1/6,N,Deamidated|	26070983 
ETLPTSGQFK	2|0|	101658990 
ETLVTLFDNR	2|1/8,N,Deamidated|	26088968 
ETMVTSTTEPSR	2|0|	26096632 
ETMVTSTTEPSR	2|1/2,M,Oxidation|	26100293 
ETNCSSDCPVFSK	2|3/2,N,Deamidated/3,C,Carbamidomethyl/7,C,Carbamidomethyl|	31562919 
ETNDHVTLEPASQQTEGNQR	3|1/2,N,Deamidated|	117292752 
ETNETKETNCTDER	2|3/2,N,Deamidated/8,N,Deamidated/9,C,Carbamidomethyl|	26111738 
ETNETKETNCTDER	3|3/2,N,Deamidated/8,N,Deamidated/9,C,Carbamidomethyl|	26116677 
ETNFSLASGLEAK	2|1/2,N,Deamidated|	26136058 
ETNIQLVKEWGATLSSDTPAQAK	3|0|	97749194 
ETNLDSLPLVDTH	2|0|	26143733 
ETNLDSLPLVDTHSK	2|0|	26152171 
ETNMYHDGV	2|1/2,N,Deamidated|	135910812 
ETNMYHDGV	2|2/2,N,Deamidated/3,M,Oxidation|	135917738 
ETNQQYSSYHAWGR	2|1/2,N,Deamidated|	141143113 
ETNQQYSSYHAWGR	3|1/2,N,Deamidated|	141149079 
ETNSTGLTVVHGR	2|1/2,N,Deamidated|	132444397 
ETNSTGLTVVHGR	3|1/2,N,Deamidated|	132448135 
ETNTLLSYMETLAGSSR	2|1/2,N,Deamidated|	61367296 
ETNTLLSYMETLAGSSR	2|2/2,N,Deamidated/8,M,Oxidation|	61373728 
ETNTTSQMQAALLEK	2|1/2,N,Deamidated|	26159873 
ETNTTSQMQAALLEK	2|2/2,N,Deamidated/7,M,Oxidation|	26164051 
ETNTTSQMQAALLEK	3|1/2,N,Deamidated|	26169046 
ETNTTSQMQAALLEK	3|2/2,N,Deamidated/7,M,Oxidation|	26174858 
ETPDTTYFSVTAR	2|0|	120072650 
ETPFTGGVEVDVFGK	2|0|	26203333 
ETPQKKKFGR	3|0|	55953658 
ETPTINVDHDGQK	2|1/5,N,Deamidated|	13933589 
ETPVVNKAIMRK	3|1/5,N,Deamidated|	8194539 
ETPVVNKAIMRK	3|2/5,N,Deamidated/9,M,Oxidation|	8199437 
ETQDEYNVTIVAR	2|1/6,N,Deamidated|	26212247 
ETQNGYYVK	2|0|	26222190 
ETRNYLKGLEDR	3|0|	97432110 
ETSAALSSASK	2|0|	8713710 
ETSDCSYLFEWR	2|1/4,C,Carbamidomethyl|	26231202 
ETSESSYGACADR	2|1/9,C,Carbamidomethyl|	98507588 
ETSGSGTSSDSLTYHK	2|0|	119331215 
ETSGSGTSSDSLTYHK	3|0|	119334155 
ETSGSSFNVQELSFDK	2|1/7,N,Deamidated|	30645751 
ETSNADTFEPNSISTIDHEHSVCAWGAN	3|3/3,N,Deamidated/10,N,Deamidated/22,C,Carbamidomethyl|	114546106 
ETSNCLESHGVEDPSHGLLSGK	2|2/3,N,Deamidated/4,C,Carbamidomethyl|	34804431 
ETSNCLESHGVEDPSHGLLSGK	3|2/3,N,Deamidated/4,C,Carbamidomethyl|	34809283 
ETSNCLESHGVEDPSHGLLSGK	4|2/3,N,Deamidated/4,C,Carbamidomethyl|	34814007 
ETSNTDDANDFQPTLK	2|1/8,N,Deamidated|	16087192 
ETSNVELSLEAASR	2|1/3,N,Deamidated|	64587127 
ETTAVDVSAEGNCEAMIEK	2|2/11,N,Deamidated/12,C,Carbamidomethyl|	18698093 
ETTAVDVSAEGNCEAMIEK	2|3/11,N,Deamidated/12,C,Carbamidomethyl/15,M,Oxidation|	18702432 
ETTAVDVSAEGNCEAMIEK	3|2/11,N,Deamidated/12,C,Carbamidomethyl|	18707383 
ETTAVDVSAEGNCEAMIEK	3|3/11,N,Deamidated/12,C,Carbamidomethyl/15,M,Oxidation|	18713583 
ETTDTDTADQVIASFK	2|0|	26240036 
ETTLMPHNYSR	2|1/7,N,Deamidated|	26248953 
ETTLMPHNYSR	2|2/4,M,Oxidation/7,N,Deamidated|	26253830 
ETTPALLLLVEATDRPANASR	2|1/17,N,Deamidated|	26269118 
ETTPALLLLVEATDRPANASR	3|1/17,N,Deamidated|	26272881 
ETTTPSTLCNRESK	2|2/8,C,Carbamidomethyl/9,N,Deamidated|	116251474 
ETTTPSTLCNRESK	3|2/8,C,Carbamidomethyl/9,N,Deamidated|	116254979 
ETTYNEKTESSALLVNLK	2|1/4,N,Deamidated|	120688870 
ETVCPPNAVQNK	2|2/3,C,Carbamidomethyl/10,N,Deamidated|	94774564 
ETVDSFLDLAR	2|0|	26284121 
ETVEYNISGAER	2|1/5,N,Deamidated|	26293059 
ETVINVCPPAQETNK	2|2/6,C,Carbamidomethyl/13,N,Deamidated|CID	112379251 
ETVNTETEVFNDETTLFGVQGTK	2|1/3,N,Deamidated|	121170777 
ETVPEYNLSITAR	2|1/6,N,Deamidated|	26301405 
ETVPSNTTCCAR	2|3/5,N,Deamidated/8,C,Carbamidomethyl/9,C,Carbamidomethyl|	26309423 
ETVSENTELDTRGILDPF	2|1/5,N,Deamidated|	18857850 
ETVVPEGKIETVSTLK	2|0|	50351335 
ETVVPEGKIETVSTLK	3|0|	50355672 
ETVWCLPVLR	2|1/4,C,Carbamidomethyl|	26316436 
ETVWPGPPFQPQALNVLL	2|1/14,N,Deamidated|	123689346 
ETVWRLEEFGR	2|0|	26323179 
ETYQPVLNGTQFTVR	2|1/7,N,Deamidated|	31474418 
EVADLFTLNK	2|1/8,N,Deamidated|	27806205 
EVADSPATPISFVSNMDGK	2|1/14,N,Deamidated|	14334579 
EVADSPATPISFVSNMDGK	2|2/14,N,Deamidated/15,M,Oxidation|	14337693 
EVAETNVLSK	2|1/5,N,Deamidated|	123459597 
EVANCSSGYCR	2|3/3,N,Deamidated/4,C,Carbamidomethyl/9,C,Carbamidomethyl|	109649154 
EVASPNHSWVGVNQFTER	3|2/5,N,Deamidated/12,N,Deamidated|	123649125 
EVATLSCGHNVSVEELAQ	2|2/6,C,Carbamidomethyl/9,N,Deamidated|	26334684 
EVATLSCGHNVSVEELAQTR	2|2/6,C,Carbamidomethyl/9,N,Deamidated|	26347176 
EVATLSCGHNVSVEELAQTR	3|2/6,C,Carbamidomethyl/9,N,Deamidated|	26355150 
EVCGCGICK	2|3/2,C,Carbamidomethyl/4,C,Carbamidomethyl/7,C,Carbamidomethyl|	35057334 
EVCNVLIGTGR	2|2/2,C,Carbamidomethyl/3,N,Deamidated|CID	53865610 
EVCQCGVCGCR	2|4/2,C,Carbamidomethyl/4,C,Carbamidomethyl/7,C,Carbamidomethyl/9,C,Carbamidomethyl|	33094906 
EVCVNSGDNESKPK	2|2/2,C,Carbamidomethyl/4,N,Deamidated|	38938921 
EVDALNSSHPVSTPVENPAQIR	3|1/5,N,Deamidated|	26375562 
EVDEQMLNVQNK	2|0|	26383983 
EVDEQMLNVQNK	2|1/5,M,Oxidation|	26387570 
EVDSNYSNHVTATNPGIIAPDNLVTK	3|1/21,N,Deamidated|	124948938 
EVEAGNTLVRNESHK	2|1/10,N,Deamidated|	26399616 
EVEAYRDDINFREYYSYVR	3|0|	137579411 
EVEAYRDDINFREYYSYVR	4|0|	137585107 
EVEDEGEVVAK	2|0|	122426298 
EVETNTFNLTPCR	2|2/4,N,Deamidated/11,C,Carbamidomethyl|	113155771 
EVFKLNTDAHGR	3|0|	112974167 
EVFNTHTHSPNITSAASG	2|2/3,N,Deamidated/10,N,Deamidated|	114491656 
EVFPSYTVEMLSSK	2|0|	101364390 
EVFPSYTVEMLSSK	2|1/9,M,Oxidation|	101367840 
EVFSEAASCGYDHVHYPK	2|1/8,C,Carbamidomethyl|	1235123 
EVFSEAASCGYDHVHYPK	3|1/8,C,Carbamidomethyl|	1239806 
EVFSEAASCGYDHVHYPK	4|1/8,C,Carbamidomethyl|	1247126 
EVGFLSFGK	2|0|	62541445 
EVGNNSLR	2|1/4,N,Deamidated|	61282464 
EVGSDFFDR	2|0|	27512284 
EVGTFALLVPSLPTGPSANMSYHLR	3|1/18,N,Deamidated|	115801379 
EVGTFALLVPSLPTGPSANMSYHLR	3|2/18,N,Deamidated/19,M,Oxidation|	115804900 
EVHLVQFHEPDIYNYSALLLSEDKDTLYIGAR	4|1/13,N,Deamidated|	26408594 
EVHLVQFHEPDIYNYSALLLSEDKDTLYIGAR	5|1/13,N,Deamidated|	26416654 
EVHNLCTNNNCEEGTEVNNNTCK	3|5/5,C,Carbamidomethyl/7,N,Deamidated/10,C,Carbamidomethyl/17,N,Deamidated/21,C,Carbamidomethyl|	78824172 
EVHNLTECKNASVSISHNSCTAPDK	4|4/3,N,Deamidated/7,C,Carbamidomethyl/9,N,Deamidated/19,C,Carbamidomethyl|	26437412 
EVHSGVSTDPQPLK	2|0|	26451061 
EVHSGVSTDPQPLKEQPALNDSR	2|1/19,N,Deamidated|	26459086 
EVHSGVSTDPQPLKEQPALNDSR	3|1/19,N,Deamidated|	26465737 
EVHSGVSTDPQPLKEQPALNDSR	4|1/19,N,Deamidated|	26471490 
EVHSGVSTDPQPLKEQPALNDSRY	3|1/19,N,Deamidated|	26494998 
EVHVSDAR	2|0|	8294858 
EVICQVLHLGTVTDFK	2|1/3,C,Carbamidomethyl|	26505469 
EVIDTNLTTLR	2|1/5,N,Deamidated|	26515325 
EVKFLQGVGNER	2|0|	33492260 
EVLAAMVNSHLQSQLQGSYIFEPESGAKGTRFGAR	4|1/7,N,Deamidated|	58912448 
EVLAAMVNSHLQSQLQGSYIFEPESGAKGTRFGAR	4|2/5,M,Oxidation/7,N,Deamidated|	58917986 
EVLAAMVNSHLQSQLQGSYIFEPESGAKGTRFGAR	5|1/7,N,Deamidated|	58922841 
EVLAAMVNSHLQSQLQGSYIFEPESGAKGTRFGAR	5|2/5,M,Oxidation/7,N,Deamidated|	58931548 
EVLDGDVPAVMSLTR	2|0|	9710938 
EVLDGDVPAVMSLTR	2|1/10,M,Oxidation|	9714359 
EVLGMVLNYSR	2|1/7,N,Deamidated|	26524939 
EVLGMVLNYSR	2|2/4,M,Oxidation/7,N,Deamidated|	26529084 
EVLSDNGFLSQKQK	2|1/5,N,Deamidated|	62182132 
EVLSDNGFLSQKQK	3|1/5,N,Deamidated|	62185008 
EVMMNSSNIQVK	2|1/4,N,Deamidated|CID	26542034 
EVMMNSSNIQVK	2|2/2,M,Oxidation/4,N,Deamidated|CID	26546351 
EVMMNSSNIQVK	2|2/3,M,Oxidation/4,N,Deamidated|CID	26550687 
EVMMNSSNIQVK	2|3/2,M,Oxidation/3,M,Oxidation/4,N,Deamidated|CID	26555023 
EVMNGTDPELNLYQDGK	2|1/3,N,Deamidated|	26577830 
EVMNGTDPELNLYQDGK	2|2/2,M,Oxidation/3,N,Deamidated|	26582447 
EVNCSSPADMDGIQK	2|2/2,N,Deamidated/3,C,Carbamidomethyl|	26597032 
EVNCSSPADMDGIQK	2|3/2,N,Deamidated/3,C,Carbamidomethyl/9,M,Oxidation|	26601469 
EVNDNIAPSPDPR	2|0|	100044385 
EVNDTLLVNELK	2|1/2,N,Deamidated|	26617745 
EVNEGGGAALEYR	2|0|	86006236 
EVNFQNGIECGGAYVK	2|1/9,C,Carbamidomethyl|	26624464 
EVNMDYGHLMHTL	3|1/2,N,Deamidated|	136168433 
EVNMDYGHLMHTL	3|2/2,N,Deamidated/3,M,Oxidation|	136173932 
EVNMDYGHLMHTL	3|2/2,N,Deamidated/9,M,Oxidation|	136179602 
EVNMDYGHLMHTL	3|3/2,N,Deamidated/3,M,Oxidation/9,M,Oxidation|	136184937 
EVNNGNSSEGDSR	2|1/5,N,Deamidated|	101670368 
EVNPQNVMMNQVSIQSK	2|1/9,N,Deamidated|CID	130023663 
EVNPQNVMMNQVSIQSK	2|2/7,M,Oxidation/9,N,Deamidated|CID	130025888 
EVNPQNVMMNQVSIQSK	2|2/8,M,Oxidation/9,N,Deamidated|CID	130028137 
EVNPQNVMMNQVSIQSK	2|3/7,M,Oxidation/8,M,Oxidation/9,N,Deamidated|CID	130030386 
EVPAGKYPFIVTSDDGR	2|0|	26633869 
EVPAGKYPFIVTSDDGR	3|0|	26639993 
EVPLESPSPNPFLVIVGV	2|0|	123896604 
EVPVGIPFFVNV	2|1/10,N,Deamidated|	26656176 
EVPVGIPFFVNVTHNGTY	2|2/10,N,Deamidated/14,N,Deamidated|	26665269 
EVPVGIPFFVNVTHNGTYQ	2|2/10,N,Deamidated/14,N,Deamidated|	26678629 
EVPVGIPFFVNVTHNGTYQC	2|3/10,N,Deamidated/14,N,Deamidated/19,C,Carbamidomethyl|	26689547 
EVPVGIPFFVNVTHNGTYQCQASSSR	2|3/10,N,Deamidated/14,N,Deamidated/19,C,Carbamidomethyl|	26699055 
EVPVGIPFFVNVTHNGTYQCQASSSR	3|3/10,N,Deamidated/14,N,Deamidated/19,C,Carbamidomethyl|	26704723 
EVQCLSTNQTLSTR	2|2/3,C,Carbamidomethyl/7,N,Deamidated|	26724353 
EVQMNFFYSNGK	2|1/4,N,Deamidated|	30406495 
EVQMNFFYSNGK	2|2/3,M,Oxidation/4,N,Deamidated|	30410799 
EVQQSPHCTTVPVGASVNITCSTSGGLR	3|3/7,C,Carbamidomethyl/17,N,Deamidated/20,C,Carbamidomethyl|	26737590 
EVSLNILVTKK	2|0|	71316410 
EVTAFENFYCGDETTPK	2|2/6,N,Deamidated/9,C,Carbamidomethyl|CID	120431565 
EVTDNSYLHSDLNLCPLNAEPGMATF	3|2/4,N,Deamidated/14,C,Carbamidomethyl|	60744632 
EVTDNSYLHSDLNLCPLNAEPGMATF	3|3/4,N,Deamidated/14,C,Carbamidomethyl/22,M,Oxidation|	60749603 
EVTGGGLVVLGNTGR	2|1/11,N,Deamidated|	124089015 
EVTSAASVR	2|0|	131026554 
EVTTASLYEIPRSNDLDATR	3|1/13,N,Deamidated|	118694236 
EVVLQWFTENSK	2|0|	26752185 
EVVPVAKRTPYR	3|0|	97271997 
EVVTANQVCNQR	2|2/5,N,Deamidated/8,C,Carbamidomethyl|	1700938 
EVVVITGK	1|0|	124591409 
EVVVITGK	2|0|	124597133 
EVYPWYNLTVEAK	2|1/6,N,Deamidated|	26765877 
EWCIVATCPVPTVPLADNVVHK	2|3/2,C,Carbamidomethyl/7,C,Carbamidomethyl/17,N,Deamidated|	3210290 
EWCIVATCPVPTVPLADNVVHK	3|3/2,C,Carbamidomethyl/7,C,Carbamidomethyl/17,N,Deamidated|	3215072 
EWDNTTTECR	2|2/3,N,Deamidated/8,C,Carbamidomethyl|CID	26774514 
EWETDQPQWIGEYER	2|0|	133847739 
EWGASEHSNFGHSVGH	3|1/8,N,Deamidated|	123541383 
EWIAPQNR	2|1/6,N,Deamidated|	51681800 
EWLGCLELVR	2|1/4,C,Carbamidomethyl|	61161728 
EWNNLCPQNSTQPDTLALWPMCQEGDRPEPWGK	3|3/5,C,Carbamidomethyl/8,N,Deamidated/21,C,Carbamidomethyl|	59993755 
EWNNLCPQNSTQPDTLALWPMCQEGDRPEPWGK	3|4/5,C,Carbamidomethyl/8,N,Deamidated/20,M,Oxidation/21,C,Carbamidomethyl|	59998681 
EYAAGHVHSHNLLHNFSAR	3|1/14,N,Deamidated|	34682859 
EYAAGHVHSHNLLHNFSAR	4|1/14,N,Deamidated|	34687638 
EYAAGHVHSHNLLHNFSAR	5|1/14,N,Deamidated|	34694250 
EYACSPENPINK	2|2/3,C,Carbamidomethyl/7,N,Deamidated|	54398058 
EYAEQCSITGGNGNSVMK	2|2/5,C,Carbamidomethyl/11,N,Deamidated|	39925777 
EYAEQCSITGGNGNSVMK	2|3/5,C,Carbamidomethyl/11,N,Deamidated/16,M,Oxidation|	39930331 
EYAKCVGK	2|1/4,C,Carbamidomethyl|	58173429 
EYALDFDNNVAETK	2|1/7,N,Deamidated|	123179225 
EYATLIDLAR	2|0|	4037068 
EYCAPEDQADSVYSCLRCTKCGR	4|4/2,C,Carbamidomethyl/14,C,Carbamidomethyl/17,C,Carbamidomethyl/20,C,Carbamidomethyl|	57680608 
EYCASSAHNSVIK	2|2/2,C,Carbamidomethyl/8,N,Deamidated|	109810547 
EYCASSAHNSVIK	3|2/2,C,Carbamidomethyl/8,N,Deamidated|	109815820 
EYEIKILKTTPK	3|0|	58127177 
EYESNGLCTTTHTVR	2|2/4,N,Deamidated/7,C,Carbamidomethyl|	102873531 
EYFVNEITPLNFFR	2|1/4,N,Deamidated|	31837771 
EYGFNVLHPPVGIGPTGDPNTLNIELWQNK	2|3/4,N,Deamidated/19,N,Deamidated/28,N,Deamidated|	126412661 
EYGFNVLHPPVGIGPTGDPNTLNIELWQNK	3|3/4,N,Deamidated/19,N,Deamidated/28,N,Deamidated|	126418223 
EYGFNVLHPPVGIGPTGDPNTLNIELWQNK	4|3/4,N,Deamidated/19,N,Deamidated/28,N,Deamidated|	126423417 
EYGNTGYAVK	2|0|	133371396 
EYGNVPALK	2|0|	139045859 
EYKPTAIANNLGSDAVF	2|1/9,N,Deamidated|	137815810 
EYLDGDFSPLR	2|0|	100255546 
EYLEISNFGVEVLPMK	2|1/6,N,Deamidated|	35869166 
EYLEISNFGVEVLPMK	2|2/6,N,Deamidated/14,M,Oxidation|	35872829 
EYLEQISTLINTTDR	2|1/10,N,Deamidated|	26783133 
EYLEQISTLINTTDR	3|1/10,N,Deamidated|	26787807 
EYNDSVGSR	2|1/2,N,Deamidated|	109298688 
EYNEESLSFK	2|1/2,N,Deamidated|	138063059 
EYQDLLNVK	2|0|	26801934 
EYQGVPGDYASWACQPAALSSGEHLSDWVHYAHR	4|1/13,C,Carbamidomethyl|	63594411 
EYSGIEHPDQSVR	2|0|	92915680 
EYSGIEHPDQSVR	3|0|	92919603 
EYSRVDFYVEDFQEHRGDLNFNR	4|0|	137878519 
EYSTGECYFFNGTER	2|2/6,C,Carbamidomethyl/10,N,Deamidated|	26811814 
EYSTSECHFFNGTER	2|2/6,C,Carbamidomethyl/10,N,Deamidated|	26823716 
EYSTSECHFFNGTER	3|2/6,C,Carbamidomethyl/10,N,Deamidated|CID	26828387 
EYTIQALALQKEKGSAEESYSR	3|0|	103437198 
EYTIQALALQKEKGSAEESYSR	4|0|	103444678 
EYTLEASHTECGLSSHQQIQNTLR	3|2/10,C,Carbamidomethyl/20,N,Deamidated|	64577891 
EYTNTLVTEK	2|1/3,N,Deamidated|	120459855 
EYTNVSCLYIGSIPHPK	2|2/3,N,Deamidated/6,C,Carbamidomethyl|	133149450 
EYTNVSCLYIGSIPHPK	3|2/3,N,Deamidated/6,C,Carbamidomethyl|	133155222 
EYVDTPIVTGLASQCVHEELPK	2|1/14,C,Carbamidomethyl|	50380115 
EYVDTPIVTGLASQCVHEELPK	3|1/14,C,Carbamidomethyl|	50384441 
EYVPDPTFENFTGGVK	2|1/9,N,Deamidated|	26843496 
EYVPDYENIIEPVVFISK	2|1/7,N,Deamidated|	48176014 
EYVVPGCGQCDWDSR	2|2/6,C,Carbamidomethyl/9,C,Carbamidomethyl|	18463638 
EYYNVTYYSASK	2|1/3,N,Deamidated|	10437112 
FAAAFNQTVR	2|1/5,N,Deamidated|CID	92430662 
FAANESLVDEFLYK	2|1/3,N,Deamidated|	135499402 
FAANESLVDEFLYK	3|1/3,N,Deamidated|	135504090 
FAASHNSTGPSQR	2|1/5,N,Deamidated|	2549256 
FAASHNSTGPSQR	3|1/5,N,Deamidated|	2554420 
FADLSEAANR	2|0|	26853802 
FAEAACDVVHVMLNGS	2|2/5,C,Carbamidomethyl/13,N,Deamidated|	26864926 
FAEAACDVVHVMLNGS	2|3/5,C,Carbamidomethyl/11,M,Oxidation/13,N,Deamidated|	26869316 
FAEAACDVVHVMLNGSR	2|2/5,C,Carbamidomethyl/13,N,Deamidated|	26881345 
FAEAACDVVHVMLNGSR	2|3/5,C,Carbamidomethyl/11,M,Oxidation/13,N,Deamidated|	26887942 
FAEAACDVVHVMLNGSR	3|2/5,C,Carbamidomethyl/13,N,Deamidated|	26895091 
FAEAACDVVHVMLNGSR	3|3/5,C,Carbamidomethyl/11,M,Oxidation/13,N,Deamidated|	26901595 
FAEGQDQGSAYANR	2|1/12,N,Deamidated|	26930971 
FAEGVDCRYVYSHRRQGAVNTTEVPK	4|1/6,C,Carbamidomethyl|	627224 
FAEGVDCRYVYSHRRQGAVNTTEVPK	5|1/6,C,Carbamidomethyl|	632927 
FAEHISDECK	2|1/8,C,Carbamidomethyl|	26943369 
FAEHISDECKR	3|1/8,C,Carbamidomethyl|	26955552 
FAEINGSALCSYNLKPSEYTTSPK	3|2/4,N,Deamidated/9,C,Carbamidomethyl|	26965550 
FAFQAEVNR	2|0|	26975586 
FAGAGVTTER	2|0|	26984208 
FAGDDAPR	2|0|	26992886 
FAGEPLPQNSSMAR	2|1/8,N,Deamidated|CID	27000011 
FAGEPLPQNSSMAR	2|2/8,N,Deamidated/11,M,Oxidation|CID	27005632 
FAGGFQSTNTVSWSPLDIY	2|1/8,N,Deamidated|	51643418 
FAIFDQCIPNKR	2|1/6,C,Carbamidomethyl|	49593482 
FAIVHSDEETCK	2|1/10,C,Carbamidomethyl|	120501724 
FAKPYSFMTQNEQWGATT	2|1/10,N,Deamidated|	21894306 
FAKPYSFMTQNEQWGATT	2|2/7,M,Oxidation/10,N,Deamidated|	21899373 
FALTAQSNVGEEMR	2|1/7,N,Deamidated|CID	68243158 
FALTAQSNVGEEMR	2|2/7,N,Deamidated/12,M,Oxidation|CID	68246117 
FAMLANNNLQILNINK	2|1/14,N,Deamidated|	27023286 
FAMLANNNLQILNINK	2|2/2,M,Oxidation/14,N,Deamidated|	27028708 
FANEYPNITR	2|1/6,N,Deamidated|	27045122 
FANISYSPQTDR	2|1/2,N,Deamidated|	47974163 
FANLIGESLGPAR	2|1/2,N,Deamidated|	46610982 
FANLTPEEFVGDYWR	2|1/2,N,Deamidated|	27054962 
FANNLSALPTEALAPLR	2|1/3,N,Deamidated|	27061409 
FANQETPSMLTMAK	1|1/2,N,Deamidated|	2195292 
FANQETPSMLTMAK	1|2/2,N,Deamidated/11,M,Oxidation|	2201879 
FANQETPSMLTMAK	1|2/2,N,Deamidated/8,M,Oxidation|	2206213 
FANQETPSMLTMAK	1|3/2,N,Deamidated/8,M,Oxidation/11,M,Oxidation|	2212824 
FANQETPSMLTMAK	2|1/2,N,Deamidated|	2217172 
FANQETPSMLTMAK	2|2/2,N,Deamidated/11,M,Oxidation|	2225363 
FANQETPSMLTMAK	2|2/2,N,Deamidated/8,M,Oxidation|	2233453 
FANQETPSMLTMAK	2|3/2,N,Deamidated/8,M,Oxidation/11,M,Oxidation|	2242582 
FANQETPSMLTMAK	3|1/2,N,Deamidated|	2251464 
FANQETPSMLTMAK	3|2/2,N,Deamidated/11,M,Oxidation|	2257440 
FANQETPSMLTMAK	3|2/2,N,Deamidated/8,M,Oxidation|	2262568 
FANQETPSMLTMAK	3|3/2,N,Deamidated/8,M,Oxidation/11,M,Oxidation|	2270132 
FANSTQPAMLTM	2|1/2,N,Deamidated|	2055423 
FANSTQPAMLTM	2|2/2,N,Deamidated/11,M,Oxidation|	2062088 
FANSTQPAMLTM	2|2/2,N,Deamidated/8,M,Oxidation|	2068921 
FANSTQPAMLTM	2|3/2,N,Deamidated/8,M,Oxidation/11,M,Oxidation|	2075610 
FANYIDK	2|0|	27068897 
FANYTVQSQLASF	2|1/2,N,Deamidated|	70219182 
FAPNALAYDVGGTK	2|1/3,N,Deamidated|	2821318 
FAPNNTGKEVTVECK	2|2/3,N,Deamidated/13,C,Carbamidomethyl|	27080941 
FAPQRATGFNAVLR	2|1/9,N,Deamidated|	69422068 
FAPQRATGFNAVLR	3|1/9,N,Deamidated|	69426127 
FAPRTNALR	2|1/5,N,Deamidated|	96088060 
FAQAQQQLPLESLGWDVAELQLNHTGPQQDPR	3|1/22,N,Deamidated|	27092709 
FAQAQQQLPLESLGWDVAELQLNHTGPQQDPR	4|1/22,N,Deamidated|	27098360 
FAQKSDIINFSPVPDTLMNGNDPE	3|1/18,N,Deamidated|	93292748 
FAQKSDIINFSPVPDTLMNGNDPE	3|2/17,M,Oxidation/18,N,Deamidated|	93297618 
FAQSLMNSFSGR	2|1/6,N,Deamidated|	62199321 
FAQSLMNSFSGR	2|2/5,M,Oxidation/6,N,Deamidated|	62203504 
FAQTGTSPGGPLHPTDNFFSYPPHR	4|1/16,N,Deamidated|	3283263 
FASCNSILPVSK	2|2/3,C,Carbamidomethyl/4,N,Deamidated|	5063668 
FASCVLESANVNQTR	2|2/3,C,Carbamidomethyl/11,N,Deamidated|	132376050 
FASFEAQGALANIAVDK	2|0|	27113551 
FASFEAQGALANIAVDK	3|0|	27121157 
FASFEAQGALANIAVDKANLEIMTK	3|0|	27138860 
FASFEAQGALANIAVDKANLEIMTK	3|1/22,M,Oxidation|	27145184 
FASFEAQGALANIAVDKANLEIMTKR	3|0|	27161840 
FASFEAQGALANIAVDKANLEIMTKR	3|1/22,M,Oxidation|	27168188 
FASFEAQGALANIAVDKANLEIMTKR	4|0|	27172826 
FASFEAQGALANIAVDKANLEIMTKR	4|1/22,M,Oxidation|	27183418 
FASPVSTDTSK	2|0|	108829561 
FATGPNSVNK	2|1/5,N,Deamidated|	130756688 
FATIVIQPAESNNLR	2|0|	58762806 
FATLLLSEEPAAELR	2|0|	9150154 
FATMFNSSEQSQK	2|1/5,N,Deamidated|	27215819 
FATMFNSSEQSQK	2|2/3,M,Oxidation/5,N,Deamidated|	27223178 
FATVNLDSTAEANEETR	2|2/4,N,Deamidated/12,N,Deamidated|CID	130708708 
FAVNALNISEK	2|1/6,N,Deamidated|	27240419 
FAVNQSR	2|1/3,N,Deamidated|	27249671 
FAVSSNGFEFVSK	2|1/5,N,Deamidated|	124615699 
FAWVGAPTFISQINGFK	2|1/13,N,Deamidated|	46887118 
FAYNQSAGNPNYR	2|1/3,N,Deamidated|	27258104 
FCAHENCSAD	2|3/1,C,Carbamidomethyl/5,N,Deamidated/6,C,Carbamidomethyl|	27265675 
FCAHENCSADL	2|3/1,C,Carbamidomethyl/5,N,Deamidated/6,C,Carbamidomethyl|	27279547 
FCAHENCSADLQVSAK	2|3/1,C,Carbamidomethyl/5,N,Deamidated/6,C,Carbamidomethyl|	27290158 
FCAHENCSADLQVSAK	3|3/1,C,Carbamidomethyl/5,N,Deamidated/6,C,Carbamidomethyl|	27294519 
FCAPCHPLCQPHNSVYQCHDPAEAQCEGCGTVK	4|7/1,C,Carbamidomethyl/4,C,Carbamidomethyl/8,C,Carbamidomethyl/12,N,Deamidated/17,C,Carbamidomethyl/25,C,Carbamidomethyl/28,C,Carbamidomethyl|	42600520 
FCCLMCTPVGELQK	2|3/1,C,Carbamidomethyl/2,C,Carbamidomethyl/5,C,Carbamidomethyl|	59688156 
FCCLMCTPVGELQK	2|4/1,C,Carbamidomethyl/2,C,Carbamidomethyl/4,M,Oxidation/5,C,Carbamidomethyl|	59694075 
FCEDDVKINEHLILLK	3|1/1,C,Carbamidomethyl|	59846614 
FCESSSTNSSGGDGSTTVK	2|1/1,C,Carbamidomethyl|	99036046 
FCGTENHEFR	2|2/1,C,Carbamidomethyl/5,N,Deamidated|	20434548 
FCKALPSSQCAPKQKPCCGKTCQGK	4|5/1,C,Carbamidomethyl/9,C,Carbamidomethyl/16,C,Carbamidomethyl/17,C,Carbamidomethyl/21,C,Carbamidomethyl|	54673698 
FCNSSSPVIK	2|2/1,C,Carbamidomethyl/2,N,Deamidated|	99004733 
FCPLDLTTCNNQECK	2|4/1,C,Carbamidomethyl/8,C,Carbamidomethyl/9,N,Deamidated/13,C,Carbamidomethyl|	111373909 
FCPTPGAIQEPPMWNK	2|1/1,C,Carbamidomethyl|	20461875 
FCPTPGAIQEPPMWNK	2|2/1,C,Carbamidomethyl/12,M,Oxidation|	20466406 
FCRDNYTDLVAIQNK	2|2/1,C,Carbamidomethyl/4,N,Deamidated|	27311564 
FCTINFTLEK	2|2/1,C,Carbamidomethyl/4,N,Deamidated|	27320236 
FCVAFDNFADNPITINSPSPSEECASK	3|3/1,C,Carbamidomethyl/6,N,Deamidated/23,C,Carbamidomethyl|	768826 
FDACLITK	2|1/3,C,Carbamidomethyl|	27329056 
FDDAVVQSDMK	2|0|	27337448 
FDDAVVQSDMK	2|1/9,M,Oxidation|	27340802 
FDDHFQHLLNDSER	3|1/9,N,Deamidated|	27351247 
FDDSSEQVDVYCWELPGPM	2|1/11,C,Carbamidomethyl|	123311373 
FDDSSEQVDVYCWELPGPM	2|2/11,C,Carbamidomethyl/18,M,Oxidation|	123316848 
FDDSSEQVDVYCWELPGPM	3|1/11,C,Carbamidomethyl|	123322397 
FDDSSEQVDVYCWELPGPM	3|2/11,C,Carbamidomethyl/18,M,Oxidation|	123327082 
FDEEVFWGRNDWGS	2|0|	14760358 
FDEILEASDGIMVAR	2|0|	27366424 
FDEILEASDGIMVAR	2|1/11,M,Oxidation|	27370776 
FDFSAEGNER	2|0|	17022158 
FDGGAAADPR	2|0|	2449550 
FDGISISTNLDTQMH	2|1/8,N,Deamidated|	47100901 
FDGISISTNLDTQMH	2|2/8,N,Deamidated/13,M,Oxidation|	47105076 
FDGPITITIVNR	2|0|	27384313 
FDKNSTFGSVEVHNLQPEK	3|1/3,N,Deamidated|	27395660 
FDLMYAK	2|0|	27409024 
FDLMYAK	2|1/3,M,Oxidation|	27412335 
FDLPLSPVTIK	2|0|	27422667 
FDNNGFTGTR	2|1/3,N,Deamidated|CID	15084465 
FDNPPFFQNSTFSFR	2|1/8,N,Deamidated|	27431364 
FDPQFALTNIAVLK	2|0|	27440060 
FDPSQDEGSSYTAGANASSSTR	2|1/15,N,Deamidated|	19691838 
FDPYVTNFAYETK	2|1/6,N,Deamidated|	20254616 
FDQLLAEEK	2|0|	27447317 
FDRSEANHGCR	3|2/6,N,Deamidated/9,C,Carbamidomethyl|	95415775 
FDSDAASPR	2|0|	27455948 
FDSDAASQR	2|0|	27467021 
FDSDAASQRMEPR	3|0|	27477070 
FDSDAASQRMEPR	3|1/9,M,Oxidation|	27482818 
FDSDVEVYR	2|0|	27497220 
FDSDVGEFR	2|0|	27506974 
FDSDVGEFRAVTELGRPVAESWNSQKDILEDRR	5|0|	27517477 
FDSDVGEYR	2|0|	27531769 
FDSQTNVSQSK	2|1/5,N,Deamidated|	27543376 
FDSVHSKYMGR	3|0|	27549089 
FDSVHSKYMGR	3|1/8,M,Oxidation|	27554537 
FDTCAKDKSVYHELECKR	5|2/3,C,Carbamidomethyl/15,C,Carbamidomethyl|	64307467 
FDTGENTGGEKSR	2|0|	54940163 
FDTHEYRNES	2|1/7,N,Deamidated|	27568244 
FDTHEYRNESR	2|1/7,N,Deamidated|	27576983 
FDTHEYRNESR	3|1/7,N,Deamidated|	27581644 
FDTHEYRNESR	4|1/7,N,Deamidated|	27588013 
FDTNIAAHER	2|1/3,N,Deamidated|	19880199 
FDVENDTSDLSTNDQCFFRYSR	3|2/4,N,Deamidated/15,C,Carbamidomethyl|	120400648 
FDVIVVQNQAEVFTTR	2|1/7,N,Deamidated|	124433197 
FDVNQLQNTTIK	2|1/7,N,Deamidated|	27608741 
FDVTLDENNAEY	2|1/7,N,Deamidated|CID	123172885 
FDYNATDHAGK	2|1/3,N,Deamidated|CID	27619737 
FDYTTVLKPSLNFTATVK	2|1/11,N,Deamidated|	27627831 
FEAEHISNYTALL	2|1/7,N,Deamidated|	27636311 
FEAEHISNYTALLLSR	2|1/7,N,Deamidated|	27645352 
FEAEHISNYTALLLSR	3|1/7,N,Deamidated|	27650146 
FECHFFNGTER	2|2/2,C,Carbamidomethyl/6,N,Deamidated|	27670516 
FECHFFNGTER	3|2/2,C,Carbamidomethyl/6,N,Deamidated|	27676928 
FECHFFNGTERVR	3|2/2,C,Carbamidomethyl/6,N,Deamidated|	27694898 
FECHFFNGTERVR	4|2/2,C,Carbamidomethyl/6,N,Deamidated|	27700620 
FECHGRNTVEFRR	4|2/2,C,Carbamidomethyl/6,N,Deamidated|	95404233 
FECTGVNHRSEFR	3|2/2,C,Carbamidomethyl/6,N,Deamidated|	100162926 
FECYSTCSEQNKTVTDIR	3|3/2,C,Carbamidomethyl/6,C,Carbamidomethyl/10,N,Deamidated|	18831919 
FEDETPITNR	2|1/8,N,Deamidated|	27718253 
FEDLYTPVNGSIVIVR	2|1/8,N,Deamidated|	27730117 
FEDNGIYFCQQK	2|1/8,C,Carbamidomethyl|	27738803 
FEDNGIYFCQQKCNNTSEVYQGCGTELR	3|5/8,C,Carbamidomethyl/12,C,Carbamidomethyl/13,N,Deamidated/14,N,Deamidated/22,C,Carbamidomethyl|	27751732 
FEDSNNNIK	2|1/5,N,Deamidated|	24042584 
FEELNADLFR	2|0|	27764153 
FEEPSCPSNWTWVEGSGR	2|2/5,C,Carbamidomethyl/8,N,Deamidated|	27771713 
FEETFTAGVPGPAFVNEGTYDK	2|1/15,N,Deamidated|	112174575 
FEETFTAGVPGPAFVNEGTYDK	3|1/15,N,Deamidated|	112180524 
FEEVWERKGLTR	2|0|	55636513 
FEGCSTENFHTR	2|2/3,C,Carbamidomethyl/7,N,Deamidated|	118826853 
FEGCSTENFHTR	3|2/3,C,Carbamidomethyl/7,N,Deamidated|	118832021 
FEGLNSKNTVSIHVFEDPQK	2|1/4,N,Deamidated|	47765810 
FEGLNSKNTVSIHVFEDPQK	3|1/4,N,Deamidated|	47773266 
FEGLNSKNTVSIHVFEDPQK	4|1/4,N,Deamidated|	47779981 
FEGNDKAKKT	3|0|	1949381 
FEGTGGESNTDR	2|0|	17032243 
FEILGYSVHVDATTKPDNKGINVFR	4|1/17,N,Deamidated|	42537823 
FELLRTPLADQQTENELLPYSGQ	2|1/14,N,Deamidated|	112476623 
FELLRTPLADQQTENELLPYSGQ	3|1/14,N,Deamidated|	112482643 
FELSNTTEEIK	2|1/4,N,Deamidated|	104781672 
FELTINTHER	2|1/5,N,Deamidated|	63273249 
FELTINTHER	3|1/5,N,Deamidated|	63278145 
FELTPPTENVGTSPFQPK	2|1/8,N,Deamidated|	113218700 
FENQTGFPPPDSR	2|1/2,N,Deamidated|	27783575 
FENSHTYPESSQIS	2|1/2,N,Deamidated|	42900066 
FENTSAAR	2|1/2,N,Deamidated|	101251490 
FEPSDVFDYQK	2|0|	18373093 
FEPVLPNDNGSYR	2|1/8,N,Deamidated|	27790592 
FESNCSYPTQSK	2|2/3,N,Deamidated/4,C,Carbamidomethyl|	100720711 
FESTTPGNTEK	2|1/7,N,Deamidated|	113305955 
FETAGASAVTHSIGPR	2|0|	3748298 
FEVGNGDDEFETQPIVVIGGTNLTK	2|1/4,N,Deamidated|	39743737 
FEVGNGDDEFETQPIVVIGGTNLTK	3|1/4,N,Deamidated|	39746804 
FEVLTDLANK	2|1/8,N,Deamidated|	27800069 
FEYEQINTVW	2|1/6,N,Deamidated|	125195030 
FFAENETWVVDSCTTCTCK	2|4/4,N,Deamidated/12,C,Carbamidomethyl/15,C,Carbamidomethyl/17,C,Carbamidomethyl|	27812074 
FFCNSTVCEHCDPCTK	2|5/2,C,Carbamidomethyl/3,N,Deamidated/7,C,Carbamidomethyl/10,C,Carbamidomethyl/13,C,Carbamidomethyl|	27823347 
FFCNSTVCEHCDPCTK	3|5/2,C,Carbamidomethyl/3,N,Deamidated/7,C,Carbamidomethyl/10,C,Carbamidomethyl/13,C,Carbamidomethyl|	27826010 
FFCNTGSYGVTCDVPAK	2|3/2,C,Carbamidomethyl/3,N,Deamidated/11,C,Carbamidomethyl|	132937473 
FFDNDSK	2|1/3,N,Deamidated|	27840230 
FFFNITDNEENNLSLDIR	2|1/3,N,Deamidated|	52574579 
FFFNITDNEENNLSLDIR	3|1/3,N,Deamidated|	52578942 
FFHETSIMSLNYQTSR	3|1/10,N,Deamidated|	94515008 
FFHETSIMSLNYQTSR	3|2/7,M,Oxidation/10,N,Deamidated|	94521874 
FFHNETGR	2|1/3,N,Deamidated|	42993578 
FFKPAWTMAYNESTQQTGK	2|1/10,N,Deamidated|	21931331 
FFKPAWTMAYNESTQQTGK	2|2/7,M,Oxidation/10,N,Deamidated|	21937565 
FFKPAWTMAYNESTQQTGK	3|1/10,N,Deamidated|	21943277 
FFKPAWTMAYNESTQQTGK	3|2/7,M,Oxidation/10,N,Deamidated|	21950455 
FFNAASR	2|1/2,N,Deamidated|	369516 
FFNFSWR	2|1/2,N,Deamidated|	27848919 
FFNGTER	2|1/2,N,Deamidated|	27856663 
FFNTSELR	2|1/2,N,Deamidated|	27865330 
FFNVSDEAALLEK	2|1/2,N,Deamidated|	27873998 
FFNVTNPEEILR	2|1/2,N,Deamidated|	27879506 
FFPYANGTLGIR	2|1/5,N,Deamidated|	27887914 
FFQNALASESSDSTIR	2|1/3,N,Deamidated|	108090926 
FFQNVTAEDTDSIGLALFAPH	2|1/3,N,Deamidated|	27895122 
FFQSYGTTAYKTNDKSK	3|1/12,N,Deamidated|	57835090 
FFRRNDIYDSTEDAVWR	3|1/4,N,Deamidated|	8233830 
FFSNVSSAFEK	2|1/3,N,Deamidated|	27903734 
FFSSDHK	2|0|	99547443 
FGCANFTALSPSK	2|2/2,C,Carbamidomethyl/4,N,Deamidated|	33523670 
FGCETHNEFYR	2|2/2,C,Carbamidomethyl/6,N,Deamidated|	135250887 
FGCETHNEFYR	3|2/2,C,Carbamidomethyl/6,N,Deamidated|	135257090 
FGDCVDACR	2|2/3,C,Carbamidomethyl/7,C,Carbamidomethyl|	941111 
FGDHQLKGGECLEPCPPHHR	4|2/10,C,Carbamidomethyl/14,C,Carbamidomethyl|	61184731 
FGDHQLKGGECLEPCPPHHR	5|2/10,C,Carbamidomethyl/14,C,Carbamidomethyl|	61190970 
FGEENGSDPNIHEEK	2|1/4,N,Deamidated|	27914184 
FGEENGSDPNIHEEK	3|1/4,N,Deamidated|	27919086 
FGEFGNYSLLVK	2|1/5,N,Deamidated|	27936881 
FGEFYSCHESNETTR	2|2/6,C,Carbamidomethyl/10,N,Deamidated|	26834288 
FGEFYSCHESNETTR	3|2/6,C,Carbamidomethyl/10,N,Deamidated|CID	26838671 
FGENTTYR	2|1/3,N,Deamidated|	135601444 
FGEVQLQPSTSLLPTLNR	2|1/16,N,Deamidated|	27945319 
FGFVNSASSEFK	2|1/4,N,Deamidated|	33574847 
FGFWGPNCTER	2|2/6,N,Deamidated/7,C,Carbamidomethyl|	27954316 
FGGEHVPNSPFQVTALAGDQPSVQPPLR	3|0|	27962612 
FGGQELR	2|0|	27971123 
FGHFTGFNSSTLK	2|1/7,N,Deamidated|	27979678 
FGHFTGFNSSTLK	3|1/7,N,Deamidated|	27984510 
FGHSPLVNLTGGL	2|1/7,N,Deamidated|	28003099 
FGHSPLVNLTGGLSH	3|1/7,N,Deamidated|	28011965 
FGLDGGADGGAAGPKSPK	2|0|CID	34129768 
FGLIIINVK	2|0|	50129094 
FGNCSSSYYAR	2|2/2,N,Deamidated/3,C,Carbamidomethyl|	135582253 
FGNLFTQPRQQN	2|1/2,N,Deamidated|	38467268 
FGNLTDLNLTK	2|2/2,N,Deamidated/7,N,Deamidated|	28024906 
FGNLTLTGSLTPTDSK	2|1/2,N,Deamidated|	113179435 
FGNLTYLNLTK	2|2/2,N,Deamidated/7,N,Deamidated|	28033981 
FGNQALVLSSELPK	2|1/2,N,Deamidated|	104389658 
FGNTILNIVDSTNTNDSR	2|1/6,N,Deamidated|	124361811 
FGNTSGR	2|1/2,N,Deamidated|	28041521 
FGNVTEDTEK	1|1/2,N,Deamidated|CID	33306207 
FGNVTEDTEK	2|1/2,N,Deamidated|	33312636 
FGPIESTSCNFLK	2|2/8,C,Carbamidomethyl/9,N,Deamidated|	48521164 
FGQTPVQER	2|0|	28049403 
FGRGDNPFK	3|0|	14855512 
FGSAHNDHCR	2|2/5,N,Deamidated/8,C,Carbamidomethyl|	15261390 
FGSAHNDHCR	3|2/5,N,Deamidated/8,C,Carbamidomethyl|	15266495 
FGSGAAGGSGSSNSSGDALVTR	2|1/12,N,Deamidated|	28058250 
FGSGAAGGSGSSNSSGDALVTR	3|1/12,N,Deamidated|	28064190 
FGSQNLTTVK	2|1/4,N,Deamidated|	28080941 
FGSQRTNEVDTLITEPWVR	3|0|	133792832 
FGSVEVHNLQPEK	2|0|	28090388 
FGSVLGNYSCAAQGTQGGSK	2|2/6,N,Deamidated/9,C,Carbamidomethyl|	28105015 
FGTCSQLCNNTK	2|3/3,C,Carbamidomethyl/7,C,Carbamidomethyl/8,N,Deamidated|	28114218 
FGTTYHTSEVLTGNLTTDR	2|1/13,N,Deamidated|	44284137 
FGTTYHTSEVLTGNLTTDR	3|1/13,N,Deamidated|	44287947 
FGTVSNALSLPGQR	2|1/5,N,Deamidated|CID	36100516 
FGTYVNETVR	1|1/5,N,Deamidated|CID	33507951 
FGTYVNETVR	2|1/5,N,Deamidated|	33514578 
FGVEQDVDMVFASF	2|0|	28123209 
FGVEQDVDMVFASF	2|1/8,M,Oxidation|	28127421 
FGVEQDVDMVFASFIR	2|0|	28140817 
FGVEQDVDMVFASFIR	2|1/8,M,Oxidation|	28146372 
FGVGVNLNEVNYTYFMR	2|1/5,N,Deamidated|	140417463 
FGVGVNLNEVNYTYFMR	2|2/5,N,Deamidated/15,M,Oxidation|	140423891 
FGVSNNTLCSDHEYLIGGK	3|2/5,N,Deamidated/8,C,Carbamidomethyl|	25440935 
FGYPQAAREQQTTLCFGYNENRR	3|2/14,C,Carbamidomethyl/18,N,Deamidated|	95156294 
FGYPQAAREQQTTLCFGYNENRR	4|2/14,C,Carbamidomethyl/18,N,Deamidated|	95162468 
FGYRLPAEGLK	3|0|	28163479 
FGYVPTSSTNRVLID	2|1/9,N,Deamidated|	120614574 
FHGMVTTYVVNKEDR	3|1/10,N,Deamidated|	19195132 
FHGMVTTYVVNKEDR	3|2/3,M,Oxidation/10,N,Deamidated|	19200809 
FHLTEQESTTPESAGADLNAVLR	3|1/18,N,Deamidated|	59519545 
FHLVETNETFVN	2|1/6,N,Deamidated|	123592715 
FHNNLLSMLSK	2|1/3,N,Deamidated|	81294734 
FHNNLLSMLSK	2|2/3,N,Deamidated/7,M,Oxidation|	81299003 
FHNSITTTSSNSTIGPN	2|1/2,N,Deamidated|	44654054 
FHNSVLGLTTGIAR	3|1/2,N,Deamidated|	43714092 
FHSPPHTAAHNASVDMCELK	4|2/10,N,Deamidated/16,C,Carbamidomethyl|	28173277 
FHSPPHTAAHNASVDMCELK	4|3/10,N,Deamidated/15,M,Oxidation/16,C,Carbamidomethyl|	28178203 
FHSPSNLSLLTV	2|1/5,N,Deamidated|	64760368 
FHVNYTQPLVAVK	2|1/3,N,Deamidated|	28196515 
FHYLPFLPSTEDVYDCR	3|1/15,C,Carbamidomethyl|	28205384 
FHYLPFLPSTEDVYDCRVEHWGLDEPLLK	4|1/15,C,Carbamidomethyl|	28217147 
FIAAENNGCVTTSFR	2|1/8,C,Carbamidomethyl|	80377124 
FIAINGQTEFIK	2|1/4,N,Deamidated|	47877780 
FIASFNVVNTTK	2|1/8,N,Deamidated|	28228972 
FIAVGYVDDTQFVR	2|0|	28236363 
FIAVGYVDDTQFVRFDSDAASQR	3|0|	28246227 
FIAVGYVDDTQFVRFDSDAASQRMEPR	3|0|	28257126 
FIAVGYVDDTQFVRFDSDAASQRMEPR	3|1/23,M,Oxidation|	28263231 
FICNYTAR	2|2/2,C,Carbamidomethyl/3,N,Deamidated|	3504366 
FIDAATVDDSGEYR	2|0|	28277981 
FIDAATVNDSGEYR	2|1/7,N,Deamidated|	28285871 
FIEFSQSMAR	2|0|	52645398 
FIEFSQSMAR	2|1/7,M,Oxidation|	52649517 
FIFSLPPEIIHNPNFT	2|1/13,N,Deamidated|	28295155 
FIFSLPPEIIHNPNFTVR	3|1/13,N,Deamidated|	28304205 
FIGNSTAIQELFK	2|1/3,N,Deamidated|	28312968 
FIGVALQLDPNDYSADFNR	2|1/10,N,Deamidated|	77519979 
FIHNGTYICDVK	2|2/3,N,Deamidated/8,C,Carbamidomethyl|	28321943 
FIHNGTYICDVK	3|2/3,N,Deamidated/8,C,Carbamidomethyl|	28325800 
FIMDLVSSLSR	2|0|	28340839 
FIMDLVSSLSR	2|1/2,M,Oxidation|	28344777 
FINFFVGNTINSSYFPDHPLHSISVR	4|1/10,N,Deamidated|	28356976 
FINNETIAGK	2|1/3,N,Deamidated|CID	28369151 
FINYNQTVSR	2|1/4,N,Deamidated|	28374240 
FIQEVNTTTR	2|1/5,N,Deamidated|	28385073 
FIQVQEADTVEAAQNLTVPGGLR	2|1/14,N,Deamidated|	28392111 
FIQVQEADTVEAAQNLTVPGGLR	3|1/14,N,Deamidated|	28395295 
FISVGYVDDTQFVR	2|0|	28413681 
FITGVVSIPTNNISMK	2|2/10,N,Deamidated/11,N,Deamidated|	53150405 
FITGVVSIPTNNISMK	2|3/10,N,Deamidated/11,N,Deamidated/14,M,Oxidation|	53156030 
FITHSLHGPK	2|0|	118984128 
FITHSLHGPK	3|0|	118990797 
FITNTETPLNNGSTPR	2|1/10,N,Deamidated|	28423085 
FITSPTSLRNYVG	2|1/9,N,Deamidated|	120606344 
FITVGYVDDTLFVR	2|0|	28432742 
FITWELTPDENR	2|1/10,N,Deamidated|	133990354 
FIVGFNGTMSASDK	2|1/5,N,Deamidated|	32095516 
FIVGFNGTMSASDK	2|2/5,N,Deamidated/8,M,Oxidation|	32098701 
FIYNSSLMK	2|1/3,N,Deamidated|	62344332 
FIYNSSLMK	2|2/3,N,Deamidated/7,M,Oxidation|	62349791 
FKAFPHTYGNLASLLDDR	3|1/9,N,Deamidated|	8328858 
FKAFPHTYGNLASLLDDR	4|1/9,N,Deamidated|	8333752 
FKENFVTELALSTSGVGEAVSK	2|1/3,N,Deamidated|	110863120 
FKENFVTELALSTSGVGEAVSK	3|1/3,N,Deamidated|	110867480 
FKGRDIYTFDGALNK	3|1/13,N,Deamidated|	28441394 
FKGRDIYTFDGALNKSTVPTDFSSAK	4|1/13,N,Deamidated|	28452355 
FKKLVKLEPLPPYNTNRGEVPSMK	3|1/13,N,Deamidated|	67190684 
FKKLVKLEPLPPYNTNRGEVPSMK	3|2/13,N,Deamidated/22,M,Oxidation|	67195625 
FKKLVKLEPLPPYNTNRGEVPSMK	4|1/13,N,Deamidated|	67200301 
FKKLVKLEPLPPYNTNRGEVPSMK	4|2/13,N,Deamidated/22,M,Oxidation|	67203211 
FKKLVKLEPLPPYNTNRGEVPSMK	5|1/13,N,Deamidated|	67206971 
FKKLVKLEPLPPYNTNRGEVPSMK	5|2/13,N,Deamidated/22,M,Oxidation|	67213971 
FKLEWLGNCSGLNDETYGYK	2|2/7,N,Deamidated/8,C,Carbamidomethyl|	28462479 
FKLEWLGNCSGLNDETYGYK	3|2/7,N,Deamidated/8,C,Carbamidomethyl|	28467741 
FKLKYSIDGTSGQAR	3|0|	115446598 
FKNAETR	2|1/2,N,Deamidated|	55712095 
FKPKPPKNESLETYPVMK	3|1/7,N,Deamidated|	28482912 
FKPKPPKNESLETYPVMK	3|2/7,N,Deamidated/16,M,Oxidation|	28487426 
FKPLGLANDTDHYFLR	3|1/7,N,Deamidated|	28502510 
FKVSYSLNGKDWEYIQDPRTQQPK	4|0|	28512017 
FLAESAMLQIMINNNR	2|1/14,N,Deamidated|	51058003 
FLAESAMLQIMINNNR	2|2/10,M,Oxidation/14,N,Deamidated|	51062486 
FLAESAMLQIMINNNR	2|2/6,M,Oxidation/14,N,Deamidated|	51066994 
FLAESAMLQIMINNNR	2|3/6,M,Oxidation/10,M,Oxidation/14,N,Deamidated|	51071501 
FLAEWQNITK	2|1/6,N,Deamidated|	28524252 
FLAKENVTQDAEDN	2|1/5,N,Deamidated|CID	28533722 
FLAKENVTQDAEDNT	2|1/5,N,Deamidated|CID	28543042 
FLAKENVTQDAEDNTV	2|1/5,N,Deamidated|CID	28555592 
FLAKENVTQDAEDNTVS	2|1/5,N,Deamidated|CID	28567799 
FLAKENVTQDAEDNTVSF	2|1/5,N,Deamidated|CID	28579788 
FLAKENVTQDAEDNTVSFLQPN	2|1/5,N,Deamidated|CID	28586406 
FLANNALTHQ	2|1/3,N,Deamidated|	77631084 
FLAPNIEVTYPIQTLQNH	2|1/4,N,Deamidated|	139374784 
FLAYAEFNDTDIPVIAY	2|1/7,N,Deamidated|CID	28601261 
FLDGSTSSPNFTK	2|0|	70758822 
FLDRYFYHQEEYVR	4|0|	28610340 
FLDSICMNLDQTSCTKFTSEK	3|3/5,C,Carbamidomethyl/7,N,Deamidated/13,C,Carbamidomethyl|	48020600 
FLDSICMNLDQTSCTKFTSEK	3|4/5,C,Carbamidomethyl/6,M,Oxidation/7,N,Deamidated/13,C,Carbamidomethyl|	48025250 
FLDVDAVVPFLSTSAAEK	2|0|	104864161 
FLELRKSECHFFNGTER	4|2/8,C,Carbamidomethyl/12,N,Deamidated|	28623092 
FLELRKSECHFFNGTERVR	4|2/8,C,Carbamidomethyl/12,N,Deamidated|	28634401 
FLEPYNDSIQAQK	2|1/5,N,Deamidated|	28646526 
FLEQAKCECHFLNGTER	4|3/6,C,Carbamidomethyl/8,C,Carbamidomethyl/12,N,Deamidated|	28655070 
FLEQQNQVLQTK	2|0|	28666894 
FLEQVKHECHFFNGTER	3|2/8,C,Carbamidomethyl/12,N,Deamidated|	28677808 
FLEQVKHECHFFNGTER	4|2/8,C,Carbamidomethyl/12,N,Deamidated|	28685630 
FLEQVKHECHFFNGTERVR	3|2/8,C,Carbamidomethyl/12,N,Deamidated|	28705914 
FLEQVKHECHFFNGTERVR	4|2/8,C,Carbamidomethyl/12,N,Deamidated|	28714031 
FLEQVKHECHFFNGTERVR	5|2/8,C,Carbamidomethyl/12,N,Deamidated|	28723190 
FLEYSTGECYFFNGTER	2|2/8,C,Carbamidomethyl/12,N,Deamidated|	28752916 
FLEYSTGECYFFNGTER	3|2/8,C,Carbamidomethyl/12,N,Deamidated|	28758776 
FLEYSTGECYFFNGTERVR	2|2/8,C,Carbamidomethyl/12,N,Deamidated|	28773552 
FLEYSTGECYFFNGTERVR	3|2/8,C,Carbamidomethyl/12,N,Deamidated|	28780067 
FLEYSTSECHFFNGTER	2|2/8,C,Carbamidomethyl/12,N,Deamidated|	28797226 
FLEYSTSECHFFNGTER	3|2/8,C,Carbamidomethyl/12,N,Deamidated|	28804110 
FLEYSTSECHFFNGTERVR	3|2/8,C,Carbamidomethyl/12,N,Deamidated|	28822047 
FLEYSTSECHFFNGTERVR	4|2/8,C,Carbamidomethyl/12,N,Deamidated|	28826876 
FLFLLLGPAGK	2|0|	28843438 
FLGGMLDFVK	2|0|	124552889 
FLGGMLDFVK	2|1/4,M,Oxidation|	124557178 
FLGSGGFIGYAPNLSK	2|1/12,N,Deamidated|	28851488 
FLGTASNQGLSPVAR	2|1/6,N,Deamidated|	2667114 
FLHSAIDVPGLIR	2|0|	52700327 
FLHSPVTVPNK	3|0|	112996339 
FLIGNDSYPIPIALK	2|1/4,N,Deamidated|	28860074 
FLKPYTLEEQ	2|0|CID	28870682 
FLKPYTLEEQK	3|0|	28879273 
FLKPYTLEEQKNLTVCPDGALFEQ	3|2/11,N,Deamidated/15,C,Carbamidomethyl|	28889014 
FLKPYTLEEQKNLTVCPDGALFEQK	2|2/11,N,Deamidated/15,C,Carbamidomethyl|	28900472 
FLKPYTLEEQKNLTVCPDGALFEQK	3|2/11,N,Deamidated/15,C,Carbamidomethyl|	28905765 
FLKPYTLEEQKNLTVCPDGALFEQK	4|2/11,N,Deamidated/15,C,Carbamidomethyl|	28913723 
FLKPYTLEEQKNLTVCPDGALFEQKG	3|2/11,N,Deamidated/15,C,Carbamidomethyl|	28939324 
FLLLGDPQTNNCSLSIR	2|2/10,N,Deamidated/11,C,Carbamidomethyl|	28950521 
FLLLGDPQTNNCSLSIR	3|2/10,N,Deamidated/11,C,Carbamidomethyl|	28955056 
FLLNDNLTAGYGSR	2|1/5,N,Deamidated|	28970203 
FLNHCLEH	2|1/4,C,Carbamidomethyl|	28977483 
FLNHCLEHLVQYR	2|1/4,C,Carbamidomethyl|	28987321 
FLNHCLEHLVQYR	3|1/4,C,Carbamidomethyl|	28991885 
FLNHSENATAK	2|2/2,N,Deamidated/6,N,Deamidated|	29009066 
FLNLSANELQPSLR	2|1/2,N,Deamidated|	29017035 
FLNLTSEK	2|1/2,N,Deamidated|	29028685 
FLNVTATEDYVDPVTNQTK	2|2/2,N,Deamidated/15,N,Deamidated|	29034270 
FLNVTPNVEVNVECR	2|2/2,N,Deamidated/13,C,Carbamidomethyl|	29043405 
FLPSNINLGNNK	2|1/10,N,Deamidated|	102342084 
FLPTNDNTNKNSIGNYLGR	3|2/10,N,Deamidated/14,N,Deamidated|	102351866 
FLQPGNHSAVSLTLSQLPL	2|1/5,N,Deamidated|	64778597 
FLQPYNASHLYVCGTYAFQPK	3|2/5,N,Deamidated/12,C,Carbamidomethyl|	29052598 
FLQQDKYECHFFNGTER	3|2/8,C,Carbamidomethyl/12,N,Deamidated|	29063621 
FLQQDKYECHFFNGTER	4|2/8,C,Carbamidomethyl/12,N,Deamidated|	29070361 
FLQQDKYECHFFNGTERVR	3|2/8,C,Carbamidomethyl/12,N,Deamidated|	29087761 
FLQQDKYECHFFNGTERVR	4|2/8,C,Carbamidomethyl/12,N,Deamidated|	29093541 
FLQVPDLAEAMTQTK	2|0|	5227849 
FLQVPDLAEAMTQTK	2|1/10,M,Oxidation|	5229445 
FLRGYRQDAYDGKDYIALNEDLR	4|0|	29116015 
FLSEEEQVPHKL	2|0|	123572018 
FLSHNNTK	2|1/4,N,Deamidated|	29128639 
FLSNDTVQLN	2|1/3,N,Deamidated|	29137303 
FLSNDTVQLNVK	2|1/3,N,Deamidated|	29145976 
FLSSSPHLPPSSYFNASGR	2|1/14,N,Deamidated|	29157139 
FLSSSPHLPPSSYFNASGR	3|1/14,N,Deamidated|	29160865 
FLSVCNPDFSQINCSEGYIQNYR	3|3/4,C,Carbamidomethyl/12,N,Deamidated/13,C,Carbamidomethyl|	29174448 
FLTEVEKNATALYHVEAFK	3|1/7,N,Deamidated|	29184831 
FLTNQELGWK	2|1/3,N,Deamidated|	62087792 
FLTQNLSLPNSTAQALLAAR	3|2/4,N,Deamidated/9,N,Deamidated|	29195310 
FLWQPKRECHFFNGTER	4|2/8,C,Carbamidomethyl/12,N,Deamidated|	29205771 
FLYQQQGR	2|0|	29217637 
FMEPVTMQESGTFAFR	2|0|	29226102 
FMEPVTMQESGTFAFR	2|1/1,M,Oxidation|	29231927 
FMEPVTMQESGTFAFR	2|1/6,M,Oxidation|	29237771 
FMEPVTMQESGTFAFR	2|2/1,M,Oxidation/6,M,Oxidation|	29243615 
FMEPVTMQESGTFAFRTPK	3|0|	29273684 
FMEPVTMQESGTFAFRTPK	3|1/1,M,Oxidation|	29278409 
FMEPVTMQESGTFAFRTPK	3|1/6,M,Oxidation|	29283153 
FMEPVTMQESGTFAFRTPK	3|2/1,M,Oxidation/6,M,Oxidation|	29287897 
FMGDMVSFEEDRINATVWK	2|1/13,N,Deamidated|	29313864 
FMGDMVSFEEDRINATVWK	2|2/1,M,Oxidation/13,N,Deamidated|	29318857 
FMGDMVSFEEDRINATVWK	2|2/4,M,Oxidation/13,N,Deamidated|	29323869 
FMGDMVSFEEDRINATVWK	2|3/1,M,Oxidation/4,M,Oxidation/13,N,Deamidated|	29328881 
FMGDMVSFEEDRINATVWK	3|1/13,N,Deamidated|	29334286 
FMGDMVSFEEDRINATVWK	3|2/1,M,Oxidation/13,N,Deamidated|	29339365 
FMGDMVSFEEDRINATVWK	3|2/4,M,Oxidation/13,N,Deamidated|	29344463 
FMGDMVSFEEDRINATVWK	3|3/1,M,Oxidation/4,M,Oxidation/13,N,Deamidated|	29349561 
FMGLPTKDDNLEHYKNSTVMAR	3|1/15,N,Deamidated|	29396831 
FMGLPTKDDNLEHYKNSTVMAR	3|2/1,M,Oxidation/15,N,Deamidated|	29402830 
FMGLPTKDDNLEHYKNSTVMAR	3|2/15,N,Deamidated/19,M,Oxidation|	29411332 
FMGLPTKDDNLEHYKNSTVMAR	3|3/1,M,Oxidation/15,N,Deamidated/19,M,Oxidation|	29417179 
FMGLPTKDDNLEHYKNSTVMAR	4|1/15,N,Deamidated|	29423190 
FMGLPTKDDNLEHYKNSTVMAR	4|2/1,M,Oxidation/15,N,Deamidated|	29432364 
FMGLPTKDDNLEHYKNSTVMAR	4|2/15,N,Deamidated/19,M,Oxidation|	29439051 
FMGLPTKDDNLEHYKNSTVMAR	4|3/1,M,Oxidation/15,N,Deamidated/19,M,Oxidation|	29448555 
FMGSQFCSYR	2|1/6,C,Carbamidomethyl|	93787504 
FMGSQFCSYR	2|2/1,M,Oxidation/6,C,Carbamidomethyl|	93791898 
FMNLSQANAQGTPR	2|1/2,N,Deamidated|	29504654 
FMNLSQANAQGTPR	2|2/1,M,Oxidation/2,N,Deamidated|	29508872 
FMNTLLTLLDR	2|1/2,N,Deamidated|	65835226 
FMNTLLTLLDR	2|2/1,M,Oxidation/2,N,Deamidated|	65839343 
FMSNTITDK	2|1/3,N,Deamidated|	116539582 
FMSNTITDK	2|2/1,M,Oxidation/3,N,Deamidated|	116543243 
FMVSSVNTPIPK	2|0|	50526508 
FMVSSVNTPIPK	2|1/1,M,Oxidation|	50531554 
FMYEGQNQYTYLR	2|1/6,N,Deamidated|	66080998 
FMYEGQNQYTYLR	2|2/1,M,Oxidation/6,N,Deamidated|	66086371 
FNADSELVPRSASQSPSGAR	3|1/1,N,Deamidated|	105939338 
FNAGMNVVK	2|0|	128031154 
FNAGMNVVK	2|1/4,M,Oxidation|	128033840 
FNAPSTLLTVAHCDLGQQLPVCFSANTSLYK	3|3/12,C,Carbamidomethyl/21,C,Carbamidomethyl/25,N,Deamidated|	126948819 
FNAPSTLLTVAHCDLGQQLPVCFSANTSLYK	4|3/12,C,Carbamidomethyl/21,C,Carbamidomethyl/25,N,Deamidated|	126956370 
FNASCVPVNNPK	2|2/1,N,Deamidated/4,C,Carbamidomethyl|	29524527 
FNASQLITQR	2|1/1,N,Deamidated|	29533185 
FNCSEDNPSR	2|3/1,N,Deamidated/2,C,Carbamidomethyl/6,N,Deamidated|	29541862 
FNDLDLCVSENETLK	2|2/6,C,Carbamidomethyl/10,N,Deamidated|	29550180 
FNDRESAELNGSLLQAYR	3|1/9,N,Deamidated|	5076055 
FNDSFLLSLGELENER	2|1/1,N,Deamidated|	36738252 
FNDTEVLQR	2|1/1,N,Deamidated|	29564045 
FNDVLRCCIR	3|2/6,C,Carbamidomethyl/7,C,Carbamidomethyl|	84518044 
FNEDKFEAGSIEVELR	2|1/1,N,Deamidated|	36716584 
FNEDKFEAGSIEVELR	3|1/1,N,Deamidated|	36723411 
FNEEHIPDSPFVVPVASPSGDAR	3|0|	29572686 
FNELTSGYAECVR	2|2/1,N,Deamidated/10,C,Carbamidomethyl|	128041613 
FNERLSTSDK	2|1/1,N,Deamidated|	96325698 
FNESEWLELTGPR	2|1/1,N,Deamidated|	66621142 
FNETLFR	2|1/1,N,Deamidated|	29582249 
FNFIVPEWETSTR	2|1/1,N,Deamidated|	116996202 
FNFTNCSSLK	2|3/1,N,Deamidated/4,N,Deamidated/5,C,Carbamidomethyl|	29590892 
FNGKDNISK	2|1/5,N,Deamidated|CID	29599580 
FNGNDFDISMTL	2|1/3,N,Deamidated|	99577646 
FNGNDFDISMTL	2|2/3,N,Deamidated/9,M,Oxidation|	99583984 
FNGNTDCPVIHQIALD	2|2/1,N,Deamidated/6,C,Carbamidomethyl|CID	50762835 
FNGQQGIIIQNFSTR	2|1/10,N,Deamidated|	29609082 
FNGSLVATQPNAVVK	2|1/10,N,Deamidated|	71470772 
FNGSLVATQPNAVVK	3|1/10,N,Deamidated|	71475979 
FNGSVSFFR	2|1/1,N,Deamidated|	29619200 
FNGWSTAQDRAR	2|1/1,N,Deamidated|	96218962 
FNGWSTAQDRAR	3|1/1,N,Deamidated|	96222460 
FNHTQTIQQK	2|1/1,N,Deamidated|	29626316 
FNHTQTIQQK	3|1/1,N,Deamidated|	29630385 
FNIDSTCETLSGSHGECR	2|3/1,N,Deamidated/6,C,Carbamidomethyl/16,C,Carbamidomethyl|	37277199 
FNIDSTCETLSGSHGECR	3|3/1,N,Deamidated/6,C,Carbamidomethyl/16,C,Carbamidomethyl|	37281828 
FNIFNCENTQR	2|2/1,N,Deamidated/5,C,Carbamidomethyl|	83244939 
FNISLGK	2|1/1,N,Deamidated|	29647044 
FNISLQK	2|1/1,N,Deamidated|	29657481 
FNISTPAFR	2|1/1,N,Deamidated|	29667894 
FNITDNVMK	2|1/1,N,Deamidated|	29680654 
FNITDNVMK	2|2/1,N,Deamidated/7,M,Oxidation|	29685455 
FNITLIHPK	2|1/1,N,Deamidated|	29702660 
FNITSSTCELSK	2|2/1,N,Deamidated/7,C,Carbamidomethyl|	29713613 
FNLAGGTDAPVQPTFH	2|1/1,N,Deamidated|	128127632 
FNLDGPSDPIGTR	2|1/1,N,Deamidated|	66638415 
FNLSITEAHESGPYK	2|1/1,N,Deamidated|	29722565 
FNLSNVTGNSR	2|2/1,N,Deamidated/4,N,Deamidated|	29731478 
FNMLDIITNQSR	2|1/1,N,Deamidated|CID	117194876 
FNMLDIITNQSR	2|2/1,N,Deamidated/2,M,Oxidation|CID	117198503 
FNNASISAK	2|1/2,N,Deamidated|	97759016 
FNNGGYIR	2|0|	80114907 
FNNSNLCSQSLAA	2|2/1,N,Deamidated/6,C,Carbamidomethyl|	29745175 
FNNSNLCSQSLAAR	2|2/1,N,Deamidated/6,C,Carbamidomethyl|	29754445 
FNNTLHLIGEHHDGVSK	3|1/1,N,Deamidated|	29761636 
FNNTLHLIGEHHDGVSK	4|1/1,N,Deamidated|	29769592 
FNPGLSHSGLLRAHWVPFLEESTK	4|0|	25575894 
FNPNISWQPIPVHTVPITEDR	2|1/3,N,Deamidated|	29789901 
FNPNISWQPIPVHTVPITEDR	3|1/3,N,Deamidated|	29797286 
FNQCNTTR	2|2/3,C,Carbamidomethyl/4,N,Deamidated|	29813675 
FNQCNTTRGNEVISVMNR	3|2/3,C,Carbamidomethyl/4,N,Deamidated|	29823663 
FNQCNTTRGNEVISVMNR	3|3/3,C,Carbamidomethyl/4,N,Deamidated/15,M,Oxidation|	29827586 
FNQTMQPLLTAQNALLEDDTYR	3|1/1,N,Deamidated|	29840655 
FNQTMQPLLTAQNALLEDDTYR	3|2/1,N,Deamidated/4,M,Oxidation|	29845157 
FNSALATTR	2|1/1,N,Deamidated|	105540903 
FNSFDGYR	2|1/1,N,Deamidated|	17077507 
FNSGWLVGR	2|1/1,N,Deamidated|	36902313 
FNSLMGHLTE	2|1/1,N,Deamidated|	36945660 
FNSLMGHLTE	2|2/1,N,Deamidated/4,M,Oxidation|	36950650 
FNSPTTQDLVYIDPSPDYCVRNESTGSLGTQGR	3|2/18,C,Carbamidomethyl/21,N,Deamidated|	29860223 
FNSQECTN	2|2/1,N,Deamidated/5,C,Carbamidomethyl|	105504848 
FNSSEQSQK	2|1/1,N,Deamidated|	29871990 
FNSSGQCEVPLVR	2|2/1,N,Deamidated/6,C,Carbamidomethyl|	29885896 
FNSSSSSLEEK	2|1/1,N,Deamidated|	29895857 
FNSSYLQGTNQITGR	2|1/1,N,Deamidated|CID	29904053 
FNSTCQEHSLCSR	2|3/1,N,Deamidated/4,C,Carbamidomethyl/10,C,Carbamidomethyl|	93983769 
FNSTEYQVVTR	2|1/1,N,Deamidated|	29913762 
FNSTLGPSEEQEESWPGAPGGLSH	2|1/1,N,Deamidated|	29924111 
FNSTLGPSEEQEESWPGAPGGLSH	3|1/1,N,Deamidated|	29927415 
FNSTLGPSEEQEESWPGAPGGLSHWLPAAR	3|1/1,N,Deamidated|	29943777 
FNSTLPTMAQMEK	2|1/1,N,Deamidated|	29956824 
FNSTLPTMAQMEK	2|2/1,N,Deamidated/10,M,Oxidation|	29961538 
FNSTLPTMAQMEK	2|2/1,N,Deamidated/7,M,Oxidation|	29967095 
FNSTLPTMAQMEK	2|3/1,N,Deamidated/7,M,Oxidation/10,M,Oxidation|	29973289 
FNSTQIAAMAPEHEEPR	2|1/1,N,Deamidated|	30000929 
FNSTQIAAMAPEHEEPR	2|2/1,N,Deamidated/8,M,Oxidation|	30005698 
FNSTQIAAMAPEHEEPR	3|1/1,N,Deamidated|	30009253 
FNSTQIAAMAPEHEEPR	3|2/1,N,Deamidated/8,M,Oxidation|	30014689 
FNTFGTNGAPLVPQAH	2|1/1,N,Deamidated|CID	128151649 
FNTQYPSITVGK	2|1/1,N,Deamidated|	51319992 
FNTSSNSNR	2|2/1,N,Deamidated/5,N,Deamidated|	117400201 
FNTSYGPMMPGIALAVR	2|1/1,N,Deamidated|	6045903 
FNTSYGPMMPGIALAVR	2|2/1,N,Deamidated/7,M,Oxidation|	6048963 
FNTSYGPMMPGIALAVR	2|2/1,N,Deamidated/8,M,Oxidation|	6053723 
FNTSYGPMMPGIALAVR	2|3/1,N,Deamidated/7,M,Oxidation/8,M,Oxidation|	6056901 
FNTTVSCDQQGTNHR	2|2/1,N,Deamidated/6,C,Carbamidomethyl|	30038542 
FNVDAISNQLTA	2|0|	84185136 
FNVQGLNPPPDNIWCVEASK	2|1/14,C,Carbamidomethyl|	66444413 
FNVQGLNPPPDNIWCVEASK	3|1/14,C,Carbamidomethyl|	66449594 
FNVQTVHASLEVTK	2|1/1,N,Deamidated|	117449534 
FNVQTVHASLEVTK	3|1/1,N,Deamidated|	117453491 
FNVSDEAALLEK	2|1/1,N,Deamidated|	30048155 
FNVSLDSVPELR	2|1/1,N,Deamidated|	30056139 
FNVSLGK	2|1/1,N,Deamidated|	30070207 
FNVSLTVK	2|1/1,N,Deamidated|	30079060 
FNVTDVLTPAQLNVLSK	2|1/1,N,Deamidated|	30085883 
FNVTNPEEILR	2|1/1,N,Deamidated|	30098994 
FNVVVLTPNGHPSK	2|1/1,N,Deamidated|	37458762 
FNVVVLTPNGHPSK	3|1/1,N,Deamidated|	37465741 
FNWNHCGEMAPACK	3|2/5,C,Carbamidomethyl/12,C,Carbamidomethyl|	30107901 
FNWNHCGEMAPACK	3|3/5,C,Carbamidomethyl/8,M,Oxidation/12,C,Carbamidomethyl|	30112398 
FNWTEER	2|1/1,N,Deamidated|	30127385 
FNYDAYDVFPNTNK	2|1/12,N,Deamidated|	17013231 
FNYGEPESVR	2|1/1,N,Deamidated|	138580773 
FNYSTAH	2|1/1,N,Deamidated|	30135798 
FNYSTAHSA	2|1/1,N,Deamidated|	30146387 
FNYTCEDTK	2|2/1,N,Deamidated/4,C,Carbamidomethyl|	17380485 
FNYTICLHK	2|2/1,N,Deamidated/5,C,Carbamidomethyl|	44451001 
FPADEFNLK	2|0|	7023792 
FPAEANGSGNAGSR	2|2/5,N,Deamidated/9,N,Deamidated|	7077868 
FPAVRFGTNQAAR	2|1/8,N,Deamidated|	96624557 
FPAVRFGTNQAAR	3|1/8,N,Deamidated|	96628887 
FPCATDLGIR	2|1/2,C,Carbamidomethyl|	51358408 
FPDAFEYNNVSR	2|1/8,N,Deamidated|	30155829 
FPDEEGACQPCPINCTHSCVDLDDK	3|5/7,C,Carbamidomethyl/10,C,Carbamidomethyl/13,N,Deamidated/14,C,Carbamidomethyl/18,C,Carbamidomethyl|	30164795 
FPDLLAQGNASLR	2|1/8,N,Deamidated|	30175099 
FPEPNIFEDDFPLR	2|0|	51539415 
FPEYDSVVK	2|0|	106273867 
FPGDIVTYSDR	2|0|	139159031 
FPGQLNADLR	2|0|	30183990 
FPHTLFIR	2|0|	117981559 
FPIDTDATNGENISFVAK	2|1/11,N,Deamidated|CID	7466674 
FPILDNLR	2|0|	51502976 
FPILSANIK	2|0|	30192643 
FPLATYAPVISAEK	2|0|CID	30201920 
FPNASDMFR	2|1/2,N,Deamidated|	30206718 
FPNASDMFR	2|2/2,N,Deamidated/6,M,Oxidation|	30212429 
FPPNGFFDEEAVPR	2|0|	83936979 
FPQDRPFEDTCHGNPSHYYDK	5|2/10,C,Carbamidomethyl/13,N,Deamidated|	30229050 
FPSNLSGAVGEAVSR	2|1/3,N,Deamidated|	30243463 
FPSSEVMNK	2|1/7,N,Deamidated|CID	30250968 
FPSSEVMNK	2|2/6,M,Oxidation/7,N,Deamidated|CID	30255204 
FPSSVGRTVNTGNGDPEEWR	3|1/12,N,Deamidated|	83732315 
FPTLFNK	2|1/5,N,Deamidated|	67750414 
FPVSSDALPSVSSLK	2|0|	106284290 
FPVTFGEECLYMSAK	2|1/8,C,Carbamidomethyl|	30268603 
FPVTFGEECLYMSAK	2|2/8,C,Carbamidomethyl/11,M,Oxidation|	30273715 
FPVVTVLSQDCQNLYLGPGHHIHR	3|1/10,C,Carbamidomethyl|	37980418 
FPVVTVLSQDCQNLYLGPGHHIHR	4|1/10,C,Carbamidomethyl|	37985510 
FPVVTVLSQDCQNLYLGPGHHIHR	5|1/10,C,Carbamidomethyl|	37990916 
FPYPNGAPEVTGGVNK	2|1/14,N,Deamidated|	139303940 
FQAFANGSLLIPDFGK	2|1/5,N,Deamidated|	30287398 
FQALSITASNWEK	2|1/9,N,Deamidated|	8547068 
FQASDLEWSINAT	2|1/10,N,Deamidated|	13308905 
FQCGISATLPR	2|1/2,C,Carbamidomethyl|	63798557 
FQCGNMIFDNK	2|1/2,C,Carbamidomethyl|	30296071 
FQCGNMIFDNK	2|2/2,C,Carbamidomethyl/5,M,Oxidation|	30300214 
FQDNGRALLPFDNLHDDPCLLTNRSAR	4|2/18,C,Carbamidomethyl/22,N,Deamidated|	30313197 
FQEPPGVNTTELPSFPK	2|1/7,N,Deamidated|	30326143 
FQETSVFNETLR	2|1/7,N,Deamidated|	30335100 
FQGNTYAR	2|1/3,N,Deamidated|	134894591 
FQIPCIVPELNSTISANSTNADTCTPK	3|4/4,C,Carbamidomethyl/10,N,Deamidated/16,N,Deamidated/23,C,Carbamidomethyl|	30347125 
FQLHDCTQVEK	3|1/5,C,Carbamidomethyl|	30363521 
FQLLNFSSSELK	2|1/4,N,Deamidated|	30374912 
FQLNLESPASALELGGPPVTR	2|1/3,N,Deamidated|	20261124 
FQLVWDSWVKNGGQIK	3|0|	48533155 
FQNGSLVIHDVAPEDSGR	3|1/2,N,Deamidated|	30386999 
FQNMNGSEYFVK	2|1/4,N,Deamidated|	30397464 
FQNMNGSEYFVK	2|2/3,M,Oxidation/4,N,Deamidated|	30401733 
FQNTSSPSAR	2|1/2,N,Deamidated|	30415201 
FQNVGTR	2|1/2,N,Deamidated|	38513491 
FQSFNCTDVR	2|2/4,N,Deamidated/5,C,Carbamidomethyl|CID	92929280 
FQSLVIDDLNMSMQNGHDFSSCSK	2|2/9,N,Deamidated/21,C,Carbamidomethyl|	15693560 
FQSLVIDDLNMSMQNGHDFSSCSK	2|3/9,N,Deamidated/10,M,Oxidation/21,C,Carbamidomethyl|	15698127 
FQSLVIDDLNMSMQNGHDFSSCSK	2|3/9,N,Deamidated/12,M,Oxidation/21,C,Carbamidomethyl|	15702719 
FQSLVIDDLNMSMQNGHDFSSCSK	2|4/9,N,Deamidated/10,M,Oxidation/12,M,Oxidation/21,C,Carbamidomethyl|	15707311 
FQSLVIDDLNMSMQNGHDFSSCSK	3|2/9,N,Deamidated/21,C,Carbamidomethyl|	15712051 
FQSLVIDDLNMSMQNGHDFSSCSK	3|3/9,N,Deamidated/10,M,Oxidation/21,C,Carbamidomethyl|	15716748 
FQSLVIDDLNMSMQNGHDFSSCSK	3|3/9,N,Deamidated/12,M,Oxidation/21,C,Carbamidomethyl|	15723562 
FQSLVIDDLNMSMQNGHDFSSCSK	3|4/9,N,Deamidated/10,M,Oxidation/12,M,Oxidation/21,C,Carbamidomethyl|	15726516 
FQSNFESGAMSYGYLY	2|1/3,N,Deamidated|	105083830 
FQSNFESGAMSYGYLY	2|2/3,N,Deamidated/9,M,Oxidation|	105087143 
FQSSHHPTDITS	2|0|	30422302 
FQSSHHPTDITSLDQYVER	3|0|	30428798 
FQSVPAQPGQTSPLLQYFGILLDQGQLNK	3|0|CID	30439116 
FQTDLIYNLLEK	2|0|	30450160 
FQTDPQLNTKYDIESDVKK	3|1/7,N,Deamidated|	57717280 
FQTDVGNGEFEDITHQSYGLNTK	3|0|	111684918 
FQTVDSSNIDGFVNCTK	2|2/13,N,Deamidated/14,C,Carbamidomethyl|	30458943 
FQVLVQHPQNESNK	2|1/9,N,Deamidated|	30467201 
FRDTKMVK	3|0|	111957651 
FRDTKMVK	3|1/5,M,Oxidation|	111962336 
FREWEQGNK	3|0|	133805404 
FRGNETLHYETFGK	2|1/3,N,Deamidated|	30476601 
FRGNETLHYETFGK	3|1/3,N,Deamidated|	30483062 
FRGNETLHYETFGK	4|1/3,N,Deamidated|CID	30491251 
FRGRAKDIGSENDFADDEHSTFEDNDSRR	4|1/24,N,Deamidated|	30522413 
FRNSQLTY	2|1/2,N,Deamidated|	96061725 
FRNSSFHLNSETGTLVF	2|1/2,N,Deamidated|	30535498 
FRNSSFHLNSETGTLVFTAVHK	4|1/2,N,Deamidated|	30549677 
FRPTNITLEER	2|1/4,N,Deamidated|	30566950 
FSADLGYNGTR	2|1/7,N,Deamidated|	30574206 
FSANLLTNAHEK	2|2/3,N,Deamidated/7,N,Deamidated|	62079295 
FSAPNTTLNHLALAPGR	2|1/4,N,Deamidated|	30585957 
FSAPNTTLNHLALAPGR	3|1/4,N,Deamidated|	30590417 
FSCCGGISYK	2|2/2,C,Carbamidomethyl/3,C,Carbamidomethyl|	30602086 
FSCNSDDR	2|2/2,C,Carbamidomethyl/3,N,Deamidated|	18145865 
FSDCWNTEGSYDCVCSPGYEPVSGAK	3|3/3,C,Carbamidomethyl/12,C,Carbamidomethyl/14,C,Carbamidomethyl|	30615830 
FSDFCDVSSNANTSPAEFINPDPEFICSAK	3|3/4,C,Carbamidomethyl/9,N,Deamidated/26,C,Carbamidomethyl|	99442794 
FSDFINNETIAGK	2|1/6,N,Deamidated|CID	30627577 
FSDGLESNSSTQFEVK	2|1/7,N,Deamidated|	30641037 
FSEDHLNITCSAT	2|2/6,N,Deamidated/9,C,Carbamidomethyl|	30650057 
FSEDHLNITCSATA	2|2/6,N,Deamidated/9,C,Carbamidomethyl|	30664533 
FSEDHLNITCSATAR	2|2/6,N,Deamidated/9,C,Carbamidomethyl|	30675649 
FSEDHLNITCSATAR	3|2/6,N,Deamidated/9,C,Carbamidomethyl|	30681492 
FSEIQMSANESFSTR	2|1/8,N,Deamidated|	21445842 
FSEIQMSANESFSTR	2|2/5,M,Oxidation/8,N,Deamidated|	21450255 
FSETLVEPPFLNQGTSPTVPK	2|1/11,N,Deamidated|	104913858 
FSFQDTMATLSNTQR	2|1/11,N,Deamidated|	99479295 
FSFQDTMATLSNTQR	2|2/6,M,Oxidation/11,N,Deamidated|	99483391 
FSFQDTMATLSNTQR	3|1/11,N,Deamidated|	99489209 
FSFQDTMATLSNTQR	3|2/6,M,Oxidation/11,N,Deamidated|	99493954 
FSGSQDNLTITMHR	2|1/6,N,Deamidated|	30700029 
FSGSQDNLTITMHR	2|2/6,N,Deamidated/11,M,Oxidation|	30707265 
FSGVNDTDFR	2|1/4,N,Deamidated|	30727857 
FSHEENASMNR	2|1/5,N,Deamidated|	22313456 
FSHEENASMNR	2|2/5,N,Deamidated/8,M,Oxidation|	22317631 
FSHEENASMNR	3|1/5,N,Deamidated|	22322435 
FSHEENASMNR	3|2/5,N,Deamidated/8,M,Oxidation|	22329614 
FSHGTHEYHAETIK	4|0|CID	30735260 
FSIAILGSYNRGNLSTEK	3|1/12,N,Deamidated|	30748732 
FSITPGIGNETWGDPR	2|1/8,N,Deamidated|	30759620 
FSKIQLNVDSFANR	2|0|	104432391 
FSKIQLNVDSFANR	3|0|	104439380 
FSLADAINTEFK	2|0|	30774004 
FSLTLNVAGPR	2|1/5,N,Deamidated|	62691469 
FSNDTGVCDTK	2|2/2,N,Deamidated/7,C,Carbamidomethyl|CID	99804084 
FSNINVGDK	2|1/4,N,Deamidated|	32886332 
FSNISAAK	2|1/2,N,Deamidated|CID	30782564 
FSNISEGLSNYSIIDK	2|2/2,N,Deamidated/9,N,Deamidated|	30791363 
FSNLTVYPTGNYR	2|1/2,N,Deamidated|	120019440 
FSNSSSSNEFSK	2|1/2,N,Deamidated|	30799141 
FSNTFAEGMSR	2|1/2,N,Deamidated|	33689312 
FSNTFAEGMSR	2|2/2,N,Deamidated/8,M,Oxidation|	33694482 
FSNTSVLDDPFVEPLQNK	2|1/2,N,Deamidated|	62128074 
FSNVSSAFEK	2|1/2,N,Deamidated|	30808245 
FSPSVQPHFANSVVNGTIYCTVGEQR	2|3/10,N,Deamidated/14,N,Deamidated/19,C,Carbamidomethyl|	26712539 
FSPSVQPHFANSVVNGTIYCTVGEQR	3|3/10,N,Deamidated/14,N,Deamidated/19,C,Carbamidomethyl|	26717442 
FSQQIYGVVYGNVTFHVPSNVPLK	3|1/11,N,Deamidated|	30818669 
FSQSKQLK	2|0|	30824770 
FSQSSSADSAGCCDTNWITSQDWGPPAGCPLIR	3|4/11,C,Carbamidomethyl/12,C,Carbamidomethyl/15,N,Deamidated/28,C,Carbamidomethyl|	750123 
FSSCGGGGGSFGAGGGFGSR	2|1/3,C,Carbamidomethyl|	30833354 
FSSGDLFTAHNFSEQSR	2|1/10,N,Deamidated|	30847265 
FSSGDLFTAHNFSEQSR	3|1/10,N,Deamidated|	30851886 
FSSGFLQNSYLQVR	2|1/7,N,Deamidated|	94755154 
FSSHVLAHAENNYLR	3|1/10,N,Deamidated|	58663442 
FSSWTTVGNNQGYDR	2|2/8,N,Deamidated/9,N,Deamidated|	34121105 
FSSYNSSALR	2|1/4,N,Deamidated|	10778394 
FSTEYELQQLEQFKKDNEETGFGSGTR	4|0|	30869423 
FSTHGNCYLVR	2|2/5,N,Deamidated/6,C,Carbamidomethyl|	46124949 
FSTQEVNLVHTTIG	2|1/6,N,Deamidated|	103111337 
FSVHQNQTNGSFCDFGQCLLR	3|3/8,N,Deamidated/12,C,Carbamidomethyl/17,C,Carbamidomethyl|	94298592 
FSVICPAVLQQLNFHPCEDRPK	3|2/4,C,Carbamidomethyl/16,C,Carbamidomethyl|	30882859 
FSVICPAVLQQLNFHPCEDRPK	4|2/4,C,Carbamidomethyl/16,C,Carbamidomethyl|	30891274 
FSVNYDTK	2|0|	30914340 
FSVTANEYFR	2|1/5,N,Deamidated|	97565786 
FSVVYTPVTNTTQQIMNK	2|1/9,N,Deamidated|	30927831 
FSVVYTPVTNTTQQIMNK	2|2/9,N,Deamidated/15,M,Oxidation|	30934930 
FTAHIAR	2|0|	30955376 
FTALPLITR	2|0|	115457380 
FTANFAVR	2|1/3,N,Deamidated|CID	194397 
FTANTTDPDDEGK	2|1/3,N,Deamidated|	113435696 
FTARPKYENELDK	3|1/8,N,Deamidated|	135209589 
FTCDLTQTPPVQTLESYVIYYPPR	3|1/2,C,Carbamidomethyl|	135474752 
FTCDTQNITYR	2|2/2,C,Carbamidomethyl/6,N,Deamidated|	30963875 
FTCKEATDVIIIHSK	3|1/2,C,Carbamidomethyl|	30971484 
FTCKEATDVIIIHSK	4|1/2,C,Carbamidomethyl|	30976772 
FTCTVTHTDLPSPLK	2|1/2,C,Carbamidomethyl|	30997060 
FTCTVTHTDLPSPLK	3|1/2,C,Carbamidomethyl|	31002058 
FTCYMEHSGNHSTHPVPSGK	3|2/2,C,Carbamidomethyl/9,N,Deamidated|	31022313 
FTCYMEHSGNHSTHPVPSGK	3|3/2,C,Carbamidomethyl/4,M,Oxidation/9,N,Deamidated|	31030930 
FTCYMEHSGNHSTHPVPSGK	4|2/2,C,Carbamidomethyl/9,N,Deamidated|	31037045 
FTCYMEHSGNHSTHPVPSGK	4|3/2,C,Carbamidomethyl/4,M,Oxidation/9,N,Deamidated|	31044587 
FTCYMEHSGNHSTHPVPSGK	5|2/2,C,Carbamidomethyl/9,N,Deamidated|	31052677 
FTCYMEHSGNHSTHPVPSGK	5|3/2,C,Carbamidomethyl/4,M,Oxidation/9,N,Deamidated|	31061695 
FTDAVDAR	2|0|	8740408 
FTDFDSQTNVSQSK	2|1/8,N,Deamidated|	31102911 
FTDTSLFLPATTPSQLLNEVK	2|1/17,N,Deamidated|	13102129 
FTEFNQSER	2|1/4,N,Deamidated|	21182138 
FTELFLNNDLHTIDTK	3|1/6,N,Deamidated|	66460005 
FTEQNSYER	2|1/4,N,Deamidated|	21188576 
FTETGNYTVTGLK	2|1/5,N,Deamidated|	31115816 
FTEYEIMNNPVR	2|0|	79395497 
FTEYEIMNNPVR	2|1/6,M,Oxidation|	79399623 
FTFTSHTPGDHQICLHSNSTR	2|2/13,C,Carbamidomethyl/17,N,Deamidated|	31130323 
FTFTSHTPGDHQICLHSNSTR	3|2/13,C,Carbamidomethyl/17,N,Deamidated|	31135361 
FTFTSHTPGDHQICLHSNSTR	4|2/13,C,Carbamidomethyl/17,N,Deamidated|	31143482 
FTFTSHTPGDHQICLHSNSTR	5|2/13,C,Carbamidomethyl/17,N,Deamidated|	31151895 
FTFTSHTPGEHQICLHSNSTK	3|2/13,C,Carbamidomethyl/17,N,Deamidated|	31185714 
FTFTSHTPGEHQICLHSNSTK	4|2/13,C,Carbamidomethyl/17,N,Deamidated|	31193194 
FTGATLEDNK	2|0|	71186159 
FTGPGDPDSIR	2|0|	31214807 
FTGTWNFTSCSER	2|2/5,N,Deamidated/9,C,Carbamidomethyl|	31224057 
FTIGNTSGTIIGEQPLIK	2|1/4,N,Deamidated|	22734411 
FTLICNEFEPGK	2|1/4,C,Carbamidomethyl|	25969731 
FTLITTNAEDSDTK	2|1/6,N,Deamidated|	119540126 
FTLNGFAER	2|1/3,N,Deamidated|	32107201 
FTMLNGDER	2|1/4,N,Deamidated|	22023272 
FTMLNGDER	2|2/2,M,Oxidation/4,N,Deamidated|	22027523 
FTMSSMLQMINVEK	2|1/10,N,Deamidated|	68714696 
FTMSSMLQMINVEK	2|2/2,M,Oxidation/10,N,Deamidated|	68719208 
FTMSSMLQMINVEK	2|2/5,M,Oxidation/10,N,Deamidated|	68723744 
FTMSSMLQMINVEK	2|2/8,M,Oxidation/10,N,Deamidated|	68728280 
FTMSSMLQMINVEK	2|3/2,M,Oxidation/5,M,Oxidation/10,N,Deamidated|	68732816 
FTMSSMLQMINVEK	2|3/2,M,Oxidation/8,M,Oxidation/10,N,Deamidated|	68737376 
FTMSSMLQMINVEK	2|3/5,M,Oxidation/8,M,Oxidation/10,N,Deamidated|	68741936 
FTMSSMLQMINVEK	2|4/2,M,Oxidation/5,M,Oxidation/8,M,Oxidation/10,N,Deamidated|	68746496 
FTNDLLNSSSAIYSK	2|1/6,N,Deamidated|	31235750 
FTNEENILQTLDYTMR	2|1/2,N,Deamidated|	115995792 
FTNEENILQTLDYTMR	2|2/2,N,Deamidated/14,M,Oxidation|	116001048 
FTNFVAR	2|1/2,N,Deamidated|	2288943 
FTNHLHNDFK	3|1/2,N,Deamidated|	44568358 
FTNIGPDTMR	2|0|	31244802 
FTNIGPDTMR	2|1/8,M,Oxidation|	31248959 
FTNLSWDLPITGAIPNKR	2|1/2,N,Deamidated|	3638036 
FTNLSWDLPITGAIPNKR	3|1/2,N,Deamidated|	3642492 
FTNLTMDTEIR	2|1/2,N,Deamidated|	31261788 
FTNLTMDTEIR	2|2/2,N,Deamidated/5,M,Oxidation|	31266990 
FTNTSLPSQTVGFVR	2|1/2,N,Deamidated|	71057338 
FTNTSTDPGFTK	2|0|	112946188 
FTPGPTAWNSLEAMYPGPPVSTNQ	2|1/8,N,Deamidated|	105747911 
FTPGPTAWNSLEAMYPGPPVSTNQ	2|2/8,N,Deamidated/13,M,Oxidation|	105749677 
FTPPGETLPSENARN	2|1/11,N,Deamidated|	25292580 
FTPPVVNVTWLR	2|1/6,N,Deamidated|	31281799 
FTPPVVNVTWLR	3|1/6,N,Deamidated|	31285818 
FTSFMNNQSVDIMLAR	2|1/5,N,Deamidated|	48123241 
FTSFMNNQSVDIMLAR	2|2/4,M,Oxidation/5,N,Deamidated|	48128009 
FTSFMNNQSVDIMLAR	2|2/5,N,Deamidated/12,M,Oxidation|	48132708 
FTSFMNNQSVDIMLAR	2|3/4,M,Oxidation/5,N,Deamidated/12,M,Oxidation|	48137408 
FTSHTPGDHQICLHSNSTR	4|2/11,C,Carbamidomethyl/15,N,Deamidated|	31302471 
FTSHTPGEHQICLHSNSTK	3|2/11,C,Carbamidomethyl/15,N,Deamidated|	31317461 
FTSNASMYSYLDK	2|1/3,N,Deamidated|CID	135101460 
FTSNASMYSYLDK	2|2/3,N,Deamidated/6,M,Oxidation|CID	135108289 
FTSNSTRK	2|1/3,N,Deamidated|	107494332 
FTSNSTRK	3|1/3,N,Deamidated|	107498635 
FTSTGQLPNHSIQK	3|1/8,N,Deamidated|	115742593 
FTSYGDVIDSTSTTDSSDNEFAPAANYK	3|1/18,N,Deamidated|	520178 
FTTADNASATR	2|1/5,N,Deamidated|	8723095 
FTTDGDVNHYK	2|1/7,N,Deamidated|	39731806 
FTVGMPISCASDQQYPGTYK	2|1/8,C,Carbamidomethyl|	1019806 
FTVGMPISCASDQQYPGTYK	2|2/4,M,Oxidation/8,C,Carbamidomethyl|	1022666 
FTVGMPISCASDQQYPGTYK	3|1/8,C,Carbamidomethyl|	1028845 
FTVGMPISCASDQQYPGTYK	3|2/4,M,Oxidation/8,C,Carbamidomethyl|	1033129 
FTVQNAPNGVSK	2|1/7,N,Deamidated|	130394621 
FTWNAHGR	2|1/3,N,Deamidated|	34757362 
FTYNWTEETLR	2|1/3,N,Deamidated|	31328863 
FVANGTQGK	2|1/3,N,Deamidated|	31338920 
FVCNDDVYSGPLK	2|1/2,C,Carbamidomethyl|	31350013 
FVDFNKFYCEPGQYNKK	3|1/8,C,Carbamidomethyl|	14452676 
FVDTSALLEDR	2|0|	26288739 
FVEGSHNSTVSLTTK	2|1/6,N,Deamidated|CID	31361429 
FVEGSHNSTVSLTTK	3|1/6,N,Deamidated|CID	31369105 
FVENSECIQCHPECLPQAMNITCTGR	3|5/6,C,Carbamidomethyl/9,C,Carbamidomethyl/13,C,Carbamidomethyl/19,N,Deamidated/22,C,Carbamidomethyl|	31382253 
FVENSECIQCHPECLPQAMNITCTGR	3|6/6,C,Carbamidomethyl/9,C,Carbamidomethyl/13,C,Carbamidomethyl/18,M,Oxidation/19,N,Deamidated/22,C,Carbamidomethyl|	31388773 
FVEQNETAINITTYPDQENNK	2|2/4,N,Deamidated/9,N,Deamidated|	31404592 
FVEQNETAINITTYPDQENNK	3|2/4,N,Deamidated/9,N,Deamidated|	31411398 
FVEWIPNNVK	2|0|	31425917 
FVFEQVR	2|0|	132163474 
FVFNGPPFRVVSDGPR	2|0|	131066109 
FVGNPGNITGAR	2|1/6,N,Deamidated|	31439475 
FVGNTINSSYFPDHPLHSISVR	3|1/6,N,Deamidated|	31447401 
FVGNTINSSYFPDHPLHSISVR	4|1/6,N,Deamidated|	31451972 
FVGTNVSIDADYPK	2|1/4,N,Deamidated|	139831830 
FVGTPEVNQTTLYQR	2|1/7,N,Deamidated|	31469080 
FVHVNTSAVLK	2|1/4,N,Deamidated|	31479473 
FVHVNTSAVLK	3|1/4,N,Deamidated|	31484720 
FVIDFDGAPSARGPRVAAGPR	3|0|	2461093 
FVITNNTNQGLQAWK	2|1/4,N,Deamidated|	31501221 
FVKNITSWK	3|1/3,N,Deamidated|	31510462 
FVLASFNNNSELCSR	2|2/8,N,Deamidated/12,C,Carbamidomethyl|	8680060 
FVLGVALETYK	2|0|	64482744 
FVLMANASEMDR	2|1/5,N,Deamidated|	31519736 
FVLMANASEMDR	2|2/3,M,Oxidation/5,N,Deamidated|	31524603 
FVLMANASEMDR	2|2/5,N,Deamidated/9,M,Oxidation|	31527297 
FVLMANASEMDR	2|3/3,M,Oxidation/5,N,Deamidated/9,M,Oxidation|	31532429 
FVLPATPPQLVSPR	2|0|	31550835 
FVNCSTDCPSSEK	2|3/2,N,Deamidated/3,C,Carbamidomethyl/7,C,Carbamidomethyl|	31558015 
FVNDWDSQENEHINSHDSITAPR	3|1/2,N,Deamidated|	44627822 
FVNDWDSQENEHINSHDSITAPR	4|1/2,N,Deamidated|	44632847 
FVNEIRRDWDSTFYVDR	3|1/2,N,Deamidated|	132886469 
FVNEIRRDWDSTFYVDR	4|1/2,N,Deamidated|	132893761 
FVNETDSTVLVR	2|1/2,N,Deamidated|	31567594 
FVNIKSNGDK	2|1/6,N,Deamidated|CID	124354093 
FVNSTGYLTEAEK	2|1/2,N,Deamidated|	31580290 
FVNTSAPR	2|1/2,N,Deamidated|	31587409 
FVNVTHNGTYQCQASSSR	2|3/2,N,Deamidated/6,N,Deamidated/11,C,Carbamidomethyl|	31598002 
FVNVTHNGTYQCQASSSR	3|3/2,N,Deamidated/6,N,Deamidated/11,C,Carbamidomethyl|	31604397 
FVPAEMGTHTVSVK	2|0|	31623399 
FVPAEMGTHTVSVK	2|1/5,M,Oxidation|	31626990 
FVPANTIDYSASPMLEESTR	2|1/4,N,Deamidated|	8501849 
FVPANTIDYSASPMLEESTR	2|2/4,N,Deamidated/13,M,Oxidation|	8503291 
FVPQTNVVK	2|1/5,N,Deamidated|	124385985 
FVPSTNSIVLGE	2|1/5,N,Deamidated|	47982269 
FVRFGPPFSNRGVVPDK	3|0|	131076178 
FVSDPVNMNSGK	2|1/6,N,Deamidated|	109285360 
FVSDPVNMNSGK	2|2/6,N,Deamidated/7,M,Oxidation|	109289644 
FVSNSGNNITVHHCPPDGNSK	3|2/3,N,Deamidated/13,C,Carbamidomethyl|CID	44693257 
FVTDVGHDNTYK	2|1/8,N,Deamidated|	124904134 
FVTNMEAQNTTEVYVK	2|1/8,N,Deamidated|	31638205 
FVTNMEAQNTTEVYVK	2|2/4,M,Oxidation/8,N,Deamidated|	31642375 
FVVFNNSACSPVNEPK	2|2/5,N,Deamidated/8,C,Carbamidomethyl|	130718960 
FVVFSQIEILTPPNMTAK	2|1/13,N,Deamidated|	31657296 
FVVFSQIEILTPPNMTAK	2|2/13,N,Deamidated/14,M,Oxidation|	31661774 
FVVGEAGNATECR	2|2/7,N,Deamidated/11,C,Carbamidomethyl|	2472212 
FVVPSLSDGYFADSR	2|0|	72378185 
FVVTFNTSHLQK	2|1/5,N,Deamidated|	31674979 
FVVVSPPR	2|0|	131057098 
FVYNGTLK	1|1/3,N,Deamidated|	31683724 
FVYNGTLK	2|1/3,N,Deamidated|	31687690 
FVYNITTNK	2|1/3,N,Deamidated|	31699157 
FVYNLSDTHLFPNASSK	2|2/3,N,Deamidated/12,N,Deamidated|	31706970 
FVYNLSDTHLFPNASSK	3|2/3,N,Deamidated/12,N,Deamidated|	31713352 
FWEVISDEHGIDPTGTYHGDSDLQLDR	4|0|	31728543 
FWLDDEACSTGNTLK	2|2/7,C,Carbamidomethyl/11,N,Deamidated|	58703772 
FWLLQNYTEQR	2|1/5,N,Deamidated|	23664194 
FWLPHNVTWADLK	2|1/5,N,Deamidated|	31741121 
FWLPHNVTWADLK	3|1/5,N,Deamidated|	31744577 
FWLVEGNSSR	2|1/6,N,Deamidated|	31759130 
FWNETDPEFVIDHMDANK	2|1/2,N,Deamidated|	31767514 
FWNETDPEFVIDHMDANK	2|2/2,N,Deamidated/13,M,Oxidation|	31772536 
FWNETDPEFVIDHMDANK	3|1/2,N,Deamidated|	31776880 
FWNETDPEFVIDHMDANK	3|2/2,N,Deamidated/13,M,Oxidation|	31785221 
FWSETNFNKNNLKLIDDVKVK	4|1/5,N,Deamidated|	125982458 
FWSGEPSNLDR	2|1/7,N,Deamidated|	133679680 
FWTTDYTQCNIENIKTR	3|2/8,C,Carbamidomethyl/12,N,Deamidated|	133889123 
FWVVTSSVSVAGSDR	2|0|	132615382 
FWYAGTGISSNFTNTDCK	2|2/13,N,Deamidated/16,C,Carbamidomethyl|	133835547 
FYAGPNGSQFGFSLDFHK	3|1/5,N,Deamidated|	31815353 
FYALSASFEPFSNK	2|0|	31825708 
FYDAYYSGR	2|0|	140450130 
FYFFNVTNPEEILR	2|1/4,N,Deamidated|	31833223 
FYFSSNGTSDVITGS	2|1/5,N,Deamidated|	31842080 
FYFSSNGTSDVITGSIQVSSR	2|1/5,N,Deamidated|	31851376 
FYIADSSNVAIK	2|1/7,N,Deamidated|	108872248 
FYLENLTLGIR	2|1/4,N,Deamidated|	31860073 
FYLQAVNSEGQNLTR	2|1/11,N,Deamidated|	31869951 
FYNETYYGR	2|1/2,N,Deamidated|	31879144 
FYNMSLDVNR	2|1/2,N,Deamidated|	31887090 
FYNMSLDVNR	2|2/2,N,Deamidated/3,M,Oxidation|	31891165 
FYNQTWVHR	2|1/2,N,Deamidated|	31907883 
FYNQTWVHR	3|1/2,N,Deamidated|	31913477 
FYNYTLCR	2|2/2,N,Deamidated/6,C,Carbamidomethyl|	31929654 
FYNYTVCR	2|2/2,N,Deamidated/6,C,Carbamidomethyl|	31937265 
FYPYNNTADGVYK	2|1/4,N,Deamidated|CID	31944687 
FYQQLQHYLR	2|0|	94885492 
FYQQLQHYLR	3|0|	94889633 
FYREASSGAAK	2|0|CID	31951898 
FYRNSFDGRR	3|1/3,N,Deamidated|	96954541 
FYSDESLQYPK	2|0|	31963135 
FYTMYFEEPDSSGHAGGPVSAR	3|0|	31973255 
FYTMYFEEPDSSGHAGGPVSAR	3|1/3,M,Oxidation|	31978855 
FYTNHLHER	2|0|	43612358 
FYTTANLGDSVCHIHSPHDR	3|2/5,N,Deamidated/11,C,Carbamidomethyl|	127118308 
FYVNSLQTSTSYQSAAFKK	3|1/3,N,Deamidated|	56924857 
GAAFPGFPSPMNR	2|1/11,N,Deamidated|	100871665 
GAAFPGFPSPMNR	2|2/10,M,Oxidation/11,N,Deamidated|	100877722 
GAAGAGDGGPGGPGGREAK	3|0|	1414061 
GAAHSLEPGKENLPGDPTSNATSR	3|1/19,N,Deamidated|	31993053 
GAAHSLEPGKENLPGDPTSNATSR	4|1/19,N,Deamidated|	31999542 
GAALAEFELNNR	2|0|	83145802 
GAANYTDWEK	2|1/3,N,Deamidated|	32024305 
GAAPSSAVLSFTVPPTGR	2|0|	107876072 
GAASSGTKLK	2|0|	113528170 
GAATQGLDCEPDADPDKNNGFGIYCK	3|3/8,C,Carbamidomethyl/17,N,Deamidated/24,C,Carbamidomethyl|	78708935 
GAAVPGAANASAQQPR	2|1/8,N,Deamidated|	32032658 
GACEVRPLGNLSR	2|2/2,C,Carbamidomethyl/9,N,Deamidated|	32038671 
GACEVRPLGNLSR	3|2/2,C,Carbamidomethyl/9,N,Deamidated|	32042973 
GACHPAGSAPGPDPAAQTK	3|1/2,C,Carbamidomethyl|	8731747 
GACSICHPTCEPIEMNQTCLQR	3|5/2,C,Carbamidomethyl/5,C,Carbamidomethyl/9,C,Carbamidomethyl/15,N,Deamidated/18,C,Carbamidomethyl|	100185383 
GACSICHPTCEPIEMNQTCLQR	3|6/2,C,Carbamidomethyl/5,C,Carbamidomethyl/9,C,Carbamidomethyl/14,M,Oxidation/15,N,Deamidated/18,C,Carbamidomethyl|	100192753 
GADDCGDGSDEIPCNK	2|3/4,C,Carbamidomethyl/13,C,Carbamidomethyl/14,N,Deamidated|	32053917 
GADDYPVTDPVSVSIVTENIGHLK	3|1/18,N,Deamidated|	101649496 
GADFLVTEVENGGSLGSK	2|0|	32063554 
GADTSENSSDVHTLHGMR	2|1/6,N,Deamidated|CID	111774859 
GADTSENSSDVHTLHGMR	2|2/6,N,Deamidated/16,M,Oxidation|CID	111780536 
GADTSENSSDVHTLHGMR	3|1/6,N,Deamidated|CID	111786810 
GADTSENSSDVHTLHGMR	3|2/6,N,Deamidated/16,M,Oxidation|CID	111791634 
GAEAANVTGPGGVPVQGSK	2|1/5,N,Deamidated|	32070213 
GAEDGTSVQASESCLFR	2|1/13,C,Carbamidomethyl|	32079379 
GAEDMAVQPVNNR	2|1/11,N,Deamidated|	78155397 
GAEDMAVQPVNNR	2|2/4,M,Oxidation/11,N,Deamidated|	78159713 
GAELNPNLTVQAK	2|1/4,N,Deamidated|	4402329 
GAENSGTHALGV	2|1/3,N,Deamidated|	20022244 
GAEQGVNTVQNSESWR	2|1/10,N,Deamidated|	25812405 
GAFEVNEWTETGK	2|1/5,N,Deamidated|	1351171 
GAFISNFSMTVDGK	2|1/5,N,Deamidated|	32088997 
GAFISNFSMTVDGK	2|2/5,N,Deamidated/8,M,Oxidation|	32092147 
GAFLENIGTCLLR	2|2/5,N,Deamidated/9,C,Carbamidomethyl|	49928801 
GAFLEVEEVK	2|0|	126146223 
GAFNETLFR	2|1/3,N,Deamidated|	32101987 
GAGTGGLGLAVEGPSEAK	2|0|	32112282 
GAGTVTYSMLPDTIGR	2|0|	120712854 
GAGTVTYSMLPDTIGR	2|1/8,M,Oxidation|	120716124 
GAGYILDVNK	2|1/8,N,Deamidated|	62683692 
GAINNSTNQFTR	2|1/4,N,Deamidated|	115203143 
GAIQQGGFNTTVIGPTAYALQK	2|1/8,N,Deamidated|	94705489 
GAIQQGGFNTTVIGPTAYALQK	3|1/8,N,Deamidated|	94710124 
GALEGEAAVGSAGPIK	2|0|	20001271 
GALFSSGLIGFPNGYK	2|1/12,N,Deamidated|	28855865 
GALGGLDFLSVKNASCVPSPEGGSR	3|2/12,N,Deamidated/15,C,Carbamidomethyl|	32125861 
GALNSSLQLLEDR	2|1/3,N,Deamidated|	32135257 
GALPQGPMQNATK	2|1/9,N,Deamidated|	32145359 
GALPQGPMQNATK	2|2/7,M,Oxidation/9,N,Deamidated|	32150281 
GALQNIIPASTGAAK	2|0|	32165838 
GANCSQPCQCGPGEK	2|4/2,N,Deamidated/3,C,Carbamidomethyl/7,C,Carbamidomethyl/9,C,Carbamidomethyl|	32174024 
GANDFVVTFNTSHLQK	2|1/9,N,Deamidated|	32183197 
GANDSTSAMPEQMK	2|1/2,N,Deamidated|	32192375 
GANDSTSAMPEQMK	2|2/2,N,Deamidated/12,M,Oxidation|	32194639 
GANDSTSAMPEQMK	2|2/2,N,Deamidated/8,M,Oxidation|	32198464 
GANDSTSAMPEQMK	2|3/2,N,Deamidated/8,M,Oxidation/12,M,Oxidation|	32201582 
GANPQTISDTNTDGEKLLASAFINSAR	3|1/10,N,Deamidated|	103694307 
GANPVEIR	2|0|	32216107 
GANQTIIVAVK	2|1/2,N,Deamidated|	32230047 
GANSDLPEEVTVLVNK	2|1/14,N,Deamidated|	32243275 
GANTLFTDGHPSIPFAQG	2|1/2,N,Deamidated|CID	103145087 
GAPAAAAGSVNQESGNSALIASAPAK	2|1/10,N,Deamidated|	68970562 
GAPAAAAGSVNQESGNSALIASAPAK	3|1/10,N,Deamidated|	68976493 
GAPGNENATPQR	2|1/4,N,Deamidated|	78833379 
GAPLECNLTMMEVWLECKPCEK	3|4/5,C,Carbamidomethyl/6,N,Deamidated/16,C,Carbamidomethyl/19,C,Carbamidomethyl|	23377398 
GAPLECNLTMMEVWLECKPCEK	3|5/5,C,Carbamidomethyl/6,N,Deamidated/10,M,Oxidation/16,C,Carbamidomethyl/19,C,Carbamidomethyl|	23381981 
GAPLECNLTMMEVWLECKPCEK	3|5/5,C,Carbamidomethyl/6,N,Deamidated/9,M,Oxidation/16,C,Carbamidomethyl/19,C,Carbamidomethyl|	23386589 
GAPLECNLTMMEVWLECKPCEK	3|6/5,C,Carbamidomethyl/6,N,Deamidated/9,M,Oxidation/10,M,Oxidation/16,C,Carbamidomethyl/19,C,Carbamidomethyl|	23391587 
GAPPGLAQLPPYPVPSAVSSTENLER	3|1/22,N,Deamidated|	8484990 
GAPTANWLANASVINPGAIYR	2|1/9,N,Deamidated|	32253015 
GAQAAVGDLLELHCEALR	3|1/13,C,Carbamidomethyl|	32262630 
GAQAVVGDLLELHCESLR	2|1/13,C,Carbamidomethyl|	32278697 
GAQAVVGDLLELHCESLR	3|1/13,C,Carbamidomethyl|	32284023 
GAQSYASLNVLSGK	2|1/8,N,Deamidated|	72370012 
GASGTTNTVAAYNLTWK	2|1/12,N,Deamidated|	32300365 
GASLNTPDTTLFQPINQIR	2|1/15,N,Deamidated|	18995441 
GASNLTWR	2|1/3,N,Deamidated|	32311941 
GASPTQCTPIEFDSK	2|1/6,C,Carbamidomethyl|	32317003 
GATAVIDETEENCEVM	2|2/11,N,Deamidated/12,C,Carbamidomethyl|	18667378 
GATAVIDETEENCEVM	2|3/11,N,Deamidated/12,C,Carbamidomethyl/15,M,Oxidation|	18671466 
GATDILALLHGEK	2|0|	43820314 
GATGLNQLAEAFR	2|1/5,N,Deamidated|	4348941 
GAVLTLVPGTRIGYTSGTEK	3|0|	119846387 
GAVNAGVEAQDLTVTGIGSK	2|1/3,N,Deamidated|	3530414 
GAVSANMTVK	2|1/5,N,Deamidated|	32326774 
GAVSANMTVK	2|2/5,N,Deamidated/6,M,Oxidation|	32330837 
GCAGSVCFK	2|2/1,C,Carbamidomethyl/6,C,Carbamidomethyl|	122652564 
GCARWCPQNSSCVNATACR	3|6/1,C,Carbamidomethyl/5,C,Carbamidomethyl/8,N,Deamidated/11,C,Carbamidomethyl/13,N,Deamidated/17,C,Carbamidomethyl|	32342811 
GCATASMCQHA	2|2/1,C,Carbamidomethyl/7,C,Carbamidomethyl|	32354083 
GCATASMCQHA	2|3/1,C,Carbamidomethyl/6,M,Oxidation/7,C,Carbamidomethyl|	32360852 
GCCQDNITAAR	2|3/1,C,Carbamidomethyl/2,C,Carbamidomethyl/5,N,Deamidated|	32380273 
GCCSSASSAAQSSK	2|2/1,C,Carbamidomethyl/2,C,Carbamidomethyl|	32389007 
GCDPQSGTPGPAPHAAAK	3|1/1,C,Carbamidomethyl|	111135211 
GCELITEHEGVDNCLR	2|3/1,C,Carbamidomethyl/12,N,Deamidated/13,C,Carbamidomethyl|	59713818 
GCELITEHEGVDNCLR	3|3/1,C,Carbamidomethyl/12,N,Deamidated/13,C,Carbamidomethyl|	59719559 
GCFDGNVTLTAANVTVSLPVR	2|3/1,C,Carbamidomethyl/5,N,Deamidated/12,N,Deamidated|	32397267 
GCFWLEETYTK	2|1/1,C,Carbamidomethyl|	133468023 
GCGENGPCTNVSCK	2|4/1,C,Carbamidomethyl/7,C,Carbamidomethyl/9,N,Deamidated/12,C,Carbamidomethyl|CID	20494070 
GCGSLLTSDNYYSQR	2|2/1,C,Carbamidomethyl/9,N,Deamidated|	13640469 
GCGTVLLSGPR	2|1/1,C,Carbamidomethyl|	32407996 
GCGYLPGCPGSNGFH	2|2/1,C,Carbamidomethyl/7,C,Carbamidomethyl|	32421794 
GCGYLPGCPGSNGFHNNDTFH	3|3/1,C,Carbamidomethyl/7,C,Carbamidomethyl/16,N,Deamidated|	32430757 
GCGYLPGCPGSNGFHNNDTFHFL	3|3/1,C,Carbamidomethyl/7,C,Carbamidomethyl/16,N,Deamidated|	32440616 
GCGYLPGCPGSNGFHNNDTFHFLK	3|3/1,C,Carbamidomethyl/7,C,Carbamidomethyl/16,N,Deamidated|	32448863 
GCGYLPGCPGSNGFHNNDTFHFLK	4|3/1,C,Carbamidomethyl/7,C,Carbamidomethyl/16,N,Deamidated|	32453994 
GCHCGFNHNSGTCTNCR	3|5/1,C,Carbamidomethyl/3,C,Carbamidomethyl/6,N,Deamidated/12,C,Carbamidomethyl/15,C,Carbamidomethyl|	111266893 
GCIGYLSMNLHQSEK	2|2/1,C,Carbamidomethyl/8,N,Deamidated|	135019757 
GCIGYLSMNLHQSEK	2|3/1,C,Carbamidomethyl/7,M,Oxidation/8,N,Deamidated|	135024075 
GCIGYLSMNLHQSEK	3|2/1,C,Carbamidomethyl/8,N,Deamidated|	135028463 
GCIGYLSMNLHQSEK	3|3/1,C,Carbamidomethyl/7,M,Oxidation/8,N,Deamidated|	135032003 
GCIVHSGPSR	2|1/1,C,Carbamidomethyl|	98868187 
GCKVLLNIGQQMLR	2|1/1,C,Carbamidomethyl|	32469205 
GCKVLLNIGQQMLR	2|2/1,C,Carbamidomethyl/11,M,Oxidation|	32473644 
GCNQCASTIPWCGSCGNET	2|5/1,C,Carbamidomethyl/4,C,Carbamidomethyl/11,C,Carbamidomethyl/14,C,Carbamidomethyl/16,N,Deamidated|CID	98822719 
GCNSSVTITGYNQSYIR	2|3/1,C,Carbamidomethyl/2,N,Deamidated/11,N,Deamidated|CID	135051691 
GCPEDAAVCAVDK	2|2/1,C,Carbamidomethyl/8,C,Carbamidomethyl|	32486824 
GCPEDAAVCAVDKNGSK	2|3/1,C,Carbamidomethyl/8,C,Carbamidomethyl/13,N,Deamidated|	32497204 
GCPLEELEEPRGQQEVLQDQPLSQGAR	3|1/1,C,Carbamidomethyl|	32504131 
GCPLEELEEPRGQQEVLQDQPLSQGAR	4|1/1,C,Carbamidomethyl|	32510988 
GCPPDDIENPR	2|1/1,C,Carbamidomethyl|	32530053 
GCPVTVNLETQCR	2|3/1,C,Carbamidomethyl/6,N,Deamidated/11,C,Carbamidomethyl|	122707235 
GCPWNTQDPQSWTNEPM	2|2/1,C,Carbamidomethyl/4,N,Deamidated|	13548781 
GCPWNTQDPQSWTNEPM	2|3/1,C,Carbamidomethyl/4,N,Deamidated/16,M,Oxidation|	13553315 
GCSGVQTTPYSYK	2|1/1,C,Carbamidomethyl|	111448031 
GCSICGQEAPN	2|2/1,C,Carbamidomethyl/4,C,Carbamidomethyl|	98815702 
GCSLHQIMNGEYLS	2|2/1,C,Carbamidomethyl/8,N,Deamidated|	134992795 
GCSLHQIMNGEYLS	2|3/1,C,Carbamidomethyl/7,M,Oxidation/8,N,Deamidated|	134997286 
GCSSSTSVLLTLDNNVVNGSSPAIR	2|2/1,C,Carbamidomethyl/17,N,Deamidated|	32540006 
GCSSSTSVLLTLDNNVVNGSSPAIR	3|2/1,C,Carbamidomethyl/17,N,Deamidated|	32544974 
GCSVNGSVDCPLR	2|3/1,C,Carbamidomethyl/4,N,Deamidated/9,C,Carbamidomethyl|	13755312 
GCVASDVMLNVHR	2|2/1,C,Carbamidomethyl/9,N,Deamidated|	793685 
GCVASDVMLNVHR	2|3/1,C,Carbamidomethyl/7,M,Oxidation/9,N,Deamidated|	798023 
GCVASDVMLNVHR	3|2/1,C,Carbamidomethyl/9,N,Deamidated|	802311 
GCVASDVMLNVHR	3|3/1,C,Carbamidomethyl/7,M,Oxidation/9,N,Deamidated|	807720 
GCVHGNLTFWYMQNPVITAISPR	3|2/1,C,Carbamidomethyl/5,N,Deamidated|	32561075 
GCVHGNLTFWYMQNPVITAISPR	3|3/1,C,Carbamidomethyl/5,N,Deamidated/11,M,Oxidation|	32565435 
GCVQSFHGVK	2|1/1,C,Carbamidomethyl|	99172823 
GDACEGDSGGPFVMK	2|1/3,C,Carbamidomethyl|	32579634 
GDACEGDSGGPFVMK	2|2/3,C,Carbamidomethyl/13,M,Oxidation|	32583956 
GDAGDNEAGSSTEEPFGLTNTGQTESEEVKLPGTSIK	3|1/19,N,Deamidated|	62876762 
GDALDFLGLMGNR	2|1/11,N,Deamidated|	4364525 
GDALDFLGLMGNR	2|2/9,M,Oxidation/11,N,Deamidated|	4369466 
GDALVCWR	2|1/5,C,Carbamidomethyl|	62426224 
GDAMIMEETGK	2|0|	32597463 
GDAMIMEETGK	2|1/3,M,Oxidation|	32601862 
GDAMIMEETGK	2|1/5,M,Oxidation|	32606280 
GDAMIMEETGK	2|2/3,M,Oxidation/5,M,Oxidation|	32610698 
GDANTSLSDGACPAFER	2|2/3,N,Deamidated/11,C,Carbamidomethyl|CID	8586430 
GDASLKMDK	2|0|	32633288 
GDASLKMDK	2|1/6,M,Oxidation|	32640277 
GDASLKMDKSDAVSHTGNYTCEVTELTR	3|2/17,N,Deamidated/20,C,Carbamidomethyl|	32660251 
GDASLKMDKSDAVSHTGNYTCEVTELTR	3|3/6,M,Oxidation/17,N,Deamidated/20,C,Carbamidomethyl|	32666635 
GDASLKMDKSDAVSHTGNYTCEVTELTR	4|2/17,N,Deamidated/20,C,Carbamidomethyl|	32671551 
GDASLKMDKSDAVSHTGNYTCEVTELTR	4|3/6,M,Oxidation/17,N,Deamidated/20,C,Carbamidomethyl|	32678269 
GDCISEDSYPDGNITWYR	2|2/2,C,Carbamidomethyl/12,N,Deamidated|	32702660 
GDDAPPVFPLCILSNR	2|2/10,C,Carbamidomethyl/14,N,Deamidated|	97587372 
GDDSNLCCENLTTFYVCSHSR	3|4/6,C,Carbamidomethyl/7,C,Carbamidomethyl/9,N,Deamidated/16,C,Carbamidomethyl|	60291864 
GDEESMNSAKLR	2|1/6,N,Deamidated|	20800216 
GDEESMNSAKLR	2|2/5,M,Oxidation/6,N,Deamidated|	20807072 
GDELKVTNSLDYR	2|1/7,N,Deamidated|	105060613 
GDEPDSIYDECGLYTK	2|1/10,C,Carbamidomethyl|	108344052 
GDETSSLTLHNDWVQSR	3|1/10,N,Deamidated|	62531165 
GDEVGMHGYVTDITVGPTSITY	2|0|	119646180 
GDEVGMHGYVTDITVGPTSITY	2|1/5,M,Oxidation|	119650127 
GDEVTGDTNLVTAAR	2|1/8,N,Deamidated|	18912422 
GDFFRAT	2|0|	32712013 
GDGAEREQIGLPLMQ	2|0|	64817315 
GDGAEREQIGLPLMQ	2|1/13,M,Oxidation|	64824145 
GDGDGCDAIEDSNPCNK	2|3/5,C,Carbamidomethyl/14,C,Carbamidomethyl/15,N,Deamidated|	79409765 
GDGSSCLNCVR	2|3/5,C,Carbamidomethyl/7,N,Deamidated/8,C,Carbamidomethyl|	102618579 
GDHTYFCLNK	2|2/6,C,Carbamidomethyl/8,N,Deamidated|	113089726 
GDHVNTEFLNAAAGSTR	3|1/4,N,Deamidated|	177082 
GDINKVPTVGAVLFTEVR	3|1/3,N,Deamidated|	113391123 
GDKLIVVGWTVR	2|0|	55798081 
GDKNVTMGQ	2|1/3,N,Deamidated|	32720506 
GDKNVTMGQ	2|2/3,N,Deamidated/6,M,Oxidation|	32726576 
GDKNVTMGQSS	2|1/3,N,Deamidated|	32743948 
GDKNVTMGQSS	2|2/3,N,Deamidated/6,M,Oxidation|	32751206 
GDKNVTMGQSSA	2|1/3,N,Deamidated|	32771935 
GDKNVTMGQSSA	2|2/3,N,Deamidated/6,M,Oxidation|	32776854 
GDKNVTMGQSSAR	2|1/3,N,Deamidated|	32789621 
GDKNVTMGQSSAR	2|2/3,N,Deamidated/6,M,Oxidation|	32797220 
GDKNVTMGQSSAR	3|1/3,N,Deamidated|	32803287 
GDKNVTMGQSSAR	3|2/3,N,Deamidated/6,M,Oxidation|	32810693 
GDLFTAHNFSEQSR	2|1/7,N,Deamidated|	32843551 
GDLGIEIPAEK	2|0|	32850856 
GDLGIPLQVVVHGELK	3|0|	47377928 
GDLGNYGEGPASPAVPPYPLHSPLCPQR	3|2/4,N,Deamidated/24,C,Carbamidomethyl|	19535380 
GDLLIINTTER	2|1/6,N,Deamidated|	47541534 
GDLNAVNVTWK	2|1/6,N,Deamidated|	32859106 
GDLSFHESQNTSSFAR	2|1/9,N,Deamidated|	107842239 
GDLSFHESQNTSSFAR	3|1/9,N,Deamidated|	107848390 
GDLTSCTNHSTLVTAEVRDR	3|2/5,C,Carbamidomethyl/7,N,Deamidated|	13072726 
GDNFSNLVVVTLAK	2|1/2,N,Deamidated|	122190227 
GDNGTTISAVSNK	2|1/2,N,Deamidated|	32872970 
GDNIEMDYFLPHTR	2|0|	61896591 
GDNIEMDYFLPHTR	2|1/5,M,Oxidation|	61901102 
GDNIEMDYFLPHTR	3|0|	61905714 
GDNIEMDYFLPHTR	3|1/5,M,Oxidation|	61911354 
GDNSAGNVEVIR	2|0|	125584485 
GDNVNISFK	2|1/4,N,Deamidated|	32881792 
GDNYEVSTR	2|1/2,N,Deamidated|	120855957 
GDPEITNILETVK	2|1/6,N,Deamidated|	47274525 
GDPEQLVGWQAAKNK	2|1/13,N,Deamidated|	3799734 
GDPEQLVGWQAAKNK	3|1/13,N,Deamidated|	3804035 
GDPININTPAVITDFLR	2|0|	16413733 
GDPLNNTTPVTGASPGGLR	2|2/4,N,Deamidated/5,N,Deamidated|	32890731 
GDPLSPEYNVNFR	2|1/8,N,Deamidated|	27795455 
GDPRIPIWATREPEQTQEYWNFEK	4|0|	112685364 
GDPSVISVNGTDFTFR	2|1/8,N,Deamidated|	32899601 
GDPYEKSNMER	3|1/7,N,Deamidated|	136738261 
GDPYEKSNMER	3|2/7,N,Deamidated/8,M,Oxidation|	136745389 
GDPYSAHNSTEFLIYER	2|1/7,N,Deamidated|	32909381 
GDPYSAHNSTEFLIYER	3|1/7,N,Deamidated|	32916402 
GDQAGAAGYSEICSGR	2|1/12,C,Carbamidomethyl|	102996046 
GDQANTLDR	2|1/4,N,Deamidated|	16422104 
GDQSSRGLCLVNNSLHICSKEESCICDGCGCQT	4|7/8,C,Carbamidomethyl/12,N,Deamidated/17,C,Carbamidomethyl/23,C,Carbamidomethyl/25,C,Carbamidomethyl/28,C,Carbamidomethyl/30,C,Carbamidomethyl|	108080952 
GDRTTADTIVGPLGNAR	3|0|	115246490 
GDSDVYER	2|0|	122906896 
GDSFTHTPPLDPQELDILK	3|0|	32933778 
GDSGGPLVCK	2|1/8,C,Carbamidomethyl|	32944299 
GDSHPTNKSCLQHCR	3|3/6,N,Deamidated/9,C,Carbamidomethyl/13,C,Carbamidomethyl|	45674739 
GDSHPTNKSCLQHCR	4|3/6,N,Deamidated/9,C,Carbamidomethyl/13,C,Carbamidomethyl|	45679679 
GDSSNLTATAR	2|1/4,N,Deamidated|	32953137 
GDTLCTNLTGTLLPS	2|2/4,C,Carbamidomethyl/6,N,Deamidated|	32965548 
GDTLCTNLTGTLLPSR	2|1/6,N,Deamidated|	32976161 
GDTLCTNLTGTLLPSR	2|2/4,C,Carbamidomethyl/6,N,Deamidated|	32983469 
GDTLCTNLTGTLLPSR	3|2/4,C,Carbamidomethyl/6,N,Deamidated|	32988230 
GDTNLYGSTLYHF	2|1/3,N,Deamidated|	137290881 
GDVECSNGATNCIAEHSCEHTDLFQR	4|4/4,C,Carbamidomethyl/10,N,Deamidated/11,C,Carbamidomethyl/17,C,Carbamidomethyl|	19108036 
GDVFHNLTNLR	2|1/5,N,Deamidated|	33011181 
GDVFHNLTNLR	3|1/5,N,Deamidated|	33014161 
GDVSNLDPNFSFEGTK	2|1/8,N,Deamidated|	33026171 
GDYPLEAVR	2|0|	33034983 
GEAAAERPGEAAVASSPSK	2|0|	33041567 
GEAAAERPGEAAVASSPSK	3|0|	33046390 
GEAGAAGPAGPAGPR	2|0|	33059898 
GEAGDEGNPGPDGAPGER	2|0|CID	33072282 
GEALSALDSK	2|0|	33081921 
GECTAVSMQAPCR	2|2/2,C,Carbamidomethyl/11,C,Carbamidomethyl|	9351418 
GECTAVSMQAPCR	2|3/2,C,Carbamidomethyl/7,M,Oxidation/11,C,Carbamidomethyl|	9355908 
GECVCGQCVCR	2|4/2,C,Carbamidomethyl/4,C,Carbamidomethyl/7,C,Carbamidomethyl/9,C,Carbamidomethyl|	33090504 
GEDASLNESTCR	2|2/6,N,Deamidated/10,C,Carbamidomethyl|	15974001 
GEDCDHVTHCQFNEGCCR	3|5/3,C,Carbamidomethyl/9,C,Carbamidomethyl/12,N,Deamidated/15,C,Carbamidomethyl/16,C,Carbamidomethyl|	19163633 
GEDCDHVTHCQFNEGCCR	4|5/3,C,Carbamidomethyl/9,C,Carbamidomethyl/12,N,Deamidated/15,C,Carbamidomethyl/16,C,Carbamidomethyl|	19168239 
GEDEEENNLEVR	2|0|	33099322 
GEDGPAGNGTEGFPGFPGYPGNR	2|1/7,N,Deamidated|	33106385 
GEDGPAGNGTEGFPGFPGYPGNR	3|1/7,N,Deamidated|	33110498 
GEDPNGTLIIQNVNK	2|2/4,N,Deamidated/13,N,Deamidated|	33127559 
GEEDNSLSVR	2|0|	33136799 
GEEMEYGENTYSECEGTGTCK	2|3/8,N,Deamidated/13,C,Carbamidomethyl/19,C,Carbamidomethyl|	25909186 
GEEMEYGENTYSECEGTGTCK	2|4/3,M,Oxidation/8,N,Deamidated/13,C,Carbamidomethyl/19,C,Carbamidomethyl|	25914005 
GEFGTMQNCLCHGEHR	2|3/7,N,Deamidated/8,C,Carbamidomethyl/10,C,Carbamidomethyl|	42792555 
GEFGTMQNCLCHGEHR	2|4/5,M,Oxidation/7,N,Deamidated/8,C,Carbamidomethyl/10,C,Carbamidomethyl|	42797036 
GEFGTMQNCLCHGEHR	3|3/7,N,Deamidated/8,C,Carbamidomethyl/10,C,Carbamidomethyl|	42801614 
GEFGTMQNCLCHGEHR	3|4/5,M,Oxidation/7,N,Deamidated/8,C,Carbamidomethyl/10,C,Carbamidomethyl|	42807224 
GEFGTMQNCLCHGEHR	4|3/7,N,Deamidated/8,C,Carbamidomethyl/10,C,Carbamidomethyl|	42812788 
GEFGTMQNCLCHGEHR	4|4/5,M,Oxidation/7,N,Deamidated/8,C,Carbamidomethyl/10,C,Carbamidomethyl|	42817630 
GEFNYTYYQR	2|1/3,N,Deamidated|	93035381 
GEFPTYKMSQNTQAA	2|1/10,N,Deamidated|CID	21848920 
GEFPTYKMSQNTQAA	2|2/7,M,Oxidation/10,N,Deamidated|CID	21853404 
GEGATQLAPQR	2|0|	33147023 
GEGEGEEGAAPAAAGEK	2|0|	20010392 
GEGHATTSGTHSHSSEGQINDGSGPTR	3|1/19,N,Deamidated|	119746861 
GEGHATTSGTHSHSSEGQINDGSGPTR	4|1/19,N,Deamidated|	119751776 
GEGNETTNMVITWK	2|1/3,N,Deamidated|	33159248 
GEGNETTNMVITWK	2|2/3,N,Deamidated/8,M,Oxidation|	33163903 
GEGNETTNMVITWKPLR	2|1/3,N,Deamidated|	33178326 
GEGNETTNMVITWKPLR	2|2/3,N,Deamidated/8,M,Oxidation|	33181773 
GEGNETTNMVITWKPLR	3|1/3,N,Deamidated|	33187883 
GEGNETTNMVITWKPLR	3|2/3,N,Deamidated/8,M,Oxidation|	33192927 
GEGNETTNMVITWKPLR	4|1/3,N,Deamidated|	33198413 
GEGNETTNMVITWKPLR	4|2/3,N,Deamidated/8,M,Oxidation|	33205238 
GEHLVHVK	2|0|	33238824 
GEINNTLAFR	2|1/3,N,Deamidated|	23051738 
GEINSFMCEDEEYAPEYTNKSIWK	3|2/7,C,Carbamidomethyl/18,N,Deamidated|	24116537 
GEINSFMCEDEEYAPEYTNKSIWK	3|3/6,M,Oxidation/7,C,Carbamidomethyl/18,N,Deamidated|	24121437 
GEISAALTFDNHLSTTYISSTLASR	3|1/10,N,Deamidated|	69822270 
GEISSTTQNAQR	2|1/8,N,Deamidated|	51613118 
GEKTVLPSPQSDAPSLNQDR	2|1/16,N,Deamidated|	102636618 
GEKTVLPSPQSDAPSLNQDR	3|1/16,N,Deamidated|	102641388 
GELALIPLEVLGR	2|0|	1384696 
GELDSDCTR	2|1/6,C,Carbamidomethyl|	112327704 
GELNTSIFSSR	2|1/3,N,Deamidated|	33247347 
GELNTSIFSSRPIDK	2|1/3,N,Deamidated|	33257013 
GELQFMNANYSVFK	2|1/6,N,Deamidated|	58948431 
GELQFMNANYSVFK	2|2/5,M,Oxidation/6,N,Deamidated|	58952684 
GELQPLSENATLTLISTK	2|1/8,N,Deamidated|	33265759 
GELRSENASLVLSSSNQKR	3|1/6,N,Deamidated|	33271750 
GELTLDKYENR	3|0|	137923440 
GENALKDAK	2|0|	33282742 
GENCLSDYGGYTNLK	2|2/2,N,Deamidated/3,C,Carbamidomethyl|	62784669 
GENFTETDVK	1|1/2,N,Deamidated|CID	33291542 
GENFTETDVK	2|1/2,N,Deamidated|	33298000 
GENGSIVTCGHR	2|2/2,N,Deamidated/8,C,Carbamidomethyl|	33320689 
GENGSIVTCGHR	3|2/2,N,Deamidated/8,C,Carbamidomethyl|	33326879 
GENIAGDYSGLTR	2|1/2,N,Deamidated|	52814368 
GENMYDTH	2|1/2,N,Deamidated|	135883185 
GENMYDTH	2|2/2,N,Deamidated/3,M,Oxidation|	135889916 
GENPVTDLEFLVTVRPKTGSFHR	3|0|	79564576 
GENPVTDLEFLVTVRPKTGSFHR	4|0|	79570862 
GENPVTDLEFLVTVRPKTGSFHR	5|0|	79577037 
GENSSKECSNEQVCGCNVCIC	3|6/2,N,Deamidated/7,C,Carbamidomethyl/13,C,Carbamidomethyl/15,C,Carbamidomethyl/18,C,Carbamidomethyl/20,C,Carbamidomethyl|	55576281 
GENTDRNFLQTTEIMSHPYLR	4|1/2,N,Deamidated|	115971365 
GENTDRNFLQTTEIMSHPYLR	4|2/2,N,Deamidated/14,M,Oxidation|	115978338 
GENVTHEFNLNK	2|1/2,N,Deamidated|CID	33345452 
GENVTLSCSSR	2|2/2,N,Deamidated/7,C,Carbamidomethyl|	33353816 
GEPAAAAAPEAGASPVEK	2|0|	33360800 
GEPAIFNLSITEAHESGPYK	2|1/6,N,Deamidated|	33365423 
GEPAIFNLSITEAHESGPYK	3|1/6,N,Deamidated|	33370764 
GEPFVPMVDPIMALTVSALPEDPSSGAQNMWAK	3|1/28,N,Deamidated|	4835978 
GEPFVPMVDPIMALTVSALPEDPSSGAQNMWAK	3|2/11,M,Oxidation/28,N,Deamidated|	4840828 
GEPFVPMVDPIMALTVSALPEDPSSGAQNMWAK	3|2/28,N,Deamidated/29,M,Oxidation|	4846075 
GEPFVPMVDPIMALTVSALPEDPSSGAQNMWAK	3|2/6,M,Oxidation/28,N,Deamidated|	4849069 
GEPFVPMVDPIMALTVSALPEDPSSGAQNMWAK	3|3/11,M,Oxidation/28,N,Deamidated/29,M,Oxidation|	4852062 
GEPFVPMVDPIMALTVSALPEDPSSGAQNMWAK	3|3/6,M,Oxidation/11,M,Oxidation/28,N,Deamidated|	4856962 
GEPFVPMVDPIMALTVSALPEDPSSGAQNMWAK	3|3/6,M,Oxidation/28,N,Deamidated/29,M,Oxidation|	4861861 
GEPFVPMVDPIMALTVSALPEDPSSGAQNMWAK	3|4/6,M,Oxidation/11,M,Oxidation/28,N,Deamidated/29,M,Oxidation|	4865082 
GEPGLIDNWEVTTIILK	2|1/7,N,Deamidated|CID	54047228 
GEPGPTSLNWQAVMLPTPPFNGYSAQATL	3|1/8,N,Deamidated|	105809389 
GEPGPTSLNWQAVMLPTPPFNGYSAQATL	3|2/8,N,Deamidated/13,M,Oxidation|	105812214 
GEPLPQNSSMAR	2|1/6,N,Deamidated|CID	33384049 
GEPLPQNSSMAR	2|2/6,N,Deamidated/9,M,Oxidation|CID	33388968 
GEPSNEPSTETNK	2|1/11,N,Deamidated|	33404203 
GEPSNEPSTETNKTQEQSDVK	3|1/11,N,Deamidated|	33412153 
GEPTLNKLDR	2|1/5,N,Deamidated|	62949855 
GEQGENTDAVQTTKR	2|1/5,N,Deamidated|	94668454 
GEQNLDDYFHVCLGSPSPMDWGTAVIQEPPR	3|1/11,C,Carbamidomethyl|	123357525 
GEQNLDDYFHVCLGSPSPMDWGTAVIQEPPR	3|2/11,C,Carbamidomethyl/18,M,Oxidation|	123362986 
GEQNLDDYFHVCLGSPSPMDWGTAVIQEPPR	4|1/11,C,Carbamidomethyl|	123368720 
GEQNLDDYFHVCLGSPSPMDWGTAVIQEPPR	4|2/11,C,Carbamidomethyl/18,M,Oxidation|	123373636 
GEQTLCQLINK	2|2/5,C,Carbamidomethyl/9,N,Deamidated|	71116785 
GERDHNLFCSVLASLMDR	3|2/5,N,Deamidated/8,C,Carbamidomethyl|	20710106 
GERDHNLFCSVLASLMDR	3|3/5,N,Deamidated/8,C,Carbamidomethyl/15,M,Oxidation|	20716857 
GERDHNLFCSVLASLMDR	4|2/5,N,Deamidated/8,C,Carbamidomethyl|	20724011 
GERDHNLFCSVLASLMDR	4|3/5,N,Deamidated/8,C,Carbamidomethyl/15,M,Oxidation|	20729856 
GESAASEVNNNRTYMLKR	2|1/10,N,Deamidated|	80045774 
GESAASEVNNNRTYMLKR	2|2/10,N,Deamidated/14,M,Oxidation|	80049559 
GESAASEVNNNRTYMLKR	3|1/10,N,Deamidated|	80053268 
GESAASEVNNNRTYMLKR	3|2/10,N,Deamidated/14,M,Oxidation|	80059435 
GESAASEVNNNRTYMLKR	4|1/10,N,Deamidated|	80064675 
GESAASEVNNNRTYMLKR	4|2/10,N,Deamidated/14,M,Oxidation|	80069868 
GESAYINYRITSALQQHR	3|1/6,N,Deamidated|	110622894 
GESAYINYRITSALQQHR	4|1/6,N,Deamidated|	110629673 
GESFRNHDCL	2|2/5,N,Deamidated/8,C,Carbamidomethyl|	20674387 
GESGPSGPAGPTGAR	2|0|	33420340 
GESNLALAVEVFVTETSK	2|1/3,N,Deamidated|	110834792 
GESNLALAVEVFVTETSK	3|1/3,N,Deamidated|	110839923 
GESVYTILSK	2|0|	69774242 
GETASLLCNISVR	2|2/7,C,Carbamidomethyl/8,N,Deamidated|	33425898 
GETGPAGPAGPVGPVGAR	2|0|	33436929 
GETGPSGPVGPAGAVGPR	2|0|	33448833 
GETILNDINAISPR	2|1/5,N,Deamidated|CID	53392898 
GETLEIGNYSFYALDNQNLR	2|1/7,N,Deamidated|	33459582 
GETLEIGNYSFYALDNQNLR	3|1/7,N,Deamidated|	33464152 
GETPDLNVSSMSANLIFAPH	2|2/6,N,Deamidated/13,N,Deamidated|	19892786 
GETPDLNVSSMSANLIFAPH	2|3/6,N,Deamidated/10,M,Oxidation/13,N,Deamidated|	19896833 
GETSNHSVSK	2|1/4,N,Deamidated|	108130673 
GETTNDNEETPLALVSPANMAAVSAVQR	2|2/4,N,Deamidated/18,N,Deamidated|	121791031 
GETTNDNEETPLALVSPANMAAVSAVQR	2|3/4,N,Deamidated/18,N,Deamidated/19,M,Oxidation|	121792850 
GETTNDNEETPLALVSPANMAAVSAVQR	3|2/4,N,Deamidated/18,N,Deamidated|	121798386 
GETTNDNEETPLALVSPANMAAVSAVQR	3|3/4,N,Deamidated/18,N,Deamidated/19,M,Oxidation|	121802017 
GETTVLYHLVPTPAAVQ	2|0|	5301676 
GETVQNTQHYPSILDWPQTQVGAIGGTRHFGGHK	5|0|	102560270 
GEVFNELVGK	2|0|	33479832 
GEVFNELVGKQR	2|0|	33488634 
GEVSSNCAEPSPR	2|2/5,N,Deamidated/6,C,Carbamidomethyl|	123968031 
GEVVLHHTK	2|0|	113442485 
GEVVMVLER	2|0|	126177156 
GEVVMVLER	2|1/4,M,Oxidation|	126181234 
GEYFVNVTTR	1|1/5,N,Deamidated|CID	33495740 
GEYFVNVTTR	2|1/5,N,Deamidated|	33502388 
GFCANSSLAFPTK	2|2/2,C,Carbamidomethyl/4,N,Deamidated|	33520052 
GFCEAPGNR	2|2/2,C,Carbamidomethyl/7,N,Deamidated|	33527245 
GFCFYHNEKTR	3|2/2,C,Carbamidomethyl/6,N,Deamidated|CID	137599073 
GFCHCGSLQGLFLR	3|2/2,C,Carbamidomethyl/4,C,Carbamidomethyl|CID	64491099 
GFCSADGSDPLWDWNVTWNTSNPDFTK	3|3/2,C,Carbamidomethyl/14,N,Deamidated/18,N,Deamidated|	33538534 
GFDCVLIVTTVEHLQK	2|1/3,C,Carbamidomethyl|	26510569 
GFDPDCNKTNGQCQCK	3|4/5,C,Carbamidomethyl/6,N,Deamidated/12,C,Carbamidomethyl/14,C,Carbamidomethyl|	33549635 
GFDTWQGESNELTR	2|1/9,N,Deamidated|	134316604 
GFEESEPVSGSFTTALDGPSGLVTANITDSEALAR	3|1/25,N,Deamidated|	33560441 
GFEHTYK	2|0|	46198465 
GFFSNVSSAFEK	2|1/4,N,Deamidated|	33570824 
GFGCGSASSGGFSGGFGGGR	2|1/3,C,Carbamidomethyl|	30840526 
GFGEESNTTDR	2|1/6,N,Deamidated|	112283904 
GFGGPANTVINR	2|1/6,N,Deamidated|	31443506 
GFHNNDTFHFLK	3|1/4,N,Deamidated|	33578793 
GFIMSASYR	2|0|	54290527 
GFIMSASYR	2|1/3,M,Oxidation|	54294277 
GFIVIVEGYHPR	3|0|	135804026 
GFKPKPPKNESLETYPVMK	3|1/8,N,Deamidated|	33589404 
GFKPKPPKNESLETYPVMK	3|2/8,N,Deamidated/17,M,Oxidation|	33594564 
GFLDNITISTTAH	2|1/4,N,Deamidated|	33609424 
GFLEQSTIIGAE	2|0|	3036191 
GFLIDGSAR	2|0|	49827773 
GFLKPHENK	2|1/7,N,Deamidated|	33623352 
GFLKPHENK	3|1/7,N,Deamidated|	33629426 
GFNASYIR	2|1/2,N,Deamidated|	33648510 
GFNATYHVR	2|1/2,N,Deamidated|	33657234 
GFNCESKPEAEETCFDKYTGNTYR	4|2/3,C,Carbamidomethyl/13,C,Carbamidomethyl|CID	33665635 
GFNFSTESMAR	2|1/2,N,Deamidated|	33678662 
GFNFSTESMAR	2|2/2,N,Deamidated/8,M,Oxidation|	33683933 
GFNFSTESMARPEGR	2|1/2,N,Deamidated|	33699735 
GFNFSTESMARPEGR	2|2/2,N,Deamidated/8,M,Oxidation|	33704211 
GFNFSTESMARPEGR	3|1/2,N,Deamidated|	33708385 
GFNFSTESMARPEGR	3|2/2,N,Deamidated/8,M,Oxidation|	33713829 
GFNVFVNVVLGCADTTATTMSR	2|2/6,N,Deamidated/11,C,Carbamidomethyl|	9411609 
GFNVFVNVVLGCADTTATTMSR	2|3/6,N,Deamidated/11,C,Carbamidomethyl/19,M,Oxidation|	9416242 
GFNVFVNVVLGCADTTATTMSR	3|2/6,N,Deamidated/11,C,Carbamidomethyl|	9420987 
GFNVFVNVVLGCADTTATTMSR	3|3/6,N,Deamidated/11,C,Carbamidomethyl/19,M,Oxidation|	9424108 
GFPSVLRGGK	2|0|	33738973 
GFPSVLRGGKYAATSQVLLPSKDVMQGTDEHVVCK	5|1/33,C,Carbamidomethyl|	33752582 
GFPSVLRGGKYAATSQVLLPSKDVMQGTDEHVVCK	5|2/24,M,Oxidation/33,C,Carbamidomethyl|	33762333 
GFQDVEAQAATCNH	2|2/11,C,Carbamidomethyl/12,N,Deamidated|	33785186 
GFQDVEAQAATCNHT	2|2/11,C,Carbamidomethyl/12,N,Deamidated|	33790796 
GFQDVEAQAATCNHTV	2|2/11,C,Carbamidomethyl/12,N,Deamidated|	33800560 
GFQDVEAQAATCNHTVM	2|2/11,C,Carbamidomethyl/12,N,Deamidated|	33808736 
GFQDVEAQAATCNHTVM	2|3/11,C,Carbamidomethyl/12,N,Deamidated/16,M,Oxidation|	33815173 
GFQDVEAQAATCNHTVM	3|2/11,C,Carbamidomethyl/12,N,Deamidated|	33821749 
GFQDVEAQAATCNHTVM	3|3/11,C,Carbamidomethyl/12,N,Deamidated/16,M,Oxidation|	33827655 
GFQDVEAQAATCNHTVMA	2|2/11,C,Carbamidomethyl/12,N,Deamidated|	33853890 
GFQDVEAQAATCNHTVMA	2|3/11,C,Carbamidomethyl/12,N,Deamidated/16,M,Oxidation|	33858937 
GFQDVEAQAATCNHTVMAL	2|2/11,C,Carbamidomethyl/12,N,Deamidated|	33874465 
GFQDVEAQAATCNHTVMAL	2|3/11,C,Carbamidomethyl/12,N,Deamidated/16,M,Oxidation|	33879463 
GFQDVEAQAATCNHTVMAL	3|2/11,C,Carbamidomethyl/12,N,Deamidated|	33886788 
GFQDVEAQAATCNHTVMAL	3|3/11,C,Carbamidomethyl/12,N,Deamidated/16,M,Oxidation|	33891528 
GFQDVEAQAATCNHTVMALM	2|2/11,C,Carbamidomethyl/12,N,Deamidated|	33918661 
GFQDVEAQAATCNHTVMALM	2|3/11,C,Carbamidomethyl/12,N,Deamidated/16,M,Oxidation|	33921893 
GFQDVEAQAATCNHTVMALM	2|3/11,C,Carbamidomethyl/12,N,Deamidated/19,M,Oxidation|	33925145 
GFQDVEAQAATCNHTVMALM	2|4/11,C,Carbamidomethyl/12,N,Deamidated/16,M,Oxidation/19,M,Oxidation|	33928397 
GFQDVEAQAATCNHTVMALM	3|2/11,C,Carbamidomethyl/12,N,Deamidated|CID	33931921 
GFQDVEAQAATCNHTVMALM	3|3/11,C,Carbamidomethyl/12,N,Deamidated/16,M,Oxidation|CID	33935785 
GFQDVEAQAATCNHTVMALM	3|3/11,C,Carbamidomethyl/12,N,Deamidated/19,M,Oxidation|CID	33939669 
GFQDVEAQAATCNHTVMALM	3|4/11,C,Carbamidomethyl/12,N,Deamidated/16,M,Oxidation/19,M,Oxidation|CID	33943553 
GFQDVEAQAATCNHTVMALMASLDAEK	2|2/11,C,Carbamidomethyl/12,N,Deamidated|	33977930 
GFQDVEAQAATCNHTVMALMASLDAEK	2|3/11,C,Carbamidomethyl/12,N,Deamidated/16,M,Oxidation|	33983841 
GFQDVEAQAATCNHTVMALMASLDAEK	2|3/11,C,Carbamidomethyl/12,N,Deamidated/19,M,Oxidation|	33989772 
GFQDVEAQAATCNHTVMALMASLDAEK	2|4/11,C,Carbamidomethyl/12,N,Deamidated/16,M,Oxidation/19,M,Oxidation|	33995703 
GFQDVEAQAATCNHTVMALMASLDAEK	3|2/11,C,Carbamidomethyl/12,N,Deamidated|	34002519 
GFQDVEAQAATCNHTVMALMASLDAEK	3|3/11,C,Carbamidomethyl/12,N,Deamidated/16,M,Oxidation|	34009196 
GFQDVEAQAATCNHTVMALMASLDAEK	3|3/11,C,Carbamidomethyl/12,N,Deamidated/19,M,Oxidation|	34014387 
GFQDVEAQAATCNHTVMALMASLDAEK	3|4/11,C,Carbamidomethyl/12,N,Deamidated/16,M,Oxidation/19,M,Oxidation|	34019165 
GFQDVEAQAATCNHTVMALMASLDAEK	4|2/11,C,Carbamidomethyl/12,N,Deamidated|	34025172 
GFQDVEAQAATCNHTVMALMASLDAEK	4|3/11,C,Carbamidomethyl/12,N,Deamidated/16,M,Oxidation|	34029598 
GFQDVEAQAATCNHTVMALMASLDAEK	4|3/11,C,Carbamidomethyl/12,N,Deamidated/19,M,Oxidation|	34035802 
GFQDVEAQAATCNHTVMALMASLDAEK	4|4/11,C,Carbamidomethyl/12,N,Deamidated/16,M,Oxidation/19,M,Oxidation|	34042053 
GFQQNYYYTER	2|1/4,N,Deamidated|	94212951 
GFQWVTGDNNTSYSR	2|2/8,N,Deamidated/9,N,Deamidated|	34117245 
GFSGLDGAKGDAGPAGPK	2|0|CID	34124804 
GFSLVNAVTLAQTLR	2|1/5,N,Deamidated|	9210863 
GFSLVNAVTLAQTLR	3|1/5,N,Deamidated|	9214209 
GFSNATQITSSK	2|1/3,N,Deamidated|	34134304 
GFSPSLANLEGNAAGR	2|2/7,N,Deamidated/11,N,Deamidated|	64408720 
GFVDQVEFMDVFISAR	2|0|	28152225 
GFVDQVEFMDVFISAR	2|1/8,M,Oxidation|	28157815 
GFVEPDHYVVVGAQR	2|0|	34143985 
GFVEPDHYVVVGAQR	3|0|	34151696 
GFWPSVANEAGWFSGPLGSACR	2|2/7,N,Deamidated/20,C,Carbamidomethyl|	61965921 
GFWPSVANEAGWFSGPLGSACR	3|2/7,N,Deamidated/20,C,Carbamidomethyl|	61970933 
GFYLDGSDTIVCDSNSTWDPPVPK	2|2/11,C,Carbamidomethyl/14,N,Deamidated|	34169806 
GFYLDGSDTIVCDSNSTWDPPVPK	3|2/11,C,Carbamidomethyl/14,N,Deamidated|	34173759 
GFYNETFR	2|1/3,N,Deamidated|	135484413 
GFYYLAPGR	2|0|	1877614 
GGAANMAGTPGVPLGSAYSR	2|1/4,N,Deamidated|	105112689 
GGAANMAGTPGVPLGSAYSR	2|2/4,N,Deamidated/5,M,Oxidation|	105117699 
GGAEYLLTPQNPDVSPNYDGHHE	3|1/16,N,Deamidated|	20918108 
GGAGANTSSPAPR	2|1/5,N,Deamidated|	509403 
GGANCFLCQSHAIELPENR	3|3/3,N,Deamidated/4,C,Carbamidomethyl/7,C,Carbamidomethyl|	4731550 
GGASLSPQYVSYNQSSY	2|1/12,N,Deamidated|	34189644 
GGCAHNCFAPAPKSAPGPDADR	3|3/2,C,Carbamidomethyl/5,N,Deamidated/6,C,Carbamidomethyl|	1801621 
GGCDPDAEPQLNDAADAGCKQGTIR	3|3/2,C,Carbamidomethyl/11,N,Deamidated/18,C,Carbamidomethyl|	16055406 
GGCDVYPGDR	2|1/2,C,Carbamidomethyl|	135737895 
GGCGNVENSTKGYNR	2|2/2,C,Carbamidomethyl/7,N,Deamidated|	109830482 
GGCGNVENSTKGYNR	3|2/2,C,Carbamidomethyl/7,N,Deamidated|	109834522 
GGDEYDNHCGK	2|1/8,C,Carbamidomethyl|	34195752 
GGDGINSIGGGQK	2|0|	34205185 
GGDINQICSQADYPGNATR	2|2/4,N,Deamidated/7,C,Carbamidomethyl|	13777229 
GGDINQICSQADYPGNATR	3|2/4,N,Deamidated/7,C,Carbamidomethyl|	13783176 
GGDSITAVEAR	2|0|	34214387 
GGDVEVSETNVK	2|0|	124625259 
GGDVNAFCHQTSTRYRVEYARVR	5|1/7,C,Carbamidomethyl|	95020135 
GGEAGAAGPPAPEGPQDGR	2|0|	14801692 
GGEGDTCEILQASSK	2|1/6,C,Carbamidomethyl|	20882982 
GGETDPVAVAK	2|0|	120571945 
GGETENIANQKFTDLK	2|2/5,N,Deamidated/8,N,Deamidated|	92738283 
GGETENIANQKFTDLK	3|2/5,N,Deamidated/8,N,Deamidated|	92742295 
GGETQGCYQWPNR	2|2/6,C,Carbamidomethyl/11,N,Deamidated|	135420095 
GGGDPWTNGSGLALCQR	2|2/7,N,Deamidated/14,C,Carbamidomethyl|	34224948 
GGGFPLLNVTLSSHH	3|1/7,N,Deamidated|	28018718 
GGGGGGYGSGGSSYGSGGGSYGSGGGGGGGR	2|0|	34233559 
GGGGGGYGSGGSSYGSGGGSYGSGGGGGGGR	3|0|	34238689 
GGGVVNSSSTLSVCK	2|2/5,N,Deamidated/13,C,Carbamidomethyl|	101930504 
GGHPEDVCPIMLYR	2|1/7,C,Carbamidomethyl|	44265004 
GGHPEDVCPIMLYR	2|2/7,C,Carbamidomethyl/10,M,Oxidation|	44270370 
GGHWATEGCQVLGSK	3|1/8,C,Carbamidomethyl|	34260209 
GGIPWTDNTSGEIPR	2|1/7,N,Deamidated|	103357595 
GGIYVQNETVHKEGNAVVEPVPR	3|1/14,N,Deamidated|	125817964 
GGIYVQNETVHKEGNAVVEPVPR	4|1/14,N,Deamidated|	125822118 
GGKYAATSQVLLPSKDVMQGTDEHVVCK	3|1/26,C,Carbamidomethyl|	34276773 
GGKYAATSQVLLPSKDVMQGTDEHVVCK	3|2/17,M,Oxidation/26,C,Carbamidomethyl|	34281603 
GGKYAATSQVLLPSKDVMQGTDEHVVCK	4|1/26,C,Carbamidomethyl|	34288218 
GGKYAATSQVLLPSKDVMQGTDEHVVCK	4|2/17,M,Oxidation/26,C,Carbamidomethyl|	34296975 
GGKYAATSQVLLPSKDVMQGTDEHVVCK	5|1/26,C,Carbamidomethyl|	34308055 
GGKYAATSQVLLPSKDVMQGTDEHVVCK	5|2/17,M,Oxidation/26,C,Carbamidomethyl|	34315534 
GGKYAATSQVLLPSKDVMQGTDEHVVCKVQHPNGNKEK	5|1/26,C,Carbamidomethyl|	34370380 
GGKYAATSQVLLPSKDVMQGTDEHVVCKVQHPNGNKEK	5|2/17,M,Oxidation/26,C,Carbamidomethyl|	34375384 
GGLAPGSAGALCCNHSK	2|3/11,C,Carbamidomethyl/12,C,Carbamidomethyl/13,N,Deamidated|	34397121 
GGLNLTAVTVAAENNHTVAF	2|2/3,N,Deamidated/14,N,Deamidated|	34406921 
GGLNLTAVTVAAENNHTVAFLGTSDGR	2|2/3,N,Deamidated/14,N,Deamidated|	34415756 
GGLNLTAVTVAAENNHTVAFLGTSDGR	3|2/3,N,Deamidated/14,N,Deamidated|	34419887 
GGLNLTAVTVAAENNHTVAFLGTSDGR	4|2/3,N,Deamidated/14,N,Deamidated|	34426523 
GGLNWNCLETSEDLY	2|2/5,N,Deamidated/6,C,Carbamidomethyl|	61732033 
GGLPDEQTATSPR	2|0|	116154625 
GGLVNGSSVTVSCK	2|2/4,N,Deamidated/12,C,Carbamidomethyl|	34447731 
GGMASLINYNGESHK	2|1/9,N,Deamidated|	50095809 
GGMASLINYNGESHK	2|2/2,M,Oxidation/9,N,Deamidated|	50098782 
GGMASLINYNGESHK	3|1/9,N,Deamidated|	50101832 
GGMASLINYNGESHK	3|2/2,M,Oxidation/9,N,Deamidated|	50106254 
GGNNCHSTFNNGGNEYR	2|1/4,C,Carbamidomethyl|	105989410 
GGNSNGALCHFPFLYNNHNYTDCTSEGR	4|3/8,C,Carbamidomethyl/18,N,Deamidated/22,C,Carbamidomethyl|	34462233 
GGNTAQVK	2|1/2,N,Deamidated|	122147110 
GGPGQPGFEGEQGTR	2|0|CID	34471391 
GGPQSLVILLNK	2|1/10,N,Deamidated|	34485516 
GGPVVAGAPR	2|0|	124770844 
GGQISVDITTPQGSEAAGTPVAYLQGLIR	3|0|	115284296 
GGQTVHGVLLVHANHDNRLQVGR	3|1/13,N,Deamidated|	4500053 
GGQTVHGVLLVHANHDNRLQVGR	4|1/13,N,Deamidated|	4507458 
GGRVCEGGSADPFDMK	3|1/4,C,Carbamidomethyl|	95552621 
GGRVCEGGSADPFDMK	3|2/4,C,Carbamidomethyl/14,M,Oxidation|	95558304 
GGSDKMPMNVINTEKR	2|1/11,N,Deamidated|	56409347 
GGSDKMPMNVINTEKR	2|2/5,M,Oxidation/11,N,Deamidated|	56413761 
GGSDKMPMNVINTEKR	2|2/7,M,Oxidation/11,N,Deamidated|	56416408 
GGSDKMPMNVINTEKR	2|3/5,M,Oxidation/7,M,Oxidation/11,N,Deamidated|	56423457 
GGSDKMPMNVINTEKR	3|1/11,N,Deamidated|	56426191 
GGSDKMPMNVINTEKR	3|2/5,M,Oxidation/11,N,Deamidated|	56430743 
GGSDKMPMNVINTEKR	3|2/7,M,Oxidation/11,N,Deamidated|	56437469 
GGSDKMPMNVINTEKR	3|3/5,M,Oxidation/7,M,Oxidation/11,N,Deamidated|	56442750 
GGSGGGGGGSSGGRGSGGGSSGGSIGGR	3|0|	34495310 
GGSGGGGGGSSGGRGSGGGSSGGSIGGRGSSSGGVK	4|0|	34509154 
GGSLFVNCSTDCPSSEK	2|3/6,N,Deamidated/7,C,Carbamidomethyl/11,C,Carbamidomethyl|	34522971 
GGSLWLNCSTNCPRPER	3|3/6,N,Deamidated/7,C,Carbamidomethyl/11,C,Carbamidomethyl|	34531997 
GGSVLVTCSTSCDQPK	2|2/7,C,Carbamidomethyl/11,C,Carbamidomethyl|	34547431 
GGTESQDTLCQNCPPGTFSPNGTLEECQHQTK	3|4/9,C,Carbamidomethyl/12,C,Carbamidomethyl/20,N,Deamidated/26,C,Carbamidomethyl|	34557356 
GGTFDLVQLK	2|0|	34562085 
GGTFGGEFQMSVLSMK	2|0|	69106882 
GGTFGGEFQMSVLSMK	2|1/14,M,Oxidation|	69111167 
GGTFGGEFQMSVLSMK	2|1/9,M,Oxidation|	69115329 
GGTFGGEFQMSVLSMK	2|2/9,M,Oxidation/14,M,Oxidation|	69119490 
GGTSDVEVNEK	2|0|	34571005 
GGTTPSSVVTANDNR	2|1/11,N,Deamidated|	117471535 
GGTVEYANEKHMLALAPNSTAR	3|1/17,N,Deamidated|	34579960 
GGTVEYANEKHMLALAPNSTAR	3|2/11,M,Oxidation/17,N,Deamidated|	34584014 
GGVNPFTNGCCNNVSR	2|3/9,C,Carbamidomethyl/10,C,Carbamidomethyl/12,N,Deamidated|	34597533 
GGVSEPLKR	2|0|	34608998 
GGVTADNSFQANVIPK	2|2/6,N,Deamidated/11,N,Deamidated|	3682848 
GGVVLKEDALPGQK	2|0|	34617766 
GGVVLKEDALPGQK	3|0|	34623040 
GGVVLKEDALPGQKTEFK	3|0|	34638327 
GGVVLKEDALPGQKTEFKVDSD	3|0|	34648308 
GHAHLAALVNHESYNFSHR	3|1/14,N,Deamidated|	34661291 
GHAHLAALVNHESYNFSHR	4|1/14,N,Deamidated|	34666858 
GHAHLAALVNHESYNFSHR	5|1/14,N,Deamidated|	34674843 
GHAVGDIPGVR	2|0|	34700152 
GHCSEENFFTR	2|2/2,C,Carbamidomethyl/6,N,Deamidated|	100142431 
GHCSEENFFTR	3|2/2,C,Carbamidomethyl/6,N,Deamidated|	100149231 
GHCWGPGPTQCVNCSQFLR	3|4/2,C,Carbamidomethyl/10,C,Carbamidomethyl/12,N,Deamidated/13,C,Carbamidomethyl|	34708978 
GHDLNEDGLVSWEEYKNATYGYVLDDPDPDDGFNYK	4|1/16,N,Deamidated|	34725319 
GHDSSQASDPLMELQGPNIAR	3|1/17,N,Deamidated|	52054298 
GHDSSQASDPLMELQGPNIAR	3|2/11,M,Oxidation/17,N,Deamidated|	52058234 
GHFDPEDLNLTDEALR	2|1/8,N,Deamidated|	34736770 
GHFDPEDLNLTDEALR	3|1/8,N,Deamidated|	34741632 
GHFNWTAR	2|1/3,N,Deamidated|	34752150 
GHFQNTSSPSAR	2|1/4,N,Deamidated|	34762530 
GHGTAISNASDVWK	2|1/7,N,Deamidated|	34770981 
GHHLVNSYIR	2|1/5,N,Deamidated|	53975670 
GHHNCSESLELEDPSSGLGVTK	2|2/3,N,Deamidated/4,C,Carbamidomethyl|	34785563 
GHHNCSESLELEDPSSGLGVTK	3|2/3,N,Deamidated/4,C,Carbamidomethyl|	34790934 
GHHNCSESLELEDPSSGLGVTK	4|2/3,N,Deamidated/4,C,Carbamidomethyl|	34796180 
GHHNNSLPR	2|1/3,N,Deamidated|	34820662 
GHIPYPLPPNYSYGLCPGNGTTK	3|3/9,N,Deamidated/15,C,Carbamidomethyl/18,N,Deamidated|	34830472 
GHKQNVVEEDAETEVCR	3|2/4,N,Deamidated/15,C,Carbamidomethyl|	1479860 
GHKQNVVEEDAETEVCR	4|2/4,N,Deamidated/15,C,Carbamidomethyl|	1484209 
GHLNLSACAITR	2|2/3,N,Deamidated/7,C,Carbamidomethyl|	63721440 
GHLVHMTVVSGSNVTLNISESLPENYK	3|2/12,N,Deamidated/16,N,Deamidated|	34844480 
GHLVHMTVVSGSNVTLNISESLPENYK	3|3/5,M,Oxidation/12,N,Deamidated/16,N,Deamidated|	34850173 
GHLWTVVDSVQNLVLK	3|0|	132606009 
GHNAFVNRVASAGLISDHK	4|1/2,N,Deamidated|	8178817 
GHNSTFFGNVNESAVVR	2|2/2,N,Deamidated/10,N,Deamidated|	34864489 
GHNSTFFGNVNESAVVR	3|2/2,N,Deamidated/10,N,Deamidated|	34868742 
GHNYHSR	2|1/2,N,Deamidated|	46417738 
GHPQILEAAGNASAGTVLL	2|1/10,N,Deamidated|	34884022 
GHPQILEAAGNASAGTVLLR	2|1/10,N,Deamidated|	34898557 
GHPQILEAAGNASAGTVLLR	3|1/10,N,Deamidated|	34902989 
GHQLIPPR	2|0|	51827299 
GHSGLQPTGFLS	2|0|	34919502 
GHSPPISSQNVTVLR	2|1/9,N,Deamidated|	34928493 
GHSPPISSQNVTVLR	3|1/9,N,Deamidated|	34931199 
GHTLTLNFTR	2|1/6,N,Deamidated|	34944091 
GHTLTLNFTR	3|1/6,N,Deamidated|	34949173 
GHTLTLNFTRNATR	2|2/6,N,Deamidated/10,N,Deamidated|	34968666 
GHTLTLNFTRNATR	3|2/6,N,Deamidated/10,N,Deamidated|	34973191 
GHTNATDLFVKR	3|1/3,N,Deamidated|	55967021 
GHTNYYCR	2|2/3,N,Deamidated/6,C,Carbamidomethyl|	46207026 
GHTQAEQSSLR	2|0|	94358376 
GHVDKYFSMSR	3|0|	27559023 
GHVDKYFSMSR	3|1/8,M,Oxidation|	27563739 
GHVGLELLDAEER	2|0|	14102827 
GHVGLELLDAEER	3|0|	14107081 
GHVNITR	2|1/3,N,Deamidated|CID	34987906 
GHVVAFCSELVRMANADR	3|2/6,C,Carbamidomethyl/14,N,Deamidated|	95468449 
GHVVAFCSELVRMANADR	3|3/6,C,Carbamidomethyl/12,M,Oxidation/14,N,Deamidated|	95474477 
GHWQNEYYQSRSTALR	3|1/4,N,Deamidated|	69519697 
GHYDTPYPLPK	2|0|	34996704 
GHYDTPYPLPK	3|0|	35003207 
GHYTEGAELVDSVLDVVR	2|0|	35019321 
GHYTEGAELVDSVLDVVR	3|0|	35025548 
GHYTIGK	2|0|	35040140 
GIAPMINPIDK	2|0|	48409641 
GIAPMINPIDK	2|1/4,M,Oxidation|	48414573 
GICAIQCSQR	2|2/2,C,Carbamidomethyl/6,C,Carbamidomethyl|	49089943 
GICECGVCK	2|3/2,C,Carbamidomethyl/4,C,Carbamidomethyl/7,C,Carbamidomethyl|	35050924 
GICITVNTSTDIK	2|1/2,C,Carbamidomethyl|	49111615 
GICNSSDVR	2|2/2,C,Carbamidomethyl/3,N,Deamidated|	35063621 
GICRPWTNCSLDGK	2|3/2,C,Carbamidomethyl/7,N,Deamidated/8,C,Carbamidomethyl|	35073230 
GICRPWTNCSLDGK	3|3/2,C,Carbamidomethyl/7,N,Deamidated/8,C,Carbamidomethyl|	35078066 
GICTSYCNSLGQIVS	2|3/2,C,Carbamidomethyl/6,C,Carbamidomethyl/7,N,Deamidated|	49698204 
GIDMPMSTVNNGER	2|1/9,N,Deamidated|	24175177 
GIDMPMSTVNNGER	2|2/3,M,Oxidation/9,N,Deamidated|	24179154 
GIDMPMSTVNNGER	2|2/5,M,Oxidation/9,N,Deamidated|	24184355
[truncated: 1,126,483 more chars]
