# Supplementary material for: A Mass Spectrometric-Derived Cell Surface Protein Atlas
Source: PLoS One. 2015 Apr 20;10(4):e0121314. doi: 10.1371/journal.pone.0121314 (PMC4404347; doi:10.1371/journal.pone.0121314)
Supplement: S4 File — ZIP file, containing a README.txt file and two subfolders with the respective spectral libraries. A. The .pepidx, .spidx and .splib file of the human spectral library for proteins within the CSPA. The sequence motif N-X-S/T has been modified to D-X-S/T, which corresponds to a deamidated asparagine (N). Methionines are variable modified by oxidation and a decoy spectral library is appended. B. The .pepidx, .spidx and .splib file of the human spectral library for proteins within the CSPA. Asparagines and methionines can be searched with variable modifications of deamidation and oxidation, respectively and a decoy spectral library is appended. (ZIP) [file pone.0121314.s005.zip › S4_file/A/CSPAhuman_filtered_M_pD.spidx]

10
11
12
13
14
15
16
17
18
19
20
21
22
23
24
25
26
27
28
29
30
31
32
33
34
35
36
37
38
39
40
41
42
43
44
45
46
47
48
49
50
51
52
53
54
55
56
57
58
59
60
61
62
63
64
65
66
67
68
69
70
71
72
73
74
75
76
77
78
79
80
81
82
83
84
85
86
87
88
89
90
91
92
93
94
95
96
97
98
99
100
101
102
103
104
105
106
107
108
109
110
111
112
113
114
115
116
117
118
119
120
121
122
123
124
125
126
127
128
129
130
131
132
133
134
135
136
137
138
139
140
141
142
143
144
145
146
147
148
149
150
151
152
153
154
155
156
157
158
159
160
161
162
163
164
165
166
167
168
169
170
171
172
173
174
175
176
177
178
179
180
181
182
183
184
185
186
187
188
189
190
191
192
193
194
195
196
197
198
199
200
201
202
203
204
205
206
207
208
209
210
211
212
213
214
215
216
217
218
219
220
221
222
223
224
225
226
227
228
229
230
231
232
233
234
235
236
237
238
239
240
241
242
243
244
245
246
247
248
249
250
251
252
253
254
255
256
257
258
259
260
261
262
263
264
265
266
267
268
269
270
271
272
273
274
275
276
277
278
279
280
281
282
283
284
285
286
287
288
289
290
291
292
293
294
295	2682614 2700286
296
297
298
299
300	2687008 2704714
301
302
303
304
305
306
307
308	49066430 49078332
309	37506603 37527445
310
311
312	37678477 37690890
313
314	107491651 107498635
315
316	44066815 44073837 128877857 128882481
317
318	70887696 70902032
319	98545141 98558130
320
321	118381991 118395920
322	2575138 2589284 7229244 7238802 104178127 104186811
323
324
325
326
327
328	63684142 63693152 64104209 64119717 95948961 95968922
329	71592580 71605846
330
331
332
333
334
335
336
337	130985266 131001388
338	74991558 75002291
339	58979547 58989412
340	65855136 65880028 95270245 95285480
341	107122674 107137358
342	74996212 75006980 111948202 111957651 112044658 112055669
343	10814426 10819219
344
345	65862057 65886984
346	14850357 14855512 54533312 54538478 107897564 107913821
347	70019643 70032186 111953194 111962336
348
349
350	100215079 100225315 102738817 102748997
351	56058354 56071377 117139151 117150354
352	123824998 123835604
353
354	131662530 131676231
355
356	110048871 110053915 137407251 137419408
357	33629426 33642101
358	18107889 18118786 80000022 80010219 122066682 122073703
359	6271796 6281440 52194165 52204235
360	48679640 48684272 125959120 125970059
361	55667973 55677027 126492315 126504096
362	43550021 43563073 122667628 122672570
363	1454095 1462825
364	6277043 6286064 27588013 27603586 67824418 67831775 84220123 84229401
365	44502640 44514519 64284694 64289152
366	128694399 128701392
367	46077689 46084527 81067165 81075167 139916672 139929939 139967028 139973459
368	114654462 114673690 138976087 138987354
369	114221124 114248856 115120380 115125516
370	6125283 6136122 28041521 28045550 57441812 57447037 72509789 72515933 95803698 95810697 95920173 95928101
371	57019075 57044717 94980382 94992093 132209103 132223883
372	46427650 46441700 71620091 71633292 96993628 97000533 114229311 114255163
373	76935029 76969340 115849062 115867786
374	15307676 15319996 86386411 86395840 96291954 96303979
375	31510462 31515166
376	132216014 132230830
377	48753302 48765953 57027080 57052283 76942032 76976378 112021577 112033849
378
379	1944099 1949381 51076106 51083773 55893470 55903761 115854140 115872900 118976377 118990797
380	40644288 40654377 66930746 66934118 106827657 106839606 117368296 117378314 122057821 122062323 139555416 139560424
381	62666150 62675621 83099441 83113708
382	8204011 8211524 67288751 67293010
383	30070207 30074695 37804040 37809154 58088788 58100107 58232035 58236976 135450717 135462251
384
385	22335956 22341204 56842651 56848210 97206669 97214357
386	93326280 93336483
387	34949173 34961721 64895702 64909512 70920152 70936120 87367411 87373209 89472274 89493830 95194341 95203960
388	4713769 4718946 35040140 35045554 122142398 122147110
389	58442293 58455518 61007831 61018900 129465771 129478494
390	12219426 12234420 29647044 29652319 59142423 59150301 88395901 88400324 88878051 88883439
391	45251324 45296988 75743777 75754062 91262862 91281720 134501898 134513405
392	89477877 89498648 95199495 95208621 96983977 96988993
393	48386911 48393320 110422166 110434556
394	11397444 11401823 43796543 43808969 83127560 83134490 91999784 92027493 92177421 92182712 129668341 129679776
395	20602173 20619903 48341907 48353309 95858503 95868685 111122162 111125862
396	12156982 12167707 43864165 43870665 45258886 45265977 45304319 45311477 57169350 57183363 63963225 63973016 79933735 79946411 97320366 97329742 126201533 126204797
397	1935361 1939745 42518231 42525872 67559131 67571898 88864332 88871294 124990755 124996106 134626285 134637867 134906652 134914308 135685304 135689655
398	3346582 3354881 20754873 20769498 54543133 54550442 54606043 54617594 58547946 58555817 88008781 88018525 92006548 92034292 133800080 133805404
399	20609617 20627382 34987906 34992383 39527147 39533250 75747828 75758026 95693270 95698782 123576941 123582795
400	48202870 48215695 54944480 54949253 71962637 71974447 83369637 83376358 96959246 96965698
401	15252455 15266495 45273068 45318635 80094138 80105124 97325434 97334331 110709121 110721990 112263892 112274518
402	55908821 55914036 56339697 56349088 68210594 68215452 70154841 70156611 85010534 85016036 88720084 88736166 95906440 95913982 105648065 105653681 105691725 105697461
403	27971123 27975515 70078682 70087279 124934748 124938371
404	120557281 120562683
405	7102108 7108997 9485781 9489306 31484720 31495809 87628228 87647688 132897192 132904905
406	35724081 35731871 55947662 55953658 89242928 89246508 95881967 95898639 136816073 136821645
407	364152 369516 32712013 32716334 71330896 71335087 89184368 89189197
408	16225406 16239157 30955376 30959688 63023106 63027317 89437019 89447122
409	51248339 51252052 84780807 84785363 95940157 95961723 109173556 109178231 137116101 137126301
410	10992296 10998005 80653844 80659818 83541990 83554224 114100804 114106006 124600452 124605859
411	5292263 5295744 27249671 27253944 37500320 37521359 38509435 38513491 39900242 39911145
412	6915197 6918186 92332113 92335866 114117627 114125282 116962348 116981977
413	57258684 57268839 106013443 106018772 112988811 112996339 125062588 125073837
414	30735260 30742529 84492349 84497890 136775731 136784936 140386702 140391738
415	29630385 29640946 65271776 65276204 87478398 87491771 96604483 96609908 107022564 107030135 125384473 125400946
416	50612791 50616780 77993280 77995792 103324745 103329675 106945921 106957083
417	7064545 7069016 28163479 28168619 31913477 31924421 49573826 49581107 81497987 81512285 89507515 89516486 116968846 116988233 117510835 117517649
418	18925939 18934371 37611209 37614838 38395786 38400218 57264327 57273688 65437264 65442570 70869761 70877584 73413911 73422700 88613450 88617611 91686449 91697368 104700974 104705331 125041530 125049083
419	1360467 1372864 30782564 30787129 64921884 64932676 80280365 80284595 94826751 94835413 136780535 136789518
420	7180374 7185954 30135798 30141125 40709654 40714154 59240129 59255979 63266321 63278145 113549843 113555187 136912865 136941794 139936124 139943007
421	45435254 45441672 75048480 75067070 96595858 96600220 117553739 117564920 125389292 125405445 128167572 128174121
422	3482254 3486627 6141976 6149800 96102670 96109078 96494077 96499896 104272858 104284986 120998332 121001928 122080492 122087400 124588041 124597133
423	5837003 5843403 36273461 36284579 42712893 42720817 56981307 56994963 75668705 75687894 106213930 106218414 129312004 129317481
424	688617 698542 11747526 11770297 26992886 26996436 56198346 56210845 59803497 59813121 67859807 67866587 87281818 87285900 105362179 105366701 112792655 112795760 117583141 117587087
425	27700620 27712726 29657481 29662739 30491251 30514356 38243092 38246576 43331574 43343815 44427175 44438016 44562902 44568358 113927218 113935177 137660156 137676034
426	18930253 18938570 35677791 35690486 58271008 58275844 73418148 73426980 73842369 73867867 75053459 75071696 83573128 83575206 85988091 85995057 102356778 102363210
427	95397221 95404233
428	1394253 1404157 2283923 2288943 32216107 32223102 44303175 44323643 75674279 75692843 80138030 80143298
429	15207280 15218386 33014161 33021818 33326879 33339406 35003207 35014692 67789493 67799061 79736198 79742372 89068342 89075082 90233631 90238612 96475118 96486970 137686045 137697373
430	532796 537376 48237491 48241566 73852131 73876190 93844434 93849767 93993612 94004682
431	15058486 15063725 16270798 16276506 56988228 57001730 75825750 75834492 117876245 117895184
432	3508611 3512124 15916204 15936631 17088425 17099787 46398507 46408392 49898386 49909581 118139133 118149774
433	9611470 9626689 11720744 11726625 34674843 34694250 44307665 44328168 45447079 45451395 55709069 55712095 57426699 57434620 113716355 113720842 118355011 118360347 134480906 134491447
434	38113295 38116836 45939043 45948707 48547635 48552632 66345952 66358793 67747243 67750414 67794676 67803698 79193028 79197503 99541431 99547443 111014337 111026471
435	2956422 2969595 8786799 8789543 11505901 11520399 12075758 12089803 13006465 13017995 27068897 27075006 60573971 60579340 67993715 67999885 112242293 112246829 118216140 118220360 119202172 119213927
436	3830409 3842923 27856663 27861017 46413350 46417738 54169060 54172733 58259251 58265205 58291575 58303136 59365039 59369351 68542037 68549509 81055049 81061292 102257070 102261552 109028174 109040009 109844533 109855009 135550102 135555203
437	5109046 5120147 15920970 15941432 18080865 18085335 27840230 27844678 64098687 64114535 66643878 66648174 74223618 74230977 88585882 88589833 104867313 104871989 114684307 114694995 116407000 116415953 118054873 118064461 138227161 138239646
438	4768328 4773147 18026096 18033097 22205666 22218315 39710587 39714253 71092151 71103562 109355642 109365315 112950434 112955035 114025114 114031416
439	3223560 3233197 9661891 9668636 16273557 16279300 22462254 22472760 40317762 40323820 56003304 56009765 56754059 56763914 57188998 57194349 75830016 75838793 77576101 77586995 87952303 87956686 120618799 120622544 122007655 122013044
440	38296109 38301160 45944247 45953451 48729350 48741818 58523428 58532629 60859628 60869228 63405635 63412440 96949013 96954541 106364424 106371370 121338340 121342763 124766514 124770844
441	821269 835045 2909603 2914010 10878682 10883591 22298371 22322435 30976772 30989874 43128225 43142614 46194129 46198465 84980356 84984503 91201949 91206421 128372275 128383155
442	2674343 2692151 27549089 27559023 37473380 37477750 42543480 42547072 43658876 43663523 43899174 43907234 46449893 46454854 53696686 53700368 57902997 57916180 58502699 58509434 70682606 70690225 85882005 85887333 96930749 96942437 136723546 136738261
443	17122948 17134899 54361076 54372079 79201720 79208861 128246793 128251444
444	9976439 9981855 27409024 27415790 36823797 36829287 50110991 50117910 55784699 55789231 97256563 97261924 99239532 99244135 128744803 128748248 138429515 138436611
445	21637357 21648295 56483954 56494279 61278738 61282464 74227231 74234625 77608780 77613148 88920400 88933642 116411553 116420385 135994684 136039034
446	2647854 2653827 16374031 16378450 22306406 22329614 31587409 31592773 44750887 44763210 48539028 48543415 51148968 51154793 86313453 86317936 88466172 88471667 91064043 91070046 97383334 97388770 137918117 137923440
447	8734883 8740408 40409968 40414311 56812445 56824358 65804103 65814900 66708665 66713260 97297984 97312988 103398698 103411611
448	22686989 22697590 27554537 27563739 37618331 37622839 46652546 46659299 71868779 71873908 77968310 77978694 88206106 88218534 93240311 93251599 95338172 95352232 101246793 101251490 107106960 107111406 117120710 117127404 118449011 118456009 136731366 136745389
449	828252 841947 8514040 8518285 13888815 13910909 59345979 59351769 70196440 70201494 70304431 70314317 75640639 75650121 84381513 84389967 91559596 91571756 99383731 99388214 106601123 106620505 117355854 117360211 130979295 130995833
450	2678606 2696259 45667623 45679679 49262148 49268425 49478736 49494428 54656786 54661540 70686511 70694016 89830188 89834394 95410207 95415775 102369543 102374808 131052882 131057098 136000782 136007700 136045168 136051525 137933879 137945199 138612465 138618056 140112121 140116012
451	4184819 4191829 14248072 14259061 32803287 32830720 36595156 36599191 44757402 44769466 46698355 46716483 55207958 55214772 64560308 64566178 66937480 66943285 68646124 68650698 69705711 69709435 84512868 84518044 106733321 106740468 128791757 128803562
452	2559297 2563708 5259530 5269163 27412335 27419192 37300001 37304671 49605670 49620303 66562278 66566830 80821587 80826468 86473874 86484415 106095183 106100380 125741739 125744910
453	5481127 5488887 13895357 13916277 32311941 32314458 39885572 39890102 43235874 43243592 46132299 46140960 52720155 52733382 55959230 55967021 84747984 84753443 84770195 84775891 95263663 95279802 96032979 96037475 103203830 103206707 127775782 127787387 134192454 134202562
454	2544080 2554420 30079060 30082551 39166296 39177178 45636235 45654939 106607789 106626352 108614742 108619771 109918863 109925584 110355280 110359622 111796883 111801323 112095496 112100824 122628640 122643099 139507165 139514864
455	2379732 2384149 14841635 14846065 25881128 25893830 31052677 31091615 39013567 39018021 65808899 65819483 125860757 125867450 130908349 130912767 138050109 138054871 138627433 138637091
456	8290537 8294858 32810693 32837428 50893639 50899282 57581015 57606866 62003380 62017210 79761005 79766097 83249647 83255184 90292320 90297956 101306891 101311707 124222861 124228249 124648615 124652961 126053532 126059380 132420592 132432556 136013036 136056897
457	37786370 37790605 45571407 45588480 59070162 59074499 65619751 65629038 69475645 69483088 75644837 75654161 84385750 84394146 88305275 88310768 90525461 90535526 91723192 91729119 95826685 95833404 96633512 96636921 101620648 101625992 103209490 103214247 110206588 110211274 132441868 132448135
458	31061695 31097957 44045440 44050847 47546716 47551912 57969985 57975335 61293054 61305609 64299730 64307467 88352790 88357360 90302784 90308294 107036992 107050566 139542718 139549368
459	7407718 7419040 33238824 33243126 46150750 46161267 51822363 51827299 58963809 58969295 64638951 64652389 69496868 69509142 97552479 97556836 102779921 102791182 107182819 107188121 114647235 114667166 118403030 118407532
460	6253131 6262504 24242002 24245294 36449392 36455746 38816998 38824824 45421683 45428853 48645920 48650297 56032543 56045619 57278219 57282516 57585713 57611599 78669142 78673842 83462289 83468827 108200509 108213177 109002222 109007003 113523466 113528170 131024026 131026554 131254197 131258861
461	5484486 5492221 31338920 31344500 61917182 61928115 88477057 88482924 97235025 97246461 111157637 111162665 114204226 114234449 120308886 120324887 125466268 125480937 127781648 127793192 129034563 129041423 135126396 135138693 135540105 135545451 138159890 138172061
462	8184361 8194539 49060696 49072653 57800534 57811627 58150468 58161122 82138198 82155917 87943487 87947941 88748880 88759208 88846013 88851387 90094563 90098029 100135228 100149231 103167559 103174643 107889600 107906500 112968425 112974167 132159803 132163474 135798918 135804026
463	192414 194397 38108009 38110650 47462805 47469791 69971713 69993101 96134912 96142177 96269180 96278310 104327561 104341386 109931922 109937669 114604125 114619781 139776868 139781405
464	26955552 26960758 29582249 29586656 33648510 33652894 43013564 43023575 53670359 53674582 54337528 54341855 71878918 71882966 79618877 79639044 82321098 82327052 118472007 118485924 128197905 128203847 139674634 139679625
465	28879273 28884401 38769063 38776015 47658330 47663067 57497641 57507270 59317703 59324893 77617365 77622414 77849252 77853684 89542859 89576519 89628725 89635328 90530343 90540446 94878358 94889633 97343265 97353131 100922111 100938738 114212544 114241669 116799280 116812054 136854937 136865105
466	5721921 5745520 6338813 6350570 36643840 36657476 55758519 55765442 64551242 64555851 80679036 80683300 84919445 84923891 93866830 93871752 103147704 103154448 107043883 107057345 119820896 119825268 125473201 125487946 126650811 126659473 136958737 136965628
467	6597340 6602135 6826626 6833425 8522493 8526598 17046872 17052950 17207733 17212859 36216505 36223212 46018283 46035173 72308964 72320563 97240989 97251845 108978313 108983457
468	6257916 6267189 8189984 8199437 14938797 14949087 30363521 30369499 37673063 37685610 38186742 38196223 49823161 49827773 55049027 55053758 67409316 67415070 80809707 80815730 91615261 91639266 95305140 95312018 97276840 97284348 97418147 97422280 100883774 100890753 111250287 111255804 114358052 114368498 124818772 124825004 126460549 126479112 135587081 135592086 141425431 141434600
469	35935998 35945179 44485228 44491759 60993678 60997897 61922739 61933557 89550214 89582669 92545860 92550381 104918155 104925154 115318140 115322370
470	5974699 5980197 34623040 34633497 35235521 35239997 79623517 79629681 79643719 79648774 79701235 79705691 80110669 80114907 82998633 83003903 96212081 96222460 114417546 114428964 114627442 114635061 122902402 122906896 138528457 138537803 139052493 139057343
471	2918341 2922839 4699996 4704485 5727193 5750400 31687690 31695424 34608998 34613486 58575313 58580887 66585803 66597467 78863790 78866259 84446830 84450887 89591793 89600979 107437193 107449335 107487297 107494332 111532087 111545319 114272418 114298945 122781205 122794749 124809963 124814499
472	4466942 4477361 11279302 11285899 35876566 35881075 45455244 45462951 56768656 56775828 79492268 79496853 97266519 97271997 112932133 112937213 127985660 127990167 133813646 133822667
473	1101036 1106200 9520867 9525147 13444457 13455652 19744090 19755369 33282742 33287176 44726970 44733344 63934464 63939777 64084698 64089068 64159959 64166095 71841566 71845206 77928537 77934175 79986789 79991048 98753452 98756329 115018601 115024620 124909050 124912406 130494954 130499548 131136946 131142805
474	20525121 20529551 66403869 66410412 70232965 70236261 79978182 79982559 91511204 91518244 92382765 92394422 93901102 93907987 96430129 96435812 97401164 97413478 100532353 100537576 110596394 110600964 126655030 126663728
475	9502247 9507952 11083633 11094527 32720506 32732328 38220524 38224616 43285306 43289919 48464075 48467928 58474775 58482847 61175814 61190970 74315832 74325776 78036385 78057668 79634340 79653473 84758091 84764794 111540357 111551649 114279177 114304711
476	29028685 29031464 40906387 40913209 78577978 78586745 82298635 82304266 88888656 88895752 88939937 88948792 89341935 89352271 91390449 91395462 91621391 91627343 91645304 91651275 97754321 97759016 137072847 137077109
477	31285818 31296358 32042973 32050639 47476546 47480589 50823644 50828165 58166338 58173429 70414873 70418927 70880877 70895332 77821979 77832968 79298043 79302402 85830273 85836713 88415240 88419660 101037140 101049115 115553389 115558725 127952390 127964684 133212081 133216997 138081284 138084894
478	541761 546362 13968666 13988612 24094088 24099753 42695599 42707919 44055599 44061258 48975545 48979987 87874227 87878447 109533795 109546836 115335061 115339287 122447287 122460738 135620276 135629767 139433769 139438042
479	14097035 14107081 92271037 92278120 96619235 96628887 96669490 96676271 98539756 98553017 102595854 102600872 104980819 105003130 110375256 110396520 123623302 123629052 134889228 134894591
480	8872291 8876811 20167313 20172014 29769592 29783918 44396398 44400777 50904904 50909544 62819239 62823544 85277093 85288677 91296937 91300336 96341856 96348976 101060760 101072577 109677466 109680534 121049987 121054384 139210604 139222544
481	15223293 15230187 27984510 27996414 29128639 29133078 40535241 40540040 57387149 57399091 67420664 67425272 70158419 70162782 74320282 74330261 81545817 81556951 84963009 84967344 85112183 85118225 86593912 86599096 89193650 89203548 102648762 102655126 111625222 111629673 118375463 118389480 130370464 130374867 131192716 131197434 139716499 139729037 140036470 140040922
482	1569410 1573719 2567933 2582390 4170316 4179864 7224784 7234497 9929131 9939423 27676928 27689239 32633288 32646909 35109830 35116767 60223623 60227935 62833390 62847681 68864489 68899712 69167185 69172617 91514801 91521769 125657253 125670714 132838244 132842774 135754752 135759121
483	4662809 4684936 8641042 8644322 13973428 13993409 27455948 27461331 30824770 30829188 32726576 32738177 45725817 45732010 48230598 48234062 54702273 54706521 63001450 63005631 67815733 67820180 78040893 78062165 83416380 83421492 85137630 85142037 90029892 90036499 104173793 104182546 110381036 110401724 116303783 116308140 121467810 121477433 136080882 136121090 138543099 138548304
484	6982021 6986402 10935425 10939776 27329056 27333291 37309263 37322474 42780102 42812788 43935159 43953701 48701151 48706674 55187389 55200784 58487947 58495687 88944261 88953154 91633295 91657246 95119287 95133996 102935234 102950246 119723922 119728350 121614590 121621389 123385217 123391203 135869490 135883185
485	3885624 3890015 16430584 16440411 27581644 27597689 77745368 77752421 78250383 78255711 87459363 87463547 95376815 95390936 105563187 105567772 106052816 106058645 108324680 108334430 108403607 108412082 111556711 111563750 133904221 133917879
486	782427 802311 2714832 2725718 11881882 11886077 13424010 13431099 47705760 47709158 54958509 54969632 56830310 56837148 68869255 68904513 81022661 81030693 87213130 87217846 89797767 89809308 93724119 93727112 109690694 109697551 112400950 112402929 117805120 117816597 119162364 119166443 120276385 120286286
487	12294140 12298887 28723190 28746124 30914340 30921147 33198413 33228539 35921581 35926265 40872520 40878654 47454135 47458639 70047892 70054949 74025986 74035026 81191442 81200915 89199007 89208398 100525005 100528772 102509314 102526213 104346347 104355344 135244361 135257090 137236391 137245337 137592648 137599073 137883893 137890619 138014464 138018634
488	2444079 2449550 3454290 3469337 12250948 12259258 21292030 21295488 36055131 36059859 42784909 42817630 58121683 58127177 62422003 62426224 67881882 67888534 68249146 68254201 72534665 72542809 75843207 75851412 80480832 80486435 91255622 91275875 103480932 103494559 122565361 122569716 125707120 125714234 127668739 127692137 136086199 136091535 136126438 136131810
489	14674054 14681092 18128296 18137236 28325800 28335334 31151895 31179317 32326774 32335016 48944870 48951708 59863182 59870257 63647848 63657289 81552607 81563612 87021123 87027809 87722745 87727428 95684198 95688819 109804968 109815820 110992115 111002978 139353719 139358192
490	24873000 24877666 32640277 32653600 38737314 38749761 57241896 57246620 62840410 62854736 67106174 67110677 74100061 74114046 82290378 82294572 91335617 91338735 91432481 91437021 109980959 109993856 124783568 124787662 125846965 125851306 128025821 128031154 132699674 132705109 133172851 133184477 138731683 138736203 139910150 139923505
491	487737 492393 1838212 1845321 2001886 2015221 4669597 4691531 15129613 15135120 17867178 17872529 28610340 28617228 30127385 30131595 33205238 33234022 48772403 48777542 50832420 50836282 65301119 65305783 93302232 93308997 102566215 102570579 105536443 105540903 139147243 139150940
492	788554 807720 1859774 1862620 8792274 8797218 37315974 37329031 42954257 42965350 43421299 43426196 46172895 46177000 47000732 47010681 47207696 47221314 48294590 48301358 62537189 62541445 63679909 63689036 79376419 79381805 83940527 83945051 88042681 88047203 88986259 88990590 102514121 102530370 114194570 114199463 127673411 127696845 135876331 135889916
493	33578793 33584337 50729186 50734337 64313236 64316557 71586940 71600306 77765356 77774739 80706541 80711432 87119676 87135329 90423719 90428290 90743224 90751708 107508908 107527096 108407842 108416219 110441736 110446326 117849719 117861200 122648122 122652564 128209206 128221280 134935725 134947142 136096871 136137182 138920504 138932766
494	24996926 25002621 47620147 47626225 51498001 51502976 55881840 55885226 55918745 55926813 66826719 66830837 69895893 69901830 80939051 80944399 81417036 81428949 82074503 82080320 92068441 92072919 92122724 92132068 105586908 105594196 105628454 105633384 107088809 107100265 114582834 114589833 127827698 127831427 128477626 128482115 132465957 132472164 135596944 135601444
495	1787420 1791622 7857819 7862130 16418341 16422104 21610038 21615917 32944299 32948773 33081921 33086276 34752150 34757362 39144737 39149644 44219268 44223773 53230329 53239205 56156528 56162087 56309786 56316588 60879150 60888245 70746055 70750581 74030280 74039355 80625874 80630826 83561567 83567655 86965165 86969643 87917318 87921894 92633056 92637680 104350951 104359770 118821229 118832021 120…
496	8446630 8452954 24468339 24479115 43709193 43714092 45370961 45375261 46422011 46436754 58074656 58078959 72538762 72546890 75847366 75855491 80831281 80835666 89962043 89972848 95642543 95647370 113648593 113652997 124311477 124319753 139331500 139338257
497	32330837 32338841 32881792 32886332 58354821 58377882 61988813 61993047 63662643 63667157 67297211 67301903 76921739 76957356 83260226 83263753 92167046 92172548 123603301 123616544 131701047 131711436 132634593 132638788 138786606 138791939 138894065 138907580 140094748 140098904
498	15365742 15369909 27467021 27472039 36911879 36921271 44909547 44923240 74106848 74120868 88977587 88981982 97426432 97432110 107514920 107532661 118175798 118196497 128028471 128033840 128214823 128226933
499	2008657 2021859 8171600 8178817 10833908 10836687 16610216 16618853 30146387 30151101 45886118 45891661 58426545 58432275 71392160 71403232 72173105 72186729 82705463 82716861 83438790 83447338 121642012 121651662
500	1472609 1484209 6451609 6464971 19115433 19129273 44345524 44370466 45398441 45412566 47667647 47673515 66814729 66820769 90724569 90737203 96971824 96978136 105500303 105504848 107986756 107999542 108642492 108649394 129951089 129973674 135605892 135610818 138443475 138451608
501	7894032 7901940 18141218 18145865 30192643 30197363 43960162 43964272 65105287 65116914 77770812 77780064 77883974 77888870 104846564 104851074 112251142 112254709 130921929 130931505 138804121 138815913
502	27848919 27852791 45482373 45501798 46615115 46621643 54203676 54208169 55922823 55930823 58362582 58384706 68055226 68065134 68615292 68623836 69854408 69867293 73602379 73622519 74430341 74443661 74687456 74705272 76927500 76962753 87905569 87911556 88361656 88366079 89967342 89977412 97436906 97443210 118180692 118201427 121217178 121222312 125855532 125858162
503	17070947 17077507 21025250 21036869 27477070 27487414 37450236 37465741 44413967 44418563 44863797 44875466 47234359 47239633 49556057 49568250 50682030 50688835 62268449 62275531 67031319 67036684 79829812 79838263 110729180 110735071 115104809 115112660 132314699 132324514 135518122 135522501
504	7316664 7335656 8449842 8456183 15804627 15817091 24473775 24484500 26984208 26988650 33527245 33532957 35063621 35068454 42987729 42993578 52062619 52067795 55073783 55090792 57879145 57891736 66242788 66248241 76516201 76529232 84819673 84825396 94115082 94126660 102797326 102802582 116872744 116877385 129838299 129860073
505	37627168 37631971 44350630 44374891 44794908 44821974 45402781 45416941 46181012 46187739 49802992 49811084 54226084 54235969 56782543 56789822 65696874 65701280 76597940 76606337 81266164 81276457 87698886 87704394 91381730 91386178 104931813 104936161 106631877 106637750
506	18957822 18962672 35702908 35717631 44521768 44527678 52218402 52226626 60296893 60301384 65071217 65076602 76423596 76442943 80464831 80469166 92909437 92919603 95703601 95709566 108348468 108355159 120480631 120491862 139027823 139033545
507	1760221 1764429 5799111 5812909 16614391 16623111 25677307 25687828 27865330 27869808 51676367 51681800 56244049 56248643 57980505 57985007 65423909 65430655 73608040 73627368 74692838 74710202 82711297 82722515 90432522 90438004 96119260 96129306 103186261 103197770 106822492 106834985 113709166 113712772 116845839 116853248 116930241 116938655 125086927 125098987 129052284 129057756
508	8264303 8266879 12117593 12124876 19122148 19136023 44775293 44778553 50124721 50129094 56463318 56473445 65327978 65332323 70980566 70985609 71446990 71452248 98739716 98742715 100283124 100287378 124689235 124698496 138447084 138455138 138708081 138712512
509	18227932 18236401 25543089 25551428 27482818 27492461 33738973 33745864 42979002 42983412 43266701 43271053 55375635 55380081 58974565 58984551 65844605 65869608 70061756 70063723 84309307 84314859 118798542 118807323 119033743 119046310 132092414 132096915
510	2981658 2993901 3245902 3259473 33034983 33038277 36461874 36467713 46184061 46190823 49133309 49137456 52245385 52251280 68060017 68069960 72656930 72701198 74436862 74450217 80035228 80064675 81270672 81281000 84911153 84915382 91058293 91061206 96656780 96663367 107312106 107318947 108803415 108817922 113438836 113442485 115695143 115701815 116919411 116924912 119987837 119991964 122656829 122…
511	3876305 3881230 44240040 44247691 44803045 44829336 52296689 52304258 58184191 58193688 76020685 76030860 78635707 78640901 88076496 88091113 90914708 90921676 98724639 98735057 98797943 98805034 108546085 108549951 115108838 115116538 119932140 119936560 136793939 136798355 137708886 137722056 139978960 139984163
512	5589677 5603555 12173292 12177820 28011965 28018718 29599580 29604484 43395019 43400222 43684115 43690361 44974390 44986443 52256683 52264673 58614617 58625643 62116996 62121280 64499897 64507860 76429229 76447767 76522810 76535698 84045834 84056176 90123152 90127730 92110086 92114305 94306525 94311107 96241306 96251610 105188013 105210981 107115654 107130402 119003925 119019076 119954181 1199590…
513	1408651 1414061 48358814 48363284 57748284 57759905 72728421 72743768 76602246 76610475 79344969 79359575 89424495 89428847 101001932 101007364 111272126 111281366 112038615 112049857 114382603 114386823 117106364 117115868 134589182 134603955 139949090 139958420
514	7568128 7571749 25063569 25069522 45188284 45192002 52223427 52231528 58691341 58694850 70091606 70096820 80041234 80069868 80261932 80265245 102858729 102864134 103250090 103254384 109294052 109298688 111053736 111058265 113619755 113639700 117395682 117400201 128305996 128327111
515	25125739 25129225 54317970 54330172 58009365 58022435 61377992 61384946 70914029 70930509 70970968 70975812 71462715 71475979 72662839 72670114 72707142 72714452 81082820 81088387 90207390 90211910 91963432 91971103 93222126 93228227 96057313 96061725 116934220 116942670 117976161 117981559 120420330 120424691 125093043 125105030
516	7160740 7166163 12380563 12392760 34820662 34825636 39685143 39688925 53349379 53359331 54282891 54290527 57086806 57091245 68167422 68172071 69416973 69426127 80571040 80576308 83607069 83612987 88084525 88098183 91492056 91496546 91895275 91898373 94315347 94320134 115452575 115457380 117085296 117097287 124383437 124385985 126039267 126048343 126168536 126177156 127147527 127152739 127330567 1…
517	8321989 8333752 8459314 8463888 19540579 19545382 23932442 23951499 54844843 54864861 58620112 58630598 63480728 63493373 65849726 65874764 90313696 90318190 92985737 92991033 97725497 97729882 105192711 105215387 110459574 110464829 115780179 115787059 118803105 118811645 120088161 120094972 120466625 120470989 126813365 126818533 135479681 135484413 137863063 137867503
518	2340991 2346012 6427407 6438990 6710734 6716028 17253677 17265391 36896800 36902313 40269891 40289624 48142132 48149128 50851466 50857803 63418780 63425641 88551114 88556610 95613494 95625458 112703309 112707686 115076549 115089678 117529870 117541204 130751032 130756688 131230962 131239156
519	15865220 15875788 16400241 16404696 41190808 41205569 46765986 46773066 63520050 63525881 76025195 76035126 78229558 78235230 79792671 79804698 84988545 84994659 93967293 93973192 94917093 94921522 97784778 97794479 111659306 111671846 128311590 128332217 132454438 132462158
520	5596432 5610344 12212207 12227754 13816023 13820245 14887453 14900985 17459426 17464578 29217637 29221927 30250968 30259989 35957038 35961739 39266856 39275725 48266940 48279668 54791252 54806938 70015125 70027941 72677108 72720729 74136722 74157536 79555000 79577037 86953665 86959548 87351426 87355825 95250233 95256002 99185169 99189286 101390787 101397499 101443678 101454816 113624872 113644269…
521	6229375 6242306 6372777 6383240 29813675 29818717 66731471 66741337 72732403 72736185 72747591 72751400 80588701 80593986 80751383 80763051 91966868 91974574 111276510 111285786 120355087 120359692 120851323 120855957 123407346 123411598 139117904 139128251
522	1873242 1877614 14561020 14566112 17258366 17270115 25605959 25610279 52586823 52598281 64424307 64428232 90197476 90202505 95631379 95637050 99787783 99792400 120434036 120439383 120568070 120571945 124108554 124121836 139689956 139703142
523	2169525 2251464 3499995 3504366 6642431 6651105 6655652 6663171 9154570 9158222 15236723 15242075 23937002 23956094 30229050 30237253 38570183 38574728 43028785 43034564 68433357 68441088 71300077 71305659 78837486 78842178 79173289 79178853 83079264 83087651 86576471 86581018 88700392 88706835 95779922 95797118 96085116 96088060 97653267 97658609 108125348 108130673 113578884 113591505 130515855…
524	1228690 1247126 1514694 1523870 4754478 4761538 37142240 37146745 40840939 40849612 47248461 47256305 50695364 50699984 53354800 53364694 54286606 54294277 54377475 54385213 62933533 62938579 77680315 77686316 78185174 78189704 81615914 81634789 84864117 84868867 88856046 88860236 90325361 90334048 100210229 100220618 102733857 102744173 108718496 108731061 119543290 119547404 121833235 121837951…
525	6234284 6247249 8688296 8701808 10449666 10460907 24890781 24896299 36089126 36093999 43790276 43803185 49993581 49997928 62680238 62683692 74143258 74163410 87166758 87183936 91987401 92015450 96441374 96456427 96741506 96755134 108694131 108698793 117443758 117453491 126508888 126513058 136903837 136934675 139743100 139748773
526	8709453 8713710 21041438 21046078 44955755 44962815 45768904 45786958 50086321 50101832 54794314 54810035 58537707 58543151 62149597 62154455 66735985 66745886 66803434 66809122 74805712 74823241 86527665 86535763 88128770 88138137 90393412 90399795 104513477 104520392 112323854 112327704 117134008 117145309 128262820 128267258 131235149 131243197 136148748 136154949 136173932 136179602
527	20497867 20502593 29667894 29674454 47723771 47736053 48327747 48331941 52555879 52560662 54750970 54765852 56052622 56065943 73262841 73270194 81582407 81596574 91978365 91982928 95782906 95800137 95854503 95865092 104759344 104763716 108770261 108777430 110001225 110005387 110613294 110629673 113094483 113098236 132343241 132347335
528	6471798 6476414 6670054 6673894 10823825 10829077 29871990 29879125 30255204 30264260 32101987 32107201 39271467 39280103 42606278 42612504 49453604 49462089 66464702 66467756 86063557 86071761 86279283 86283183 90051238 90055583 90928474 90932867 91185187 91191450 105638205 105643277 123820641 123831301 124711218 124716042 137363658 137368858
529	2176311 2181869 2257440 2262568 7540897 7546306 11738082 11762492 14369015 14373599 34260209 34268957 51386140 51389050 56174237 56188335 57551835 57559154 60906270 60918119 61228809 61238883 72037611 72044742 72739967 72755209 82038951 82043446 97199748 97203288 97358203 97365534 99717171 99730508 116529630 116539582 116881808 116887354 118776790 118791140 126065144 126068619
530	9204572 9214209 9823470 9827111 14159439 14164766 35307464 35317574 38956875 38969171 40060637 40066333 40926554 40936992 45715231 45720927 45773712 45791801 46166142 46169553 49350003 49353321 56578349 56584135 57152967 57157285 63944951 63951848 80721844 80732922 82052193 82062494 84435466 84441297 87665989 87670212 91910008 91914710 94715300 94720284 96449469 96463755 109011741 109017182 11068…
531	990278 994944 20695959 20724011 24543828 24565363 28049403 28053988 29619200 29622825 34931199 34939200 35772824 35777896 36314411 36329784 37201706 37213371 39692591 39698566 39866849 39871675 48432150 48442998 56739099 56744156 57949785 57962652 62175977 62185008 63725009 63729954 68436838 68444516 77783953 77794167 82255231 82270538 86612247 86616276 90967392 90979562 91672838 91677444 9199317…
532	1147593 1152564 16791971 16802054 36102286 36108734 36603144 36609858 38228635 38236013 38885316 38897926 39284380 39291450 40845124 40853832 43722401 43732318 50090708 50106254 64704224 64712139 70502427 70508968 74810387 74827951 78878704 78884193 81883646 81889459 101194462 101202428 104046654 104074502 105881067 105885080 123784034 123807767
533	454857 458236 2370904 2375363 5175732 5180500 7143169 7155120 8139163 8144211 9634207 9639668 10455393 10466521 16855062 16873229 20058992 20074171 21505029 21509082 33657234 33661498 48196724 48210285 48688678 48695580 58221401 58227207 82523387 82545999 86239413 86243610 94904982 94911476 97061634 97067554 106396634 106401811 114312854 114318456 115177886 115188499 121825960 121829591 126434507…
534	2190219 2270132 15068554 15073594 15978647 15982987 23607729 23643208 37636425 37643784 66898559 66903093 77983513 77988496 85040732 85050537 86532123 86539938 89030528 89039611 91341795 91346686 132921740 132927559 135782997 135793361 137402794 137415028 137485255 137488946
535	3265261 3270521 4412201 4425061 5441776 5469033 20701769 20729856 28655070 28661503 28977483 28982451 33623352 33636145 34973191 34982998 40858162 40865663 46241079 46246157 50585308 50597935 60335632 60340674 73266398 73273786 75720553 75732348 86855761 86859789 93106078 93121935 98863648 98868187 102897652 102907985 104660180 104665422 120373454 120379148 131374510 131384937
536	4453861 4458382 11345943 11355027 16189838 16194211 18102316 18113416 23055407 23060925 27506974 27512284 31369105 31379301 36321587 36336995 42677526 42682907 45008452 45012921 45220550 45226837 46202723 46207026 55640793 55648053 56285331 56297565 73168976 73179299 81863048 81869863 88713033 88729685 90857263 90867396 91117266 91123575 100087944 100094543 100833295 100854014 104051598 104079482…
537	5827333 5832211 13327753 13351216 14870795 14875953 24548433 24570003 38976595 38981161 47308382 47312823 47882799 47889820 50498789 50507632 77789504 77799122 79995161 80005526 80227458 80231859 82425627 82437594 91663241 91668100 98944944 98950469 104373360 104378816 115878263 115882773 116533295 116543243 125031945 125036908 135204276 135209589
538	6767004 6780811 16859678 16877880 17140479 17148985 22666965 22677265 23612567 23648081 34214387 34219759 35312388 35322533 38452872 38458022 46566709 46580821 54194310 54198925 55220941 55225282 70397677 70406334 77946239 77958221 80074427 80081923 82377386 82390542 86518217 86522983 87034407 87040145 88621704 88631022 95816255 95821805 109443007 109452361 109824818 109834522 113161956 113168683…
539	3600065 3612483 8881148 8886085 12332888 12339973 17757628 17771939 18089677 18096415 34562085 34566664 34700152 34704588 37482067 37487659 48437415 48448298 52189238 52199378 58401132 58418858 60602465 60643300 62804119 62807290 66223940 66227990 67064339 67079648 77809539 77813444 85055409 85061847 86349884 86354604 88143304 88147931 91231864 91235551 91325267 91330965 93544739 93550553 9409682…
540	3328882 3341060 7019666 7023792 16797111 16807042 57132116 57146278 63359590 63380854 82309693 82315470 87621358 87641368 88957564 88962324 91020463 91024877 95981605 95994155 100584508 100598782 114166349 114172781 117693074 117699083 119613984 119619469 125954252 125965274 128637502 128640596 129116550 129121458
541	5448943 5475639 10870535 10874644 24038131 24042584 26975586 26979963 29680654 29691995 34666858 34687638 35050924 35057334 45515793 45532222 47424554 47435237 49530384 49535295 50961308 50967378 55663555 55672790 61144909 61150255 65388555 65395459 70065746 70070101 82529455 82535393 82552059 82558080 88054463 88063103 88671653 88677584 93042218 93050250 95874020 95891432 100734810 100740729 101…
542	3022920 3027280 4514546 4519048 13842271 13847769 16966984 16971508 22014407 22023272 29702660 29708194 35267048 35271509 37903824 37908682 62788230 62796252 67838808 67842950 73174646 73184275 87192103 87194576 89034853 89043971 92258243 92264745 92826672 92831231 94557636 94561839 96377062 96383662 98881808 98901114 100766617 100776676 106268273 106273867 110190644 110195594 110977726 110982663…
543	893126 899195 3894265 3901534 13514888 13519341 16099191 16104951 28623092 28629323 30206718 30217939 31744577 31753757 35615744 35625657 36435545 36440212 38685889 38691939 39465821 39478935 39545766 39559076 43543103 43556311 56796663 56802269 61391710 61396427 64446032 64456246 65603797 65609830 66725165 66728408 68461274 68466860 70101548 70106612 70289852 70295257 71789637 71794318 74753361 …
544	1450656 1459501 11350412 11359451 16220425 16234388 16940228 16944216 27531769 27537651 35551281 35560187 37697535 37702158 56291487 56303689 59499475 59508434 63857410 63862864 89647084 89656715 90861731 90871703 109601869 109607130 116113809 116118428 131398915 131403564
545	1336824 1341675 1532527 1542849 15149965 15155029 23469825 23483292 28685630 28699741 38558203 38564285 40592698 40597127 50503028 50511906 56732652 56735937 58405427 58422917 60607663 60613855 60648533 60654031 63541828 63552758 63572218 63582471 68448680 68455020 75859556 75866098 77074313 77095145 78889390 78894719 89886618 89896136 92711907 92715917 100726041 100730534 104085254 104088453 104…
546	10967208 10973274 17144913 17153240 27447317 27451745 33479832 33484374 38048676 38054611 39022339 39027554 43218750 43223782 46538024 46551763 46833345 46841613 47936212 47947191 57199228 57205771 61406386 61418337 63365491 63386854 70401840 70410532 79591863 79609897 82384077 82397111 84215684 84225109 88627115 88636253 91795175 91799584 95935051 95957072 99099780 99127709 104426241 104439380 1…
547	3794319 3804035 14537183 14546857 18468291 18473074 26853802 26859523 32953137 32959433 40369647 40373342 44498171 44510228 54403483 54407509 54581727 54590831 55807366 55818047 61317120 61322355 70563316 70567907 87975661 87979987 98887679 98906104 100155863 100162926 102411829 102416350 108624788 108629249 111978628 112003076 118699100 118703147 133254948 133260155 138821127 138826773 141091933…
548	7243514 7247928 14317246 14321875 15292644 15297543 28080941 28085816 30415201 30418800 43974580 43987439 44199534 44206412 46665930 46672851 49126527 49129914 51262150 51266614 65463786 65473465 65583596 65588177 69770022 69774242 71179121 71186159 74758727 74767950 76061975 76074139 83383051 83387394 84843815 84857109 92462075 92468116 101329504 101334492 106643497 106647937 108006751 108011805…
549	14272537 14286760 29685455 29696491 31302471 31310709 36044978 36050350 51114102 51122794 53259903 53265976 53340409 53344931 55058115 55061861 58050639 58056304 68394906 68409595 69644957 69658700 75138603 75162382 82541331 82564101 83737219 83741786 85892159 85899183 95009567 95020135 99837801 99860817 100066519 100071377 101631306 101638479 105271180 105282560 106724690 106729058 113879117 113…
550	936714 941111 12477720 12484774 22019022 22027523 26029914 26039489 31699157 31703096 39847042 39851571 40181815 40185658 42618526 42624767 42630420 42635067 42861345 42864404 44937358 44950352 45120861 45126712 55402559 55443993 58603787 58609656 60619117 60659328 62792219 62800168 77078890 77099757 78168384 78179238 80409756 80415523 80522239 80529234 81441737 81446168 83528963 83533444 9123923…
551	6182101 6186365 11213440 11238210 17037805 17042479 22567885 22571424 26222190 26226852 30212429 30223521 37602087 37606790 40071351 40078468 57451733 57455139 64486785 64491099 69300151 69308648 76561986 76573642 76803417 76820948 77166053 77175064 79748449 79754826 80781038 80792314 83391599 83395718 89733658 89742830 99106904 99134868 105545169 105554416 106258320 106263393 109308351 109318274…
552	4431662 4437659 11472918 11483474 23328977 23331204 43914561 43919102 49933709 49938148 58715754 58721389 58769802 58776965 62333177 62344332 63247764 63254676 64745393 64749396 82403595 82412378 83491465 83502239 90901996 90909290 94963737 94968930 111984670 112008145 119325405 119334155 138971778 138983031 141027878 141039386
553	163237 167270 5239187 5249124 14305857 14311864 14621073 14630847 19792969 19817215 23999118 24004702 33136799 33141982 35764075 35768534 35948978 35953057 49331356 49340644 58708956 58712355 68451725 68458100 75862906 75869311 84166876 84173142 85467906 85480977 85807404 85814549 87470980 87485355 89891438 89900833 90163208 90169429 99998464 100003014 118747274 118751539 122695589 122699046 1331…
554	5204821 5207888 7027913 7033099 16382754 16387252 20593231 20597812 28369151 28371690 50169780 50179457 57328670 57341506 60979896 60986940 97006107 97010853 98649060 98660798 99844975 99867426 101653082 101658990 102143515 102149061 119084436 119089004 133715279 133719838
555	4319525 4323912 6120785 6131680 7383617 7395464 15958449 15964168 22079347 22084928 26169046 26191038 29070361 29082527 35078066 35090584 35970984 35981325 36871441 36874190 39244838 39249538 44887258 44898385 48481949 48498673 52518116 52523970 54573016 54577492 54586174 54595105 55408673 55415880 55450142 55456785 64715988 64719796 78737530 78743413 85435120 85446583 88384321 88390179 89766874 …
556	6694500 6698355 9192977 9197157 9237317 9243711 11219335 11243735 16950408 16960272 20970677 20975200 40329708 40333771 50780131 50785448 75618612 75629884 76066979 76078895 79658196 79662831 94973963 94985986 105549429 105558712 113405660 113409877 113541333 113545668 131326560 131337042 132729024 132736806 136986639 137005397 138679918 138689140 140533568 140544265
557	12491593 12496182 20014958 20022244 32230047 32236821 42648334 42652990 44834951 44846694 47896633 47905280 48221974 48226368 55771799 55778647 56220959 56229025 57008484 57034215 58310328 58315030 61671989 61676593 71510881 71515329 71613229 71626561 75556863 75571637 76807988 76825072 78868561 78873775 86553246 86560170 86639315 86646066 97570576 97575797 97773756 97776919 108393573 108398879 1…
558	3184327 3194784 14907253 14911470 19797651 19821932 24050342 24059175 25928261 25937265 30808245 30813585 32407996 32414955 34151696 34164532 37436417 37439630 37970910 37990916 45021995 45026281 47372293 47377928 52072895 52077525 56323225 56330079 67176036 67206971 70864931 70873575 76754758 76765745 80671587 80675370 96355846 96361944 107601574 107613469 122366592 122390985 123752722 123756958…
559	3867280 3871911 23761492 23767593 38200974 38206295 39154370 39158036 40163645 40168343 46785554 46799328 53088167 53095458 59765393 59783269 63155706 63162321 68335118 68340556 68345759 68354275 69403747 69408487 71859720 71864435 76568953 76580459 78349492 78366339 87497485 87501886 89738009 89747216 93854917 93861037 97830167 97836508 99167064 99172823 102236775 102241187 110406358 110412396 1…
560	12779135 12783640 19827092 19831512 20299610 20310402 51776679 51782353 54496905 54503016 59234391 59250569 62338601 62349791 63448888 63465865 66626334 66629586 69079848 69085055 82407768 82416586 86247619 86259933 86270585 86275029 86743092 86750487 86877573 86885753 101999809 102011021 108784237 108790290 110233554 110246346 111043267 111048857 114110599 114114344 115840905 115860005 118707063…
561	10103634 10125068 15302447 15314918 26174858 26196269 26801934 26806986 29564045 29568479 36834625 36841662 55420791 55461731 57232459 57237263 58678920 58685197 67184806 67213971 75624726 75635462 75782681 75796452 77140357 77151414 81450455 81453500 84233983 84236360 85474255 85487361 86382184 86391712 87926245 87930550 89101523 89106032 95519980 95524627 95539928 95552621 96285379 96297661 102…
562	274980 285732 22049273 22053304 31937265 31940994 32743948 32758070 33708385 33728433 59213751 59225029 81039978 81049985 88778215 88783584 92143846 92159478 96041747 96045411 100703452 100709393 107325193 107332768 132194056 132204285
563	1175566 1179728 6964691 6976760 28173277 28185944 39357074 39361231 43275234 43280492 44841244 44852517 58823359 58848140 60354188 60358176 70250456 70255042 72223997 72231439 74772451 74785604 77867938 77878658 78260892 78267823 85440983 85452203 86754972 86760650 92427873 92430662 97543174 97548012 104640333 104646005 104890283 104903135 105572238 105579819 107587156 107591569 109629637 1096378…
564	374865 379729 9461143 9466337 10848919 10855466 12818238 12828393 17677925 17682581 29205771 29212143 33147023 33153213 37822481 37826937 44992397 45000859 53785567 53791975 55163635 55172749 57989231 57996582 61341502 61351237 63977855 63983121 65216279 65218778 66603221 66610126 71033758 71038983 79287796 79293078 86252465 86264814 105412810 105418547 108306501 108310419 116390659 116395032 121…
565	4198592 4205075 6388282 6393014 12749019 12753935 15078402 15084465 20844698 20855543 27497220 27502162 30183990 30188322 35995547 35999755 47900790 47909472 48747421 48760061 53217828 53222026 53947355 53952839 53957768 53964775 57014531 57040241 58563136 58569625 60362020 60366198 63885788 63890040 64328488 64332514 70737607 70741899 75559643 75562541 75574452 75577376 75788233 75802039 7762736…
566	3302566 3313280 10771796 10778394 20814064 20818048 25932543 25941582 41052340 41057350 42142711 42155619 49500357 49504724 56704225 56711344 62251686 62256503 65494185 65497804 66913619 66925492 76760424 76771245 80268485 80274530 82735133 82753036 87692958 87695935 95545576 95558304 96834013 96838426 101524825 101537629 121925005 121931604 137654162 137670573 141351933 141365270
567	1620555 1625024 22604517 22616784 27694898 27707772 28178203 28190905 30483062 30506980 34571005 34575586 35748410 35751809 43325825 43338910 43447131 43452962 50648899 50653846 51588789 51593214 63219567 63223985 67219868 67226054 68350176 68358422 68520865 68526173 70166927 70176528 79366882 79371727 79855816 79860622 80617013 80621549 93156598 93162327 96404672 96410048 97833366 97839735 10512…
568	210297 215217 1634463 1645644 23047882 23051738 24747731 24752453 25588652 25597353 27919086 27930766 33713829 33733370 35671642 35684947 43573053 43583453 48419591 48422710 49953898 49976031 55888507 55898853 73833263 73859334 82974934 82979316 87431372 87444879 91766832 91789208 110058594 110063717 110239639 110252515 114344252 114348852 115845135 115864061 118711170 118719679 118969373 1189841…
569	20942379 20961156 24696192 24700386 31037045 31079426 31929654 31933445 46806614 46813568 49514328 49525122 53737742 53741768 55654591 55659306 58831015 58855008 60314927 60321067 61884638 61905714 62042508 62057899 77146488 77157252 96645470 96653749 100746412 100756751 105575435 105582916 105871866 105876697 111570419 111576419 118580505 118585904 118604190 118612258 128074611 128079150 1308874…
570	10224160 10246055 17366593 17371335 32751206 32765052 33298000 33312636 39004172 39008961 40639387 40649539 45699812 45710439 46893369 46902012 56940354 56946119 63179506 63183659 67602768 67607309 73790909 73801866 85717033 85721969 91825022 91846175 98783342 98791195 98999989 99004733 108825238 108829561 117364428 117374460 117908110 117917793 121972337 121992005 129812043 129817828 130299996 1…
571	3307193 3317941 6111755 6116342 6898828 6902697 11161103 11167310 19156696 19168239 19695988 19709903 32850856 32854988 41754574 41769683 46090943 46096250 54439878 54445211 59565732 59571294 62661683 62671387 69783469 69795284 72227598 72235075 74779200 74792093 82739848 82757786 83091688 83106140 85572532 85579739 85768840 85773052 109633556 109641822 112347297 112368425 112877333 112882593 113…
572	503690 509403 11317329 11331537 13144502 13147236 22090383 22096175 25328223 25340888 31002058 31014849 44080355 44084788 44533503 44539380 48188515 48192673 51090827 51096135 51101339 51106105 53034702 53046247 55167964 55177113 55688940 55703005 57816840 57822037 58463006 58467989 59576220 59584589 61596667 61603797 62943549 62949855 69123676 69126135 71429749 71442405 72432446 72439515 7275904…
573	20850047 20860696 20865922 20873101 31044587 31085554 32988230 33005825 47757975 47779981 49959786 49981291 51190077 51206275 66834884 66840468 67120637 67123856 73838266 73863745 74082203 74091141 75567001 75581871 81121565 81131921 101218674 101237222 110450852 110455294 111129522 111135211 112060385 112066757 118723870 118728494 125940266 125947454 126150381 126154649 127157758 127162101 12915…
574	3964673 3974401 6397556 6410199 8350936 8355503 12883655 12888007 13114954 13120030 20946851 20965663 25946057 25950641 30107901 30117986 30681492 30693996 39218141 39223481 42832018 42836604 43468201 43484147 50239641 50243525 53572207 53576602 57059437 57067993 57220600 57227219 58083188 58094593 64051086 64056327 72398307 72401553 82983564 82987729 84148768 84153290 105519322 105523408 1060642…
575	4892834 4932458 19971586 19975899 22611728 22623716 27800069 27806205 35755159 35759698 36935549 36945660 39750492 39755681 41119410 41132079 51353637 51358408 54773395 54777874 59267591 59272153 61890243 61911354 70171883 70181152 73797192 73807116 76702019 76719361 83801499 83808501 83814849 83823013 85124154 85131013 111713368 111722634 113308593 113316233 117870511 117890114 124791697 1248009…
576	4986746 4993948 8149214 8154153 11566021 11571514 12992868 12996604 25592865 25601601 26116677 26129122 28991885 29003035 29137303 29141756 31244802 31253342 38808431 38812737 43774996 43785319 46627929 46634303 49893019 49904868 75518464 75537965 78605846 78614810 89081710 89091762 99248472 99253196 108058975 108066294 124657226 124662699 137348062 137351435 141136681 141149079
577	5092295 5097796 7206748 7212940 7955222 7959656 13707462 13712886 15113889 15125113 16062677 16072756 20133442 20138537 50346744 50355672 72763604 72774401 77920158 77924433 79106295 79111562 83231290 83235704 93204656 93217158 105345586 105350329 118040178 118045456 119605580 119609845 131623562 131632172
578	8717803 8723095 17393949 17400408 32024305 32028544 36677763 36686411 44739498 44745269 53938652 53943057 56929766 56935537 60821819 60826133 64355633 64362457 64674547 64694946 69872683 69878078 80293118 80301783 83314975 83327290 96849149 96865294 101223268 101241852 111740801 111745297 118232209 118236512 140491064 140496814
579	5195455 5200352 5849699 5856720 12067592 12082448 15485342 15490046 16243963 16251018 19215989 19238316 19702743 19716693 21050530 21054786 21178518 21182138 30112398 30122518 30727857 30731584 54140172 54145858 55608430 55614469 57064034 57072157 57512059 57517421 60480938 60511403 62905065 62911743 65501346 65506003 72193283 72198283 83886179 83894013 84611983 84618312 88802041 88806796 9287254…
580	7218029 7221460 10489347 10496029 16290077 16297119 18055296 18065238 34205185 34210013 34944091 34956755 35912840 35917285 36418453 36424593 38006051 38016592 51982791 51996279 54729900 54737446 56886871 56891426 58029040 58033578 59580355 59588847 60375729 60386468 67808102 67811976 69197085 69201682 70697805 70705349 77644879 77649282 81178604 81183196 84543906 84551492 88427935 88436350 89460…
581	4897399 4901984 4937052 4941671 12017077 12021900 15413224 15431867 19446268 19450005 22703286 22713702 31214807 31219548 50184341 50192888 57658103 57665850 64889475 64903317 64958637 64975558 65122264 65132353 74086725 74095626 74634546 74668264 79144947 79149349 83047484 83051976 84483669 84488074 84971395 84975972 85316855 85344188 86322199 86326364 96149066 96153529 99693999 99699199 1030006…
582	3969025 3978603 4024057 4028521 4032830 4037068 5534920 5554341 6404620 6417057 9171505 9177189 12056641 12062237 22531341 22543098 28441394 28447008 35218040 35226780 41661036 41724708 53650189 53658808 55240650 55261943 63671614 63675806 71940557 71944901 78659589 78664650 84398319 84403589 86304681 86309156 94813014 94818157 106072645 106076945 109022411 109034674 129135150 129140054 131202129…
583	755493 759862 3548404 3552834 5496488 5506994 16310038 16322907 36940504 36950650 44573063 44577639 45379511 45386872 57294360 57299778 58437118 58450529 61002043 61013344 65782427 65793383 69133421 69144110 76706622 76710862 76723667 76727926 77482909 77486896 83819083 83827035 96200786 96204701 97502653 97507148 98593584 98599544 99468408 99489209 108249336 108256247 115926270 115932163 1183450…
584	11489454 11494243 17962998 17966708 19221612 19243492 19765009 19774213 27121157 27134045 31248959 31257534 39037015 39049518 43744009 43756424 43761923 43766275 46385645 46389818 48399595 48409641 53170354 53191210 55477588 55481333 59606168 59629284 60487797 60517484 61095757 61106287 62653054 62657436 62965835 62970005 65547001 65556814 71087229 71099012 75522691 75527205 75542227 75546588 786…
585	1055637 1060141 5392668 5398498 12045875 12051422 12468681 12473304 16069123 16079003 36859192 36867667 38010751 38021327 41669510 41674445 41730907 41735861 42438186 42451077 49915287 49919648 53468652 53496820 67943913 67948668 74639812 74673565 79028293 79042152 79415254 79419475 80148052 80159771 80188857 80193428 82664636 82676481 85293809 85299559 85371466 85377447 86694378 86710786 9508229…
586	93651 103401 4906568 4946289 6938141 6952233 11040035 11046371 17017633 17022158 25301458 25314339 36579673 36590153 36683650 36692123 45232753 45278506 48660539 48673277 55246838 55267225 58655912 58663442 62219374 62223648 62615674 62622245 64867173 64873843 64962466 64979422 81814052 81834329 83320194 83332433 83451934 83457166 84502651 84507791 86785327 86789316 90348312 90354159 108361045 10…
587	171286 177082 5539565 5544969 5559020 5564003 5687726 5698944 12892279 12898068 16635785 16641357 19876443 19880199 21185674 21188576 24685318 24691167 30971484 30985215 35439334 35449861 39081037 39087840 47593326 47597187 62473528 62482985 67678869 67695563 70587270 70608104 78923599 78927912 85304839 85311066 86373190 86377801 89751717 89755900 91303626 91308153 96709695 96714185 103509577 103…
588	5501057 5511605 18359607 18364350 28843438 28847460 38077336 38081964 40753797 40760948 41679380 41740815 47519745 47531337 53882510 53889450 55992856 55998450 60251527 60264178 62687138 62691469 73632442 73653947 77857810 77860465 81004872 81012630 85403938 85424677 86566892 86571700 88272345 88278601 89467650 89489329 99473118 99493954 100416415 100420841 105062669 105069863 125590267 125599749…
589	4256899 4267421 11691756 11696395 17375782 17380485 17829264 17833784 18809611 18821295 19868892 19872800 22708893 22719110 29533185 29537556 30602086 30609007 34796180 34814007 35123492 35128271 50188457 50197039 53176491 53196800 57897395 57911319 66158804 66176922 66470713 66474862 80154995 80165054 80644542 80649372 85323596 85330356 85350959 85357754 89110380 89115036 92317968 92322301 92732…
590	35222334 35231109 53475276 53502890 56611096 56620933 57722181 57727178 59610758 59633909 67279611 67284276 72011462 72020669 86800990 86806111 88682766 88691632 91587852 91605998 112761887 112772759 116104639 116109360 119116062 119147233 132984131 132994166 135269984 135274350 136445730 136525536
591	27351247 27359355 32597463 32615449 41829221 41849228 42550286 42554856 43993605 43999804 49039027 49044451 65788080 65798781 69664795 69669429 72086300 72096426 76715102 76732185 90669051 90674436 97516495 97528337 108151411 108160338 115646119 115650449 124676319 124680745 126158649 126163633 126668068 126681802 129584686 129591380 129662508 129674040 129865878 129870136 133079316 133090921 135…
592	36125063 36135465 40296504 40301670 42970288 42974756 48335990 48347570 48404492 48414573 48635534 48641103 55140582 55156641 73637162 73644422 73658702 73664338 75533335 75552482 78305833 78310644 85932816 85939933 100633378 100655826 106872459 106879921 134013850 134020468 138402700 138417120
593	5549633 5568706 8378390 8382721 11262061 11265712 12152111 12162937 15449167 15456405 31951898 31957740 33502388 33514578 38163899 38169647 46251102 46256761 46586353 46590791 48592738 48597155 56354537 56360344 56382571 56426191 57313983 57319188 61167971 61184731 62108208 62112673 67682554 67699283 68035403 68045526 68085398 68092501 74198396 74211264 79035065 79048959 82669081 82680800 8540895…
594	2274917 2279504 30590417 30598538 37364794 37370272 41008088 41020440 43156868 43170518 43876736 43882443 45237784 45242394 45283527 45288079 45957946 45963694 46056545 46063268 46227626 46235148 51232609 51243531 51447074 51456972 56858007 56868860 57161401 57175671 63958551 63968458 66163221 66180800 69067973 69074024 78591582 78598944 79927868 79940785 81818165 81822534 81838477 81842722 83577…
595	5693283 5704429 9312878 9318729 9861858 9866752 16445317 16459241 18558651 18567783 21212414 21216538 22040408 22045049 22550476 22559322 28826876 28837816 33046390 33055547 35197235 35204094 35443722 35454039 42164446 42173748 43499339 43517899 56807194 56819571 61440757 61447942 66122530 66142096 67554268 67567070 78463946 78475570 88155912 88164771 96786467 96800370 101012648 101018162 1067804…
596	3490880 3495605 4290551 4295445 13831588 13837328 20984282 20994170 42515568 42523256 43887617 43893783 49084301 49089943 56510513 56522693 60257573 60270259 63238463 63243343 69450616 69466526 71044116 71048887 71806403 71812627 73649162 73669118 85068072 85072936 85083623 85095868 86044408 86048851 91593007 91610725 98810950 98815702 100551814 100560556 103131450 103136963 105066200 105073430 1…
597	4144992 4149472 4261676 4272104 8728233 8731747 20748076 20762959 23237915 23248878 25132609 25137460 25852944 25865819 32354083 32367278 41834899 41854981 47191065 47195462 51761934 51763884 54599527 54611439 56553156 56557863 58061787 58068803 72496935 72503444 81332122 81357282 82021067 82033095 85337116 85364549 88004414 88014260 89149139 89153619 90986129 90991694 92835452 92839247 96908523 …
598	12242066 12246576 13876486 13899991 15987242 15994286 31759130 31763327 32771935 32780926 44443985 44451001 50973118 50980227 51009904 51018877 52333084 52350441 53971102 53975670 55834904 55857140 56387301 56394480 56430743 56437469 56616138 56625774 68424908 68429205 72015841 72025091 87241417 87249997 88687080 88695981 95331157 95345963 112767135 112778043 126562107 126568516 133225927 1332357…
599	8412870 8418068 9529430 9535815 14961092 14966819 18627645 18632679 19182889 19195132 20827074 20838811 22574906 22581569 26787807 26797405 32601862 32606280 32619878 32624331 38370600 38375096 39444586 39451537 40820796 40832118 45661735 45674739 45737464 45745472 48601468 48606439 53678756 53687837 57286686 57290552 60326386 60331096 61697168 61708716 64381681 64395583 71538116 71543647 7195845…
600	12708624 12727048 13022768 13028920 18208028 18219430 34919502 34924063 36129893 36140183 45820600 45825433 45869627 45880779 45922877 45930998 49370045 49380921 49474193 49490242 56517764 56528319 66126969 66146570 68759421 68765152 77700668 77703314 94363372 94368606 103982794 103992844 106876079 106883577 109509657 109514697 124861109 124872087 125922426 125935135 137321953 137332983 141319946…
601	2350558 2355373 3557047 3564068 13863130 13872121 15247255 15261390 16537949 16551093 17184383 17190659 17741429 17747326 22492039 22516815 30574206 30580247 39760637 39770203 43503794 43522389 46694198 46712527 55747677 55753520 68039900 68049851 69456208 69471390 69562031 69581466 70206431 70210743 74203854 74216548 79524673 79535188 81337854 81343605 81363044 81368830 96090894 96097132 9987443…
602	709669 720427 878848 888444 2529440 2534210 3774399 3782484 4225441 4231820 18351455 18355581 31439475 31443506 31999542 32015679 45246898 45292578 51452790 51462481 55842346 55862952 56336405 56346038 63054317 63061670 65280353 65285231 65705497 65712269 66257441 66265688 80089163 80100285 81828304 81848527 82175265 82180912 87766498 87778220 107669988 107695857 110703720 110716827 113194807 113…
603	13882491 13905370 16452056 16466015 18563293 18572186 22554660 22563541 27240419 27245128 39254127 39260575 45810607 45815838 49095439 49101193 49345494 49347752 50247305 50253149 52339223 52356095 56400097 56442750 57543239 57547651 60012890 60017477 69337946 69343391 93520902 93525057 96257299 96263498 103457557 103467908 111860139 111864390 113110416 113114950 113183455 113189351 132600503 132…
604	12853173 12860216 15759995 15770496 16481877 16486200 18296126 18300204 19188531 19200809 26088968 26092829 34308055 34353649 36003925 36008327 46820381 46824941 50603059 50608148 51489355 51493775 51507731 51512024 61521715 61530610 62227789 62235804 70336486 70341039 78854159 78859164 78904280 78916414 82239433 82243842 83339456 83343774 86506079 86514533 88837163 88841716 90154371 90158888 986…
605	5965849 5970357 8817629 8822080 19142873 19147298 22499416 22522144 24364773 24386440 28385073 28388638 29731478 29738445 32360852 32373828 33353816 33357301 38090997 38102005 44034499 44040061 47587814 47590606 51291756 51296023 56135136 56142680 69882828 69889460 70074359 70083154 81349357 81374617 85261375 85266236 94896570 94900918 97221092 97228255 105237315 105250824 105485333 105489391 106…
606	12713279 12731738 16091565 16095417 21476132 21481844 25266430 25273549 27265675 27272700 32776854 32785662 33247347 33252269 36616520 36621868 37831362 37835803 39505886 39510466 41376641 41419326 45629502 45649306 48782478 48787380 50422270 50441302 53636613 53641159 57076135 57081917 75218499 75230155 78829133 78833379 99880751 99892262 100786545 100796439 103384624 103389329 106105460 1061126…
607	402519 415840 7196065 7203785 11890077 11894620 13089160 13093747 18395080 18399278 28634401 28641195 31879144 31883152 32610698 32628784 34315534 34361163 41070854 41078830 52174393 52182681 53683272 53692174 57565679 57593249 61804432 61808745 61997116 62011237 66287704 66294019 69567650 69586216 71653854 71677926 81226391 81235660 89407604 89411998 92242546 92250704 93623020 93630561 94352866 …
608	559801 575987 619140 632927 639034 647352 7732122 7737476 8835787 8840107 22765318 22775721 22796051 22808384 25142027 25148121 29895857 29900007 31193194 31207960 31479473 31490655 43608219 43612358 44717492 44722425 45752785 45757611 45926555 45934588 52637021 52645398 54050925 54054900 59357371 59361214 59957593 59962303 77299980 77309156 77556369 77560563 81960292 81964344 87140979 87145381 9…
609	7171246 7175981 13947198 13953248 14436933 14442153 16126294 16130407 16545391 16558046 28714031 28738688 32859106 32866145 39765386 39774559 40234197 40249470 45565145 45582920 50625267 50634617 53863069 53865610 67761010 67774171 69732120 69736306 84873245 84883088 90279831 90286219 90661486 90665290 102847699 102853500 106461618 106506612 116475202 116486725 130287151 130295046 131482804 13148…
610	4228666 4235022 6845589 6856356 23859320 23864861 24369909 24390973 24521071 24526713 29590892 29595288 39787618 39808206 43250767 43254597 45847694 45852372 56451190 56455704 69430797 69437977 76850350 76858204 78198925 78209095 88188054 88193494 94566024 94572556 95239974 95245817 96882771 96892720 111933172 111943335 117225013 117233640 118591309 118597865 119804582 119812859 122255432 1222604…
611	8530645 8535942 10944040 10950938 13056381 13061691 14112355 14117405 14472309 14478008 27718253 27724349 31143482 31172407 36114012 36120008 39257513 39263775 41383277 41388796 41425256 41430826 42999273 43004678 50427580 50446119 53816501 53822535 63499471 63504523 64632759 64646629 65510395 65514592 70140656 70150196 70327567 70332169 83028862 83033627 84372737 84377223 86993289 86997899 89053…
612	3067823 3074693 8239409 8245316 15765236 15775762 21314471 21341406 26055273 26060431 34868742 34878785 37650786 37658218 40695406 40702735 47119888 47143121 51799424 51807653 79462545 79467442 79667210 79671893 88323628 88328680 89433017 89443233 95318220 95325062 98487844 98496630 104589948 104601371 107280003 107294153 114641530 114662061 117822356 117827575 128394015 128405283 128776536 12878…
613	6164737 6177421 10574323 10578455 14996478 15005968 20359975 20365161 27045122 27050086 27294519 27305457 35885421 35890130 54007738 54017048 57574238 57600786 62810474 62815004 66318252 66329652 74372932 74383435 76237786 76253448 77275492 77287707 78324547 78328688 88764521 88768567 94343010 94348111 95486660 95502537 102613790 102618579 105243901 105257446 116765023 116775798 118921914 1189270…
614	4211276 4218623 7082056 7086700 16495407 16508029 21220519 21225060 29541862 29546114 34741632 34749272 45594741 45605272 56027120 56040925 75225350 75236965 78510709 78519615 83537696 83550091 83593796 83600608 84877586 84887464 100791603 100801347 105975502 105980004 106911190 106915744 106928706 106933107 115662532 115671432 118012062 118030822 120304523 120320654 123654157 123658753 133339251…
615	3473762 3478041 9224543 9233313 10668406 10674069 15824601 15833264 25007527 25019881 27422667 27427111 39793503 39813410 45830092 45835250 52653742 52665039 57786451 57790798 63031518 63035902 63168617 63174256 68751128 68755332 72419663 72428106 83150112 83154550 103123768 103127663 106467061 106472524 106512086 106517585 125578471 125584485 127896452 127901044 135943287 135968304
616	9257459 9264045 14954678 14957932 18337638 18344730 20421019 20425265 21321478 21347342 35802714 35808152 39894549 39905597 39965198 39969694 43228487 43232191 44228208 44234216 52641105 52649517 62091821 62097609 63804753 63810864 64983715 64988752 76040448 76051470 77304499 77313495 81259711 81262954 82131984 82150559 83475247 83480943 89128554 89134525 89233347 89238232 92077165 92081212 11583…
617	6814314 6820521 25626922 25637462 25717024 25737684 26639993 26651376 29009066 29013095 37493084 37514231 41394315 41436396 47125491 47148130 52626008 52631960 55867870 55875008 58245710 58254708 64137229 64142734 66324940 66334886 69964035 69986135 79254469 79259525 83056366 83061438 97560967 97565786 103558062 103578186 105423457 105430464 112894102 112899114 114596651 114612959 116952576 11697…
618	2330040 2335517 12925669 12930666 17922247 17926170 20667427 20674387 23002087 23006470 24757067 24761678 25102193 25107091 26943369 26949556 33059898 33066220 37534348 37541609 48376501 48381912 52946406 52951163 62083713 62087792 66778466 66782387 67615238 67620632 69434731 69441831 72254431 72261222 76854428 76862245 76889043 76902145 88190723 88196198 95105364 95108865 95747500 95753152 98511…
619	7008560 7014404 9558911 9566231 23333428 23341535 28024906 28029466 29093541 29108019 36962143 36974413 37996886 38001555 39876473 39881050 43258370 43262562 45599439 45610037 47292128 47303186 52311493 52318468 53846242 53858172 55620238 55626453 59734036 59748797 68285126 68297340 80955491 80969037 81993767 81998868 82086057 82091988 89157892 89163190 114390906 114395555 120539195 120543952 125…
620	4491596 4507458 17283050 17288746 23695173 23701452 25081558 25086347 27619737 27623786 34485516 34490482 38579102 38585293 38943136 38947965 49309604 49314304 53563574 53567997 64478656 64482744 65081438 65086020 74968146 74980077 77251487 77263534 78283759 78286606 80169849 80175760 86863756 86868913 87803147 87807122 89530018 89564434 92284959 92290089 94862436 94868687 96723469 96731314 10091…
621	1047433 1051563 18477436 18481374 20029161 20034033 21384191 21385488 22137087 22148231 27543376 27546317 28374240 28379724 34134304 34139168 45141042 45147707 48581491 48587243 49356664 49361095 51475371 51482504 53593824 53601553 56233978 56239225 58670253 58674701 59453193 59457769 61261664 61270290 73202599 73211125 74377864 74388217 76241586 76245405 76257278 76261132 76614585 76623432 76632…
622	8071058 8075421 12317907 12326470 19250777 19255950 25722922 25742894 26828387 26838671 27650146 27663034 31451972 31463454 36018808 36027344 36888169 36892592 38068573 38073005 40120854 40149427 40201809 40206505 43430911 43439079 48179295 48183987 48245554 48253944 51519655 51529200 56499734 56505630 65149309 65153510 71311185 71316410 78514954 78523895 78959408 78964217 80839912 80845513 88344…
623	2900376 2905109 8369655 8374139 11538500 11544184 14926280 14930625 25013439 25025828 29626316 29636976 31425917 31432745 46012857 46030362 47536204 47541534 49319000 49323282 50739314 50744099 52660711 52671907 54212666 54217566 57251170 57255049 68290062 68302311 70259516 70263741 72389600 72394060 80916038 80923089 95736188 95742323 102154049 102160324 103564071 103583522 108951623 108956559 1…
624	665135 672231 10312174 10317972 17429585 17436007 30549677 30559242 33678662 33689312 35789324 35796151 40423519 40435306 45839985 45843865 49837242 49847531 58585786 58595063 76044532 76055277 92085251 92089894 96807788 96813570 99519965 99524770 102878037 102888041 104670461 104686115 106941813 106953212 119059652 119068260 124064410 124072527 125809804 125822118 132752558 132761646 132807123 1…
625	4570204 4576112 6817821 6823982 9768011 9810675 16627432 16631674 17294331 17330361 20143299 20150695 25241570 25246210 25631669 25641964 28524252 28529022 35434126 35436778 45073529 45098469 46744428 46748529 63792042 63798557 65566870 65578079 81491192 81505646 82943663 82950185 89503192 89512289 89535899 89569956 97015275 97021487 108094967 108102206 115035069 115044566 115504620 115511196 116…
626	2596120 2613996 15500633 15513488 25463248 25468199 26895091 26920057 31907883 31919099 34195752 34200586 40129438 40156337 42661754 42672418 47678897 47692456 62918171 62925968 63040104 63047328 70127041 70131600 71818669 71823215 76895503 76908640 77104626 77122819 77197639 77209488 80434398 80447684 80738277 80741519 84696566 84700189 86222633 86231081 87045786 87051269 88333500 88338868 89661…
627	15332911 15337855 26471490 26489396 27337448 27344397 27764153 27767947 33821749 33844316 38435139 38447216 45323616 45348969 56263929 56274885 62453418 62461185 65289941 65295671 70546596 70557398 77499781 77509545 79264329 79269057 83360315 83365112 85742877 85746863 89265601 89273315 89398934 89403342 91681856 91692868 102681883 102688974 109953257 109957749 119773382 119778063 125285632 12529…
628	3534290 3541408 4951225 4961342 5870731 5884012 8386881 8390179 10635394 10638968 18381108 18390282 23752285 23756963 36709607 36723411 37350723 37357924 38032849 38043873 58590918 58599623 63509147 63514921 64250106 64267543 64916700 64927597 66580228 66592418 72051660 72058646 74973803 74985769 77256050 77268153 80401828 80405858 81145961 81153303 87969949 87972807 89452919 89456761 91703164 91…
629	1355823 1368457 9775600 9816733 15729311 15735793 22142630 22153567 22628563 22634996 22960440 22966446 23066253 23071044 38643030 38657166 42230550 42235978 45977208 45982942 55324431 55333103 61265800 61274461 68655095 68660920 71078660 71083009 72788226 72810133 73206762 73215323 73320423 73358223 76249224 76264986 76618791 76627542 76635899 76643025 85791945 85802545 87451148 87455358 8825099…
630	11122991 11131362 11975860 11988276 18150386 18156434 23502268 23525308 24248635 24253136 31887090 31897611 36022931 36031502 39675633 39680403 43184589 43188190 43435078 43443111 47066779 47070082 63261261 63273249 65140736 65144997 65633706 65644061 67847020 67854282 104677598 104693288 115720144 115728771 115911741 115921641 121131669 121135339 127400588 127406812 127452640 127458879 128434468…
631	241853 253902 2600351 2604602 2618256 2622541 7845462 7851854 11138915 11143111 15790231 15795336 22272341 22282737 23042552 23045332 26901595 26925935 39621093 39656135 45080652 45104470 45330843 45335698 45354523 45359437 61214531 61219278 71321431 71326230 74335122 74345795 75039559 75058537 77108916 77113225 77127139 77131483 78983729 78987537 84197072 84201093 85821390 85825916 103273085 103…
632	3031606 3036191 12623808 12664478 16198447 16202915 20898734 20907745 23736256 23744569 27903734 27909066 32872970 32877499 33683933 33694482 33827655 33849243 42867313 42872073 47978523 47982269 51131851 51140455 55113320 55125513 57842569 57854513 66202367 66206529 66761341 66765840 80980766 80991766 95657535 95667986 100666929 100671861 102883901 102893667 109387444 109391801 110827857 1108399…
633	1777586 1782602 8862834 8867692 14640323 14650954 17298778 17303244 17307710 17334841 17339345 17343849 17476557 17482220 20146886 20154317 21285038 21288639 26284121 26288739 32380273 32384645 35695913 35711897 45685329 45689878 55307242 55318867 56268940 56279931 56960220 56971524 63742291 63760929 64624150 64628539 66375870 66390147 73327571 73363973 79842861 79849478 87838240 87848153 9004276…
634	8299096 8304182 9492775 9497638 28340839 28348922 28870682 28875101 36267227 36278409 36627069 36631893 43083576 43107549 47685873 47699158 54066259 54070934 59706167 59719559 60808227 60815107 62887674 62899437 62921840 62929672 66571159 66575786 72794192 72816134 75659342 75678915 77203652 77215398 78413087 78421944 80696455 80701588 84061104 84065464 86053137 86058657 86226717 86235200 9040606…
635	684119 694150 5893374 5903288 17026377 17032243 23507973 23530061 27340802 27347786 32530053 32535087 45340553 45364351 48526953 48533155 52277914 52290299 62457350 62465037 71123981 71132023 85777008 85781963 92681828 92691204 112404971 112409417 113119225 113130796 115964787 115978338 118240712 118249286 126526048 126530876 126752265 126767042 129597860 129602934 133724209 133728189 139154670 1…
636	2608853 2626826 3515655 3521331 4955968 4965996 11391646 11394515 12631407 12672112 21592044 21604153 26316436 26319848 28502510 28507352 37950014 37954067 39129461 39139763 46859890 46873866 53722761 53724521 54514596 54527493 56193894 56206413 59799076 59808780 59939696 59951782 61550937 61575730 62827671 62830548 69177222 69183235 77117534 77135827 80558478 80565116 99985524 99992159 103846774…
637	5125181 5129336 27320236 27324714 39625846 39630619 39660918 39665726 44422893 44433898 55328917 55337321 57848296 57859490 60892177 60896526 61155492 61161728 68489712 68498381 71285355 71296045 72285423 72289816 92924696 92929280 95218132 95233293 95758207 95763989 96389935 96397839 116578193 116587449 125110994 125115765 128710497 128718938 129986691 129990659 131973013 131977610 132379254 132…
638	290779 294846 12680637 12684997 23256030 23260019 26515325 26520255 31891165 31901695 35160996 35166611 42840905 42851375 51962494 51966377 56964847 56976186 57095422 57103025 61789452 61799574 63334947 63342749 63748436 63766451 65639496 65649686 69210080 69219634 77838698 77844118 79306703 79310134 84624478 84628951 86973812 86979214 88315431 88319619 90364890 90377504 96074690 96080201 9825424…
639	5011800 5017358 8274369 8285353 34638327 34643616 36363002 36390845 37551998 37561117 44636913 44643917 49740363 49748507 52884570 52892089 53775735 53780835 68563651 68576258 69277524 69289737 69601365 69607315 72550956 72560003 74341196 74351763 75043939 75062743 79719294 79722698 81766637 81776420 92366058 92371438 100542669 100547264 100605952 100610104 101055345 101067757 104811728 104817089…
640	3983708 3987471 6721201 6724630 10051730 10057249 19057310 19067531 29761636 29776935 37335550 37340457 39392554 39397198 43091312 43114448 43191705 43202326 51136028 51144667 52939000 52942874 61555551 61580379 77564616 77567553 79184056 79188749 79725957 79731264 83644843 83661145 84574371 84584534 88966911 88972312 92768464 92775071 105994071 105999308 112904006 112908732 115757254 115761590 1…
641	1967717 1972161 2397827 2405164 2507742 2512110 11668401 11683684 17312176 17316661 17321146 17348353 17352881 17357409 17469104 17472967 20280685 20287785 26524939 26533533 32262630 32271051 35641526 35661960 36797415 36806313 40472938 40496936 44292534 44313114 46309957 46322021 50201252 50207994 52089805 52113616 53798272 53802843 55485018 55488065 66382659 66396971 66454430 66460005 73469003 …
642	1389002 1399056 20326089 20333376 20347006 20353653 22178616 22185342 28344777 28352895 29423190 29477954 39635391 39670533 46863067 46877078 49018762 49032180 57381460 57394270 68848931 68884899 69015269 69020235 72488276 72492679 75664028 75683474 83019606 83024450 90410296 90419299 91312539 91318986 98276615 98282317 98288018 98410701 98416422 98422142 108500471 108512920 116699082 116730699 1…
643	11803630 11821796 14169780 14174537 14504910 14518986 15201571 15212872 18836825 18841404 25816838 25821910 28033981 28037790 30009253 30028612 33011181 33018960 33549635 33555482 40739175 40749012 46262284 46267727 52740853 52751295 56078167 56084161 62207816 62213623 63899151 63914088 65167154 65170732 67541984 67550116 68770644 68777584 69282346 69294594 78528323 78532850 86810917 86827656 914…
644	9726641 9732494 14342503 14350870 21964004 21979640 23010731 23015411 23156487 23169715 30851886 30863320 33320689 33333516 33384049 33394178 34996704 35008430 37116978 37124234 40526558 40531061 42845743 42856248 44545097 44554140 50033696 50058119 62695731 62701452 67653883 67664549 69395095 69399437 74910024 74933287 80119087 80123884 85651318 85662298 90563831 90568558 92815857 92821472 97456…
645	15599394 15606255 23300457 23303316 25524294 25532509 34762530 34766832 37893503 37898827 38211499 38216147 42767313 42801614 43929273 43948397 45153566 45158158 45906824 45914876 50816288 50820015 53756885 53761477 63228209 63233407 81854427 81858860 84578952 84589150 85101326 85107312 86330346 86337568 93988090 93999440 96228565 96233190 101371354 101376842 102400958 102406565 102926631 1029427…
646	8745777 8750705 10005594 10015887 12802362 12808298 14397129 14412199 23263913 23267821 29432364 29439051 29485769 29491574 35646091 35666560 36801407 36810340 38404545 38410304 40478837 40502410 40884596 40888271 43196307 43206963 51608349 51613118 55099131 55103523 55734394 55741145 63338820 63346745 81941930 81946552 84179205 84185136 88523337 88545828 90468224 90471323 91145193 91170531 98293…
647	588936 603819 9582734 9589707 15906800 15927507 17083947 17095512 18165877 18176188 18967464 18974539 19987185 19992252 24642739 24647413 30386999 30392508 31713352 31724139 36369824 36376665 36397697 36404573 44581909 44586468 49186431 49190408 52097002 52120848 56630588 56642839 66217079 66220498 68569755 68582397 68856075 68892078 71908331 71912469 72555298 72564380 79071092 79082009 94548870 …
648	8890692 8895026 9161763 9166716 11808904 11827105 14972212 14977418 28064190 28075799 30014689 30033361 38485231 38497660 40263263 40284218 46393909 46403980 52745539 52756016 54133556 54136850 70809646 70813767 72623230 72632251 78436029 78441184 80797547 80803733 81707247 81727774 83520657 83524859 86400518 86405203 90174594 90178955 93749341 93752811 99059740 99064293 107193293 107198328 10927…
649	4443493 4448753 11639717 11644881 17325631 17361937 20429380 20434548 26529084 26537713 27568244 27572727 33187883 33219328 33420340 33423168 39726887 39731806 44297721 44318336 62524322 62531165 63904674 63918896 65743347 65747908 73371449 73393197 73472774 73481222 74914611 74937909 79313432 79317601 81756960 81761876 83198779 83201548 85000388 85005597 87934725 87939145 90709474 90713940 92097…
650	1825488 1831926 3448145 3463910 9604083 9619598 28955056 28965414 29448555 29499619 39938109 39946997 40337698 40342734 42773665 42807224 48557618 48562778 48615714 48628159 62628586 62635181 62725072 62729676 63431052 63436899 66339617 66352726 79547663 79570862 82568703 82596338 84428648 84432061 88498015 88502029 94996993 95004122 104101859 104108756 108506852 108518987 112643382 112650603 113…
651	1548439 1553981 5210868 5215282 6355753 6362001 11147252 11154313 14511792 14525903 23882374 23887798 25492806 25497433 46363717 46378562 51214078 51221807 53252353 53256132 66193012 66197721 66700241 66704514 67245737 67260388 79012036 79020700 84136277 84142601 85154849 85159720 86814996 86819094 86831765 86835898 89676074 89681987 91153523 91177815 91249804 91270842 101023508 101027619 1038319…
652	2951135 2964518 13000326 13012327 14122330 14126544 14346031 14354290 18409113 18420786 18645244 18652368 33388968 33399132 43592886 43602587 44381651 44389033 44549338 44558416 53073596 53081099 54468024 54481357 64414249 64419680 65379662 65384233 71109298 71116785 81285995 81294734 81805239 81809830 83066337 83070994 83141306 83145802 84638586 84647309 97461099 97469640 100298132 100311536 101…
653	9987223 9994250 11499031 11513670 17385006 17389607 35025548 35036048 45910906 45918888 49685823 49689560 58287511 58299181 65687335 65692207 80877751 80891866 81712210 81732772 88445757 88458992 92399679 92406675 95094425 95100525 103022300 103026806 116231671 116237622 116342052 116351961 124164998 124168149 124375105 124379286 137803325 137807768
654	3375897 3397039 3824268 3836892 4153888 4160083 10329664 10342285 18889886 18894448 19457698 19467877 33192927 33223735 36247677 36252384 41062253 41066593 74851208 74865110 75968334 75995079 78748480 78765649 84417951 84423372 86084362 86094050 90059766 90063389 94500713 94515008 101609899 101615499 119292092 119296774 120778481 120790083 127166290 127170705 133676281 133679680 138292712 1382998…
655	15911698 15932105 24232084 24237129 36383506 36411449 45110268 45115624 47073249 47077767 56636410 56648272 64093400 64109517 67526000 67532239 77714692 77718672 79076701 79087384 81482612 81486927 89310032 89316631 99447683 99453031 106545895 106550387 110905799 110910444 114399989 114406078 118050608 118060380 118858611 118863059 118871330 118878741 132861295 132870121 138220808 138233589
656	2028442 2055423 7123142 7133952 13261631 13268974 18022935 18030028 20885823 20890260 25188801 25195534 26774514 26778874 28003099 28007597 32284023 32294882 35210864 35214458 38489929 38502155 47199762 47214165 48792078 48796331 53106732 53113708 62410907 62416581 64177532 64189806 71798917 71802676 72627663 72636727 84085684 84090296 85690446 85700762 87789539 87796464 90183199 90190399 9048151…
657	6222451 6225934 6480893 6486415 22200936 22213801 30748732 30754584 32145359 32155832 41159968 41165224 59407354 59414647 63717790 63721440 68506426 68515802 73376222 73381212 73397638 73402206 84264572 84271094 87115068 87130947 88032461 88037709 90515259 90520458 92446309 92454739 105312361 105320316 107756272 107767214 108169034 108175938 109350914 109360882 118913110 118917625 123142389 12315…
658	2492327 2502921 8647541 8650732 11269311 11274368 15355904 15360922 18499032 18504607 22456611 22467255 58737975 58741259 60157753 60202442 62282387 62285933 64753270 64760368 76356480 76394651 77570293 77581362 82575517 82582350 82603182 82610050 87302309 87312571 94840261 94852216 103318485 103321640 112941783 112946188 117606488 117611023 121384375 121403831 135526806 135533571 137250373 13725…
659	3219809 3229492 6806872 6810644 16144991 16151159 17597617 17603012 23545202 23568826 26656176 26660812 34902989 34913612 38907194 38920130 43040273 43044513 45968640 45973008 56749145 56759173 60855262 60864879 72029762 72033705 86823192 86840031 90889960 90896213 92573736 92578557 93341942 93347243 94508448 94521874 96818403 96826624 97842896 97852310 103665206 103676573 106568666 106578459 112…
660	4300204 4306830 10648368 10658800 33570824 33574847 44385263 44392680 46734343 46739459 47341095 47346462 48722773 48735465 50516304 50526508 51160429 51167311 55467005 55472648 57364797 57376030 58519475 58528917 62138476 62144089 68603969 68607807 69314263 69320591 75974612 75980935 76001392 76007729 81290229 81299003 84642767 84651525 87387760 87396052 98677243 98683024 100259781 100263747 106…
661	4114507 4120692 15020609 15028608 17275631 17279378 18069474 18075621 18328248 18333027 19348571 19353891 22288883 22313456 30799141 30803806 35569491 35578791 43121137 43135742 47922226 47927286 48453706 48458894 56717949 56725692 60403645 60410377 62298694 62320935 78101029 78113888 80884564 80898714 84892309 84897177 93389886 93396163 102807731 102812674 105607919 105621777 106547990 106552518…
662	5058409 5063668 10069321 10083245 20923293 20928432 27279547 27284922 36074968 36082146 38597986 38611772 51404523 51410847 53994245 53998893 54693366 54697909 57826617 57835090 59841043 59846614 73895599 73922745 74857907 74871844 78752599 78756969 78769803 78774015 81381184 81390607 81399878 81404196 84721097 84734548 94026085 94048626 101545062 101549516 101907442 101920184 114803703 114812400…
663	2793954 2799818 20777052 20781610 22780959 22786153 37814153 37818365 41086929 41091564 49433680 49437952 50038035 50062053 52128478 52135437 52208976 52213883 60162918 60168128 60207642 60212866 64034279 64045474 68790338 68801972 70711516 70717002 79687445 79694391 91210839 91221833 94845852 94856911 96926133 96938125 101430110 101434425 101976256 101985795 127597658 127615862
664	2035073 2042053 2062088 2068921 4005551 4018733 17116815 17129023 17930004 17934498 20340412 20343710 20635372 20639897 23551726 23575385 24881998 24886548 30891274 30907252 51255731 51258945 54355756 54366973 58726816 58732511 61488490 61495447 66786160 66792307 70422896 70428006 76361311 76366161 76399512 76404397 78943763 78949283 81214178 81218108 84020699 84026579 84250628 84257819 85676047 …
665	1038374 1043029 5921644 5932235 7909144 7914498 10654175 10663761 32150281 32160545 47629719 47645420 49141579 49145400 49194322 49201671 52820884 52825555 56895877 56903000 61713611 61719388 68556246 68559961 73388705 73409400 75808503 75817179 75988736 76014323 77346234 77355554 78391582 78396070 93885593 93889058 94934739 94953883 96504939 96511505 97763647 97768898 99668072 99678194 105316180…
666	979709 985399 22110625 22115398 23271587 23276832 30098994 30103567 36256836 36262096 37226388 37231269 38832183 38834724 39704334 39707535 42929315 42942831 48367780 48372154 60232113 60242150 69513897 69519697 71386560 71398050 82589183 82616918 83909867 83917354 85706484 85711932 94436656 94441320 101421109 101425753 102338092 102342084 107982020 107995234 112979007 112984145 129388426 1294023…
667	1467703 1479860 3763163 3769211 9967691 9972105 14571121 14578257 24069002 24079237 25954886 25960251 32916402 32928594 47175665 47183610 54305170 54309427 54345883 54350986 56479580 56490008 58205186 58213872 62304604 62326880 62362919 62367994 67091199 67101369 69224572 69229235 73902798 73929979 87378810 87383408 87709685 87716681 95182022 95188591 97847682 97857027 102672669 102677436 1072471…
668	6629617 6634192 7073510 7077868 8339392 8345658 9281522 9287266 24765993 24769725 30048155 30052219 34531997 34539989 36289298 36302053 50133429 50139903 50521291 50531554 51699067 51708441 57115524 57120264 59966839 59974880 61766414 61770598 68921010 68943702 81093756 81098086 82956500 82961020 88913776 88927348 91215660 91226689 99042587 99047615 108135713 108140524 110746080 110752197 1122188…
669	10131509 10140424 16741531 16753662 20785973 20800216 22293345 22317631 25279054 25283508 26096632 26104263 35409337 35419097 37131196 37137054 43814208 43820314 45475625 45496007 47638031 47652361 51277707 51284867 52955623 52959302 60174393 60218374 65825281 65835226 66231879 66237723 74356303 74364662 76371012 76409283 101158515 101163234 103589510 103600025 105287215 105300046 112631352 11263…
670	229074 232985 11459873 11464581 15968995 15974001 17615392 17618461 17950127 17957495 25259164 25262782 31860073 31865112 45017143 45019552 49253604 49257899 55491068 55496649 69749962 69754625 74832952 74842297 78761129 78778210 78932105 78938055 79771125 79779756 81385723 81395181 84238693 84244866 92946644 92960147 94618962 94622937 94939401 94958580 99673716 99683189 100267562 100272518 10339…
671	1886149 1896317 5926376 5937001 13124845 13134689 17893361 17902110 28228972 28232720 31261788 31271976 49986339 49990005 52771600 52776559 55065486 55083492 55793555 55798081 60237629 60246987 66686036 66695040 76665011 76674537 78289401 78297807 79690801 79697782 83753358 83766995 87506155 87510586 92339542 92343955 93028424 93035381 97290895 97306272 101980722 101990129 104607727 104618602 108…
672	2048728 2075610 7311093 7330476 9845990 9854270 10472055 10475488 17235951 17240239 22682157 22693081 29913762 29919031 34426523 34442534 50748521 50753356 51617629 51622996 57777177 57782023 68220034 68224280 69740527 69745298 71715510 71719685 75338126 75351025 77963283 77973956 82923028 82927342 88198986 88211605 88258903 88265782 93234138 93245809 109891325 109895721 110140107 110144271 11014…
673	3046049 3060038 5819100 5823328 10185743 10200307 16023792 16040172 20267010 20275986 27384313 27390173 31815353 31820854 46606701 46610982 62074561 62079295 62190593 62199321 64226931 64237237 64879262 64884452 68926811 68948554 70299907 70309975 75012165 75025997 75812712 75821423 77349763 77358965 106593680 106613294 111112223 111117339 115001534 115006286 117431237 117435446 121122451 1211272…
674	1746643 1753887 4343322 4348941 11928298 11949364 18737643 18764740 22358194 22384681 22738461 22744863 24575144 24579759 24791673 24802043 29524527 29528930 44669100 44680958 51363073 51370327 54122920 54128315 66553512 66558051 68530849 68536868 69917059 69921887 73756558 73780520 78537119 78544555 91555400 91567671 98768939 98776218 102067282 102084627 109416792 109420904 111062713 111066061 1…
675	5403715 5415738 5792380 5807190 7994229 8001068 12903097 12915447 14292110 14299108 23192266 23201247 26248953 26259125 32453994 32464422 43211945 43215402 69326048 69332425 71408473 71415981 71981505 71986133 84593952 84598678 89219565 89226572 90572818 90578392 100859237 100871665 103594268 103604819 107562450 107572931 116278744 116288696 116321613 116330041 116636255 116675821 120475236 12048…
676	182116 187361 14242387 14253590 15373912 15380842 24194783 24199296 32789621 32817606 35484523 35498517 36294881 36307463 43383263 43389772 44019098 44029444 66845912 66851224 70621084 70640446 73716595 73730734 80204380 80216827 83759338 83773010 85220459 85241486 99499093 99505019 101343789 101353003 104613813 104623740 109370267 109373956 113204203 113208767 121656118 121659964 122333730 12234…
677	3570918 3575731 15840840 15851287 15886048 15899270 16257942 16264473 18637704 18641513 20792794 20807072 26100293 26107959 38059655 38064169 46121193 46124949 51436785 51441923 52807401 52814368 61585711 61591515 64013338 64023781 65829648 65839343 66881630 66893396 74360338 74368732 77653519 77659178 81531729 81538862 91086607 91107346 91476424 91487037 105293866 105306429 108942855 108947332 1…
678	4398339 4402329 5255043 5264861 10784836 10789024 14377917 14383404 18742603 18769725 27887914 27891530 30422302 30425654 30774004 30778398 44622968 44632847 49598926 49613896 51314720 51319992 74836964 74846075 79775499 79784046 85627708 85632292 86469150 86479792 89620915 89624896 95455544 95468449 100685014 100689645 106583507 106588932 111429692 111435371 114749555 114753596 119027282 1190407…
679	2411961 2423883 8844422 8853872 11934996 11955185 13129646 13139525 13771855 13783176 17788664 17795070 17897922 17906342 22031438 22036002 22364699 22391221 31266990 31276999 42241420 42246189 49410780 49417893 50920274 50932390 52996716 53012608 64535853 64546948 66308942 66313851 73761955 73785111 76669593 76678967 78294100 78302268 78426691 78431475 86775479 86780580 94769971 94774564 9479436…
680	466169 475572 2538743 2549256 2805359 2810909 3717849 3727841 10260781 10275114 39161615 39172689 46128765 46137487 46752356 46759305 52715124 52728468 64993609 64998630 65760146 65775352 69695352 69700666 75076534 75087898 75344342 75357276 76866049 76877876 80022567 80053268 80209273 80221755 85535541 85539732 86604177 86608264 89613576 89617238 90216172 90224952 97043990 97056177 101413631 101…
681	318080 332573 5985462 5992487 12909240 12920620 25111818 25116274 25568360 25575894 57922920 57934376 62194741 62203504 66997188 67000713 68019381 68027477 70627414 70645490 73561461 73583126 75018863 75032730 75872522 75883724 77705931 77710446 84031638 84036477 86906857 86910332 92187887 92193710 95510369 95515314 95564410 95586943 104876590 104880599 106597579 106616941 112194109 112200767 112…
682	3631067 3642492 5330018 5345914 15846260 15855931 19315264 19326594 25873659 25886943 39571208 39583934 50840051 50846066 52864570 52877492 53276074 53284991 61327116 61331905 61609359 61611886 77893639 77897750 78540693 78548172 79584267 79603510 81303379 81317765 83901494 83905726 86001826 86006236 89167851 89176753 90701472 90705533 91091293 91112067 105328182 105337033 108737256 108741273 120…
683	196416 203489 3275714 3283263 5409430 5421270 7997794 8004562 23911149 23917271 26253830 26264037 34447731 34455112 38781438 38795336 44136603 44152731 66979853 66984407 67634614 67641932 77692230 77696467 78954619 78957153 81897810 81906499 83347793 83354222 83745997 83749773 85618945 85623417 95462453 95474477 100865443 100877722 101664586 101670368 111637834 111648682 113680660 113691102 11628…
684	1419059 1423904 12557552 12568607 13149909 13153881 13166934 13174808 21454838 21459527 23897225 23906499 26136058 26139969 26293059 26297289 29160865 29169772 32797220 32824843 35491259 35505288 43626524 43647882 48155931 48159592 52899100 52905654 55974139 55983470 68110977 68132745 73723951 73737562 82873478 82881266 84115637 84130064 85224759 85232391 85245647 85252633 89667019 89671634 93492…
685	1558729 1564470 8393380 8398277 12758775 12763195 13469533 13476613 16672465 16677541 18685199 18707383 18779593 18789881 34509154 34517278 35512190 35521074 37720784 37726779 38990494 38999823 45211850 45216343 48095376 48099879 48800341 48805652 57927709 57939200 70111615 70119623 95569305 95574220 95591868 95596818 114875716 114880115 115326555 115330878 116655185 116693491 125837483 125842387…
686	1328283 1332622 7358673 7369712 17697075 17702347 17715892 17720276 18861251 18865731 22641114 22645099 27954316 27958543 31604397 31617341 46106091 46116234 46640512 46646617 53918599 53923683 55714918 55725130 56602480 56606869 57617277 57624825 62511515 62518811 65615637 65625024 65763567 65778808 67873262 67877660 73567034 73588081 80029361 80059435 84190871 84194030 84290158 84295707 8446977…
687	2418320 2429829 5337216 5353146 7988293 7992179 8850745 8859856 17577768 17582466 18368905 18373093 19372563 19416454 23290311 23295457 27936881 27941159 30296071 30304745 39401238 39413572 51713565 51717753 52234759 52240226 61285990 61298883 84408295 84413261 89212958 89216342 92756892 92762809 99564604 99577646 124720739 124725564 126890176 126894026 127312593 127344116 128002767 128007696 128…
688	7402877 7414486 9476764 9481332 22974806 22983738 27826010 27834730 30056139 30063272 30566950 30570605 31963135 31968311 33488634 33492260 33886788 33908738 35250505 35262267 38787675 38801608 40102221 40105662 43631422 43652815 44142319 44157670 46145534 46156211 66673958 66678310 69489709 69502376 71848726 71854676 71916554 71921512 75081959 75093358 76873214 76884698 83164371 83176018 8585122…
689	324970 339496 5047051 5053258 8316514 8328858 9512666 9516781 16207226 16212195 29145976 29151690 35143683 35152415 43317247 43321602 49627572 49634587 50658439 50662439 54837521 54858231 55978795 55988151 59656487 59661200 59790118 59794775 63474685 63487933 68023256 68031387 68115632 68136803 75877819 75888643 79321621 79326005 82991849 82995273 85605030 85612132 86490007 86496097 92198619 9222…
690	1380219 1384696 4354399 4364525 12562523 12573613 13170569 13178478 18692274 18713583 19322364 19333342 21563602 21569104 26542034 26560199 31567594 31574079 37271156 37281828 38622303 38630556 46328381 46335160 47045451 47059544 54075285 54079906 75697498 75709412 80768023 80771657 81306901 81310442 81321317 81324893 83874811 83880629 84603073 84607606 98621872 98627407 103227635 103230549 10378…
691	13787911 13802073 15946834 15953204 16975917 16979467 25158767 25169281 39377399 39381227 44590661 44595349 47872654 47877780 49049220 49055385 49540170 49545011 53398661 53408860 55533327 55543889 55721095 55730677 65227489 65239103 74531989 74582361 103031062 103035585 104017789 104024424 109756800 109769845 115069903 115083861 117458883 117463168 135121707 135134316 138155466 138167937 1386420…
692	3752686 3758395 7363504 7374577 10917821 10922386 18452274 18455612 31519736 31535321 33090504 33094906 33271750 33277485 43349413 43355322 57731705 57737497 71990553 71996714 77455014 77463828 78652038 78655908 82877244 82884881 85236476 85256737 85667401 85671816 88744333 88754785 94191777 94202862 95529351 95534962 100128140 100142431 104410392 104414746 107577961 107582737 108654936 108661143…
693	6323318 6327893 10354594 10367965 19379849 19387154 19423770 19431110 24944722 24979356 33891528 33913513 34495310 34502835 35516540 35525459 37913280 37917644 43309660 43313604 46272859 46277435 51886658 51924117 56089971 56095850 57795007 57806260 58145444 58156323 61812900 61823051 71827571 71834614 74401526 74420408 78119244 78128646 86142861 86146635 89250017 89254292 93352093 93360906 93680…
694	4581742 4586984 5633488 5669514 11052430 11061198 17106243 17111620 26617745 26621161 29713613 29718289 32389007 32393210 48261376 48274583 49753486 49758062 80863453 80872519 91711381 91717410 92641939 92648669 101077950 101084403 104318526 104332767 106300090 106305132 107374600 107380975 107413897 107419607 134691827 134719095 137472720 137481076
695	3689599 3696875 5068800 5076055 10753951 10764630 30300214 30308923 33404203 33408244 33609424 33616426 39407496 39419777 50875027 50884464 58199001 58202164 58642944 58649809 61310859 61314021 63067473 63075756 66632554 66638415 80242048 80255447 84669802 84673963 99570907 99583984 117049135 117059250 118462879 118477389 119624632 119631360 122465765 122474643 123962762 123968031 124483492 12448…
696	19621707 19626367 24203495 24208355 32486824 32492118 42876559 42881433 43009390 43019686 50947400 50954389 69679488 69690470 74540571 74549085 74590040 74597636 76179065 76191374 83399656 83408164 93538165 93541491 102976182 102980602 106972510 106981987 115708467 115714370 118279803 118284103 128357927 128362548 129346157 129349963
697	384484 390288 15781052 15785829 17406711 17411272 35148222 35156752 37964290 37985510 45540232 45545828 57493345 57503152 67167822 67200301 81746729 81752057 92204014 92209428 92226077 92231526 93529112 93533763 95769027 95786853 97338658 97348699 109703090 109717207 116791737 116804936 123722938 123732646 127130332 127134473 129242703 129265243
698	4359306 4369466 9944180 9948523 10155744 10172505 12303335 12311364 19394459 19438450 19980075 19983702 21729665 21740054 24949453 24955385 24984122 24989201 26309423 26313022 26546351 26550687 26564546 26568917 29116015 29123069 36636727 36650692 37151101 37157185 40347259 40354323 51891237 51896936 51928731 51933629 52830190 52835104 56533267 56537836 59755185 59774809 72365450 72370012 7440631…
699	1220629 1239806 4277612 4285027 5639063 5643579 5674229 5678764 5709972 5734247 13795143 13809073 13920931 13925053 17980985 18008047 21993209 22007355 36814605 36819303 39365374 39371532 53403513 53413747 54935344 54940163 56589666 56596995 59276664 59281247 70990542 70995212 81608506 81628239 84007654 84014549 87158307 87176309 101967172 101971830 106554816 106559528 107627230 107632219 1097631…
700	3703790 3708452 7429617 7438417 13736214 13747332 22167991 22173397 26437412 26444991 31524603 31527297 31540231 31542968 33520052 33523670 43176172 43180448 47969670 47974163 53765796 53770982 63393171 63399992 63441686 63459947 65932314 66020759 70754837 70758822 71519698 71524133 72335608 72355703 77459157 77468006 85164314 85174915 96734369 96748525 97171313 97193169 107212146 107214045 10738…
701	6096240 6100582 8809724 8813805 10096269 10119237 10590407 10612672 14934775 14945176 30175099 30179589 33345452 33349674 44457954 44462414 45762356 45780815 48425752 48429041 49116230 49121430 53896226 53899173 58105387 58113770 61817798 61827984 67171279 67203211 69046437 69052355 71192920 71208575 71830972 71838050 72302224 72314058 74557871 74605321 78146426 78155397 84277170 84283911 9077812…
702	5785888 5789250 11056941 11065500 15274907 15283940 16362687 16368793 27172826 27200392 38182713 38192282 46040884 46049038 64212558 64217310 70497676 70500130 76584929 76591547 83009056 83014789 89119321 89124048 95148344 95162468 95773922 95791783 97861498 97868647 106846136 106851502 113413948 113418933 114353386 114364009 115523685 115528547 128454054 128459013 128463602 128470939 132131674 1…
703	4327823 4336024 10478860 10484133 13620578 13630934 19630690 19635433 21196531 21207214 23410582 23433644 44212587 44215928 46519873 46526007 50879355 50888693 51376895 51381643 63071679 63079892 81576050 81591166 92302227 92305268 93315573 93318719 102166498 102177119 106335969 106349212 109617110 109625914 109683531 109687121 110605241 110622894 113482962 113489660 118932104 118939576 119627722…
704	5649585 5683783 9427480 9432491 11700673 11706244 17989478 18015502 24959112 24992963 25434467 25440935 26011591 26020910 35930645 35940077 37172354 37179056 50950772 50957796 51740765 51746470 51901113 51937841 66798161 66800807 76185047 76197391 79963446 79967045 83404087 83412284 103609909 103616869 126574748 126579377 132741253 132744929 134899844 134903297 138524923 138534331
705	2293932 2298499 2466570 2472212 2477608 2482530 4600524 4628772 10957741 10962696 25074782 25078168 34617766 34628482 35597851 35604924 44279016 44287947 44405024 44409681 50453601 50476831 54556985 54565333 65937017 65941765 65947540 66025497 66030259 66035271 66300109 66304633 79423628 79436727 87333186 87345639 87994837 87999698 92214842 92236975 93428915 93433043 94645835 94654462 96208545 96…
706	2360115 2365610 10597026 10619326 10898291 10908570 11732293 11757488 12842915 12848385 26555023 26573288 27183418 27208449 32165838 32170002 42530455 42537823 45765236 45783730 47016012 47017774 56166913 56181817 56253037 56258843 60900778 60913323 67625552 67630162 70853801 70859505 71201260 71216033 72340268 72360406 75290719 75297402 75317884 75324602 89588141 89597490 93925415 93931284 97123…
707	5716864 5740851 20680959 20710106 22988547 22995489 23415546 23420530 23438638 23443657 28758776 28769240 30374912 30381098 35813536 35823416 36848485 36851634 37256880 37261733 42116315 42121412 47953848 47962227 50550599 50559333 52761062 52766684 53807358 53812070 57673182 57680608 58109159 58117577 61747054 61760965 65336682 65341437 73533059 73541806 79913222 79922130 108491636 108496088 139…
708	1806765 1812092 4381789 4393758 4462714 4473236 9717843 9722336 12445470 12450046 14860343 14865734 17885284 17889378 28804110 28816648 31532429 31548016 32135257 32140470 32933778 32939396 37575855 37582489 47382719 47395000 53620250 53631780 59193424 59200756 60836776 60849741 64792786 64798463 82902666 82913037 85169307 85179671 86984380 86989012 88289107 88300074 102171289 102181946 105509196…
709	1696211 1700938 4541592 4552629 19738668 19750162 24280444 24293712 39855976 39861892 47993508 48005668 49771474 49776130 50458898 50464214 50482158 50487509 65405156 65416493 78151182 78159713 78563016 78570013 82161477 82168337 82480470 82493937 90143391 90149265 93655280 93660695 104030382 104059041 111510980 111522065 125564974 125573913 128232857 128236532 128953715 128994430 131636447 13164…
710	4607184 4613864 4635461 4642175 7137231 7150122 12454315 12461692 12833870 12838495 14208519 14226624 14660842 14669690 15279182 15288250 17166437 17175532 20402702 20407434 30963875 30967750 33425898 33431485 45131967 45136623 65954598 65959366 65966781 66042364 66047151 66054601 67459031 67465605 76588037 76594690 97865201 97872181 112867515 112872500 118508679 118523517 122032092 122051604 124…
711	3618268 3622235 7606806 7621379 13751960 13755312 20110976 20122986 23425514 23448676 23595562 23632313 24084157 24089402 24773232 24776585 26323179 26329025 27608741 27614431 29195310 29200875 31674979 31679432 46508523 46516902 47159923 47170382 49106731 49111615 54392252 54398058 64319754 64324259 70453690 70458025 73984842 74010168 78274539 78279228 79240880 79247811 92376510 92388357 9739403…
712	33767 62178 260633 265624 2816160 2821318 7049789 7057587 8663407 8670360 10214370 10238224 10903979 10913210 11078770 11089973 11787739 11792437 20687675 20716857 26016011 26025365 28482912 28493057 36694760 36698900 58472443 58480527 61643555 61650906 84300992 84305267 99610424 99648846 100039805 100044385 100118254 100123284 100230476 100241253 104554697 104563212 107772523 107778863 108420336…
713	4406298 4419838 7341807 7345977 15345802 15352842 18981263 18986019 19997154 20001271 25748035 25754111 29745175 29749951 41946462 41981936 50469531 50492861 55271763 55277075 62587016 62599423 73247057 73255011 78574571 78583502 79429891 79443025 81641336 81647080 93099744 93116344 93713012 93719114 99392530 99397097 100499713 100513103 107018354 107020485 121543016 121547683 121582586 121587289…
714	1705537 1718382 14212222 14230362 16329271 16337952 17244333 17249192 19337418 19343103 24911964 24915395 28304205 28308749 29823663 29832386 35179551 35184718 40509519 40518106 41170570 41177625 53980011 53987135 57304712 57309616 59132555 59137628 65244308 65249024 67953014 67965139 68588624 68596675 70762804 70766764 75304085 75331320 82003785 82009862 82486391 82499893 89337190 89347901 93087…
715	1865420 1869436 4620543 4648888 16901483 16921295 20118122 20128559 20578801 20588539 23961015 23971769 28114218 28118816 31281799 31292432 32038671 32046456 35818366 35828281 42639513 42644048 47270535 47274525 47317100 47324495 50554816 50563585 54886610 54898608 66210588 66213858 73537561 73546180 80491360 80506766 87317514 87323033 92041858 92046330 101031659 101043803 104002872 104013030 104…
716	41529 68344 7717300 7727347 10550874 10558190 13958786 13979044 14457596 14462529 18874958 18884857 20379604 20387776 31115816 31123386 33099322 33102885 39425872 39430394 47389944 47401957 56951076 56955853 65975073 66061942 66186563 66189835 72474572 72481540 73988686 73992549 74014042 74017940 77817254 77828519 80306056 80310453 82350381 82354937 82906313 82916590 88662193 88666993 91463153 91…
717	1607078 1614967 2927174 2934497 4738320 4741381 6305441 6309969 6513432 6535388 10679671 10686845 18845804 18850222 19574778 19596266 19612539 19617455 23601954 23638149 28452355 28457758 28487426 28497606 35327618 35338584 37217305 37221955 41951632 41987181 42688221 42700890 48712116 48717531 53021052 53025159 61031395 61036073 70515330 70518655 82164863 82171758 94445698 94452164 99017904 9902…
718	15612755 15617632 17170758 17179888 17752481 17767277 37185372 37189779 44171391 44190414 46558256 46573741 47260163 47265488 51970050 51973413 52014248 52035292 63607894 63613429 67957799 67969959 74245953 74264980 81875353 81879620 81984697 81989422 96614608 96624557 100019695 100024167 120497001 120501724 121065845 121083630 128517742 128522269 132557415 132568379 132912101 132916988 133563439…
719	2455033 2461093 3142065 3167148 10288244 10304030 14092719 14102827 23103467 23116119 29827586 29836360 38359046 38364968 43294453 43303349 52695908 52700327 62024385 62029885 67231023 67235389 87960965 87965604 90075008 90088751 97816630 97823559 104970574 104993366 110277271 110283506 121552350 121591992 137906068 137912116
720	1711355 1724234 3323036 3335910 12398698 12412317 16907329 16911978 16926197 16930866 19277606 19296912 28205384 28211576 41096028 41100815 44703525 44713136 58635646 58639338 71061017 71070321 78623593 78629746 93401238 93405109 94226242 94249110 95975276 95988629 100236202 100246605 108425084 108433223 114519072 114532300 121294566 121304424 129006500 129018295 133203759 133208011 141277273 141…
721	2082324 2097163 2859718 2866427 8309263 8312906 33370764 33380189 34661291 34682859 36473423 36483016 40792842 40800110 41543775 41595042 65478060 65481911 66959753 66970015 73250907 73258896 82332853 82337356 90877226 90883683 98445524 98466216 99265072 99269308 103218877 103223301 108016708 108023107 110655199 110677243 118848847 118853930 120143883 120148625 122171822 122180089 122505340 12252…
722	3953688 3959274 4165973 4175720 11998291 12010734 16333625 16342171 27670516 27683066 27979678 27991866 34770981 34778539 40513646 40522268 44175442 44194500 45508439 45525624 47712543 47715482 53983507 53990666 63136817 63141432 64665041 64686873 69057740 69063145 73996412 74021838 74274681 74295555 83240148 83244939 86939077 86946468 101800423 101810537 102306679 102328563 125269719 125278134 1…
723	3148826 3172774 6519234 6541224 6702133 6706517 8775139 8781544 9249809 9253737 9871461 9876345 9923659 9934157 17545930 17565840 19580586 19601339 23967327 23977741 26383983 26391906 43048657 43054587 45195744 45203921 46068499 46073205 51028601 51034233 52020142 52040352 64124549 64131021 74251558 74269776 80495278 80499101 80510689 80514531 94427144 94432007 99624410 99662932 113892542 1138972…
724	8023933 8029871 10413498 10419546 10554421 10561772 13964394 13984481 36098759 36100516 42046661 42073057 56919030 56924857 61252136 61256939 71926389 71929924 78066970 78080897 81205727 81210065 82840529 82849240 85184915 85202842 93575610 93579583 98688596 98694337 100715190 100720711 111440791 111448031 114766124 114775146 120216585 120226518 121462526 121472438 124002239 124010577 126133152 1…
725	4724049 4731550 7293073 7298863 10683158 10690367 16812005 16820621 19085354 19096082 20539112 20549477 24835817 24860551 35332238 35342953 38249885 38254393 38463076 38467268 41548602 41553671 41599920 41605040 47864852 47868835 48567635 48574692 55181669 55195473 57636074 57649850 59290269 59299250 59638867 59647893 70371888 70379357 79449395 79456109 84901825 84906581 84947779 84952119 8936589…
726	2763826 2766341 13644888 13650453 16916627 16935535 23019946 23025136 23213041 23227360 23720762 23729031 27395660 27402820 33665635 33673098 42456766 42472285 71065384 71074228 71745910 71754733 76984182 76993709 86734953 86737692 94232666 94254488 95112334 95127491 101316304 101323023 101708786 101721620 101925646 101930504 117187399 117194876 117936175 117950304 121070636 121074961 121088021 1…
727	1528869 1539553 13928967 13933589 16425831 16435993 23110275 23122506 25965238 25969731 26143733 26148045 27576983 27593477 28677808 28692827 41637616 41703828 46530907 46545736 51812604 51817905 60532926 60537609 60969392 60974779 68991755 68998579 69031068 69041772 80181562 80185280 88593773 88603684 93636102 93640783 95369112 95383760 100276942 100280050 102311683 102333093 108320574 108330472…
728	2709501 2720658 4777783 4786975 5378474 5385755 12405625 12419070 14447016 14452676 17551610 17571555 17731590 17736596 18942732 18946578 19281220 19285888 19300450 19304837 30627577 30634442 31317461 31323886 34025172 34094417 40891936 40900288 42054113 42080544 45199505 45207717 53911607 53915138 54953827 54965123 60568170 60571125 68008529 68015557 92794676 92808473 94600153 94609827 104736816…
729	773591 793685 2085964 2089775 2100837 2104633 13193502 13210610 18950274 18954074 22648837 22655561 23707413 23714254 24841565 24866334 25091049 25097139 36478133 36487457 41561967 41611088 45175492 45183804 45998292 46002699 55934832 55942220 58994063 59006710 66966088 66975997 67710937 67715521 78968786 78977188 81019588 81027672 89791973 89803718 90131999 90137747 90842928 90850243 103641129 1…
730	16391556 16395881 17586987 17592348 24266720 24270292 30155829 30160422 31328863 31334016 31580290 31583891 35529971 35534574 40383212 40395275 41790593 41804133 42362303 42397205 42464519 42478588 50334046 50338315 51577131 51583108 56148526 56152623 59157674 59163455 60021880 60039444 69378448 69389916 69926229 69928835 74279987 74284675 74300896 74305619 81187566 81197087 82097710 82108029 848…
731	1252400 1257195 6999454 7004136 7584681 7592798 8227743 8233830 26387570 26395478 33589404 33599854 36979729 36989865 38540114 38544479 41642542 41647514 41708789 41713775 43668078 43676513 54450331 54456522 61656381 61664287 69524648 69529690 80502924 80518373 112571228 112592438 112858728 112863186 113755068 113762603 113942253 113947446 125414258 125424054 129562489 129570690 133881979 1338891…
732	9292278 9302854 11549068 11559384 13157549 13162460 14263933 14279315 28512017 28518969 30397464 30406495 33931921 33962077 34029598 34035802 34098878 34103919 46679558 46683768 49923928 49928801 54666192 54673698 57348959 57354755 65535588 65539014 66531184 66543225 68386788 68402959 74878708 74887965 76085558 76095840 78073662 78087624 81136568 81141551 82844710 82853456 85189258 85193621 85207…
733	6206407 6216591 9341866 9351418 13196336 13213479 15326667 15329874 16816421 16824960 17815571 17824460 18123583 18132736 20315582 20320903 23780097 23792846 32032658 32035691 35904091 35908521 41137576 41149647 47351608 47355103 59643765 59652582 78810247 78814413 90950653 90956589 93612906 93618346 104709534 104714062 106887327 106894712 109799453 109810547 110987441 110998569 120655297 1206614…
734	1346416 1351171 2755524 2759813 3809070 3817033 7813252 7835215 15622387 15626165 20038553 20044790 21670055 21682904 26355150 26369730 28312968 28317615 28321943 28331601 32192375 32204471 41795575 41809182 42368534 42402625 48810723 48816252 49274204 49278631 52570123 52578942 54420025 54424396 55501860 55505239 58999742 59012424 63644038 63653527 69807030 69812667 71483223 71487691 71750119 71…
735	1686823 1691866 11415356 11438388 29273684 29294394 38733032 38745553 41656044 41719697 51628204 51633488 68228363 68232903 70952053 70958538 88598574 88608520 92967789 92977022 94209074 94212951 94373647 94377662 107809194 107812721 112834121 112838389 117348596 117352298 123101136 123113172 123439154 123443170 124472984 124478400 133168418 133180130 139442086 139445506
736	4782426 4791505 19290397 19309118 26070983 26083139 30335100 30341139 31776880 31801019 33594564 33604700 34042053 34110205 42250770 42254605 51416901 51420673 60391261 60397639 70280351 70285179 72586462 72596981 83726268 83732315 89300902 89305664 89322892 89326069 90937175 90944109 94604620 94614345 104222092 104230956 104742653 104753757 110926632 110931135 111183116 111194802 120675755 12067…
737	778158 798023 1651856 1658953 2093459 2108331 7559820 7563988 11851261 11854995 17226848 17231496 29184831 29190458 32088997 32095516 33935785 33939669 33965971 33969890 34471391 34478632 41144883 41155185 46211223 46219455 46996664 47006692 63531031 63533968 65003559 65008985 65728377 65736049 66536961 66548443 75098928 75110397 76091236 76100697 89286549 89297319 89416296 89420378 124848243 124…
738	10888420 10893423 28666894 28672550 39056855 39061067 42948717 42959996 60026604 60030877 60043826 60048118 70214932 70219182 72203231 72207937 74290371 74311060 91754037 91778262 92050598 92055028 100440275 100453666 102504548 102521684 116054418 116075337 117467282 117471535 117615374 117619727 121024556 121028460 133693910 133700079 134235777 134241415 134366288 134377830 137194302 137214807 1…
739	1077330 1089634 16689671 16707712 36876920 36882555 36983966 36993881 43405099 43413683 61660138 61668079 67267874 67273897 67366708 67373904 67507867 67509929 71771008 71775098 92481323 92488187 107501293 107519722 117844100 117855784 122184517 122190227 124924962 124929929 134930487 134942201 138913849 138926422 140026889 140031761
740	3421267 3436416 7820335 7841595 9296924 9307240 11421263 11443426 26752185 26759172 27879506 27883740 29063621 29076594 29278409 29283153 29299149 29303928 30401733 30410799 48476916 48494125 49149099 49153419 52359342 52363727 56689750 56697217 61116738 61128778 61680995 61686116 74883059 74892351 75948794 75958893 81408369 81420539 83792420 83796997 85197984 85216011 85905329 85919155 91400071 …
741	9346322 9355908 10381704 10398668 10721862 10726289 13305705 13308905 14138013 14152588 16282189 16286258 47617668 47623849 62491559 62503974 64601128 64613481 67144534 67151801 72591021 72601575 82230366 82235021 92118138 92127699 102265744 102271404 102276753 102281119 104394897 104399445 107007654 107013075 113396005 113400935 129360880 129375279 140375503 140381269
742	7919283 7924744 27873998 27876758 28090388 28097994 31785221 31808285 32194639 32198464 32206672 32210287 33943553 33973809 35739295 35743957 39434513 39439601 52045131 52054298 56874212 56881462 59548050 59552749 60873939 60883285 90545481 90550067 115212772 115223625 119995814 120005647 129933282 129957194 130585178 130590943 135181372 135193160
743	13460195 13465123 28913723 28933227 36770194 36782931 39818594 39828916 40671213 40675506 43527159 43535366 53226218 53235222 70664189 70668903 83223583 83227523 92972089 92981357 99951738 99959353 115288149 115293092 118815883 118826853 125721117 125726237 134371761 134383339 137199958 137219603
744	10433630 10437112 14829558 14836160 16694471 16712555 37706434 37713780 37735664 37745182 54268308 54278993 55554478 55565351 64061460 64068760 82460580 82470830 89824101 89827180 91197119 91199607 99009144 99013610 100007334 100013680 102551773 102560270 108109167 108112879 116059218 116064038 116080168 116085024 120068517 120072650 137286286 137290881
745	13066959 13072726 32092147 32098701 38847031 38868346 46215432 46223584 53902054 53906943 58345348 58369116 59919885 59929936 64606007 64618395 65732234 65739711 75105534 75116917 76915200 76951053 78341549 78359599 80665633 80668643 81977523 81981137 94803554 94808465 113780960 113787588 129408665 129412736 131694669 131705295 132003808 132015752 138749251 138753670
746	220094 224665 5000871 5006810 12578954 12589288 18826322 18831919 21917166 21943277 27783575 27787116 29287897 29308707 30243463 30247239 45987961 45993164 54632855 54650097 60035151 60052411 78378986 78387621 94699672 94710124 98745647 98749614 103334494 103343463 110527573 110535074 119448555 119454404 138887078 138900827
747	1084604 1096472 9644458 9653415 26272881 26280370 26301405 26305466 26451061 26455056 29885896 29891005 36064355 36070033 36879637 36885307 36907761 36917227 44903058 44916841 47406609 47412459 52049032 52058234 54904389 54909475 70039852 70043922 70817815 70822793 74942923 74956850 96017612 96026236 107505661 107523934 126016774 126020973 131772259 131780263 134081091 134093712
748	6104773 6108302 8541151 8547068 10740094 10745543 30450160 30454534 30650057 30657447 39824291 39833833 42178672 42190618 42823664 42827917 44599776 44604271 66092059 66102363 72166187 72180228 75953282 75963071 83435470 83444059 83856779 83869133 85912425 85926067 86409440 86413245 87231038 87236578 90554600 90559198 91532512 91547932 99072946 99082406 108676723 108681192 109910174 109914578 112…
749	22415135 22444691 23659747 23664194 29956824 29979467 43530849 43539091 44333018 44358361 45393992 45408154 46281780 46288577 52681667 52691626 59184027 59188849 63703421 63713581 65518676 65522608 71245593 71250131 76776508 76785642 79471855 79475820 84789719 84796609 86098559 86103402 90718352 90731608 92136624 92153200 116068858 116089880 116221220 116226839 137261296 137265389 140826463 14083…
750	1009128 1028845 16472932 16477539 26416654 26431304 32201582 32213254 33110498 33121302 35852577 35857330 38853145 38873371 48515063 48521164 59472870 59484310 64767228 64771222 69759109 69765060 80128341 80133431 82359291 82368531 86717437 86721844 113732606 113747734 113917986 113922802 115343395 115352254 117590892 117595363 118902680 118908083 129938530 129962203 130965624 130970559 133784613…
751	1209149 1212376 1795724 1801621 6491809 6498190 6744126 6751896 21925117 21950455 22914707 22918209 25454782 25459086 27258104 27261927 31623399 31630893 36788510 36793101 40006031 40020650 57475638 57487971 60550942 60559985 65099376 65111192 74948005 74961967 79092711 79099681 83999406 84003581 99687686 99690881 99955364 99963014 109519619 109523173 113071389 113079146 118688506 118694236 12126…
752	950283 961377 9648512 9657503 12583531 12593900 19100674 19108036 22750954 22755894 32342811 32348707 42185768 42196210 45030447 45034947 49424822 49429375 51597496 51603398 65157641 65162572 68611656 68620285 69847191 69860293 73593328 73613747 82465459 82475397 96048783 96053128 104384124 104389658 114789258 114799327 115887166 115896313 117288444 117292752 120719582 120728764 121183830 1211867…
753	20370098 20374885 22420652 22450243 24651788 24656236 27000011 27011912 27215819 27228497 28356976 28363748 30201920 30204302 38548762 38553609 58349770 58373241 64582760 64587127 74679576 74697548 76918133 76953964 107222265 107233541 111290344 111293989 119551313 119555991 120076618 120082489 124388503 124398156 132011063 132022700 133540763 133546307
754	1183852 1190583 3289398 3296934 3913307 3923581 9596530 9600343 10730486 10735279 27636311 27640902 27790592 27795455 30428798 30434346 34708978 34717619 44857986 44869959 49587782 49593482 62437645 62449219 64369137 64372337 67306323 67315977 76542139 76552146 79826467 79835129 88561908 88574135 92996165 93000918 103161040 103164405 103339135 103347868 108876652 108881323 110531529 110538841 113…
755	5082448 5087432 13375028 13379452 14790521 14794894 21018825 21030593 21790343 21794960 33752582 33772610 34288218 34339090 37442857 37458762 48504124 48509695 49549697 49562176 53418809 53428149 59478056 59489531 72132013 72151992 90505798 90510552 90763817 90771136 104144147 104148487 104292250 104301416 105058506 105060613 132309109 132319138 137018879 137023459
756	1013932 1033129 15799857 15812714 22864064 22868923 42484752 42487634 57872429 57885432 58893089 58922841 66098507 66108539 70185516 70191466 79387015 79395497 86919009 86932066 87823350 87828423 89838664 89853059 94109911 94121689 98565440 98572944 112331495 112353885 113951970 113989152 123546299 123557230 127248475 127284642 136552811 136627621
757	1730499 1735488 13106008 13110608 26930971 26937399 29961538 29967095 29983927 29989280 31350013 31355849 35467221 35479550 40679706 40683655 40687561 40691484 44338995 44364373 45396138 45410335 49799113 49807308 53386821 53392898 53753801 53755316 53928087 53933499 57711198 57717280 57765908 57772066 60555402 60564017 63835717 63841462 71933375 71936990 76781316 76790138 91760446 91783538 92705…
758	15090305 15094514 25581268 25585050 28196515 28201033 31022313 31066630 33762333 33778234 44781739 44809662 48307983 48318583 54222433 54232415 59525727 59529994 62166851 62169960 62382817 62389871 70267879 70274238 82363623 82372898 87257438 87264814 87425001 87439260 88772518 88775439 90112334 90118091 92905414 92915680 115348027 115356564 118952411 118956532 119476274 119491290 120723746 12073…
759	1768517 1773223 2659610 2667114 6747869 6755673 7941268 7943251 19260611 19269194 29334286 29375948 31626990 31634519 34296975 34345499 42732298 42742100 45694082 45705455 49508950 49520285 55350718 55363342 58904980 58931548 62733915 62738562 69624818 69631343 71647895 71672982 72244877 72249711 76414561 76433843 85750716 85759969 102095455 102118687 107708665 107715185 119851435 119856410 12563…
760	611974 627224 12935390 12941655 18907649 18912422 25672736 25683527 60416835 60427356 60768666 60796256 63203430 63212335 65350418 65358990 67310734 67320423 73598042 73618163 91861493 91866144 96699104 96704854 103181433 103192966 113273648 113279381 115891268 115900286 128844149 128851033 129994410 130004727 136558574 136566808 136633420 136640007 139848263 139871446
761	8468328 8473601 13718127 13724263 14695597 14710221 19151493 19163633 23829166 23849195 24154590 24175177 27005632 27017568 27223178 27235433 31550835 31554502 40985981 40997356 42559424 42563201 44686729 44693257 56460040 56470261 72139063 72159077 74683626 74701423 77234067 77242892 89698492 89705747 94760846 94765522 96115087 96125335 96157686 96163700 103722083 103726689 112336140 112358566 1…
762	910228 921605 8113017 8122240 11594379 11613998 13283313 13294856 22119735 22128605 25321907 25335255 50938164 50942992 53873634 53878239 66439196 66449594 70319556 70323654 76546976 76557018 82776828 82790651 84320280 84346771 88569506 88581386 89845852 89860277 103304747 103311726 111582050 111593364 123505415 123516333 127075134 127078677 127253914 127259372 127290112 127295606 129084178 12909…
763	1665769 1669568 11310618 11325702 14765864 14778591 18225111 18233712 31030930 31074144 32579634 32588638 48313190 48323096 51721877 51731508 53028928 53041099 53423194 53432569 55681547 55696344 61424708 61428324 73277473 73286883 79153652 79163646 85528722 85532205 86620254 86625251 99401309 99405965 104296689 104305891 123305880 123327082 139827326 139831830
764	1320520 1324566 10021039 10025537 11623957 11631923 29339365 29344463 29381057 29386190 39071664 39076487 47750375 47773266 51300189 51307673 52786591 52797129 54084215 54089083 54870422 54876315 60776058 60801955 70239564 70245542 72641263 72685642 79391428 79399623 82506358 82515097 104257520 104263411 105043022 105045733 106652134 106655862 108796272 108811213 108925297 108929446 113956859 113…
765	126501 135794 1494829 1505573 2977150 2989613 3238616 3252532 20005382 20010392 27517477 27526406 29973289 29995127 43463117 43479670 45856842 45860572 62372847 62377969 62605062 62610666 68665858 68672083 73811809 73822623 77018642 77049578 95358929 95364170 102436661 102447796 119249214 119261646 128416590 128428834 128584016 128604086 139854376 139876901
766	10406556 10410112 11377629 11384824 18544038 18553800 19606870 19609843 31558015 31562919 32510988 32524644 44787861 44815437 46723484 46729029 78240868 78245876 87065126 87087913 87196985 87205526 87261396 87268663 98719052 98729909 110490418 110495043 113813155 113817279 120014767 120019440 129416534 129422639
767	15472297 15481029 16651654 16664841 19264699 19273317 23834091 23854155 35349061 35353744 36926046 36930887 37247901 37252543 39064894 39068493 43770427 43780985 55356761 55369428 58180306 58190036 60665020 60670619 74176350 74191146 76419069 76438381 85755295 85764357 105173502 105196821 106279358 106284290 122702474 122707235 127264830 127301100
768	7685440 7694386 8085752 8097730 11599108 11618762 13367840 13371655 14771644 14784406 14982512 14987411 22598530 22601606 24660451 24665544 29504654 29514772 44968652 44980975 45797257 45804068 50002071 50006086 51726279 51735945 60421917 60432473 62545584 62558133 64495235 64503444 80997318 81001182 82116306 82121390 84041006 84051715 96237464 96247836 97875646 97893007 104115569 104126092 11122…
769	21097964 21141082 22158882 22163639 24158664 24164237 24179154 24184355 26212247 26217255 33412153 33416453 63284353 63289992 77025380 77055300 77238626 77247202 79338558 79353259 98082829 98120624 114185637 114190285 115228775 115234929 127039266 127047445 130032686 130035503 133376725 133380176
770	1064428 1071299 8118151 8127217 12500661 12510233 13289825 13301075 16721314 16730206 17637929 17655290 18181461 18192433 20490096 20494070 22124420 22132883 23348833 23353544 29349561 29391323 32430757 32435927 37287380 37293783 40172732 40177390 42885831 42890458 57743116 57754816 62861900 62865970 67388554 67403541 80581505 80585118 80687564 80692146 82780361 82783784 82794069 82797511 8420483…
771	11008931 11023690 21652591 21657824 22057195 22064409 24584210 24589574 28970203 28973870 32583956 32592995 42126269 42130824 47081985 47087060 51344230 51348976 63304820 63324712 67703128 67707113 68141910 68148223 68965158 68976493 73282280 73291517 78332514 78337151 79158401 79168430 83618647 83623767 89921898 89942079 96842591 96859662 97642345 97648279 107537196 107542583 113608332 113629176…
772	9437399 9444448 9450641 9456356 10029894 10037046 11627780 11635781 16001154 16004291 32671551 32692886 50567953 50573377 52791633 52802206 58003602 58016897 72645086 72648928 72689495 72693372 74179807 74194638 81652045 81662325 82510989 82519421 83276427 83281932 87073480 87095382 91001880 91013784 103738970 103743212 106990909 106999310 107454168 107458783 110859964 110867480 113696001 1137027…
773	131364 140292 18241208 18250168 21102276 21106607 21145424 21149790 33436929 33442993 33464152 33474673 44088980 44104907 47278327 47282467 50145105 50155578 54313571 54325887 59078708 59083271 59261450 59264553 66478775 66483190 70909222 70925932 71457346 71470772 73817045 73827894 79970375 79974394 99529440 99535794 103106942 103111337 111229095 111243687 113496193 113500690 125731180 125736899…
774	5273881 5278333 12374825 12387239 27738803 27745559 33785186 33788001 35133028 35138792 37566057 37571031 47806269 47845661 62551829 62563781 69412841 69422068 104628549 104634546 107815951 107822839 112887761 112890949 115533097 115537738 115606762 115631710 115765845 115773224 117078216 117090629 119244011 119246602 119301235 119306305 121947874 121953460 126035792 126044864 127816154 127822618…
775	2768728 2781546 8552798 8567158 15407070 15426218 20515552 20520509 35351294 35356012 44474956 44481173 50987083 50992720 55632088 55636513 74621843 74656125 77669921 77675191 83119974 83123864 98087373 98091963 98097578 98125203 98129807 98134621 105180971 105203919 106378225 106387661 109731094 109744104 111891464 111912122 118882182 118887697 141401191 141411177
776	309652 313949 6422451 6434258 15387402 15391907 17642572 17659811 20880055 20882982 23923052 23942465 29508872 29518870 31728543 31735481 31944687 31948354 32678269 32698163 38350191 38354667 38415900 38422701 55229521 55251357 63309699 63329626 67429532 67436217 71569034 71575460 72112005 72115522 79896265 79906405 87403560 87408732 95607421 95619677 97699540 97713293 97879947 97884314 97897170 …
777	16303987 16317541 21110939 21154157 24168409 24188422 28646526 28650909 34579960 34588930 50673176 50677739 68237039 68243158 70722112 70730217 70999579 71004506 110263655 110273002 110797750 110802509 117524211 117535721 127042727 127050833 135414236 135420095 137973283 137983497
778	7746796 7758434 12505230 12514837 15860326 15871179 17504833 17526437 18186921 18197543 34648308 34655187 41184506 41199443 43737666 43750797 46341198 46349275 70650625 70657592 70774650 70786155 79788322 79800530 82787208 82800954 84340328 84366630 86890030 86894692 97495139 97498929 97780039 97790011 108283056 108286635 111654305 111667224 119536699 119540126 120983220 120993385 128299145 12832…
779	14880771 14894697 21487238 21491765 28277981 28282056 28285871 28290703 44096254 44112216 47084388 47089498 49674247 49680587 54027677 54038687 63599888 63603924 67512011 67519216 67739026 67743365 80197750 80201125 82763048 82769947 86171028 86185966 88788845 88795900 89926812 89931745 89947023 89951991 94324620 94329231 101090882 101119417 113614749 113635205 114434554 114441485 115591243 11559…
780	7945217 7950368 8103249 8108342 13040569 13051529 17938814 17944453 36180340 36206291 47810897 47815545 47850319 47855002 54782095 54798051 69265164 69271556 72652770 72697249 74127751 74148891 74627714 74662031 80547535 80553140 81657381 81667479 86037187 86040836 98102167 98106777 98111386 98139224 98143853 98148481 101438636 101450232 106995195 107003519 113984554 114020748 132171489 132182211…
781	1428518 1434988 4070969 4092966 6367930 6378731 6930991 6945693 6990590 6995076 18245478 18254473 23084474 23094171 33448833 33454394 41025875 41040720 49815200 49819249 50151180 50161357 52605678 52615959 54914005 54925409 55235545 55256819 59557483 59561689 64403093 64408720 67496540 67502274 69534511 69543598 72521808 72528262 81102224 81109369 86198820 86207407 97706918 97719855 98699923 9870…
782	7963902 7968732 17510341 17531980 32965548 32970928 38934518 38938921 48058360 48070347 51173576 51178034 57212117 57216490 79865087 79869792 94156803 94167867 119940771 119947454 127180823 127195205 134757018 134777612 137794155 137798936 138938172 138944116 139684572 139698085
783	2775384 2787773 8559707 8574101 23030177 23036424 25445998 25450465 30664533 30670224 34584014 34593019 42497510 42506708 52583090 52594799 67472048 67479475 71763284 71767188 77599788 77604410 106382620 106392092 108970648 108974576 109377461 109382469 109737283 109750377 122591057 122606260 124101736 124115313 125206709 125211704 137978951 137988271 141406038 141416060
784	6638763 6647451 12270960 12281370 23927487 23946935 41105298 41108923 42490459 42493986 54176391 54180335 57109664 57112923 78446170 78452047 83075275 83083794 97888786 97905710 100028359 100034186 105156515 105167932 108454490 108460461 113574015 113586900 116005982 116017717 121936862 121942810 122151572 122155349 127366455 127423469 129749445 129759515 130160296 130240421 130512694 130524284 1…
785	2134021 2217172 4077663 4098405 5998916 6004974 18520239 18525845 24779797 24783637 32112282 32119214 34790934 34809283 41030806 41045718 47820193 47859685 52704649 52710328 61962125 61970933 67126883 67131481 68239963 68246117 75483791 75501279 93076962 93082202 98115995 98153109 101097499 101125224 110953621 110960750 111318031 111324327 111845581 111850242 113012547 113019055 134766318 1347838…
786	1510819 1520156 1954196 1961946 6021557 6025505 7873216 7886519 14585168 14592396 36185937 36211040 43855127 43859793 47244719 47252694 52781359 52784025 65049862 65064349 65253489 65262753 90322646 90331367 92473853 92477769 94072558 94078260 96517548 96522537 103500326 103505148 105711506 105720231 108712449 108725318 119100119 119132458 123252202 123259588 127633896 127645652 132105928 1321147…
787	8683180 8696964 9404679 9420987 11292316 11301591 11450451 11455476 21004337 21011818 26375562 26380022 40361154 40365424 54918752 54930199 77901770 77905426 79116684 79121536 82766424 82773358 89936678 89956959 117439638 117449534 117623781 117631242 125641418 125646795 130428550 130441480 134065826 134073544 134216164 134223041 136412730 136498507
788	2434947 2439647 8755409 8765450 27440060 27443783 54786451 54802442 58280257 58284165 74132425 74153220 87538252 87565080 94161562 94172669 104157862 104168439 105390053 105395517 111387681 111392515 122598685 122613225 127373242 127379140 127429368 127434228 131607575 131616018
789	298843 304681 5756614 5766410 8249692 8257425 9892328 9913966 11649702 11656683 21621574 21626444 23091247 23100659 30313197 30320591 36444749 36447080 41899483 41910556 50080276 50095809 52610578 52620894 55131877 55148961 66615534 66621142 68154251 68161005 69538816 69547938 73485746 73509788 74798516 74816147 87678548 87688227 88124863 88134282 98530666 98535428 99365819 99378619 111814263 111…
790	7280605 7286926 12870113 12878868 16134399 16140212 23306125 23314980 32421794 32426410 33159248 33169013 47718345 47730772 53549090 53556378 54744017 54759369 71008973 71016133 71548890 71554423 93561303 93571253 99421195 99429320 104200671 104204962 105400575 105406836 116011868 116022601 118571027 118575843 119560401 119583540 129693895 129698596 130164963 130169649 130174336 130245114 1302498…
791	8045384 8063257 20080253 20084502 23033152 23039434 26203333 26207896 29754445 29758192 31842080 31846908 42501830 42511063 54428536 54434231 55341526 55346297 78683986 78695787 82186279 82189591 82687960 82696870 84157481 84162352 108262913 108267577 113149412 113155771 115157987 115165167 117961986 117969193 120197877 120211304 120869600 120872629 127639139 127650931 133095902 133101243 1336343…
792	17157191 17161987 20480757 20485535 28780067 28792072 30869423 30876684 41002493 41015439 43149473 43163834 49216628 49239621 53580889 53585777 81792894 81799265 87543288 87570151 103241794 103246013 119108842 119139993 122270012 122278898 127385240 127439118 129753064 129763074
793	734486 739236 2142488 2150812 2225363 2233453 4313333 4316487 9407766 9424108 15746753 15755661 25777581 25797763 65014157 65019588 75488027 75492282 75505545 75509835 77472283 77477973 81240250 81243516 90583433 90623364 94141706 94144515 112169399 112180524 118069405 118074002 134109085 134113802
794	5030563 5042727 9898291 9918988 16350620 16358926 28822047 28833269 36012699 36015774 61224111 61234549 64336500 64346215 65258294 65267298 66416666 66420867 67587305 67595501 78731745 78734673 81968373 81973122 82047769 82058186 82931570 82938467 99711680 99725451 102605816 102609788 105716002 105724536 111821595 111837851 114143933 114155554 114722292 114736962 121842308 121846514 126828610 126…
795	9201209 9210863 11296750 11306060 18036689 18043503 18586637 18590713 24918703 24923564 28123209 28132198 34238689 34252486 38952575 38965004 41904321 41915469 50390018 50393176 62713777 62719861 82015229 82028148 93476850 93481797 95715028 95725958 101507387 101516306 130179023 130183729 130188435 130259267 130264009 130268751 138119479 138137286
796	8760131 8770206 19550113 19557616 21159330 21164286 26231202 26235748 34928493 34936615 37194010 37205944 57944820 57958113 73442967 73461785 79214585 79228171 79479641 79486202 79874125 79880884 82248118 82263733 85493807 85502761 100818024 100839436 119565785 119571188 119588955 119594394 119685010 119710068 120506303 120519448
797	5761314 5771144 8049794 8067293 12026536 12030201 24532068 24554841 28533722 28538518 31224057 31230028 50083214 50098782 50718276 50723921 55823573 55847245 56562164 56570762 58957170 58960585 61198236 61206434 62173022 62182132 64700289 64708332 73492760 73497179 73516837 73521291 74802004 74819670 85511373 85520146 90962327 90974734 106232049 106245357 111608721 111619557 118096106 118110150 1…
798	19032969 19045746 20250238 20254616 23310364 23319254 33163903 33173410 38878427 38891183 40767899 40771385 43718383 43728552 53552629 53559952 77908985 77914860 80454051 80459561 83991145 83995406 88817167 88827299 90588530 90594496 90598788 90627897 90633205 90637516 99425006 99433166 118539648 118556012 121246724 121253325 123774266 123798532 125249985 125254942 125686449 125691296 132610842 1…
799	10861314 10866102 16847245 16865717 20050422 20066092 25783630 25802738 28467741 28478055 53437109 53446427 58131948 58138854 63558338 63562815 79811770 79819292 82692180 82700938 100471414 100476361 102991196 102996046 130038314 130043150 137316223 137328089 137446622 137453342
800	3743548 3748298 24623712 24627791 42258438 42263634 47913762 47918069 53051613 53057779 56114199 56125293 69149745 69154081 70354716 70357211 72101144 72106866 76203505 76213670 80929988 80934634 95720959 95731170 103352216 103357595 104310438 104314615 111396975 111400283 119412496 119431256 119691503 119716605 126429656 126439486 130193142 130273494 135778617 135789304
801	2160325 2242582 3089564 3098531 9703960 9710938 15098552 15103295 19553550 19561088 21811928 21825969 29017035 29022927 34124804 34129768 34462233 34467152 61938952 61947990 73446422 73465275 75496537 75514125 82623896 82644857 82965360 82970377 85036095 85046069 96761152 96770788 100806203 100812199 106856648 106860741 111917189 111921997 119576591 119599833 126293866 126330799 129178336 1291979…
802	4041216 4050182 9675349 9678201 22477333 22504216 25994817 26006701 31102911 31109536 31973255 31983472 34968666 34978647 37375660 37381261 38708788 38717612 48957855 48966832 50578635 50591530 56909785 56914629 57698958 57705298 64342067 64351503 70673358 70678060 79220747 79234368 80635578 80640209 102836027 102842380 124877830 124889052
803	5427406 5454916 17910550 17916719 28127421 28136445 31993053 32010208 37929639 37934614 55830159 55852376 85733909 85738538 90603079 90609165 90614035 90641826 90647225 90652114 90787399 90808178 91409092 91417102 93448099 93452738 110022085 110027845 118546972 118563372 119905778 119919401 124973107 124977740 125351304 125362296 128502412 128505025 130630393 130653140 131370055 131380689
804	17415579 17423147 21366338 21378311 30700029 30714100 31361429 31372322 31825708 31829502 37839944 37867040 51664909 51671230 60437698 60450789 65485713 65490054 68074891 68080330 75373550 75393670 77490833 77493172 85498515 85507100 87002259 87006804 100822674 100843795 133852443 133857746 134921508 134926102
805	427190 435741 3106263 3118472 13318229 13342121 24538420 24560683 32843551 32847283 39974085 39978416 51424282 51430843 53745606 53749751 56118881 56130010 61202421 61210499 66750807 66756232 73504729 73528419 78005367 78015229 82420904 82432975 84928167 84938394 85515602 85524410 106238447 106251791 119417428 119435461 129775067 129782510 134167361 134176996 134983473 134992795 137524543 1375397…
806	73787 81603 6759591 6773742 26765877 26770305 50267000 50278656 64520344 64524879 77436170 77446188 82628719 82633561 82649710 82654587 88821987 88832154 116904307 116913843 119528623 119532800 123779482 123803195 125987729 126000156 129182936 129202596 130772078 130776811 138185530 138190850 140939739 140945201
807	9680993 9684866 16850997 16869315 22484430 22510363 22662011 22672514 23136361 23143888 31978855 31988417 33127559 33132275 51564517 51571537 53441507 53450860 64803451 64817315 71709344 71712454 85595865 85600655 94631765 94641303 104444875 104450037 109438732 109448253 109820631 109830482 123909584 123914490 124882618 124893876 126299474 126335923 132591455 132596114
808	3001375 3006137 3580204 3587158 3593998 3606639 11527574 11533450 40046718 40050168 45039226 45042801 46471369 46475927 53726341 53732190 56015096 56021318 63923391 63929091 67056004 67071700 72294079 72298165 76208758 76218705 87467525 87469233 88023274 88028031 90260957 90270744 92599541 92604219 101357416 101364390 108572268 108577258 119311205 119316918 119911889 119925548 130636617 130659400…
809	346578 355426 9707323 9714359 21818663 21832739 37846425 37852926 37873551 37880087 57125034 57139552 58391259 58409402 60584593 60625514 61943350 61952423 62569530 62575102 72446330 72460772 75378369 75398524 87615773 87636017 90618346 90656449 94733959 94741948 96765678 96775349 98476866 98483996 108752160 108756923
810	550928 568399 3675750 3682848 4045461 4054461 31185714 31201600 36545667 36559890 48962145 48971157 60056728 60075349 63083988 63097113 63350792 63371911 98990327 98995322 100577685 100592430 120118461 120122922 123266580 123273191 123526180 123531311 125555020 125558003 131463903 131468450
811	3111589 3123832 5434809 5462047 6010562 6016265 16882979 16892455 33360800 33363122 40227746 40243872 42746818 42752619 46936655 46957857 47418055 47428887 49224893 49247041 53129673 53134283 62159132 62162977 77441677 77451019 82638404 82659465 83933395 83936979 87222384 87226742 88051456 88060175 90791791 90796717 90812605 90817116 110068742 110073802 113352933 113357048 121415402 121430009 136…
812	10793103 10797701 10979064 10986728 28705914 28731666 30707265 30721003 48030221 48040487 51553431 51559515 60444023 60457149 69931242 69938266 86416990 86423088 89258420 89261999 98872581 98892224 105009090 105013494 109669408 109673524 115686505 115690814 116242573 116251474 118257757 118261743 122094100 122098865 135278624 135283736
813	4557504 4564141 9270433 9276375 12131928 12137285 12142147 12147241 18304194 18316416 35376850 35391037 42894822 42900066 44005428 44009979 46295155 46299963 55030834 55043055 78009767 78019331 84931251 84941320 93587954 93597428 93978961 93983769 111306788 111312485 116991562 116996202 119076759 119080696 122311221 122316073 131571120 131575879 132478361 132482772 133762599 133773892 134987928 1…
814	77584 85432 5908816 5916014 28851488 28855865 31741121 31750320 35612027 35621930 37859426 37886622 39458294 39471595 39538448 39552029 50272572 50284263 55508553 55511488 64441427 64451855 68819641 68829830 72453101 72467578 72606604 72614988 92623707 92628602 93381312 93385655 102384051 102395091 102574808 102582322 107203246 107207695 110935389 110944785 115360811 115390645 117172884 117180310
815	16118280 16122388 25287861 25292580 28236363 28241237 31135361 31165493 32469205 32478012 35583722 35591299 37665199 37669221 50214446 50220394 51466510 51471059 54183896 54189143 59495134 59504124 64810627 64824145 65174303 65179084 66365000 66370676 75121627 75146699 87360153 87363888 118438691 118444293 121314403 121324186 123175761 123179225 127905375 127911036 130327098 130338622 140837613 1…
816	3583719 3590573 7252179 7266524 12033654 12039932 16216939 16230966 21298744 21326714 25370738 25403612 35548026 35556922 48035344 48045640 48163106 48168070 48821444 48828401 77317964 77332171 89641926 89651690 90265795 90275245 91901473 91905788 101360830 101367840 114712842 114717606 116492017 116502448 123078786 123087322 126876643 126880500 131104471 131116801
817	351147 359854 1596612 1602326 22586834 22592835 23464011 23477675 46940627 46961527 58397734 58415606 60588964 60593613 60629920 60634415 63536847 63547951 63566725 63577122 77063551 77084526 88223367 88228190 89329148 89333189 90490199 90498286 94662014 94668454 101256096 101262835 104785868 104799724 128507473 128512779 138088441 138091646 139640894 139645164
818	3368181 3390776 17447238 17455904 35383934 35398151 40544347 40548531 49785956 49795179 60061211 60065713 60079862 60084399 60276603 60281465 63090932 63103828 63355138 63376356 63626771 63639287 70793524 70802192 77383074 77398743 97909950 97924209 99087111 99115508 102034176 102048112 123182625 123196170 127798899 127807811 137382404 137392865 141376584 141380504
819	13391370 13405090 16887388 16896899 26724353 26731145 28395295 28406579 32317003 32322116 46829316 46837649 47601004 47609445 47932269 47943395 82067352 82070981 90802860 90822659 93645293 93650711 94578796 94589800 104419011 104432391 120705866 120712854 124915656 124920487 137338075 137343158
820	2638751 2643423 9952704 9960383 25378159 25385600 25411063 25418539 39489185 39500309 55802308 55813461 76683580 76693041 98877465 98896728 105493356 105496892 111966813 111992095 112105937 112136145 117404583 117412751 120807097 120827793 134311951 134316604 141087844 141096793
821	3789925 3799734 7672657 7679403 7973247 7978478 11898889 11909103 17724516 17728084 18310044 18322301 21307261 21334177 21531273 21553056 29797286 29809109 41815336 41818533 50309866 50326016 65458880 65468740 89787078 89789584 99283603 99287607 109782602 109788900 111690605 111695401 135509023 135513635
822	927451 932237 7765239 7768543 24010038 24014791 28432742 28437106 38145461 38157870 43060196 43066775 43968417 43981470 44254831 44265004 58744514 58750397 62261224 62264907 68824476 68834700 72610626 72619045 79676360 79682384 85954263 85975418 89605737 89609735 96330904 96336450 107205397 107209882 110967737 110973022 113378526 113382101 114447767 114460870 115367919 115397246 117176127 1171835…
823	11864745 11876495 11959901 11964408 13852358 13855550 14358881 14364115 19498739 19505867 21229373 21234714 28413681 28418482 29572686 29577683 32473644 32482437 51110736 51119520 69637610 69651605 70478354 70488325 71358261 71373326 75126518 75151313 94749157 94755154 99829533 99852681 103758321 103762822 109462464 109473404 113901661 113910042 118336048 118340644 127803770 127812093 133937102 1…
824	7259110 7273489 15040549 15052534 18531218 18535375 19854561 19864993 21512919 21517755 25393041 25426015 31411398 31422045 35284003 35289623 35538915 35543603 56101464 56108673 58939035 58948431 65362968 65366858 70521865 70526656 77221253 77227643 77324902 77339144 78163955 78175033 79055911 79059094 94584735 94595069 96189178 96195282 109084893 109110832 111403509 111417028 115481784 115487777…
825	7649161 7655373 21539242 21558818 25918961 25923791 29087761 29102987 32174024 32178751 33790796 33795829 44929857 44943083 47286196 47298082 50863526 50869437 53318529 53324398 55384302 55426356 59726237 59741864 60598029 60638845 60683937 60695453 64147671 64154067 77068772 77089782 77634795 77640123 78480495 78485083 80949064 80963833 82278101 82284481 84454880 84462310 87289957 87293910 87514…
826	4483063 4500053 11201597 11226522 26597032 26607841 32125861 32130544 44466516 44469885 45615161 45620064 50313679 50329864 51787851 51792286 54975990 54980842 60070216 60088937 66667151 66670651 66988883 66993107 77386858 77390661 77402557 77406395 80775204 80786860 81567801 81572027 97914041 97918612 97928335 97932649 99092245 99120464 109303229 109313419 111484838 111488303 112597002 112602779…
827	8985051 9080418 46494949 46499001 47604712 47613033 67895018 67915195 71053422 71057338 73692657 73704916 76794531 76812488 83486428 83497680 84830845 84834907 85558542 85565652 85960317 85981507 89686890 89692816 95291221 95298579 120709224 120716124 124092584 124097348 131185840 131189294 135333625 135342359 137823489 137835824 141021817 141033628
828	9956500 9963990 11469018 11479619 19940465 19961695 23075448 23080114 24499323 24505531 55281984 55286760 65667188 65680667 70482865 70492871 76688111 76697343 87852862 87864064 88232853 88237042 110545199 110554451 111972699 111997451 113346935 113349967 117408121 117416219 119322323 119331215 133473388 133478201
829	11338218 11342144 11903420 11913426 14616461 14626536 19779192 19803963 34397121 34402105 40108939 40138728 50373673 50384441 53605620 53609811 59512771 59519545 73219607 73233845 81911994 81916598 97743185 97749194 101885542 101893050 105823185 105840630 109341864 109346561 115269843 115275262 123741058 123748938 133191091 133197601 133922961 133930214 137564283 137579411
830	5235889 5245850 9145488 9150154 13410955 13417615 31235750 31240330 31447401 31459396 34370380 34385688 37407702 37418043 38306172 38313327 44260251 44270370 49327430 49336886 49693312 49698204 50165568 50175391 59462007 59467811 59665551 59670805 68678139 68714696 72374397 72378185 86136176 86139556 89140320 89144781 112129198 112157118
831	496960 500333 524934 528928 2631468 2635143 11173316 11177539 18916857 18921595 22832640 22849087 25501808 25507942 28860074 28865493 32976161 32994348 43372062 43378115 55570160 55576281 57323891 57337226 61774799 61779932 99833938 99857042 104136491 104140495 110806960 110810128 111491716 111496093 112314759 112319470 125805076 125817964 126405080 126423417
832	6606890 6611586 8989808 8996161 9002587 9085209 9090355 9095578 33257013 33261521 35073230 35085938 35966314 35976907 44880868 44892390 49708856 49719128 50997885 51001537 58943678 58952684 59087742 59094194 71728257 71739696 77224405 77230830 89759985 89773913 91919268 91927942 97593964 97599940 109090283 109115940 111377468 111382844 113369855 113374259 127511012 127544623
833	7379824 7391724 9751871 9796465 16948157 16957949 19945044 19965643 26159873 26182943 27366424 27375381 37588887 37595632 55388576 55393392 55430665 55435186 62355344 62359198 65718864 65723717 84458546 84466011 87859258 87869402 96681937 96690782 104364183 104368956 105827574 105845055 105956732 105960089 128886802 128898269 129381242 129396476 131320617 131331241 132725830 132733691 140528279 1…
834	2736824 2749526 8609854 8621207 11207374 11232334 13358619 13363286 19173981 19178542 26152171 26156122 26601469 26611957 30467201 30471963 34375384 34390727 40115715 40144886 41213302 41217061 51270964 51274402 70432777 70443433 73226032 73240305 77394464 77410233 79279263 79283663 83037949 83042852 94487561 94496075 97921310 97935382 103418916 103437198 108524668 108530558 112288435 112292848 1…
835	21352597 21357297 26465737 26484261 29052598 29058513 34830472 34837833 45551171 45555922 56218134 56226142 59851550 59857436 64275994 64280441 67899923 67904848 67920130 67925090 70964476 70967769 73697306 73709341 76798729 76816547 77495481 77505623 101297696 101302408 112185261 112189883 120610210 120614574 122956870 122961855 135338175 135346623
836	3179374 3190231 3204971 3215072 7628856 7639339 7701108 7706954 9182014 9187595 23176353 23182881 24046782 24055768 24722621 24730847 34143985 34157536 36430416 36433007 44119834 44126089 50790563 50798143 58755425 58762806 79062231 79066791 81926213 81936852 84094671 84102103 92719748 92723892 109860012 109864832 122103302 122109943 125695914 125702013 128122916 128127632 128147015 128151649 130…
837	19786370 19810597 20912228 20918108 21839566 21848920 22839899 22856381 25826853 25831880 59442512 59448257 64242199 64260333 64723588 64729296 65024660 65029129 81246754 81254106 87984208 87989779 93408874 93419323 98708668 98713987 103948425 103963667 107595704 107608020 122352383 122377219 123279420 123285053 127514827 127518661 127548469 127552339 129733956 129738753
838	677811 681019 8218716 8223481 9007388 9013406 9018227 9100393 9105578 9110418 29927415 29937472 35189504 35193381 49282863 49296748 58783968 58798345 68682626 68687132 68691638 68719208 68723744 68728280 69090161 69106882 79501379 79507132 95168942 95176490 108553743 108557620 118418971 118429149 126918738 126921859 128891647 128903150
839	8626781 8634509 9759484 9803256 17607596 17611594 46779815 46793919 51651625 51660302 66487355 66499017 70438442 70448680 73307534 73347055 79512088 79515960 82451780 82456229 87413524 87419406 93457154 93462532 94289495 94298592 100398102 100410599 101580903 101588656 101872097 101879844 102754192 102765126 107720360 107731482 123980380 123991872 138464521 138474732 139414143 139424085
840	13609188 13612544 20294591 20305950 24608885 24619187 47091986 47100901 59230125 59246345 83426432 83431074 86740419 86747892 86873687 86882125 101995108 102006505 106356208 106360378 108297746 108302198 112620294 112626319 115049015 115054870 129822788 129847205 132510579 132536459 134879926 134884711
841	1901411 1918488 7634605 7644400 7771825 7775797 24726288 24734549 25202052 25205843 26164051 26186616 27370776 27379768 33072282 33077318 36229897 36239083 45896860 45901914 55397719 55439548 63145723 63150993 77803804 77806749 88067862 88072298 99966795 99971543 110694413 110699154 128674915 128688957
842	653520 657072 5185043 5190360 5516581 5525714 12611650 12653756 17217791 17222396 26399616 26404266 48009979 48020600 59169010 59177067 59207747 59219239 75586451 75602873 81035341 81045639 93413461 93423945 100058179 100062431 105370995 105374983 134447371 134453711
843	270312 281163 5956009 5961166 9023054 9115264 29904053 29908988 32243275 32248283 33699735 33719983 37422907 37430809 41329144 41342732 49289058 49302978 67909772 67930049 71501459 71506292 80372872 80377124 96527291 96534193 101645342 101649496 108220208 108230097 116833013 116841870 121683296 121688037 127522496 127556210 132715332 132722863 139475209 139480258
844	13685404 13701174 23179352 23185893 36663560 36670714 67984671 67989540 72238861 72241935 73314200 73353038 77863038 77874080 78991170 78996990 86899103 86903031 89905390 89913723 97073260 97078042 102758882 102769852 104884325 104897619 106659467 106661555 107726698 107736625 109500557 109505276 110499439 110510804 112386607 112395480 122869673 122892749 123986534 123997352 124582240 124591409 1…
845	6957992 6970373 7929991 7936113 14798916 14801692 21844015 21853404 22191883 22196564 58812597 58837766 61336682 61346571 68476711 68481370 88488679 88493472 97671370 97681110 98205831 98346129 98838212 98854405 99052550 99056273 103956126 103970759 105219517 105228645 115138175 115152185 122359185 122384057 140135578 140142145
846	5219604 5227849 12813780 12824185 13491283 13507303 18485164 18492282 36234053 36243274 52272117 52285275 52962846 52966779 58319618 58333126 58791025 58805445 60285927 60291864 62396746 62404646 62781019 62784669 68696144 68700669 68705194 68732816 68737376 68741936 69094435 69098578 69111167 69115329 120337245 120349728 138382418 138392677 139183432 139194638 139812663 139820212
847	108375 117917 25250554 25254973 27080941 27086994 29722565 29727177 30522413 30529668 37939389 37944739 59934287 59947083 66493395 66504721 87899510 87902575 89867519 89877812 91809956 91832071 94725001 94729623 104460303 104473656 120152960 120157226 125120309 125132304 132360098 132367325 139418933 139428824
848	12618495 12659734 22873348 22877090 28543042 28549638 32070213 32074958 34547431 34552589 47096260 47105076 48014594 48025250 54508308 54522325 57865023 57868763 61535505 61562242 66907409 66919459 75764006 75773650 79709936 79714857 101520145 101533233 103531972 103541486 110580605 110590712 112959581 112964093 120875566 120878184 122158961 122163870 122876415 122897833 126897859 126903740 13237…
849	1905948 1910122 1922756 1926950 8359924 8364927 11031327 11035751 17687096 17692224 25232734 25237336 40621554 40630659 42135177 42148455 44608577 44613148 54813525 54818201 69590362 69596007 72075302 72078259 82728098 82746106 85029970 85032996 98842791 98859014 117327406 117338922 137426744 137431696 137649795 137666381 140127178 140131511 141344362 141358090
850	1740380 1743528 5521138 5530305 8802018 8805999 12519491 12529644 30476601 30500874 32544974 32555796 37921902 37925818 51022941 51025818 53369056 53373889 53828462 53834222 59887801 59902113 75590765 75594162 75607222 75610654 96873621 96875758 105122818 105137351 105728785 105732482 112374136 112379251 121597132 121601550 123663280 123664815 129550876 129556778
851	9830730 9834348 27914184 27926124 33704211 33724240 41334979 41348311 58325570 58339113 64195993 64204957 97534601 97539048 98209283 98215324 98218456 98349443 98354525 98357676 102420652 102425826 108028801 108033845 108224937 108234862 115808635 115818038 116259663 116264355 130447381 130471719 130681172 130688605
852	1629315 1640641 3648365 3653818 5365133 5374179 36666984 36674173 43569059 43579523 49942450 49964815 50704572 50711541 70572303 70593886 72568893 72577932 84566338 84570749 89872784 89882260 89909603 89917817 100975438 100988776 125125285 125137316 135307640 135312601 136197417 136202849 136241760 136246788
853	113255 122294 20933415 20952645 58515601 58517614 58817724 58842770 61543884 61569680 62035056 62050911 69825737 69836605 70359554 70365774 76269025 76286360 79126063 79135829 85021351 85025732 96640140 96648658 97675894 97685669 105224331 105232981 120129673 120138589 140138613 140145116
854	1274882 1304351 5221212 5229445 11662822 11678654 17008618 17013231 25209463 25214700 39982687 39987012 61875400 61896591 68709719 68746496 69102720 69119490 71899897 71904372 109077397 109081252 120860324 120865115 138387352 138397647 139899274 139905163
855	12736784 12743011 32053917 32058973 58037724 58045032 84108205 84124494 91814739 91836509 100318018 100323869 110288637 110291467 117332998 117343668 117903117 117913247 119963813 119968612 124407384 124418960
856	3936071 3948806 24511538 24516557 29396831 29454791 32899601 32904598 41745794 41761285 42268659 42273216 54999234 55007089 59895399 59908933 69778451 69790503 75768435 75778114 76494704 76506126 86359179 86366326 98226992 98231747 98236501 98365286 98370060 98374833 103536437 103545987 122320565 122324600 122826928 122847211 129979222 129982994 130453047 130458732 130477416 130483137
857	1914295 1931143 2826273 2831378 7038235 7044766 25555505 25562456 32440616 32444972 35986236 35991021 37051455 37096372 40626348 40635057 47027972 47033463 64937878 64944427 66069613 66080998 71422394 71435398 82731519 82749513 87576175 87590754 88811074 88814162 93167851 93181844 103115583 103119988 104535915 104543455 107873047 107876072 108633613 108638196 109182739 109201523 112669514 1126738…
858	1282451 1311954 9552147 9555622 12524373 12533910 18898725 18903352 20644069 20651289 30997060 31010316 71887002 71890147 75599076 75615106 79130452 79140253 93256349 93269802 105125099 105139668 111139969 111148974 114472766 114479282 114895722 114898579 131683589 131689465 139611235 139619451
859	2941448 2946744 4243011 4252539 10626376 10630990 20157998 20162902 23150670 23164712 40718358 40726912 62242924 62247474 67135789 67140295 81115982 81126598 101209768 101228452 110340094 110348098
860	848759 856365 1577978 1582905 7091095 7096989 9378667 9389063 26864926 26873309 32983469 33001268 40804762 40809707 49948347 49970461 50707910 50714779 51182227 51198775 63821946 63831357 72573711 72582222 80421259 80424664 83949384 83970423 90339400 90343990 100981888 100995302 108436724 108445774 111464371 111475194 117832638 117838965 118078415 118083943 124667380 124671977 128180379 128184759…
861	3669469 3672688 5304129 5308516 13227285 13250407 13635895 13640469 14599273 14608001 14747545 14751135 20937827 20956833 29840655 29851132 30675649 30688505 35782897 35786089 37056337 37060752 37101289 37105739 38671852 38679041 46595045 46601630 53138775 53150405 69830944 69841847 69945009 69951755 70362544 70368799 76273482 76278511 76290852 76295394 76499477 76510934 87582216 87596830 9241351…
862	582893 598650 1673220 1680291 13527353 13535255 14179095 14188313 18161578 18172187 26047427 26051354 29402830 29411332 29460240 29467738 29609082 29614164 41112489 41125303 54099300 54103261 61879876 61901102 108482788 108487350 111707873 111717627 113223700 113241637 117866207 117885774 130464417 130488858 131341492 131346649 137605066 137627774
863	4871862 4912172 18509652 18515452 21705954 21718832 25472690 25477742 30287398 30291808 35275974 35280087 40257218 40279146 49397382 49404638 51333991 51339468 53378096 53382599 53868093 53870957 71143481 71148179 74456822 74468148 79002431 79007302 84810543 84815330 88113007 88119141 111726685 111733725 125765257 125773638 135056175 135059669
864	3658930 3664682 3732846 3738750 26111738 26124569 28987321 28998722 33026171 33030725 38757207 38763461 55514358 55519231 65526305 65531085 67442523 67451360 67486486 67491746 75169325 75180208 75931202 75940138 81465829 81474375 123919171 123924660 125616745 125620724 126101288 126113383 126942287 126956370 128090446 128095155 131580439 131591741 141130302 141143113
865	1157489 1166698 3010658 3016984 15107586 15119214 16007318 16010963 37069301 37111688 42201079 42202928 50342437 50351335 66075147 66086371 67779761 67784703 71686635 71691286 82444198 82447972 83507982 83514516 93602102 93607806 109187292 109191864 109206107 109210715 109490379 109495849 117492392 117497170 125306239 125317027 128132148 128135361
866	60093639 60114958 68628440 68637391 91803745 91806893 93197586 93210533 104091561 104096763 111144025 111152927 126909255 126914000 130694128 130698209 137132541 137137499 138267876 138312063 139765950 139771507
867	13234210 13256323 13824424 13828063 18273121 18282955 21436470 21445842 29417179 29473014 29845157 29855121 31501221 31506112 34117245 34121105 46845472 46849202 68362472 68374646 71779139 71784749 77592028 77595994 79540672 79564576 80288773 80297601 87882396 87886037 101214091 101232811 101596034 101603141 111678641 111684918 113031112 113055348 113226274 113244247 117719919 117741046 132066429…
868	1984069 1996951 4592153 4596455 4971183 4974005 14183216 14192469 14804269 14809568 19206934 19229529 26869316 26877333 40084330 40094150 46356636 46372377 51534955 51539415 60345446 60349950 60463633 60494898 61619862 61631287 68471545 68474160 83954477 83959589 83975546 83980693 87011116 87016145 90679732 90684608 92862400 92884729 108440994 108450080 117792293 117795989 127066728 127071126 137…
869	14604920 14613477 25219772 25226283 28246227 28252130 37766300 37771321 46909226 46916866 49852479 49873491 53144365 53156030 67611636 67613476 76283565 76299902 83267128 83271985 83779489 83786111 87731968 87746348 101381945 101386470 103371501 103374506 107791517 107803311 108685430 108689870 112742914 112755672 135001873 135019757
870	10424565 10429187 14234546 14238740 15010899 15016035 18050203 18060360 20439638 20446041 21274532 21280188 31869951 31874790 42904965 42909799 51976712 51990560 60370302 60381184 67935162 67939715 75175462 75185305 78715334 78724251 131926687 131935481 137610568 137633312 140561915 140574789
871	1852131 1856198 4876603 4881768 4916947 4921856 10323150 10336618 12191134 12206659 20553898 20560197 26240036 26244718 47569638 47581487 55291056 55296454 59675962 59688156 62641636 62648011 64949945 64966909 68308062 68313726 72932503 73094271 74462505 74473702 89982511 89995008 90248313 90257217 92853704 92858196 93437045 93442975 99776337 99782242 120032796 120052638 125312328 125322067 13442…
872	14754471 14760358 20097927 20105058 48835091 48839812 53062926 53068619 56542082 56548233 75935454 75944425 78400515 78404968 81469882 81478463 94083674 94088368 103057724 103063813 106119476 106124053 114959587 114964445 121714914 121720426 124049642 124054911 129207698 129215746 131439999 131444758 131585611 131596676 138860504 138881990 140950333 140976177
873	1162298 1171146 16047134 16055406 19670963 19682225 34224948 34229335 38927567 38931187 42566904 42573494 52546819 52551498 53645451 53654333 59307071 59312441 59877249 59882709 71138913 71141317 81456526 81461296 86726177 86730682 97605141 97610005 103082721 103093331 109196436 109215323 119498329 119505229 122292784 122297471 126705689 126722962 131430192 131435214
874	5103046 5114179 6921182 6926237 30759620 30767040 33800560 33804783 45046340 45054318 49857000 49862736 49878047 49882965 60098163 60103164 60119189 60123680 68632712 68641698 69128515 69139686 71022863 71028856 92747469 92752360 99458077 99479295 116095291 116100005 125873225 125891590 134246749 134258120
875	16169189 16180051 21440848 21450255 21799370 21805885 52970492 52975958 61091331 61102041 67041838 67048957 68266422 68279703 68365447 68368442 68377651 68380681 71581592 71584324 81159746 81164474 89722331 89728142 94409585 94418575 99704079 99707998 106756310 106768809 113257832 113265884 128643653 128650166 129322792 129334883 129622072 129628617 132070038 132077431
876	9837959 9842052 19211650 19233957 19761082 19770335 20736362 20742585 25120422 25123071 27113551 27126889 39032437 39045288 53161741 53182928 59593175 59616715 60470784 60501617 65542403 65552419 72936875 72941266 72945658 72950207 73098673 73103099 73107526 73112110 83964701 83985840 84558502 84562568 84677997 84687579 86428907 86444913 92866422 92888686 97690351 97695099 103048620 103053265 103…
877	31469080 31474418 34597533 34603452 53455430 53484164 86685352 86702149 87739406 87753346 101563088 101572115 129211215 129219299 135006460 135024075 135228683 135233477 138281946 138326236 139998048 140002800
878	89390 99296 32300365 32306333 36854742 36863415 38175263 38179013 38902804 38916420 39838477 39843059 42431076 42444416 48654441 48667355 52438018 52491546 66652328 66659928 84956323 84959815 124954922 124958705 131930933 131939763 133975858 133981449 137992837 138000133 140567985 140580523
879	4887097 4926950 8403045 8408048 8676870 8680060 14815029 14822630 15461760 15465098 25296892 25309965 36575117 36585790 37749913 37758882 49867485 49887749 57359632 57371358 58698166 58703772 59682263 59694075 64954168 64971167 74479194 74496979 77524479 77530429 78551927 78556540 86630068 86634934 89988538 90001070 106413887 106426428 121138882 121144412 123344394 123368720 126709232 126726541
880	12947716 12955504 16175273 16185040 19512723 19521235 62468779 62478537 86122734 86131992 86675213 86680306 99510811 99515590 114561756 114576633 140852226 140874337 140955083 140980704
881	25807564 25812405 28423085 28428021 47513573 47525362 57686386 57693323 59309627 59315032 63876800 63881363 67004141 67013284 67669705 67686807 69242691 69247035 70579760 70600934 72954590 72959629 72965350 72969752 72976148 72980551 73116523 73121075 73125987 73130424 73135411 73139849 77179495 77188725 85394121 85415184 88994927 89008710 97144934 97151261 97808872 97812771 100614128 100618762 1…
882	39384954 39388808 39590100 39595181 45050072 45057769 48996826 49007465 52445472 52456201 52496934 52505028 60109021 60128986 64075898 64080394 78094436 78107958 99462372 99483391 101953482 101962335 112533466 112543907 128924788 128972822 133294647 133317780 139989069 139993610
883	8478685 8484990 10062051 10076568 25174484 25182195 30038542 30043458 30833354 30840526 40441762 40452090 55587463 55601197 59828072 59834894 62755466 62774457 66151374 66170071 68371436 68383710 74043749 74054812 92727932 92738283 94413243 94422135 104246382 104252053 122195573 122200917 123349274 123373636 129789539 129801270
884	8489819 8494408 8581229 8586430 8904594 8915893 13758569 13762095 17877723 17881718 18659079 18667378 18803641 18815515 27138860 27151337 37794678 37799472 53166342 53187336 59598310 59621763 64029393 64041299 85861743 85872243 92533839 92540033 93282364 93292748 102868866 102873531 116560771 116569671 130056932 130061772 132979711 132989879
885	3997412 4011589 7551773 7555781 9471102 9473991 20656619 20662213 30882859 30899838 36035765 36040521 53461105 53489572 67975757 67980414 71152703 71155626 91578991 91597524 99291297 99296251 101567775 101576543 119829504 119835583 121754097 121758126
886	9360676 9368452 11576849 11581284 14915650 14921364 18576451 18581608 52464136 52510561 61724640 61732033 67730343 67734910 69818133 69822270 72081221 72091523 76646566 76656136 86287062 86296022 88169700 88174333 90457692 90463418 92554572 92558718 95672781 95679172 97580815 97587372 105889037 105895097 113284943 113294224 115793696 115801379 120236163 120242434 122711762 122714948 125529464 125…
887	20088654 20093473 25482356 25488103 41821621 41841874 48286084 48290457 72985260 72991282 72996444 73002423 73144593 73149596 73154248 73159229 74483928 74488272 74501367 74505730 97511577 97523594 100623185 100645936 101780712 101794376 102285250 102290298 108086652 108090926 112422766 112424139 113888027 113890322 119782388 119794064
888	3404280 3408877 5942174 5949571 6861109 6881205 7492194 7527802 7660992 7666752 12952049 12959705 19516908 19525455 19649637 19654069 20565628 20570346 30641037 30645751 32561075 32570641 46975265 46979852 53542769 53545994 54488585 54492801 62065314 62070127 62759110 62777673 63868328 63872647 66856257 66865823 74050098 74059836 75241650 75252605 85636628 85641191 100169223 100185383 104767916 1…
889	5573433 5581754 24738400 24743296 30268603 30278245 32183197 32187926 32497204 32500742 44650614 44654054 52839835 52845179 56365181 56409347 64734297 64740471 65183631 65190369 67008495 67017673 67674012 67691149 77184332 77193227 77663972 77666983 85399397 85420278 85867542 85877285 89001809 89015622 93288153 93297618 104527151 104531622 105527489 105532055 106288973 106294643 110078641 1100917…
890	21574449 21580470 21630804 21641835 22225716 22248367 26494998 26500635 27145184 27156780 30585957 30594209 32063554 32066879 51227464 51238512 55013859 55020527 86010497 86014977 91881064 91888152 94528453 94538886 103810237 103817361 112212333 112230949 112538942 112548959 116298407 116301174 126071956 126076641 130954414 130960465 133300328 133323497 134026950 134032582
891	34173759 34183962 40446317 40456485 56852963 56864334 60541928 60546629 66155210 66173657 71892969 71896455 83584454 83589417 89377015 89388772 104822172 104825945 112085962 112090795
892	5133424 5155213 8492025 8496648 16735276 16747886 17779992 17784432 18663364 18671466 26624464 26629322 33041567 33051206 36344517 36353912 42160852 42170364 52166174 52170361 61437368 61444653 63187776 63196007 66112228 66132543 73007218 73164043 85146286 85150627 88152359 88161266 96540678 96546317 101682449 101696261 107828722 107842239 115797181 115804900 116564950 116573894 119787335 1197990…
893	6866694 6871309 6885941 6889929 7495133 7498181 7530516 7533271 20979506 20989553 26965550 26970907 32565435 32575036 43490270 43509336 78457705 78469715 81672005 81685243 85077463 85090022 91583922 91602169 95042918 95070882 100177636 100192753
894	22723791 22726935 28217147 28223695 30791363 30795371 39207199 39212734 39739679 39746804 53708949 53718542 69445058 69461215 75263323 75274220 76651276 76660545 86291316 86300311 108239777 108244793 113289775 113298766 119357134 119361366
895	11364016 11371050 25848879 25862029 29043405 29048099 31833223 31837771 38517523 38522032 41825271 41845297 53120473 53125262 65592583 65598645 66510362 66521033 71164121 71174537 74492616 74510093 93467751 93472415 100628518 100650946 108745186 108748690 109869336 109880828 131061230 131066109 141225410 141246548
896	14490217 14500783 22230193 22235779 22252879 22257757 23234681 23245849 34419887 34436669 51004895 51014278 60923493 60928442 66861449 66870776 74714621 74734470 75247281 75257980 83628818 83632094 88370391 88377479 89381866 89393658 106534498 106540328 113821302 113827382 121058596 121062297 123675305 123678583 140869769 140890888
897	5577637 5585765 10180004 10195365 19921036 19925713 22955594 22958088 24019317 24028891 28555592 28561947 30273715 30282849 37162962 37167715 52325220 52342702 56369887 56372537 56413761 56416408 57458524 57463864 78846521 78850416 82857721 82865741 95052226 95077666 111340990 111348377 111868459 111872299 127213377 127217935 129703234 129708913 130082861 130106788 131413429 131424837 133221838 1…
898	5299195 5301676 6876198 6894279 8504733 8509503 16082637 16087192 18727263 18755864 20821869 20833874 26783133 26792801 30818669 30821855 39514834 39521196 43696173 43702826 61691060 61702865 64375579 64389729 94532870 94543154 108961255 108966091 115542110 115548331 130358345 130364583 132328600 132336078
899	7502996 7537579 11069777 11074437 23357968 23377398 27061409 27065260 29550180 29557312 32448863 32459846 39189495 39201642 45864233 45875563 49365401 49376519 50360293 50364809 75268037 75278969 102059433 102078023 109581266 109594617 124437309 124441171 124856116 124867394 127055364 127061201
900	5137817 5145131 5159336 5166342 6727979 6732387 8158971 8166057 12700573 12719248 18202752 18214415 25647627 25660154 26843496 26848836 36348977 36358407 38526384 38533354 41220648 41231702 49469591 49485938 51127483 51129735 66117041 66136959 68415878 68420678 82341889 82346196 94381522 94386541 103977873 103988251 105025588 105038333 106663555 106669822 110294199 110299855 110316315 110324561 1…
901	4744360 4749599 13858634 13867814 22241686 22262794 24489859 24494746 43495016 43513805 79519735 79530650 81678368 81691066 111069372 111082885 116892201 116896720 121674753 121679125 125153171 125162637 136279769 136322667
902	703686 714588 12767450 12773857 46687877 46706445 47331493 47336600 60003737 60008432 61843393 61864871 69447983 69463871 69552410 69571953 74720610 74725223 74739439 74744071 99211672 99216329 99810991 99815954 107657371 107684121 121901506 121913829 130089089 130111865 140176745 140185351 140245617 140253126
903	874068 884004 12787961 12795405 38471413 38479355 54679373 54687053 66253471 66261911 66516009 66526141 67345332 67352299 71223367 71235531 83181653 83190336 87760307 87772249 93914658 93920139 112297071 112301547 121005458 121009504 129296638 129304498 131838075 131855464 131869287 131883987
904	6615350 6623097 15159909 15171649 18287459 18291897 18732816 18760629 23362516 23367084 23381981 23386589 27098360 27109013 34189644 34192754 44617430 44627822 54710733 54720284 61979746 61984580 103452937 103463412 108581960 108598395 134126067 134130548
905	24023839 24033448 50913917 50926724 52329025 52346542 56379864 56423457 82861264 82869150 86459766 86464663 106081182 106088316 130714922 130718960 135350827 135373021 137811931 137815810 140051474 140064567
906	10252966 10268282 13665197 13671334 25653881 25666433 42578778 42586272 61518277 61527288 69348194 69352549 77540429 77551196 78899720 78912382 86501457 86510229 107547719 107552743 120395939 120400648 133482609 133494543 133505601 133518721 139245093 139263500
907	14081990 14087669 24354900 24377055 32079379 32084357 38086477 38097647 38379479 38387830 40210954 40219864 50757875 50762835 53510915 53526885 61845584 61848171 61867097 61869454 71380121 71383372 74729837 74748704 80536031 80541918 104502475 104508069 119861135 119868494 140190097 140257317
908	966988 973887 3991120 3994336 5150977 5171646 12704111 12722671 22921538 22928549 24817893 24821040 41227290 41237955 45624299 45644548 50416747 50436072 71229809 71240667 71339271 71345205 85549809 85554259 87654629 87660402 107741429 107746466 109220014 109238874
909	4976853 4981939 10804319 10810654 12791310 12798789 17667129 17674386 17800559 17806694 41355622 41399854 51687129 51691419 54715499 54725080 65654159 65657528 76302457 76320335 88241026 88246182 97449218 97452932 101404134 101409172 108933504 108938401 136284144 136288962 136327078 136331651
910	395934 409529 15165080 15176855 21858056 21871445 23372785 23391587 34884022 34891586 40306374 40312552 49658034 49668783 54093799 54096550 64837620 64856994 69557094 69576672 102542968 102547477 107663472 107689833 110521454 110524596 111634106 111645173 119654302 119664745 131826556 131832953 139253400 139269907
911	2872697 2887663 5282550 5287625 7191451 7199493 10043298 10047640 16110305 16114418 22760394 22771184 22791120 22803909 23870270 23876427 27730117 27734613 60524011 60528641 60932818 60951450 83185777 83194495 92842855 92848518 97027371 97032731 124641840 124645254 129301112 129308702
912	6787060 6797121 16574559 16599215 43616471 43638514 47019482 47023837 79330359 79334531 79403711 79409765 86652552 86658409 90007292 90015390 93486119 93500210 96168729 96179549 99410346 99415866 108585750 108589767 108602221 108606163 117314250 117321082 124630347 124636148
913	6029371 6045903 32890731 32895372 38383228 38391614 45560318 45578413 50620669 50630160 61851061 61872379 65195885 65206377 109224447 109229898 109243343 109248154 135357522 135379245
914	11112551 11118040 18458612 18463638 22934886 22945703 39779045 39799960 64843327 64861521 67753514 67767127 69614867 69620884 82804421 82822661 84703698 84708640 88404578 88410001 96877865 96888100 106439307 106484591 109266093 109271661 111201868 111211724 120181758 120185745 130284442 130292437 135163978 135173098
915	6840153 6851087 14418431 14427984 24360154 24381989 35894597 35899557 46480252 46488067 53514823 53518750 53530823 53534785 78193948 78204297 85543886 85547003 89357767 89362018 103142224 103145087 125445217 125456108 131817960 131822385 134816741 134837909 138993911 139001619
916	2879804 2893701 16581374 16604359 19901188 19911513 20412099 20416738 21249635 21262388 24126731 24140806 27023286 27034458 47226462 47230506 50009906 50016438 50419919 50439076 70135830 70145644 89048540 89058821 92933757 92937596 103699215 103710748 115517629 115520716 119659314 119669445 137141967 137146598
917	10694016 10708428 41360681 41365992 41404578 41409501 49386673 49392176 76306773 76311618 76324686 76329157 77364655 77373975 81950922 81955822 83710476 83714941 99908055 99911506 104585474 104596967 105102392 105112689 136293356 136336086
918	21863752 21876821 22101144 22105906 34864489 34874743 43621051 43643129 47109477 47133132 51796606 51804874 62102407 62105292 75403612 75426245 78818281 78824172 107273120 107287501 109234376 109252647 114884385 114890164 128388527 128400115 134953070 134964635
919	6156940 6169896 14992189 15002000 22940895 22950767 27290158 27301363 54003287 54012869 60935849 60939055 60954516 60957693 62974018 62988387 72118904 72122499 126239383 126256493
920	6791647 6801602 16490456 16503529 16778213 16785130 42914296 42918509 47038730 47053549 50225298 50232687 69233678 69238335 90011830 90019761 99918934 99928487 102213700 102225729 103784629 103801240 108593979 108610411 121355824 121365795
921	660584 662944 6032397 6037123 6048963 6053723 15673385 15712051 19905769 19916129 34736770 34744743 35841359 35847249 41775759 41783148 59376118 59382543 60705919 60723789 61502173 61510707 65201603 65211802 72212331 72218218 105686753 105689255 118002839 118022090 120299217 120315650
922	9120289 9128609 9219778 9228852 10700351 10714830 21400492 21425695 25692763 25700399 27054962 27058231 39783285 39804024 40027957 40037486 42277692 42288203 65090450 65095255 65221323 65233796 66948980 66954494 72415621 72424193 82808827 82813252 82827097 82831557 106444728 106450169 106490043 106495520 111206420 111216312 112492768 112506061 124018648 124022551 134402014 134411553
923	10347535 10361591 14423070 14432397 19479802 19489637 34522971 34527579 53522677 53538747 92583084 92591883 93756147 93768208 106128345 106133020 106208303 106211146 118755737 118764004 124451274 124457730 128809078 128815758 134229714 134232870
924	21256733 21269139 24133945 24147710 24320609 24343812 27028708 27039612 62980316 62994720 82125936 82144974 83719161 83722773 91029158 91043693 93937057 93952338 103704775 103716344 124941963 124948938 129230864 129254480 140364181 140370465
925	6677667 6682855 25707785 25729199 26633869 26645500 41371196 41414302 51832096 51850088 58241566 58250791 59427623 59438259 63771727 63782367 69958137 69980617 76315954 76333533 77369106 77378461 103680420 103684620 105107366 105117699 118946664 118949591
926	6906551 6911127 15679221 15687393 15716748 15723562 24631875 24637860 27431364 27435811 38320517 38325318 39322108 39339661 47115071 47138543 60710726 60728631 61023752 61027666 75189588 75204729 75410569 75414489 75433237 75437192 99226664 99233281 102534153 102538637 103550707 103570942 134676814 134706893
927	4523506 4529873 6588009 6592849 8422994 8426853 8430595 8438718 10373659 10392339 18594671 18599514 43826343 43833439 60944088 60962531 80236108 80250365 92493286 92514008 103520716 103526783 133031658 133048264
928	4103358 4109385 16408953 16413733 16781534 16788486 19484129 19493999 21405690 21430359 22880794 22882456 24325669 24348907 39991207 39995156 66424824 66429438 93005291 93016901 93761144 93773240 102218618 102230372 116200508 116211508
929	1111127 1120943 6040453 6056901 26505469 26510569 27311564 27316074 36955743 36968168 37957987 37980418 41779547 41786901 48844147 48849126 53839557 53851899 67157429 67190684 72830833 72839850 76452400 76464774 82888754 82895731 89520923 89555667 96718560 96726767 101269415 101273954 109045612 109055850 113798911 113808860 118007466 118026452 129235443 129258457
930	10146811 10164872 12437937 12441727 22815364 22824112 23653797 23656868 24670286 24674205 25696386 25704057 26811814 26817990 28140817 28152225 30085883 30092702 40032466 40042030 42281963 42292207 63776417 63787092 82817678 82836018 83676918 83681394 91036416 91050981 100910786 100928338 106455610 106500997 134544780 134551788
931	15690603 15726516 19072893 19076309 20199447 20236992 53590301 53598358 61050109 61057395 70386404 70392606 75197918 75211669 75894335 75912831 78791427 78805338 103688718 103694307 108339345 108344052 127082132 127085927 134683429 134712047
932	6332281 6344065 21986506 22002136 26823716 26834288 27645352 27658527 51516331 51525997 54622223 54642009 81432130 81437001 93940736 93944434 93956047 93959780 100460181 100466506 105077034 105083830 114037548 114049787 117000542 117003729 124300834 124306497
933	9324459 9333221 10839482 10844380 15396133 15398744 25712060 25733123 39308240 39315272 51039616 51058003 51836412 51841346 51854439 51858896 54151285 54155977 64461170 64469980 84633273 84636019 88640061 88651871 93008042 93010813 93019682 93022488 97163526 97186329 104480756 104487003 116206853 116216984 123207632 123212022 124428953 124433197 126770348 126792422 129714291 129720558 138498116 1…
934	13729841 13741916 35861820 35869166 37012514 37021625 39326707 39331131 39344204 39348647 46006929 46025063 67163165 67195625 69188318 69193013 75421917 75444282 103554236 103574507
935	6314274 6318988 8433963 8442076 10088933 10112573 36565213 36570247 40418526 40430714 46459762 46465738 54985293 54988518 64571893 64577891 73188947 73195829 92498121 92503322 92518878 92523874 100953720 100959283 102187345 102200818 105900145 105904718 123231821 123238089 126448822 126468280 130702131 130708708 131516715 131547159 133035341 133039626 133051983 133056304 140119888 140123547
936	6061778 6079160 10440520 10445151 20204220 20207577 20241248 20244282 20452043 20461875 27161840 27190769 37345029 37347987 41993494 42003132 49832317 49842967 73937496 73957356 94132448 94137150 95141285 95156294 99745026 99758906 114485366 114491656 124060071 124068427 132748567 132757817
937	1116369 1125540 31638205 31648130 48104330 48123241 61356006 61367296 65561753 65573190 72835112 72844164 76458281 76470706 82892151 82899163 89525825 89560356 91361227 91371975 93700767 93707731 113504922 113509757 115030438 115040001 120062727 120065644 140895484 140919473
938	15494658 15507627 22819536 22828319 26408594 26424922 26881345 26907353 28146372 28157815 29174448 29179972 45061675 45087096 64591362 64596360 78701275 78708935 80427996 80441670 88644918 88656763 94778893 94784683 112425558 112428571 117006835 117011140 134548117 134555161 134652667 134660260 138504263 138518316 139163265 139170134
939	29226102 29250073 37016589 37025735 42657349 42668306 52980977 52985439 75898849 75903382 75917375 75921943 93013584 93025294 125335589 125341209 131525039 131553861 140632788 140661199
940	33808736 33832283 38429060 38441409 62956022 62961159 70542079 70553076 87330495 87343176 87889499 87894902 93948132 93963513 101825678 101841406 105080311 105087143 105760198 105779352 113514181 113518884 130762114 130767168 140999577 141011544
941	9328826 9337556 28567799 28573960 51044069 51048542 51062486 51066994 51845707 51863271 59399490 59403495 61063008 61072646 64293525 64296719 64465661 64474318 76829171 76840410 105963391 105969682 110104121 110113980 126774254 126796364
942	5863011 5876768 18377244 18386567 20211316 20247672 24704465 24713702 27168188 27195735 31683724 31691503 35865448 35872829 36702810 36716584 36730418 36738252 38026455 38037944 39335554 39353089 46880568 46887118 58861152 58871403 69005272 69010398 73941518 73946482 73961413 73965771 90023250 90026603 91365946 91376729 99300699 99307812 117647024 117654221
943	1130134 1139098 28295155 28299868 38634366 38648962 72779398 72801450 73192254 73199171 77732674 77739522 84076021 84081056 92508127 92528316 102194494 102207754 133043592 133060104 133659803 133668442 140755478 140795214 140901526 140907322 140924671 140929704
944	3526190 3530414 6066521 6070144 6083953 6087626 17487180 17491447 20456539 20466406 30326143 30330678 41998612 42007832 60830307 60844113 74064609 74073597 85786746 85797599 123929828 123935718 124444275 124447841 132033291 132046754
945	7443038 7453849 11968694 11981470 21239696 21245047 22729971 22734411 23490497 23514368 31642375 31652098 48109180 48113860 48128009 48132708 58881013 58912448 61362744 61373728 62130661 62134799 83840105 83845610 94054464 94063677 97734081 97738839 105766424 105784197 109396194 109406929 117384236 117386950 130722817 130736891 140639186 140666710
946	13437924 13449088 26887942 26913499 40778349 40786417 44657361 44660605 45067702 45092839 85586820 85591371 102661320 102667515 110758069 110766300 118501470 118517315 126189189 126197391 134656401 134664078 140695635 140718045 141005301 141016399
947	236684 249335 9572917 9578039 11832753 11842173 14196888 14217043 20894619 20903887 21496202 21500598 22268628 22279176 28889014 28895394 29231927 29237771 29255928 29261807 39606663 39641799 58866827 58876418 69801303 69804353 73952471 73970993 75907915 75926511 76223499 76230896 76835602 76845523 95651886 95662771 110822504 110834792 123681892 123683502 123892002 123896604 135704710 135718946 1…
948	21780931 21785922 33815173 33838132 54298087 54301720 55107776 55120229 67325129 67332550 71492082 71496988 80975840 80987211 86344526 86347286 94147274 94152173 105909060 105915516 110870317 110888192 115251517 115261061 140761992 140767534 140800301 140804968 140913318 140934681
949	17167 46953 144742 149585 5776018 5781196 10208238 10233200 10642516 10645576 51053014 51071501 55301592 55313633 58888253 58917986 61067505 61077178 63734755 63753693 69356881 69359400 73673922 73683535 78024445 78045769 83685403 83691681 87833246 87843721 89022558 89026580 96551574 96558799 105090574 105096700 105984305 105989410 110108813 110118708 116180040 116190924 122986046 123025049 14104…
950	7447738 7458583 14635560 14646441 19723590 19727092 24708812 24718084 38120303 38123813 41933088 41970991 48074675 48085567 52926382 52933309 54043493 54047228 78409280 78418278 94674489 94680297 101935135 101940694 107930392 107939098 111370243 111373909 114969115 114980807 121702267 121710341 132391717 132396783
951	1134282 1143280 14687870 14704414 24901655 24907053 43073126 43097982 59699987 59713818 59817930 59823161 62881829 62894047 72783638 72805725 77998239 78001876 97082375 97093328 103926807 103938357 108073295 108080952 109400950 109411721 127994442 127998867 135710570 135724842 140702056 140706817 140723130 140727919
952	5889029 5899217 6075186 6092480 14203076 14221927 36503198 36526836 48909760 48921411 49762377 49767047 74069320 74077907 92677030 92686777 120945344 120965564 125170889 125176474 135634575 135639404
953	10565484 10569975 23496806 23520106 48118541 48137408 59018674 59040524 94058828 94068076 130729844 130743949 140772393 140809863
954	26312 54704 21586053 21598572 39124582 39135074 46852769 46866898 59099342 59116022 99028814 99036046 103841415 103853341 108290018 108294137 108761390 108765952 110762232 110770387 130605845 130614628 137762367 137778707 141050980 141060508
955	11837143 11846383 22071069 22075357 29243615 29267686 39610177 39613711 39645343 39648912 40836794 40838945 48079375 48090302 49640289 49647511 51942386 51945383 54822701 54826803 64432080 64436897 68192270 68204989 68485869 68494764 71278779 71289881 76226156 76233228 84740080 84744052 86585421 86589855 94457264 94470798 104860931 104864161 118116183 118120294 118490963 118496511 122994852 12303…
956	36508191 36531864 39103509 39118710 41292325 41318312 41939589 41976334 47556729 47560682 61784858 61795082 88104790 88108988 90359204 90372131 94789470 94791952 103931628 103943214 108314083 108317468 110560364 110569038 110874657 110879017 110892563 110896959 131736536 131743732 133732168 133736852
957	1198560 1204887 17621421 17625296 44162003 44181792 53102291 53104581 63738239 63757050 69205863 69215627 73678424 73688072 106675693 106683448 111749605 111774859 121454520 121458569 129533928 129539443 140713543 140733007
958	2516354 2523066 3129606 3156994 8269397 8280591 10281123 10297897 12538531 12548457 21688022 21694165 33265759 33268801 37548467 37557845 81784470 81788814 92695499 92700708
959	19052660 19063188 19730419 19734678 39600017 39603375 43078162 43102644 49737729 49745877 59023702 59028749 59045582 59050664 90066985 90081776 121725353 121735385
960	68807425 68813647 69907701 69912620 80381265 80385307 83635233 83652060 85270704 85282279 101727603 101752780 123946891 123957846 137843334 137849550 140465560 140478697 141264046 141299416
961	16759071 16768844 35631392 35651908 40461908 40486598 41298898 41323771 50536720 50543735 63587109 63594411 88506014 88529212 94261080 94271239 104235266 104241408 107946277 107960307 111454933 111459810 120548333 120552937 123761102 123767968 135046839 135051691
962	11993224 12006371 26577830 26587620 40601410 40605490 41513126 41570287 44166096 44185920 46304574 46317000 46855470 46869588 52081960 52105984 59103415 59107507 59120125 59124252 64658956 64681440 81168944 81174026 100897464 100904134 118288218 118300248 121854247 121865051 123118285 123130766 132932974 132937473
963	39617244 39652480 49012570 49026327 59331842 59338937 68839660 68876209 94464155 94477461 109568197 109572369 121782541 121798386 131896519 131906706 135468632 135474752 139448923 139457647
964	3137073 3163074 11796841 11815210 30000929 30020716 40734319 40744339 53243602 53247960 59033797 59055747 66770089 66774353 110883376 110901354 141065174 141077552
965	4656098 4678232 8653798 8658868 16982946 16996563 25836401 25843159 30847265 30859031 41478964 41496480 42038138 42065057 50022544 50047721 63894195 63909150 67538275 67546531 78029758 78051043 85457822 85463177 93511361 93516323 111755880 111780536 124830916 124834301
966	12544817 12554116 21956005 21972297 24823876 24849270 26704723 26717442 30458943 30463196 57631875 57645832 67358876 67362861 67648928 67659798 74896875 74920760 83696824 83704457 85645480 85656869 99193260 99202565 101733939 101738737 101758065 101762883 110774475 110786679 140472693 140485040 141271035 141305392
967	41521594 41528854 41577372 41582859 42757798 42792555 43923394 43942745 83830984 83835826 115280028 115284296
968	23206858 23222166 41861099 41871129 59303514 59305292 67114991 67117895 80599167 80608184 98605093 98614023 98967562 98980004 101702560 101716376 115462098 115472163 121744283 121749310 121786550 121802017 123123868 123136385 126081011 126091561
969	10000983 10011439 14388443 14403757 16763666 16773474 35636283 35656834 40467486 40491775 40563108 40578833 41617171 41684335 50539870 50546817 69025066 69036847 88510916 88533829 91135863 91161872 94265724 94275918
970	7463800 7466674 16988798 17002450 26582447 26592272 34002519 34075197 41484190 41488280 41500774 41504883 42041926 42068880 42409035 42420761 52085669 52109728 59111599 59128379 60733989 60744632 100900723 100907429 109322943 109332447 111352443 111361719 141071343 141082492
971	12286240 12290441 12689130 12695664 13182375 13200213 24829286 24854715 28058250 28070570 31706970 31718136 38339285 38345292 59335310 59342440 68844641 68880590 81697416 81718051 92789394 92803860 98579977 98587381 101745740 101768194 112519507 112529385 127003316 127020253
972	11800387 11818533 21058929 21066377 24594502 24599005 26334684 26341286 30005698 30025130 39719403 39724001 41535310 41588118 49442094 49447969 55523699 55525623 115937648 115947240 119052065 119055904 129505300 129514906 132830366 132834322
973	13998552 14003276 18258864 18263996 23128171 23132425 33178326 33210021 36754145 36758865 39298336 39303485 39915975 39925777 40569584 40585344 63896713 63911631 69158177 69162831 69722628 69727441 91287528 91292412 98921723 98933864 98973577 98985118 130014629 130023663
974	3443301 3459416 28950521 28961098 39935052 39944110 40377005 40390247 41621899 41626673 41689098 41693886 42349894 42386560 50290015 50296170 74903039 74926959 92094517 92102539 99197742 99207082 121692623 121696120
975	5315936 5324903 13937848 13942660 33853890 33864493 34009196 34014387 34080356 34084851 37386191 37390990 37776098 37781554 42762244 42797036 48611231 48623820 57522638 57533449 60739877 60749603 114844488 114848925 122206177 122211762 124526724 124535837
976	13077592 13083642 34844480 34854812 41492370 41508992 41865734 41875839 42415829 42426125 56654319 56672182 67239598 67254750 80603482 80612534 97938236 97965718 102482697 102487490 110845953 110850811 130811180 130817285 134134830 134140459 140456785 140461275
977	13187393 13205266 23773345 23787592 36745529 36749951 43589334 43599263 91140723 91166416 100291512 100305414 102491619 102496141 122234029 122244952 133011026 133022038 139484807 139488678
978	18403342 18415236 30535498 30542770 52141824 52155000 54462536 54475968 61243794 61248030 103652262 103654995 105788612 105796045 107238320 107242879 109327805 109337202 111356641 111365660 112807900 112822248
979	35019321 35029904 42204743 42219153 42356291 42391991 42592170 42600520 48853878 48857894 70001022 70005869 81702185 81722855 88440521 88454227 92780689 92785467 116338225 116348236 123094798 123107440
980	41632822 41699015 53202731 53210361 106137510 106144547 115942120 115951748
981	4659464 4681572 19453663 19463855 24105052 24116537 26737590 26744870 28601261 28605986 33181773 33213419 34019165 34089123 34850173 34859831 39920494 39930331 41242068 41250735 57527364 57538210 86079242 86089367 117023053 117027985 118411807 118415419 130016823 130019036 130025888 130028137
982	11711738 11716316 12361053 12368163 27962612 27967130 50293008 50299198 52146868 52160079 93796254 93815063 94400472 94405224 116549324 116555138 116816952 116822746 132856934 132865965
983	14326281 14334579 19529737 19535380 24677945 24681783 25973939 25976187 33858937 33869178 42012403 42026989 105791937 105799406 108038630 108049291 133842580 133847739 141180458 141195611
984	7115738 7126843 13276043 13279801 18604115 18617195 32278697 32290174 56659099 56663454 56676605 56680979 64171751 64184218 94009761 94032805 97944963 97952154 97972480 97979313 121882018 121889014
985	42211960 42224983 43360224 43366328 87110188 87126438 87811030 87817383 119875500 119880156 123379737 123382507
986	8131290 8135262 8826416 8831265 24109917 24121437 46965997 46970764 68502971 68512436 107750876 107762500
987	2487083 2498038 17707303 17711693 25043841 25053793 39228692 39236761 57404876 57416211 60134388 60179623 72267434 72276642 76337933 76377075 87297482 87308053 121374122 121393849
988	14130656 14146251 17837591 17852537 23535544 23559827 34898557 34909616 42019294 42032239 42089226 42103641 50258830 50263119 53206387 53214052 70531158 70536775 72001931 72006679 99178436 99181798 103657632 103669436 106564090 106574006 110032905 110037690 122686092 122690961 129353671 129368039
989	30164795 30170338 35171518 35175562 41246783 41255240 86107721 86112574 128099565 128111949 130021249 130030386 132999388 133005548 133137574 133149450
990	18610238 18622295 28905765 28926032 36763463 36777479 41441991 41460675 66717679 66721447 93800784 93805333 93819623 93824207 107149888 107160131 116552074 116557924 124171288 124175973 129726329 129730249
991	812870 817053 14329478 14337693 30615830 30622359 35565363 35574940 69251197 69259416 72404740 72410163 105601155 105615412 111095334 111099062 121149000 121159440 124357436 124361811 127094942 127107139 131491622 131504725 141187636 141202881
992	43838975 43847710 56667808 56685352 57409977 57421347 62289405 62311710 76105320 76142306 94013953 94036947 97473907 97485194 97958926 97986099 99314590 99319109 106690688 106694363 116399238 116403145 123853502 123873656 124244262 124252656
993	14715933 14732567 38591197 38605377 42095364 42109814 73883412 73911492 84713184 84726997 96565559 96569928 101900103 101913585 117660726 117666145 138553326 138554789 139074964 139089694
994	30347125 30355892 50024797 50049854 68784284 68796194 95420714 95430322 115984936 115995792
995	11181613 11192581 21168700 21174056 25050788 25060596 28105015 28109822 39232760 39240818 60140141 60145657 60185411 60190962 72271759 72281002 76341973 76345309 76380881 76384194 103864394 103896215 113213329 113218700 121378992 121398755 123666322 123670866 128751729 128755507
996	12346842 12354164 17844804 17859785 23540296 23564246 26665269 26672162 72381814 72385915 79273563 79276501 97372014 97378278 131497394 131510533 132053252 132060211 134181673 134184390
997	41880713 41890479 49723180 49730923 83850291 83863880 94925945 94945328 101167901 101181778
998	1587586 1592292 14723242 14739911 41446839 41451202 41465170 41469584 42922351 42936106 93809883 93828792 97478724 97490046 123858083 123862302 123878273 123882528 131028985 131034304 139082236 139096997
999	6445203 6458667 14467053 14469785 22398211 22429412 23398777 23406183 40940821 40951920 54991591 54995549 67086149 67096794 92433332 92440876 101461005 101482022 103766972 103772618
1000	24063974 24074594 32909381 32922046 34406921 34411437 62293927 62316267 76109847 76114393 76118940 76146858 76151434 76156011 108144839 108148253 124249222 124257131
1001	2843789 2855555 6190468 6197110 11186157 11196422 27945319 27949963 51391890 51398271 51695548 51705118 73888470 73916176 92608876 92616373 97103398 97110854 103871830 103879286 103903682 103911174
1002	514929 520178 35097745 35103971 61081841 61086810 68909857 68933006 88178694 88183604 95425618 95435121 97628581 97635715 100694061 100698977 101173966 101187879 102016979 102021989 115990577 116001048 116860236 116866714 121280902 121285797
1003	20999164 21001801 42298248 42308857 50767345 50774017 60151902 60196841 76352212 76390504 84522635 84533410 123868460 123887527
1004	22405657 22436893 35405289 35415176 45470054 45490703 61135354 61140381 92941246 92955185 101465856 101470727 101486912 101491827 120428882 120431565 123685172 123689346
1005	15437505 15443635 35358350 35367660 40945430 40956564 41885845 41895160 66682465 66691680 94930157 94949575 113850685 113854870 121805884 121816946 139288529 139294399
1006	764094 768826 1882007 1892272 4125770 4135751 24397287 24405075 34276773 34328856 40189439 40196101 41456083 41474321 65310302 65319242 68176295 68181382 103886741 103918665 120880718 120885036
1007	48931677 48941053 119227833 119236254 126884304 126887406 130407055 130417844
1008	7303766 7323460 76123486 76128052 76132617 76160587 76165188 76169788 116863143 116869657 136531730 136607808
1009	16014443 16031469 20263409 20272648 28939324 28945549 38724286 38728728 49157612 49172195 51395207 51401440 61040397 61045437 92612043 92619547 101475597 101496741 108833667 108837609 109478569 109484594 118319712 118323571 122546514 122556307 125007331 125021205 132143405 132151878
1010	3040528 3054900 11918763 11940066 22345981 22372972 24426476 24455321 35833270 35837379 39952032 39959654 41259069 41268843 44663599 44675665 64221676 64232332 68915134 68938318 73744364 73769011 129634562 129649147 132966505 132973262
1011	23189430 23198622 24787304 24797993 42303576 42313980 64511167 64516008 71639366 71665568 84527797 84538607 121812320 121822027 128337058 128347849 134864429 134872306
1012	439371 447739 10502610 10507570 16157020 16163553 34281603 34333721 64775036 64778597 102089550 102113539 116621696 116661456 120109596 120114191 124463838 124468565 135302934 135305308 140404303 140417463
1013	35362865 35372210 44014299 44024816 60754377 60784118 83924391 83929041 107557386 107568158 125828890 125833383
1014	4130819 4140439 24401726 24409327 24434263 24461559 28579788 28583234 65314604 65323579 67022147 67026925 68953644 68956207 70614304 70633879 101339421 101348700 122328545 122340706 126385494 126389031 132147995 132155900 136536563 136543062 136612677 136617811
1015	1440944 1446084 15881079 15894782 18794672 18799298 63988313 63998914 64008856 64019522 66875003 66887250 91075912 91097352 91471485 91482408 105803018 105809389 115654736 115658758 126972041 126978848
1016	45162666 45167583 76137183 76174389 93132944 93143229 102589496 102592813 105921431 105927850
1017	20393359 20398288 25538961 25547436 49164638 49179256 53329951 53335338 66269875 66278909 83667675 83672432
1018	11923675 11944721 18854303 18857850 22351782 22378808 24212819 24218400 31657296 31666361 41263884 41273333 52989631 53005794 60761282 60790081 64529308 64540818 73750171 73774488 105668242 105677856 127835066 127852350
1019	13765512 13777229 14007645 14013943 38127100 38133558 51765837 51771525 85726651 85730512 97037652 97050260 127222292 127229829 134868535 134876135 136547914 136622704
1020	461608 471146 3712887 3723426 23798821 23809607 50070734 50075720 65752363 65767605 77002659 77035627 80015039 80045774 116625893 116630417 116665689 116669958 128410517 128423414 140410695 140423891
1021	32504131 32518577 47358480 47365354 70223201 70228262 73550291 73572838 105805807 105812214 108378489 108388439 120683382 120688870
1022	3626152 3638036 65447262 65453141 70617825 70637168 89814796 89819583 104191117 104195955 114901416 114905038
1023	7983441 7985016 27627831 27632205 39565050 39578019 48861652 48865928 52859422 52872856 53271946 53281088 63994217 64004407 70010314 70012753 91080734 91101761 93192942 93195259
1024	10512075 10531802 13539134 13548781 14040262 14061427 44131276 44147645 70345368 70350296 127702433 127720613
1025	14020124 14031055 19639909 19644787 21071998 21117399 23893068 23902493 66274568 66283344 77011168 77043266 81895172 81903866 100336934 100343512 105862774 105867415 113675781 113686700
1026	14552079 14556613 29157139 29166253 31661774 31670660 50666463 50670012 62125454 62128074 67380720 67397136 68099329 68121628 79887531 79889519 83286569 83300981 102711216 102723206 123415807 123420630 127839110 127856195
1027	14010658 14016991 18675500 18698093 18774735 18785446 38284508 38292704 130781167 130787901
1028	23804055 23814876 38985465 38995381 65756167 65771444 80018877 80049559 116633282 116672859
1029	3848787 3858378 31598002 31611273 32660251 32682747 46101210 46111856 47361907 47368811 48984464 48988116 52850314 52854997 71260942 71273290 73555277 73577327
1030	7986587 7990529 14026265 14036151 25512789 25518649 78489559 78500845
1031	7575349 7580149 19359054 19403326 21077010 21083281 21122446 21128752 27823347 27832175 35244454 35256514 69361828 69367201 83158884 83170848 91852384 91857164 93730122 93740059 112718620 112727682 114537324 114546106 139889707 139894828
1032	6290480 6298813 10516691 10521411 10536453 10541208 12968137 12980757 13543875 13553315 14046642 14051273 14067318 14071796 22971399 22980428 33874465 33897571 37395501 37399159 42319057 42329470 44133726 44150130 108899154 108912732 110469609 110480790 116377917 116385233 121198977 121203816 127706877 127711340 127725088 127729587
1033	480073 484013 9542090 9547299 18444152 18448361 19642411 19647242 51325126 51329902 54830735 54851787 78645985 78649121 107352063 107391565 113457547 113464743 135062880 135067601
1034	3853119 3862744 32666635 32687951 40609517 40615979 54160365 54164790 68105212 68127216 77414187 77425294 83294003 83307978 131957907 131960607
1035	6687507 6691048 18680007 18702432 25346475 25358798 36145761 36155931 37266289 37277199 38618006 38626319 52528836 52538109 78494218 78505539 104718404 104722960 129577801 129581311 133828180 133835547 138352218 138359034
1036	2388512 2393248 21089711 21134286 30927831 30941737 55527496 55538542 74514480 74565161 90474306 90478031 106697828 106701423 114497646 114504623 116367042 116372945
1037	17495553 17518289 23454570 23459399 25153997 25164682 96008365 96013126 117769962 117774850 132450485 132458252
1038	34725319 34731493 94187158 94198629 120978166 120988892
1039	19361684 19364583 19405991 19408736 24927931 24963570 51867671 51906215 74393607 74412736 92295268 92298854 93673946 93688172 112723141 112732234 118619012 118641063
1040	5617319 5654136 10526530 10546002 12974113 12986768 13655805 13660667 14057072 14077615 28257126 28267989 33538534 33544540 33879463 33902070 42323927 42334399 52533010 52542318 80860208 80869337 80905649 80911341 127028832 127034178 127715804 127734087 138355329 138362181
1041	25349348 25352241 25361701 25364629 91424265 91428440 106186507 106197518 107356256 107360495 107395794 107400048
1042	4058904 4082597 10751020 10761728 12962927 12965526 17196352 17202555 17499497 17522268 23323653 23326314 77419537 77430679 80744774 80756458 117043784 117054152 126207984 126212852
1043	17058912 17065068 36150433 36160638 136674586 136678638
1044	15629711 15642234 18990516 18995441 30934930 30948550 69674002 69685128 74519163 74523432 74569473 74573761 80389017 80395652 84069704 84072863
1045	51638694 51643418 61636713 61640252 93057452 93060865 101142033 101150552 123718502 123728313 131291653 131295501
1046	25355134 25367557 28263231 28273068 106222698 106227625 127738707 127757445 131007210 131012392
1047	4064792 4087813 19368349 19412537 21724561 21735257 24930822 24933805 24966290 24969216 51872544 51877311 51910602 51915003 74397358 74416522
1048	724904 729875 1215475 1235123 5620707 5624369 5657558 5661050 7866344 7880695 15182405 15192273 17970306 17998151 24257433 24262199 81603477 81623522 122800498 122809545 131797025 131802698
1049	2302898 2307782 65894365 65984131 106192153 106202918 106963853 106968306 107365089 107404330 130422239 130435932 136889505 136921980
1050	7425269 7434204 72325402 72346299 80391991 80398661 87523344 87551470 101145860 101154415 119884572 119895644 139369987 139374784
1051	10582482 10605022 19883827 19892786 31382253 31394461 99358125 99372072
1052	15632349 15634837 15644729 15647237 61451649 61470186 74527701 74578049 107864671 107869049
1053	51543634 51548800 71695701 71703019 86159982 86166207 133605144 133610061
1054	13615661 13626349 21191452 21202538 21883804 21894306 24223666 24228258 106330525 106343964 109612268 109621410 122128016 122135779 127743204 127747720 127761973 127766525 139649265 139662501
1055	23281739 23286159 24939043 24974022 51881639 51919350 87529949 87558110 120189545 120204396
1056	5629316 5665580 15187844 15197484 17975793 18003369 31388773 31399711 72065445 72070633 94333500 94338536 122805274 122813964
1057	44275000 44284137 65898304 65902288 65906461 65988105 65992103 65996127 96574097 96585481 114943237 114947056 117671105 117682549 119511146 119520170 122017878 122038273 134044291 134053278
1058	40659037 40665274 62706547 62710374 72330130 72350714 97117817 97132220 109134593 109154708
1059	10584776 10607282 12425782 12432693 19888021 19896833 37235832 37242118 40919993 40930431 79911221 79920074 128759078 128768233 134791554 134795643
1060	15638705 15650811 26678629 26684275 28752916 28763663 61456162 61460694 61474729 61479296 61739160 61753464 80716202 80727386
1061	88284651 88295583 119674489 119700481
1062	4374568 4386773 16829002 16838426 21888836 21899373 28797226 28810120 53613921 53625694 59061097 59065953 67579214 67583301 89712835 89717669 118089329 118104312 119515277 119524337 121518578 121558495 127752237 127771078 140022472 140024680
1063	4535931 4547217 27771713 27777873 30439116 30445132 47985902 47998397 65402083 65413510 70941185 70947026 97663412 97667479 120101702 120105774 125560877 125569994 137897083 137901704
1064	14656620 14665601 19028299 19041695 24273605 24287294 53662577 53666569 78560942 78567987 103097889 103102589
1065	65911709 65915713 65920358 66000830 66004853 66009517 122021255 122041591
1066	8921658 8927108 16526336 16532839 46502913 46511869 73975500 74000887 109139578 109159190
1067	7600357 7615157 23582372 23620085 47154755 47165798 99933393 99942794 119680353 119705383 123473693 123476604
1068	61465226 61483863 99590474 99630597 100349644 100354727 104550495 104559139
1069	51752005 51757407 62580513 62593335 93095674 93112592 116357391 116362330
1070	15342212 15349387 16833358 16842817 29943777 29950755 40400790 40405565 99323400 99341481 102623146 102636618 120889302 120900814 121523369 121528180 121563317 121568164 122911263 122923123 134100974 134105061
1071	90384053 90388938
1072	154124 158823 20574150 20584188 21361573 21374294 71559137 71564363 103997635 104008013 104829703 104838354 110331972 110336151
1073	54881026 54893285 65927105 66015958 98433640 98454350 105437328 105451410 110637807 110660901 116312415 116317196
1074	7712419 7722799 18870064 18880441 32702660 32707542 73977220 73978992 74002642 74004457
1075	23589730 23627004 24807116 24809675 63846981 63852393 70472587 70475538 77939582 77951578 99938354 99947279
1076	6504236 6526635 19564819 19587007 52003229 52024902 74238297 74257619 99595266 99599617 99634975 99639052 100378172 100385744 110304939 110311339 122916228 122928124 132551578 132562894 133551684 133572235
1077	103039892 103044238
1078	48172618 48176014 50396174 50407116 77514788 77519979 121532991 121573011 135644062 135654559 138365367 138374214
1079	21463903 21470210 29034270 29038966 32253015 32257903 44698397 44708487 70827377 70841221 77722583 77728093 114511090 114525034
1080	48869833 48874159 65370580 65375324 94216736 94240236 98820135 98822719 121290146 121300308 128999523 129011698
1081	33365423 33375266 40790528 40797889 98435821 98456566 110642725 110665855
1082	21757770 21775552 50805166 50811370 73980438 74005970 80314758 80344843 102295045 102317576 122168496 122176963 122494345 122513996 123693397 123706392
1083	17538245 17558523 138369322 138378205
1084	6509108 6531045 19008417 19022283 19570564 19592248 50400802 50411779 52008952 52030171 55025624 55038457 74242405 74261591 99604752 99643781 126364017 126375084 133557283 133577446
1085	18425802 18430489 70835108 70847669 97992910 98038067 119365304 119374087 137295229 137306267
1086	25031902 25038009 98759147 98764305
1087	20533846 20544578 80321653 80328568 80351768 80358718 108841361 108855147
1088	19079575 19090501 21760378 21778195 59285624 59294913 86793175 86797226 94221824 94244673 107921557 107926041 112553944 112576408
1089	63109686 63123991 103623066 103628024
1090	3362033 3385644 19012272 19025753 49780524 49790619 52367989 52393080 102302761 102324872 122499641 122519328
1091	7349656 7354314 17541685 17561799 69713031 69718099
1092	59386170 59393451 61400832 61412917 68005499 68012657
1093	23981994 23990814 47439320 47447215 67719785 67725644 80335483 80365668 97998424 98004637 98010171 98043616 98049264 98054838 119369902 119378337
1094	14532943 14542723 21522270 21545343 45172010 45180457
1095	52373775 52381398 52398901 52405077 63115946 63130286 69372279 69384308 102453334 102469447 124180349 124195802 128857513 128868252
1096	19658253 19661513 112560766 112582721 125409725 125419813 128831298 128838029
1097	32397267 32402798 33918661 33948822 109456974 109468542
1098	46984157 46987976 71350205 71366491 124327307 124339439
1099	6202531 6212841 17811787 17820850 20258798 20261124 21526533 21548948 72822539 72826829
1100	78213869 78222037 102462545 102477192 107463101 107468436
1101	7801927 7824596 21662554 21676118 23985568 23994142 26347176 26362418 52387229 52410922 52565280 52574579 71949209 71954002 98015730 98021310 98026889 98060411 98066010 98071608 106704807 106714929
1102	1817162 1821485 11406007 11429396
1103	25978477 25983601 124332783 124344951
1104	26065300 26077698 31767514 31792270 72824494 72828819 86766121 86770949 87100974 87105813 104217731 104226815
1105	33921893 33925145 33952084 33955371 89279542 89290667 104855405 104858215 105815193 105833524 137269017 137277972
1106	38697879 38703839
1107	93369458 93376250 100433951 100447841 137185471 137206272
1108	16682518 16700821 98642422 98654213 126398728 126418223
1109	7809034 7831212 12095781 12107320 48471808 48489323 50639229 50644410 98032468 98077206 106710132 106719873
1110	3413318 3429000 11411367 11434481 54107065 54115520 61111826 61124200 99142425 99155444 105819585 105837430 113769612 113775861 123486759 123496335
1111	8007816 8016319 62487400 62500016 122116248 122122396 129098052 129101547
1112	31772536 31796656 115207171 115218269
1113	33928397 33958658
1114	103747276 103753104
1115	8498973 8501849 12100723 12112297 25759387 25763662 54261492 54272624 65033204 65038187 137189668 137210505
1116	8011508 8020045 16685276 16703483 37731724 37741417 54110240 54118445 55548727 55560093 111102610 111107558
1117	38837028 38859164 59914469 59924879 83204280 83214434
1118	19687202 19691838 21904489 21931331 78374525 78383410 94694782 94705489
1119	35294488 35301595 100392130 100405518
1120	26269118 26276953 40552670 40558143 132503708 132530879
1121	3081434 3085615 119382542 119393114 134076725 134089310
1122	10926897 10931222 38662547 38667440 91525231 91540994 128667728 128682917
1123	8500426 8503291 52676168 52686520 63697704 63708099 99437151 99442794
1124	52911553 52919212 71528342 71533406 99220785 99223707 113725157 113740716
1125	999468 1019806 13676469 13693465 33106385 33117365 38841875 38863747 53289510 53304821 83209284 83219058 109552622 109560577 122857968 122882615
1126	21911063 21937565 98830487 98847390
1127	31851376 31855847 39998922 40013878 57468934 57481691 121259758 121270711
1128	945417 956823 22884111 22889219 114783889 114794258 124492743 124504813
1129	107216002 107227641 119388238 119398527
1130	3908470 3918882 15519756 15560249 20507097 20511533 115680199 115683454 122863086 122887104
1131	25614418 25621162 48878100 48883273 53296212 53311558 62430420 62442255 98834148 98850734 103731141 103735186
1132
1133	1002476 1022666 72125906 72146133 92562687 92568685 109556357 109564348
1134	86150366 86155502 86913735 86927162 127235255 127271486
1135	15524572 15529408 15534244 15565090 15569956 15574822 91749647 91774154
1136	35459957 35472697 47494535 47504521 61431789 61434681 101946003 101948045
1137	2311832 2314336 119468714 119484477 123290018 123311373 133962979 133969806
1138	19473434 19476841 29313864 29355734 42727470 42737678 54411480 54415976 120694043 120700747
1139	1262019 1293658 65345978 65354953 131963157 131968276
1140	26689547 26694525 27751732 27758343 33291542 33306207 78136505 78141568 139836114 139860224
1141	7790708 7796829 15539079 15543935 15548790 15579687 15584578 15589468 40980604 40992277 72128978 72149081 123216255 123224346
1142	905096 916547 23820231 23840602 37029991 37076564 127238483 127241730 127274745 127278028 129077414 129088223 134277329 134296250
1143	11585519 11605482 23668428 23682102 66433784 66444413
1144	1269934 1300220 24299606 24304536 47499272 47509000 92653865 92662481 92669431 92673486 121870883 121874780
1145	47742464 47765810 63009771 63016603 78315342 78320110 104909267 104913858 123295457 123316848
1146	15553645 15594358 29318857 29323869 29360757 29365804 70462100 70467697 129144475 129156788 131081137 131093252
1147	1489641 1500621 27895122 27899556 43458361 43475355 112431481 112436785
1148	13573050 13598645 37034806 37039641 37081414 37086289 128574330 128594732 139842105 139865843
1149	18539352 18549356 77759178 77762333 87056440 87079705 117599610 117603131
1150	21699322 21713346 23824461 23844867 74169062 74183922 100359376 100363322 127244977 127281311
1151	9688613 9696611 11590156 11609755 15468282 15477249 16646714 16660392 23675591 23688643 124561402 124572080 126933402 126948819
1152	8079667 8092224 11777925 11782993
1153	13578195 13603825 37046575 37091473 131299193 131303965
1154	29328881 29370851 126548617 126555833 131085947 131097656
1155	16717843 16726834 17629067 17646630 111875883 111897434
1156	7779372 7785847 63295390 63315431 68958715 68970562 108667011 108671960 119637792 119646180 126583632 126603425 128579353 128599403
1157	11002882 11018047 87060344 87083423 110855351 110863120
1158	74172563 74187458 90996989 91009247 137162044 137175073
1159	33459582 33470392
1160
1161	12182057 12198969 47786336 47826395 115598255 115623684
1162	4795914 4835978 13098050 13102129 15401222 15420673 44473204 44479462 59534071 59541163 74612630 74647232
1163	17634188 17651687 103076748 103088375 111880747 111901867 138757949 138769608
1164	22526963 22538966 63299915 63319991 79891531 79902065 119641869 119650127 121227357 121237573 126588939 126608768 136364653 136453644
1165	110258828 110268462
1166	7742575 7754491 22893742 22904982 70770709 70782420
1167
1168	4800730 4807745 4810705 4840828 4846075 4849069 54021789 54032973 140586686 140610584
1169	13034860 13046011 47791081 47795846 47831170 47835970 87272007 87277061 132785854 132796953 138762811 138774506
1170	36165531 36192477 59537739 59544607 74617011 74651648
1171	22898356 22909631 52416792 52471672 120911381 120918369 126984650 126991134
1172	863184 868928 48050818 48063323 106406625 106420546 123331946 123357525 136370955 136377923 136459982 136466522
1173	4813664 4818545 4823425 4852062 4856962 4861861 8591067 8598158 114852978 114860450 127174946 127189848 140340572 140352592
1174	114553925 114570176
1175	12266009 12276672 68319279 68327990
1176	20471068 20475895 33560441 33566072 52421637 52428218 52476552 52481713 128908362 128958788 130118969 130199196 140592717 140616651
1177	34785563 34804431 47800611 47840770 61956918 61965921 123337371 123362986
1178	4827348 4865082 27812074 27817874 36173166 36199663 54058841 54062640 114856214 114863722
1179	65042689 65057630
1180	134061366 134069251 136385214 136473849
1181	9394815 9411609 104152769 104163866 128917565 128966619 131602464 131611347
1182	52433108 52486617
1183	9880993 9902943 87674314 87684253
1184	12867043 12875825 93555839 93566307 130124051 130129152 130134254 130204304 130209436 130214569 138103928 138122896
1185	99975985 99980951
1186	33495740 33507951 133627539 133639951
1187	8035622 8053540 78678262 78690794 80850902 80855833
1188	28773552 28785909 122265247 122274414
1189	9399414 9416242 15742046 15751461 112163004 112174575
1190	16346321 16354763 25767797 25788437 68981382 68987239 76476721 76485934 126823645 126836887
1191	5022675 5035562 9886830 9908449 95028254 95058396
1192	34233559 34247848 76736468 76745712 126864760 126871577 130139356 130144477 130149598 130219702 130224859 130230016 138108984 138127559
1193	34557356 34559923 101502062 101511643
1194	73431368 73450478
1195	8040553 8058407
1196	95035455 95064530 111604149 111615219
1197	40053284 40057175 40814236 40825633
1198	25772976 25793139 28462479 28473565 75448323 75466595 76481590 76490338
1199	109576354 109590402 119403035 119422389
1200	76740938 76750217 130154720 130235174
1201	19835909 19842447 36999636 37006142 101858479 101865515 129168837 129188983
1202	73436920 73456065 126283694 126321623
1203	25988189 26000535
1204	130620886 130644294
1205	24812167 24815094 27092709 27104022 51948364 51956079 75363711 75384389
1206	75453749 75458287 75471176 75475733
1207	422018 431143 100367107 100372800 109943440 109948498 119408058 119427126 138179487 138182561
1208	11250427 11257055 116900966 116910670
1209	37002713 37009254 129173214 129193396
1210	743633 750123 94626814 94636866 98825196 98827943 126288691 126326157
1211	100943915 100949171 112441836 112447203 135393420 135404231
1212	130626027 130649023
1213	6736500 6740587 64830852 64850910 75368237 75388950
1214	11100298 11107152 75462599 75479776 98473891 98481088
1215	36537589 36552502
1216	16563321 16588993 25898601 25909186 49208699 49232014 121412662 121427452
1217	18434896 18439772 46923476 46945739 123841429 123847751
1218	105736129 105740143
1219	64834358 64854044 93583433 93593185
1220	134810399 134832698
1221	4708828 4711357 102379620 102390624
1222	16569498 16594134 31130323 31160952
1223	121309626 121319804
1224	25903385 25914005
1225	29860223 29866893 46928997 46950869
1226	64781909 64787882 105738016 105742066
1227	17442251 17451244 63618949 63632125 102026609 102041042
1228	54241675 54251949
1229	2316804 2324038 13383759 13397803 28392111 28403506 39483960 39495557 120801209 120821941
1230
1231	24309051 24333985 29789901 29802119 50302263 50318621
1232	85946772 85968188
1233	38139535 38152343 54246239 54256548
1234
1235	11858544 11870788 19847982 19859108 31404592 31415751 61974504 61977264
1236	15035368 15047627 79952938 79958360
1237	24313863 24338832 60675979 60688119 114908316 114917762 120804033 120824801
1238
1239	50305875 50322268
1240	8932022 9028937 15139892 15145296 85950323 85971774
1241	19930267 19951898 28586406 28594169 65660872 65674636 78782476 78797670 110542299 110551853 137819366 137832059
1242	67339528 67342569
1243	50369135 50380115
1244
1245	37402650 37413124
1246
1247	49702728 49713231
1248	8939255 8946508 8953761 9036199 9043486 9050773 71723643 71735439 99738005 99752869 127493583 127527394
1249	19935036 19956702
1250	9738277 9784054 94484123 94492812
1251	2730720 2744089 8604660 8616541 38329661 38334678 62869932 62876762
1252
1253	3199883 3210290 26459086 26478156 102956431 102966552 122581769 122586395
1254	81921003 81931934
1255	35424232 35429427
1256	8958440 8966500 8971867 9055486 9062865 9067733 102984882 102988123 127497810 127502056 127531652 127535934
1257	29924111 29934282
1258	9743846 9788971 73296139 73336951
1259	51647736 51656714 138459530 138469907
1260	24603240 24613963
1261	102961105 102971262
1262	137027763 137053072
1263	12598671 12641996
1264	8978140 9074040 127506303 127540217
1265	116828250 116837446 132710469 132718468
1266	73302130 73342363 112383932 112392815
1267	132390186 132395179
1268	13483728 13500163 98157762 98299473 112451801 112458393 115130228 115144858 120330610 120343529
1269	36491972 36516876
1270
1271	9136164 9141004 12605424 12648168 104454625 104468225
1272	110576553 110586884
1273
1274	36496808 36521747 68185913 68199946 106529066 106531909
1275	32540006 32551213 39094327 39111215
1276	82192821 82212216 98163903 98171213 98176814 98305107 98311963 98317583
1277
1278	5360753 5369978
1279	120127141 120136125
1280	121168885 121170777
1281
1282	105744132 105747911 121850756 121861997
1283	3928432 3941762 122818255 122839255
1284	82198086 82202727 82216876 82221536 98182414 98189215 98196015 98323202 98330022 98336841
1285
1286
1287	139606173 139614709
1288
1289	4238195 4248046 63816551 63826704
1290	9374294 9385034 105745862 105749677
1291	122821689 122842512 131017234 131020731
1292	13216748 13240401 13523603 13531759 82207877 82226008 98201212 98341491
1293	120924977 120932227
1294	125761877 125770339
1295	126996535 127014946
1296	60305680 60310615 91936265 91949942
1297
1298
1299
1300	13222314 13245416 18268638 18278437 113025288 113049883
1301	1976432 1989696
1302	61614348 61626114 129492530 129498930
1303
1304	91939862 91943216 91953290 91956663
1305	6547598 6568451
1306	47564469 47576806 72848526 73012132 90243211 90252603 120023861 120044297
1307	98955891 98962567
1308	16515346 16521359 40961647 40972005
1309	19664571 19676413
1310	126695429 126713596
1311	6552405 6557232 6573292 6578158 85686234 85696621
1312	68259080 68272735 91946569 91960035
1313	40967686 40976897 46991747 46994282
1314	72853150 72857894 72862538 72867182 73016786 73021560 73026239 73030918 120027912 120048384 129104873 129111438
1315
1316	6563580 6583119
1317
1318	126700009 126718212
1319	59982169 59993755 86117462 86127281
1320	48887928 48895710
1321	106151235 106165006
1322	72873362 72878126 72882890 72889089 72894524 72900724 73037128 73041927 73046726 73052960 73057739 73063974
1323	48991546 49002913 101950019 101959216
1324	55581469 55595511 59987060 59998681 62743001 62762941
1325
1326	8899329 8911182
1327
1328
1329
1330	72905413 72911249 72918156 72922965 73068677 73073589 73079872 73084695
1331	101773676 101787734
1332	7469475 7506946 62749781 62769170 112464525 112476623
1333
1334	91351446 91356599 141210299 141231938
1335	112206895 112226165
1336	34169806 34180143
1337
1338	72927674 73089423 101675699 101690020
1339
1340	7475029 7481725 7512074 7518208 39736536 39743737 53703990 53713850
1341
1342	71158447 71169130 141215052 141236743
1343
1344	14483590 14494769 34415756 34432837 86027989 86032757
1345	130072947 130097286 140148440 140218672
1346
1347	18718591 18747583 24412338 24443316
1348	7487392 7523467 39183112 39195670 102054031 102073317
1349
1350	105017780 105031057
1351
1352	24419284 24449282
1353	61833025 61854600 130077587 130101962 140153411 140158428 140223679 140228711
1354
1355	18722665 18751692
1356
1357
1358	77535198 77546276
1359
1360
1361	61835509 61838340 61857119 61859759 140163844 140233781
1362
1363	10802068 10808573
1364	17663517 17670998 49653108 49664452
1365
1366
1367
1368	38258719 38269701
1369	61840844 61862303
1370
1371	69612881 69619049
1372
1373	38263555 38274572
1374	140282893 140294615
1375
1376
1377
1378
1379	103778009 103795325
1380	99914839 99924484
1381	15654360 15693560 59373416 59380105 60699254 60717367
1382	112487406 112501388
1383	21386812 21412656 134398620 134408289
1384
1385
1386	47484528 47489891 129223030 129247292
1387	59421315 59432575
1388
1389	15658897 15663454 15698127 15702719 60702721 60720572
1390
1391	21394024 21419208
1392
1393	113793448 113803859
1394	129227859 129251753
1395
1396	20176342 20214125
1397	15668011 15707311
1398
1399	97156293 97179780
1400
1401	123056685 123067889
1402
1403
1404	20182431 20188097 20219914 20225599
1405
1406
1407
1408
1409
1410	87328281 87341036 101818684 101835075 105751493 105771374
1411
1412	20193762 20231283
1413
1414	140737011 140776942
1415	132027048 132040947
1416
1417
1418	40774725 40782955 105755397 105775314 126185673 126193979
1419
1420
1421
1422	140741871 140746400 140781494 140786059
1423
1424	121699563 121707701
1425	41920915 41959476 90758478 90761261
1426
1427
1428	48903007 48915212 120939179 120959603
1429
1430	130604304 130612988 140750929 140790624
1431
1432
1433	41278044 41305413 41926527 41965163
1434
1435	1196950 1203213
1436
1437	104964510 104987431
1438
1439
1440	123941215 123952564 141251965 141287857
1441	41284875 41311642
1442
1443
1444	121774482 121791031
1445
1446
1447
1448	26699055 26712539 141257563 141293507
1449
1450
1451
1452	121776392 121792850
1453
1454
1455	33977930 34051175
1456	112513575 112523930
1457	39717837 39722468
1458
1459
1460	42339556 42376801
1461
1462
1463	5312664 5321861 33983841 33989772 34057116 34063082
1464
1465
1466
1467
1468	42344303 42381599
1469
1470
1471	33995703 34069048
1472
1473
1474
1475
1476	121878488 121885786
1477
1478
1479
1480
1481
1482
1483
1484
1485	28900472 28921107 107144535 107155478
1486	127089639 127102449
1487
1488
1489
1490
1491
1492
1493
1494
1495
1496
1497
1498	23396219 23403834
1499
1500
1501	2836219 2848628
1502
1503
1504
1505
1506
1507
1508
1509
1510	48926057 48936003 130400396 130412056
1511
1512	92308295 92313509
1513
1514
1515
1516
1517
1518
1519
1520
1521
1522
1523
1524	93127643 93138434
1525
1526
1527
1528
1529
1530
1531	108374406 108384503
1532
1533
1534
1535
1536
1537
1538
1539
1540
1541	38279652 38288246
1542
1543	71254394 71267379
1544
1545
1546
1547
1548
1549
1550
1551
1552
1553
1554
1555
1556
1557
1558
1559
1560
1561
1562
1563
1564
1565
1566
1567
1568
1569	2112054 2195292
1570
1571
1572
1573
1574
1575
1576
1577
1578
1579
1580
1581
1582
1583
1584
1585	2118765 2123100 2201879 2206213
1586
1587
1588
1589
1590
1591
1592
1593
1594
1595
1596
1597
1598
1599
1600
1601	2129692 2212824
1602
1603
1604
1605
1606
1607
1608
1609
1610	13311961 13335986
1611
1612
1613
1614
1615
1616
1617
1618
1619
1620
1621
1622
1623	21744944 21763466
1624
1625
1626	18999987 19014992
1627
1628
1629
1630
1631	21750837 21769394
1632
1633
1634	19002549 19017358
1635
1636
1637
1638
1639
1640
1641
1642
1643
1644
1645
1646
1647
1648
1649
1650
1651
1652
1653
1654
1655
1656
1657
1658
1659
1660
1661	126392556 126412661
1662
1663
1664
1665
1666
1667
1668
1669
1670
1671
1672
1673
1674
1675
1676
1677
1678
1679
1680
1681
1682
1683
1684
1685
1686
1687
1688
1689
1690
1691
1692
1693
1694
1695
1696
1697
1698
1699
1700
1701
1702
1703
1704
1705
1706
1707
1708
1709
1710
1711
1712
1713
1714
1715
1716
1717
1718
1719
1720
1721	13558106 13584526
1722
1723
1724
1725
1726
1727
1728
1729	13565027 13591482
1730
1731
1732
1733
1734
1735
1736
1737
1738
1739
1740
1741
1742
1743
1744
1745
1746
1747
1748
1749
1750
1751
1752
1753
1754
1755
1756
1757
1758
1759
1760
1761
1762
1763
1764
1765
1766
1767
1768
1769
1770
1771
1772
1773
1774
1775
1776
1777
1778
1779
1780
1781
1782
1783
1784
1785
1786
1787
1788
1789
1790
1791
1792
1793
1794
1795
1796
1797
1798
1799
1800
1801
1802
1803
1804
1805
1806
1807
1808
1809
1810
1811
1812
1813
1814
1815
1816
1817
1818
1819
1820
1821
1822
1823
1824
1825
1826
1827
1828
1829
1830
1831
1832
1833
1834
1835
1836
1837
1838
1839
1840
1841
1842
1843
1844
1845
1846
1847
1848
1849
1850
1851
1852
1853
1854
1855
1856
1857
1858
1859
1860
1861
1862
1863
1864
1865
1866
1867
1868
1869
1870
1871
1872
1873
1874
1875
1876
1877
1878
1879
1880
1881
1882
1883
1884
1885
1886
1887
1888
1889
1890
1891
1892
1893
1894
1895
1896
1897
1898
1899
1900
1901
1902
1903
1904
1905
1906
1907
1908
1909
1910
1911
1912
1913
1914
1915
1916
1917
1918
1919
1920
1921
1922
1923
1924
1925
1926
1927
1928
1929
1930
1931
1932
1933
1934
1935
1936
1937
1938
1939
1940
1941
1942
1943
1944
1945
1946
1947
1948
1949
1950
1951
1952
1953
1954
1955
1956
1957
1958
1959
1960
1961
1962
1963
1964
1965
1966
1967
1968
1969
1970
1971
1972
1973
1974
1975
1976
1977
1978
1979
1980
1981
1982
1983
1984
1985
1986
1987
1988
1989
1990
1991
1992
1993
1994
1995
1996
1997
1998
1999
2000
2001
2002
2003
2004
2005
2006
2007
2008
2009
[truncated: 1 more rows]
