# Supplementary material for: A Mass Spectrometric-Derived Cell Surface Protein Atlas
Source: PLoS One. 2015 Apr 20;10(4):e0121314. doi: 10.1371/journal.pone.0121314 (PMC4404347; doi:10.1371/journal.pone.0121314)
Supplement: S4 File — ZIP file, containing a README.txt file and two subfolders with the respective spectral libraries. A. The .pepidx, .spidx and .splib file of the human spectral library for proteins within the CSPA. The sequence motif N-X-S/T has been modified to D-X-S/T, which corresponds to a deamidated asparagine (N). Methionines are variable modified by oxidation and a decoy spectral library is appended. B. The .pepidx, .spidx and .splib file of the human spectral library for proteins within the CSPA. Asparagines and methionines can be searched with variable modifications of deamidation and oxidation, respectively and a decoy spectral library is appended. (ZIP) [file pone.0121314.s005.zip › S4_file/B/CSPAhuman_filtered_M_unmod_pD.pepidx]

### CSPAhuman_filtered_M_unmod_pD.pepidx
### 
### Total number of spectra in library: 27448
### Total number of distinct peptide ions in library: 27448
### Total number of distinct stripped peptides in library: 18586
### 
### CHARGE            +1: 76 ; +2: 17426 ; +3: 8122 ; +4: 1640 ; +5: 184 ; >+5: 0
### TERMINI           Tryptic: 15466 ; Semi-tryptic: 11974 ; Non-tryptic: 8
### PROBABILITY       >0.9999: 15052 ; 0.999-0.9999: 5768 ; 0.99-0.999: 3750 ; 0.9-0.99: 2878 ; <0.9: 0
### NREPS             20+: 2790 ; 10-19: 2556 ; 4-9: 6182 ; 2-3: 8212 ; 1: 7708
### MODIFICATIONS     C,Carbamidomethyl: 7350
###                   M,Oxidation: 5158
### ===
AAAANVLETIER	2|0|	116445905 
AAAEKLFGNMEGDCPSDWKTDSTCR	3|2/13,C,Carbamidomethyl/23,C,Carbamidomethyl|	17460 
AAAEKLFGNMEGDCPSDWKTDSTCR	3|3/9,M,Oxidation/13,C,Carbamidomethyl/23,C,Carbamidomethyl|	26605 
AAAEKLFGNMEGDCPSDWKTDSTCR	4|2/13,C,Carbamidomethyl/23,C,Carbamidomethyl|	34060 
AAAEKLFGNMEGDCPSDWKTDSTCR	4|3/9,M,Oxidation/13,C,Carbamidomethyl/23,C,Carbamidomethyl|	41822 
AAAGEEAEGAPGEGGEK	2|0|	18846769 
AAAGPGVPGGPVEPTGGR	2|0|	31439125 
AAALPEAAEKSTK	2|0|	3664432 
AAANGSLSIMYVNGDK	2|0|	74038 
AAANGSLSIMYVNGDK	2|1/9,M,Oxidation|	77810 
AAAPVLGTSSTFSPPGVR	2|0|	101657851 
AAAQTQMAVDTVR	2|0|	124459902 
AAAQTQMAVDTVR	2|1/6,M,Oxidation|	124464927 
AAAVAQDGFNVTHDLAR	2|0|	89238 
AAAVAQDGFNVTHDLAR	3|0|	93258 
AACAVKPQEVQMVNGTITNPINGK	3|1/2,C,Carbamidomethyl|	106324 
AACAVKPQEVQMVNGTITNPINGK	3|2/2,C,Carbamidomethyl/11,M,Oxidation|	110467 
AACDVVHVMLNGSR	2|1/2,C,Carbamidomethyl|	122408 
AACDVVHVMLNGSR	2|2/2,C,Carbamidomethyl/8,M,Oxidation|	126775 
AADEVTAPGNILTSGTVISSLVDIPPSLR	3|0|	117750291 
AADIGNLSYAR	2|0|	12246763 
AADPPAENSSAPEAEQGGAE	2|0|	140013 
AADVYDFGISTNER	2|0|	26620221 
AAEDPAVVQLFR	2|0|	58557133 
AAEDWTENPEPFNASFYR	2|0|	148666 
AAENFTLLVK	2|0|	157111 
AAENNHTVAFLGTSDGR	3|0|	164832 
AAEVQVPQSGVWR	2|0|	125788317 
AAFDITDIANYEPLVFY	2|0|CID	26913780 
AAFIVHQTGLVK	2|0|	124287846 
AAFNLSNVTGNSR	2|0|	174203 
AAFNVTFR	2|0|CID	184027 
AAFPVVPIDTNSSMSGK	2|0|	101582146 
AAFPVVPIDTNSSMSGK	2|1/13,M,Oxidation|	101587978 
AAFQLDCSIVSR	2|1/6,C,Carbamidomethyl|	187776 
AAFVSEQQQK	2|0|	201657 
AAFVSEQQQKLSR	2|0|	211454 
AAGGIHLICQNQVQGK	3|1/8,C,Carbamidomethyl|	50721553 
AAGNTSESQSCAR	2|1/10,C,Carbamidomethyl|	220434 
AAGTDGSCESDTNVK	2|1/7,C,Carbamidomethyl|	92815673 
AAGVNTTDKEIEVLYIR	2|0|CID	227639 
AAGVNTTDKEIEVLYIR	3|0|	232032 
AAILPNATLTPVSR	2|0|	249239 
AAINASVGAAGSAENAPSK	2|0|	258310 
AAINASVGAAGSAENAPSK	3|0|	262703 
AAIPSALDTNSSK	2|0|	276502 
AALAAFNAQNNGSNFQLEEISR	3|0|	284223 
AALQDAVHLTLGHAAR	3|0|	41500283 
AALQSEEDVR	2|0|	64261084 
AALSDVSQK	2|0|	91843441 
AALSENNFPLLALTPAR	2|0|	25447663 
AALSWSNGNGTASCR	2|1/13,C,Carbamidomethyl|	293338 
AALTNVTAYQNEPIVTPASR	2|0|	127114461 
AAMAGVEVLILDVK	2|0|	38114028 
AAMAGVEVLILDVK	2|1/2,M,Oxidation|	38118190 
AANASSPQMSELR	2|0|	301241 
AANASSPQMSELR	2|1/8,M,Oxidation|	308106 
AANDQNNVTIMANLK	2|0|	328815 
AANDQNNVTIMANLK	2|1/10,M,Oxidation|	333030 
AANELNHNTLSFK	2|0|	76444712 
AANELNHNTLSFK	3|0|	76448344 
AANFSFR	2|0|	345815 
AANVTVSLPVR	2|0|	356220 
AANYTSSLNLPDK	2|0|	365499 
AAPAPQEATATFNSTADR	2|0|	376530 
AAPAPQEATATFNSTADR	3|0|	382731 
AAPAPQEATATFNSTADREDGHR	2|0|	400590 
AAPAPQEATATFNSTADREDGHR	3|0|	405014 
AAPAPQEATATFNSTADREDGHRNFSCL	3|1/26,C,Carbamidomethyl|	416258 
AAPDITGHKR	2|0|	429404 
AAPGGGVVPR	2|0|	117688091 
AAPGQAVDLGLR	2|0|CID	59195047 
AAPGQPAQLQLNATESDDGR	2|0|	436163 
AAPGQPAQLQLNATESDDGR	3|0|CID	440433 
AAPPEHGGGASSSFNR	2|0|	20764533 
AAPQKWLGYHETWLR	3|0|	21973902 
AAPSTPVIFNVSMDGK	2|0|	95359789 
AAPSTPVIFNVSMDGK	2|1/12,M,Oxidation|CID	95363485 
AAQASQALSGCEISISNETK	2|1/10,C,Carbamidomethyl|	452919 
AAQQQLFEQETNNVHK	2|0|	79170856 
AASCDNSTVCR	2|2/3,C,Carbamidomethyl/9,C,Carbamidomethyl|	17408119 
AASCSVNTNCR	2|2/3,C,Carbamidomethyl/9,C,Carbamidomethyl|	79866261 
AASDISSLNPEHNVNVELPTPKVSSK	3|0|	81623080 
AASLENAVVDTHINVER	2|0|	50767542 
AASLENAVVDTHINVER	3|0|	50771611 
AASNFTEIK	2|0|	460154 
AASPLIVAGYNVSGSVR	2|0|	468925 
AASSGNATGPGPR	2|0|	475456 
AASSLGHDGANEGLCPDFTR	3|1/14,C,Carbamidomethyl|	40713886 
AASTYSIDSVSFSYNTGDNTTFPDAEDK	3|0|	486131 
AASWFNGTDQR	2|0|	74612645 
AATADTTGTNHTALR	2|0|	75437318 
AATCINPLNGSVCER	2|2/3,C,Carbamidomethyl/12,C,Carbamidomethyl|	494898 
AATFSEESNLLGR	2|0|	18820561 
AATGQFNNGPVGPHLYGTFTR	3|0|CID	120866557 
AATQMATDAIK	2|0|	103914970 
AATQMATDAIK	2|1/4,M,Oxidation|	103921139 
AATVTGKLV	2|0|	502221 
AAVDTYCR	2|1/6,C,Carbamidomethyl|	511175 
AAVDTYCRHNYGVGESFTVQR	3|1/6,C,Carbamidomethyl|	520342 
AAVDTYCRHNYGVGESFTVQR	4|1/6,C,Carbamidomethyl|	529215 
AAVDTYCRHNYGVGESFTVQRR	3|1/6,C,Carbamidomethyl|	552435 
AAVDTYCRHNYGVGESFTVQRR	4|1/6,C,Carbamidomethyl|	558478 
AAVDTYCRHNYGVGESFTVQRRVEPK	4|1/6,C,Carbamidomethyl|	581704 
AAVDTYCRHNYGVGESFTVQRRVEPK	5|1/6,C,Carbamidomethyl|	588870 
AAVDTYCRHNYGVGESFTVQRRVQPK	5|1/6,C,Carbamidomethyl|	608845 
AAVEEGIVLGGGCALLR	2|1/12,C,Carbamidomethyl|	623258 
AAVEIPELEEAEGNITR	2|0|CID	630322 
AAVHQINFTVGQTSEWIHGIQR	4|0|	634533 
AAVLPFGGTFDLVQLK	2|0|	644214 
AAVLTDTNR	2|0|	123716043 
AAVPKNVSVAEGK	2|0|	650522 
AAVPKNVSVAEGK	3|0|	654786 
AAVPSGASTGIYEALELR	2|0|	668718 
AAVPSGASTGIYEALELR	3|0|	674701 
AAVSPEAAAGAAASGPGGLAPAVSSEPAAVAAK	2|0|	55881095 
AAVSPEAAAGAAASGPGGLAPAVSSEPAAVAAK	3|0|	55886792 
AAVYEHAAILPNATLTPVSR	2|0|	689989 
AAWDSIQSFLQCC	2|2/11,C,Carbamidomethyl/12,C,Carbamidomethyl|	698822 
AAWDSIQSFLQCCGINGTSDWTSGPPASCPSDR	3|3/11,C,Carbamidomethyl/12,C,Carbamidomethyl/28,C,Carbamidomethyl|	707980 
AAWFSQTKNLIDSEK	3|0|	51460490 
AAWVHERKRQEAR	3|0|	90340719 
AAWVHERKRQEAR	4|0|	90345349 
AAWVHERKRQEAR	5|0|	90352834 
AAYAWGIINLPSNVNR	2|0|	81644033 
AAYEAELGDAR	2|0|	717985 
AAYINQADEQLPCFTFN	2|1/12,C,Carbamidomethyl|	48601803 
AAYINQADEQLPCFTFN	3|1/12,C,Carbamidomethyl|	48605101 
AAYTDANTCVLK	2|1/8,C,Carbamidomethyl|	55221696 
ACAITTENNCA	2|2/1,C,Carbamidomethyl/9,C,Carbamidomethyl|CID	73740767 
ACANAFNNSIIPEDTFFPSPESSCDVK	3|2/1,C,Carbamidomethyl/23,C,Carbamidomethyl|	726609 
ACAVSSSQNPVTMQR	2|1/1,C,Carbamidomethyl|	93327987 
ACAVSSSQNPVTMQR	2|2/1,C,Carbamidomethyl/12,M,Oxidation|	93332865 
ACAVSSSQNPVTMQR	3|1/1,C,Carbamidomethyl|	93340004 
ACAVSSSQNPVTMQR	3|2/1,C,Carbamidomethyl/12,M,Oxidation|	93347137 
ACDGETKTPGCSPCKEYHDSDFQEVNVDK	3|3/1,C,Carbamidomethyl/10,C,Carbamidomethyl/13,C,Carbamidomethyl|	12911659 
ACDGETKTPGCSPCKEYHDSDFQEVNVDK	4|3/1,C,Carbamidomethyl/10,C,Carbamidomethyl/13,C,Carbamidomethyl|	12919367 
ACDSNSVYQFR	2|1/1,C,Carbamidomethyl|	93004913 
ACDVVHVMLNGSR	2|1/1,C,Carbamidomethyl|	736056 
ACDVVHVMLNGSR	2|2/1,C,Carbamidomethyl/7,M,Oxidation|	740262 
ACDVVHVMLNGSR	3|1/1,C,Carbamidomethyl|	744516 
ACDVVHVMLNGSR	3|2/1,C,Carbamidomethyl/7,M,Oxidation|	749584 
ACEPGEYDQDYLR	2|1/1,C,Carbamidomethyl|	87209522 
ACFACGDER	2|2/1,C,Carbamidomethyl/4,C,Carbamidomethyl|	12745407 
ACGPFTNFNTTWEVIPK	2|1/1,C,Carbamidomethyl|	773428 
ACHFASCNED	2|2/1,C,Carbamidomethyl/6,C,Carbamidomethyl|	25649490 
ACMNETR	2|1/1,C,Carbamidomethyl|	781777 
ACMNETR	2|2/1,C,Carbamidomethyl/2,M,Oxidation|	788507 
ACPNWTQCVDASSC	2|3/1,C,Carbamidomethyl/7,C,Carbamidomethyl/13,C,Carbamidomethyl|	125856541 
ACSAAPEPQPLNAELYGPSAR	2|1/1,C,Carbamidomethyl|	73639109 
ACSAAPEPQPLNAELYGPSAR	3|1/1,C,Carbamidomethyl|	73642685 
ACTCGPEMICRT	2|3/1,C,Carbamidomethyl/3,C,Carbamidomethyl/9,C,Carbamidomethyl|	104808056 
ACTCGPEMICRT	2|4/1,C,Carbamidomethyl/3,C,Carbamidomethyl/7,M,Oxidation/9,C,Carbamidomethyl|	104812457 
ACTEAEFACHSYNECVALEYR	3|3/1,C,Carbamidomethyl/8,C,Carbamidomethyl/14,C,Carbamidomethyl|	808835 
ACTENNECCHPECLGSCSAPDNDTACVACR	3|7/1,C,Carbamidomethyl/7,C,Carbamidomethyl/8,C,Carbamidomethyl/12,C,Carbamidomethyl/16,C,Carbamidomethyl/25,C,Carbamidomethyl/28,C,Carbamidomethyl|	823314 
ACTQCPDPNYNCK	2|3/1,C,Carbamidomethyl/4,C,Carbamidomethyl/11,C,Carbamidomethyl|	87232812 
ACVAGFTNITFHPQNK	2|1/1,C,Carbamidomethyl|	833137 
ACVAGFTNITFHPQNK	3|1/1,C,Carbamidomethyl|	837416 
ACVVHGSDLK	2|1/1,C,Carbamidomethyl|	850509 
ADAAQNIAFVFEGSALK	2|0|	25505906 
ADAAQNIAFVFEGSALK	3|0|	25513039 
ADAITNDTGTNNELASCTVTVCK	2|2/16,C,Carbamidomethyl/21,C,Carbamidomethyl|	12628183 
ADAITNDTGTNNELASCTVTVCK	3|2/16,C,Carbamidomethyl/21,C,Carbamidomethyl|	12635368 
ADANPPATEYHWTTLNGSLPK	2|0|	862479 
ADANPPATEYHWTTLNGSLPK	3|0|	867415 
ADAVQNQTIMGLTYS	2|0|	47255209 
ADAVQNQTIMGLTYS	2|1/9,M,Oxidation|	47260791 
ADCLNVSLEHTAFYK	2|1/2,C,Carbamidomethyl|	125399169 
ADCLNVSLEHTAFYK	3|1/2,C,Carbamidomethyl|	125403357 
ADDAKANNPTLLRIPMEYNEK	3|0|	21174788 
ADDAKANNPTLLRIPMEYNEK	3|1/15,M,Oxidation|	21180728 
ADDAKANNPTLLRIPMEYNEK	4|0|	21186919 
ADDAKANNPTLLRIPMEYNEK	4|1/15,M,Oxidation|	21191688 
ADDCAQALTHDELCNLSNAR	2|2/3,C,Carbamidomethyl/13,C,Carbamidomethyl|	40138458 
ADDCAQALTHDELCNLSNAR	3|2/3,C,Carbamidomethyl/13,C,Carbamidomethyl|	40142726 
ADDLTWCGEFNTSK	2|1/6,C,Carbamidomethyl|	883651 
ADDNQHHVNLTLFR	2|0|	55700319 
ADDNQHHVNLTLFR	3|0|	55704478 
ADDNQHHVNLTLFR	4|0|	55709721 
ADDTELVEETTTVLTTYNK	2|0|	19384200 
ADDTELVEETTTVLTTYNK	3|0|	19388501 
ADDYAECLVGR	2|1/6,C,Carbamidomethyl|	129979357 
ADEGFYFLQRMHLNEK	3|0|	56641785 
ADEGFYFLQRMHLNEK	3|1/10,M,Oxidation|	56646676 
ADENYTIMLK	2|0|	50458509 
ADENYTIMLK	2|1/7,M,Oxidation|	50462919 
ADGCDFVCR	2|2/3,C,Carbamidomethyl/7,C,Carbamidomethyl|	892330 
ADGIVDKSVLFNRQELPRDSTEAEFRGWEVSDR	5|0|	25896489 
ADGTVNQIEGEATPVNLTEPAK	2|0|	901033 
ADGTVNQIEGEATPVNLTEPAK	3|0|	905422 
ADGTVNQIEGEATPVNLTEPAKLEVK	3|0|	920209 
ADGVTASLSGASNGGSGGSFSR	2|0|	26406790 
ADGVTASLSGASNGGSGGSFSR	3|0|	26411931 
ADHEFGITVNVTMHIQLIAGTTVK	3|0|	118215265 
ADHEFGITVNVTMHIQLIAGTTVK	3|1/12,M,Oxidation|	118220305 
ADHLEIANSDK	2|0|	15167000 
ADICTVPPR	2|1/3,C,Carbamidomethyl|	104679867 
ADIFVDPVLHTACALDIK	3|1/12,C,Carbamidomethyl|	931052 
ADIGCTPGSGK	2|1/4,C,Carbamidomethyl|	941593 
ADILLGGVTANR	2|0|	12278928 
ADIQMPFTCSVTYYGPSGQK	2|1/8,C,Carbamidomethyl|	950723 
ADIQMPFTCSVTYYGPSGQK	2|2/4,M,Oxidation/8,C,Carbamidomethyl|	953731 
ADIQMPFTCSVTYYGPSGQK	3|1/8,C,Carbamidomethyl|	960383 
ADIQMPFTCSVTYYGPSGQK	3|2/4,M,Oxidation/8,C,Carbamidomethyl|	965187 
ADLAAHNQTFLK	2|0|CID	989492 
ADLINNLGTIAK	2|0|	997951 
ADLLLSTQPGR	2|0|	1006154 
ADLLLSTQPGREEGSPLELER	3|0|	1014973 
ADLNGSNMETVIGR	2|0|	1027852 
ADLNGSNMETVIGR	2|1/7,M,Oxidation|	1034523 
ADLSEAANR	2|0|	1049996 
ADLTTYHEGTCEVVTSNR	3|1/10,C,Carbamidomethyl|	12705468 
ADLVLSQFFSQDGLVEKSLQSNLK	3|0|	61285654 
ADNEVLGSVSAIAR	2|0|	14082216 
ADNEVLGSVSAIAR	3|0|	14086020 
ADNQTCDGELLFNMTK	2|1/5,C,Carbamidomethyl|CID	1060158 
ADNQTCDGELLFNMTK	2|2/5,C,Carbamidomethyl/13,M,Oxidation|CID	1064647 
ADPAELTNLLLAR	2|0|	55733497 
ADPGAQETSQLLGNQDR	2|0|	36249565 
ADPNLYTDDVIDVTVR	2|0|	114134539 
ADPSSLLHLSTSESLRNPNPR	3|0|	66053304 
ADPTGWKDHVQVSTDAALEVR	3|0|	112472103 
ADPTGWKDHVQVSTDAALEVR	4|0|	112477027 
ADQVTECLLVQSK	2|1/6,C,Carbamidomethyl|	89265353 
ADSFNLSLSDMSQEWR	2|0|CID	1078246 
ADSFNLSLSDMSQEWR	2|1/10,M,Oxidation|CID	1082369 
ADSNVVDEQNINTEQAPFGLTF	2|0|CID	23337912 
ADSTASNTPR	2|0|	113169647 
ADSVQYDSEGK	2|0|	17548119 
ADTCVKQYSYEVCPQGGSDR	3|2/3,C,Carbamidomethyl/12,C,Carbamidomethyl|	101607456 
ADTDGGLIFR	2|0|	1094856 
ADTVEMINEK	2|0|	120733103 
ADTVEMINEK	2|1/5,M,Oxidation|	120736380 
ADVLVEQCVTEPRESETEPNEALHWIYSESNPR	4|1/7,C,Carbamidomethyl|	19834534 
ADYETINYLVNKTYK	2|0|	127265607 
ADYETINYLVNKTYK	3|0|	127271279 
AEAACDVVHVMLNGSR	2|1/4,C,Carbamidomethyl|	1104764 
AEAACDVVHVMLNGSR	2|2/4,C,Carbamidomethyl/10,M,Oxidation|	1109099 
AEAEQGGGPPAPGDPGGAR	2|0|	13945901 
AEAESLYQSK	2|0|	1122246 
AEAGPEGVAPAPEGEK	2|0|	1130532 
AEALDTCK	2|1/6,C,Carbamidomethyl|	105672702 
AEAVGETLTLPGLVSADNGTYTCEASNK	2|1/22,C,Carbamidomethyl|	1143641 
AEAVGETLTLPGLVSADNGTYTCEASNK	3|1/22,C,Carbamidomethyl|	1145255 
AEAVLPEELLPLK	2|0|	60471827 
AEDGATPSPSNETPK	2|0|	1154697 
AEDNFEFSGR	2|0|	16036488 
AEDSALANFR	2|0|	25251510 
AEDSELVLEQR	2|0|	21661950 
AEDSGEYHCVYHFVSAPK	2|1/8,C,Carbamidomethyl|	1160591 
AEDSGEYHCVYHFVSAPK	3|1/8,C,Carbamidomethyl|	1165745 
AEDSGEYHCVYHFVSAPK	4|1/8,C,Carbamidomethyl|	1173806 
AEDSGEYHCVYHFVSAPKANATIEVK	4|1/8,C,Carbamidomethyl|	1197359 
AEDTAGQTALTVMRPDASLQVDTVVPNATVSEK	3|0|	1206921 
AEDTAGQTALTVMRPDASLQVDTVVPNATVSEK	3|1/12,M,Oxidation|	1213159 
AEDTAGQTALTVMRPDASLQVDTVVPNATVSEK	4|0|	1217056 
AEDTAGQTALTVMRPDASLQVDTVVPNATVSEK	4|1/12,M,Oxidation|	1224599 
AEDYGPVEVISHWHPNITIN	3|0|	1257549 
AEEASHWLWSR	2|0|	1264627 
AEEDEILNR	2|0|	1273168 
AEEFGNETWGVTK	2|0|	1282354 
AEEKALAIKER	2|0|	1291412 
AEEKALAIKER	3|0|	1296056 
AEELAIAVNTKAR	2|0|	54672482 
AEELAIAVNTKAR	3|0|	54677174 
AEELGLPILGVLR	2|0|	1315696 
AEETRYPQNGFELSLLLDPQTQLT	2|0|	106050370 
AEETRYPQNGFELSLLLDPQTQLT	3|0|	106054964 
AEFNITLIHPK	2|0|	1324577 
AEFNITLIHPK	3|0|	1329557 
AEGGGGGGRPGAPAAGDGK	3|0|	1343271 
AEGGGHWQCVSGTLK	3|1/8,C,Carbamidomethyl|	32219771 
AEGQDQGSAYANR	2|0|	1353676 
AEGYPVSIGCNVTGH	2|1/9,C,Carbamidomethyl|	1362646 
AEHGAEPPAPEPSAGASSNWTTLPPPLFSK	3|0|	1374280 
AEHGLEVDLGLER	2|0|	13293429 
AEHGLEVDLGLER	3|0|	13297683 
AEHISDECK	2|1/7,C,Carbamidomethyl|	1383014 
AEHISDECK	3|1/7,C,Carbamidomethyl|	1386453 
AEHIVVVTL	2|0|	125130584 
AEISDCAHPSAVH	2|1/5,C,Carbamidomethyl|	42780802 
AEKENDTGVVHQVEECR	3|1/15,C,Carbamidomethyl|	1400047 
AEKENDTGVVHQVEECR	4|1/15,C,Carbamidomethyl|	1404021 
AEKENTSSWYEVDSFTPFR	2|0|	1417521 
AEKENTSSWYEVDSFTPFR	3|0|	1422350 
AEKPVGDLSSPNETK	2|0|	1437175 
AEKPVGDLSSPNETK	3|0|	1440744 
AEKTPLVNQVQAK	2|0|	118884097 
AELAGNEPSELFLASNAGGR	2|0|	57426854 
AELDLRPHGLGLFENSSAPR	3|0|	1453719 
AELDLRPHGLGLFENSSAPR	4|0|	1456807 
AELDREDFEHVKNSTY	3|0|	1469387 
AELDREDFEHVKNSTYT	3|0|	1478279 
AELDTVCR	2|1/6,C,Carbamidomethyl|	1487325 
AELIEHPLNISLGDVV	2|0|	1495893 
AELIEHPLNISLGDVVLY	2|0|	1504979 
AELILLLQEK	2|0|	46911338 
AELLHNSLTPDLHY	2|0|	65766344 
AELLKTASNLTVSVLEAEGVFEK	3|0|	1513479 
AELLKTASNLTVSVLEAEGVFEKGSFK	4|0|	1522521 
AELNMPQGSNVVLPHDNNDILFK	2|0|	115878943 
AELNMPQGSNVVLPHDNNDILFK	2|1/4,M,Oxidation|	115882162 
AELNMPQGSNVVLPHDNNDILFK	3|0|	115886745 
AELNMPQGSNVVLPHDNNDILFK	3|1/4,M,Oxidation|	115892033 
AELNSESDIFLSK	2|0|	94432902 
AELPLPVFATNSSVPL	2|0|	21723940 
AELQGLPHIR	2|0|	1532227 
AELQLNHTGPQQDPR	2|0|	1540977 
AELQLNHTGPQQDPR	3|0|	1545803 
AELQNFLVGSPK	2|0|	77024032 
AELTVQAQPEFLK	2|0|	1563003 
AEMHFNWSVPVNTGK	2|0|	95326628 
AEMHFNWSVPVNTGK	2|1/2,M,Oxidation|	95330961 
AEMHFNWSVPVNTGK	3|0|	95335318 
AEMHFNWSVPVNTGK	3|1/2,M,Oxidation|	95339922 
AEMNTKPYQINQLSDNHR	2|0|	88725181 
AEMNTKPYQINQLSDNHR	2|1/2,M,Oxidation|	88729569 
AEMNTKPYQINQLSDNHR	3|0|	88733981 
AEMNTKPYQINQLSDNHR	3|1/2,M,Oxidation|	88739080 
AENARNKLSEYSNVMGTR	2|0|	75353278 
AENARNKLSEYSNVMGTR	2|1/14,M,Oxidation|	75356936 
AENARNKLSEYSNVMGTR	3|0|	75360619 
AENARNKLSEYSNVMGTR	3|1/14,M,Oxidation|	75366558 
AENARNKLSEYSNVMGTR	4|0|	75371539 
AENARNKLSEYSNVMGTR	4|1/14,M,Oxidation|	75376047 
AENDLLNTVKAR	2|0|	73407749 
AENDLLNTVKAR	3|0|	73412401 
AENGTCIDIDECK	2|2/5,C,Carbamidomethyl/11,C,Carbamidomethyl|	1576916 
AENGTVLQGSTVASVYK	2|0|CID	1583878 
AENLYETDFVGPPSPKWT	2|0|	75208070 
AENQTAPGEVPALSNLRPPSR	3|0|	1596436 
AENQVNVTCQVR	2|1/8,C,Carbamidomethyl|	1604470 
AEPALLSATMQINDNR	2|0|CID	55764075 
AEPALLSATMQINDNR	2|1/9,M,Oxidation|CID	55766615 
AEPEVAAAPAAAGGPESK	2|0|	31363240 
AEPGTHLCIDVEDAMNITR	3|1/7,C,Carbamidomethyl|	1613446 
AEPGTHLCIDVEDAMNITR	3|2/7,C,Carbamidomethyl/14,M,Oxidation|	1619238 
AEPLLPLGSQANESVGTVK	2|0|	89249249 
AEPPLNASASDQGEK	2|0|	1636732 
AEQARGRCPGNASPA	3|1/7,C,Carbamidomethyl|	23575257 
AEQFAADTQNHCVTGV	2|1/11,C,Carbamidomethyl|	31781912 
AEQLLPSDNNIYHALAQT	2|0|	97742347 
AEQLPNGLLNTSLLCMGTSVAGEDR	2|1/14,C,Carbamidomethyl|	58998788 
AEQLPNGLLNTSLLCMGTSVAGEDR	2|2/14,C,Carbamidomethyl/15,M,Oxidation|	59004943 
AEQLPNGLLNTSLLCMGTSVAGEDR	3|1/14,C,Carbamidomethyl|	59010102 
AEQLPNGLLNTSLLCMGTSVAGEDR	3|2/14,C,Carbamidomethyl/15,M,Oxidation|	59013212 
AEQTNLDK	2|0|	74060901 
AESDFKEICHR	3|1/8,C,Carbamidomethyl|	25346910 
AESDSASDSENQTPYTVSER	2|0|	102588519 
AESDSASDSENQTPYTVSER	3|0|	102595208 
AESGLQLLGQGMNSIR	2|0|	97921225 
AESGLQLLGQGMNSIR	2|1/11,M,Oxidation|	97928144 
AESIDALFTNK	2|0|	97613530 
AESLAVHNITVCEQK	2|1/11,C,Carbamidomethyl|	1646232 
AESLNFSDIAWQT	2|0|	12544228 
AESPFPLLVANV	2|0|	21715464 
AESQKYALQLEEGTSKSYEAIR	3|0|	97423873 
AESQKYALQLEEGTSKSYEAIR	4|0|	97431308 
AESTVVASR	2|0|	123549523 
AETLTLDTNK	2|0|	22590608 
AETSLNSLQLIISLLNQDGLSK	2|0|	61161924 
AETSLNSLQLIISLLNQDGLSK	3|0|	61168583 
AETTNGMCQTDEICRNLNCDGDDCR	3|4/7,C,Carbamidomethyl/13,C,Carbamidomethyl/18,C,Carbamidomethyl/23,C,Carbamidomethyl|CID	110206181 
AETTNGMCQTDEICRNLNCDGDDCR	3|5/6,M,Oxidation/7,C,Carbamidomethyl/13,C,Carbamidomethyl/18,C,Carbamidomethyl/23,C,Carbamidomethyl|CID	110209098 
AEVANLSAHSASPIQDAVLK	3|0|	1652278 
AEVATAELLLTAVIGSTVDEVKAPELTK	3|0|	104216520 
AEVDTYCR	2|1/6,C,Carbamidomethyl|	1664166 
AEVLNETIQEGGTR	2|0|	1672462 
AEVPDASALAAQSINIYDGVGAK	3|0|	97158119 
AEVTLNNTIYK	2|0|	1680820 
AEWQNITK	2|0|	1690242 
AEYWEEQLK	2|0|	64343328 
AFCHANCSGPAPAAKPDPDGGR	3|2/2,C,Carbamidomethyl/6,C,Carbamidomethyl|	1698116 
AFDCITLK	2|1/3,C,Carbamidomethyl|	25706807 
AFDGPITITIVNR	2|0|	1707594 
AFDGYYSYR	2|0|	132427534 
AFDLINYLGNENHTAPITEA	2|0|	1717991 
AFDLPLSPVTIK	2|0|	1725693 
AFEHSVHR	2|0|	1738417 
AFENANAEGLLR	2|0|	78290308 
AFENVTDLQWLILDHNLLENSK	3|0|	1752336 
AFFSEVER	2|0|	1759218 
AFGCRECHDAR	3|2/3,C,Carbamidomethyl/6,C,Carbamidomethyl|	42675186 
AFGCSEVGDGPGDMK	2|1/3,C,Carbamidomethyl|	30626045 
AFGCSEVGDGPGDMK	2|2/3,C,Carbamidomethyl/13,M,Oxidation|	30630402 
AFGNTGFAVPQDPTLH	2|0|	120835638 
AFGPGLQGGSAGSPAR	2|0|	1764853 
AFGSSVLTPQNR	2|0|	100644984 
AFGYYGPLR	2|0|	1772675 
AFILNAVPSTQNIER	2|0|	55251674 
AFINGTGVETVVSADLPNAH	2|0|	1781454 
AFINGTGVETVVSADLPNAH	3|0|	1785339 
AFLLVQDIMEDTMR	2|0|	1798622 
AFLLVQDIMEDTMR	2|1/12,M,Oxidation|	1803159 
AFLLVQDIMEDTMR	2|1/8,M,Oxidation|	1807333 
AFLLVQDIMEDTMR	2|2/8,M,Oxidation/12,M,Oxidation|	1811506 
AFLSLTYVNK	2|0|	60508757 
AFLSTSEQTMPGTNR	2|0|	110728507 
AFLSTSEQTMPGTNR	2|1/9,M,Oxidation|	110731902 
AFLTANAVQDHCQATGMVEM	2|1/11,C,Carbamidomethyl|	31915803 
AFLTANAVQDHCQATGMVEM	2|2/11,C,Carbamidomethyl/16,M,Oxidation|	31919039 
AFLTANAVQDHCQATGMVEM	2|2/11,C,Carbamidomethyl/19,M,Oxidation|	31922300 
AFLTANAVQDHCQATGMVEM	2|3/11,C,Carbamidomethyl/16,M,Oxidation/19,M,Oxidation|	31925561 
AFLTANAVQDHCQATGMVEM	3|1/11,C,Carbamidomethyl|CID	31928847 
AFLTANAVQDHCQATGMVEM	3|2/11,C,Carbamidomethyl/16,M,Oxidation|CID	31932715 
AFLTANAVQDHCQATGMVEM	3|2/11,C,Carbamidomethyl/19,M,Oxidation|CID	31936608 
AFLTANAVQDHCQATGMVEM	3|3/11,C,Carbamidomethyl/16,M,Oxidation/19,M,Oxidation|CID	31940501 
AFNGTQR	2|0|	1832572 
AFNKGEKKDT	3|0|	1840956 
AFNKGEKKDTCTQECSYFNITKVESR	4|2/10,C,Carbamidomethyl/14,C,Carbamidomethyl|	1851051 
AFNLSNVTGNSR	2|0|	1861007 
AFNNSIIPEDTFFPSPESSCDVK	2|1/19,C,Carbamidomethyl|	1869172 
AFNNSIIPEDTFFPSPESSCDVK	3|1/19,C,Carbamidomethyl|	1876339 
AFNQGQHEVWSPR	2|0|	75123811 
AFNQGQHEVWSPR	3|0|	75127929 
AFNSTLPTM	2|0|	1892614 
AFNSTLPTM	2|1/8,M,Oxidation|	1899114 
AFNSTLPTMAQM	2|0|	1918755 
AFNSTLPTMAQM	2|1/11,M,Oxidation|	1925361 
AFNSTLPTMAQM	2|1/8,M,Oxidation|	1931992 
AFNSTLPTMAQM	2|2/8,M,Oxidation/11,M,Oxidation|	1938647 
AFNSTLPTMAQME	2|0|	1971985 
AFNSTLPTMAQME	2|1/11,M,Oxidation|	1975600 
AFNSTLPTMAQME	2|1/8,M,Oxidation|	1979240 
AFNSTLPTMAQME	2|2/8,M,Oxidation/11,M,Oxidation|	1982904 
AFNSTLPTMAQMEK	1|0|	2001287 
AFNSTLPTMAQMEK	1|1/11,M,Oxidation|	2007815 
AFNSTLPTMAQMEK	1|1/8,M,Oxidation|	2012080 
AFNSTLPTMAQMEK	1|2/8,M,Oxidation/11,M,Oxidation|	2018657 
AFNSTLPTMAQMEK	2|0|	2022971 
AFNSTLPTMAQMEK	2|1/11,M,Oxidation|	2031061 
AFNSTLPTMAQMEK	2|1/8,M,Oxidation|	2039067 
AFNSTLPTMAQMEK	2|2/8,M,Oxidation/11,M,Oxidation|	2048124 
AFNSTLPTMAQMEK	3|0|	2056890 
AFNSTLPTMAQMEK	3|1/11,M,Oxidation|	2062422 
AFNSTLPTMAQMEK	3|1/8,M,Oxidation|	2067181 
AFNSTLPTMAQMEK	3|2/8,M,Oxidation/11,M,Oxidation|	2074244 
AFNTCGLQDAGCISEVDCHETNHESR	4|3/4,C,Carbamidomethyl/11,C,Carbamidomethyl/17,C,Carbamidomethyl|	17993068 
AFNTNDVNIDSDFLR	2|0|	93957701 
AFNTSVHAAIR	2|0|	2156327 
AFNVTFR	2|0|	2164831 
AFPNYTNEAVDNSEPVVRFQMK	3|0|	74488118 
AFPNYTNEAVDNSEPVVRFQMK	3|1/20,M,Oxidation|	74492517 
AFQYDTNCSFR	2|1/7,C,Carbamidomethyl|CID	2174511 
AFSACTVNDDSC	2|2/4,C,Carbamidomethyl/11,C,Carbamidomethyl|	104687540 
AFSASDDPR	2|0|	25831447 
AFSDASRDPR	2|0|	89924112 
AFSGSNASVSAPSPLVELILNHIVPPEDER	3|0|	2182971 
AFSNSSYVLNPTTGELVFDPL	2|0|	2190701 
AFSNSSYVLNPTTGELVFDPLSASDTGEYSCEAR	3|1/30,C,Carbamidomethyl|	2195480 
AFSTLLVNVSGK	2|0|	2206865 
AFTDYADNAEISGTLK	2|0|	17801412 
AFTESNAR	2|0|	95349009 
AFTLCDITEMTANQR	2|1/4,C,Carbamidomethyl|CID	106813324 
AFTLCDITEMTANQR	2|2/4,C,Carbamidomethyl/9,M,Oxidation|CID	106817744 
AFTNFSSSHDHFR	3|0|	2217391 
AFTVVDGLDATDDNIYNR	2|0|CID	13635161 
AFVLENSEMVDDQDLR	2|0|CID	57413469 
AFVLENSEMVDDQDLR	2|1/8,M,Oxidation|CID	57417975 
AFYDLGITENLPGAFK	2|0|	130115106 
AFYNESWER	2|0|	2226111 
AFYNGSLTAQIVK	2|0|	2235235 
AFYTNSQVVGK	2|0|	124200404 
AGAHLQGGAKR	2|0|	2245507 
AGAINATYK	2|0|	2254310 
AGAQPQAGLSQANFTLGPVSR	2|0|	2262678 
AGASVNVIR	2|0|	34640968 
AGCHGLGPTLHMPQQSCALPVNK	4|2/2,C,Carbamidomethyl/16,C,Carbamidomethyl|	64220884 
AGCHGLGPTLHMPQQSCALPVNK	4|3/2,C,Carbamidomethyl/11,M,Oxidation/16,C,Carbamidomethyl|	64225829 
AGDGVVIPHGR	2|0|	32634090 
AGEKSPGLSTYPR	2|0|	105764631 
AGENVTLSCSSR	2|1/8,C,Carbamidomethyl|	2271422 
AGEPLPQNSSMAR	2|0|CID	2284714 
AGEPLPQNSSMAR	2|1/10,M,Oxidation|CID	2290460 
AGESGATVAPNGGPVQGVK	2|0|	30131268 
AGESPNLSHEVVNGYK	3|0|	63209094 
AGETDSSNLNVSEPR	2|0|	2306108 
AGFAGDDAPR	2|0|	2314654 
AGFAGDDAPRAVFPSIVGRPR	3|0|	2325608 
AGFEAVENGTVCR	2|1/11,C,Carbamidomethyl|	2336947 
AGFEAVENGTVCRG	2|0|	2347461 
AGFETDFSIR	2|0|	106423698 
AGFEYAFDQLQNSNITR	2|0|	2356163 
AGFEYAFDQLQNSNITR	3|0|	2360877 
AGFSFDLSPLTK	2|0|	2374631 
AGGGREGTPSDPGGPAVPV	2|0|	95675466 
AGGNGINHTNR	2|0|	74993698 
AGGSLFVNCSTDCPSSEK	2|2/8,C,Carbamidomethyl/12,C,Carbamidomethyl|	2383204 
AGHFQNTSSPSA	2|0|	2395656 
AGHFQNTSSPSAR	2|0|	2404256 
AGHFQNTSSPSAR	3|0|	2409273 
AGHININTVQR	2|0|	75002309 
AGHNYTLK	2|0|	2423492 
AGHVFEHNSGSEWGSH	3|0|	116532256 
AGINSLEFAGPLR	2|0|	43768012 
AGISICNNCDR	2|2/5,C,Carbamidomethyl/8,C,Carbamidomethyl|CID	73025961 
AGITFTQVLLNNLTR	2|0|	58074124 
AGKITFAEK	2|0|	2431734 
AGKITFAEK	3|0|	2438939 
AGKPVICATQMLESMIK	3|1/6,C,Carbamidomethyl|	2459820 
AGKPVICATQMLESMIK	3|2/6,C,Carbamidomethyl/10,M,Oxidation|	2464051 
AGKPVICATQMLESMIK	3|2/6,C,Carbamidomethyl/14,M,Oxidation|	2468302 
AGKPVICATQMLESMIK	3|3/6,C,Carbamidomethyl/10,M,Oxidation/14,M,Oxidation|	2472553 
AGKTASALASEYIWNQK	3|0|	127968646 
AGLEVYPSILNQDNK	2|0|	2495223 
AGLQAFFQVQECNK	2|1/11,C,Carbamidomethyl|	2502255 
AGLQVYNK	2|0|	2510841 
AGLSQANFTLGPVSR	2|0|	2522597 
AGLWTDK	2|0|	104744537 
AGMTHIVR	2|0|	2536753 
AGMTHIVR	2|1/2,M,Oxidation|	2541016 
AGMTHIVR	3|0|	2545024 
AGMTHIVR	3|1/2,M,Oxidation|	2549418 
AGNCSWEAHPGNR	2|1/3,C,Carbamidomethyl|	2571900 
AGNCSWEAHPGNR	3|1/3,C,Carbamidomethyl|	2576782 
AGNECVDTDECSVGNPCGNGTCK	2|4/4,C,Carbamidomethyl/10,C,Carbamidomethyl/16,C,Carbamidomethyl/21,C,Carbamidomethyl|CID	2590972 
AGNECVDTDECSVGNPCGNGTCK	3|4/4,C,Carbamidomethyl/10,C,Carbamidomethyl/16,C,Carbamidomethyl/21,C,Carbamidomethyl|CID	2596175 
AGNHTSGAGLVQINK	2|0|	2612246 
AGNITTDGYEILGK	2|0|	2619907 
AGNLEDLMSNITNR	2|0|	2624505 
AGNLEDLMSNITNR	2|1/7,M,Oxidation|	2630582 
AGNLHHSALFVSYQV	2|0|	40445335 
AGNQSSFDDSVQLEQLSFKVK	3|0|	116000863 
AGNTLVRNESHK	2|0|	2648944 
AGPANQSPAARAAVDQGPR	3|0|	89734600 
AGPEAAIHGLGTSNALQVL	2|0|	32803965 
AGPIGNATGQADCK	2|1/12,C,Carbamidomethyl|	2659804 
AGPNGTLFVADAYK	2|0|	2670030 
AGPNTNGSQFFICTAK	2|1/12,C,Carbamidomethyl|	2679692 
AGQFYSGNDAQEAR	2|0|	25323720 
AGQPATAFSQQDLLDGAVLYSHNGSLSPR	2|0|	2689072 
AGQPATAFSQQDLLDGAVLYSHNGSLSPR	3|0|	2695874 
AGQQEHDGTLEVQLSLLPDNWPR	2|0|	57931745 
AGQQEHDGTLEVQLSLLPDNWPR	3|0|	57936856 
AGQSAAGAAPGGGVDTR	2|0|	2710556 
AGQYNASDR	2|0|	16839915 
AGSCQEPCQCGPGNK	2|3/3,C,Carbamidomethyl/7,C,Carbamidomethyl/9,C,Carbamidomethyl|	30232266 
AGSEQPDELKDKWYLQRENTLR	4|0|	106180854 
AGSGGHPDNSSMIFYANDTGAQQFEK	3|0|	2723535 
AGSGGHPDNSSMIFYANDTGAQQFEK	3|1/11,M,Oxidation|	2729079 
AGSGNLTLALEAK	2|0|	2746695 
AGSHIIQR	2|0|	2755313 
AGSHTWQR	2|0|	2764063 
AGSLWDPNITACK	2|1/11,C,Carbamidomethyl|	2772923 
AGSPTAPVHDESLVGPVDPSSGQQSR	3|0|	2786365 
AGSQSHELSTSFDNFR	2|0|	101625107 
AGSQSHELSTSFDNFR	3|0|	101631085 
AGTHPLNPANSSH	2|0|	2796052 
AGTHPLNPANSSH	3|0|	2800924 
AGTHPLNPANSSHLL	2|0|	2819998 
AGTHPLNPANSSHLL	3|0|	2824114 
AGTHPLNPANSSHLLS	2|0|	2842542 
AGTHPLNPANSSHLLSL	2|0|	2851266 
AGTIAGLNVLR	2|0|	2862822 
AGTLGEQIFSIE	2|0|	2871508 
AGTNAQLR	2|0|	73428411 
AGTNSSDLQQILSLLESNK	2|0|	2880406 
AGTNSSDLQQILSLLESNK	3|0|	2885445 
AGTSQFNIK	2|0|	45307662 
AGTVNSLGYVCL	2|1/10,C,Carbamidomethyl|	124756945 
AGVLAHLEEER	2|0|	2904912 
AGVLVVVQK	2|0|	117579698 
AGVNSGANAAESSPAK	2|0|	73271078 
AGVNSGANAAESSPAK	3|0|	73275357 
AGVTAHTSVVGSEGLLR	3|0|	123691731 
AGWLNINPINGTVDTTAVLDR	2|0|	2918550 
AGYCANNSTCTVNQGNQPQCR	3|3/3,C,Carbamidomethyl/9,C,Carbamidomethyl/19,C,Carbamidomethyl|	2926282 
AGYDNAHSAPSLGMVSNGSTLLNH	3|0|	2940749 
AGYDNAHSAPSLGMVSNGSTLLNH	3|1/13,M,Oxidation|	2946028 
AGYDNAHSAPSLGMVSNGSTLLNHTSDR	3|0|	2961973 
AGYDNAHSAPSLGMVSNGSTLLNHTSDR	3|1/13,M,Oxidation|	2967755 
AGYDNAHSAPSLGMVSNGSTLLNHTSDR	4|0|	2971611 
AGYDNAHSAPSLGMVSNGSTLLNHTSDR	4|1/13,M,Oxidation|	2976261 
AGYEEKNGTCQVCR	2|2/9,C,Carbamidomethyl/12,C,Carbamidomethyl|	3001887 
AGYEEKNGTCQVCR	3|2/9,C,Carbamidomethyl/12,C,Carbamidomethyl|	3006213 
AGYNTVYDNK	2|0|CID	130817332 
AHCVWLECPIPDAPVVTNVTVK	2|2/2,C,Carbamidomethyl/7,C,Carbamidomethyl|	3019817 
AHCVWLECPIPDAPVVTNVTVK	3|2/2,C,Carbamidomethyl/7,C,Carbamidomethyl|	3024515 
AHDPGQLAPVGAPTR	2|0|	12693935 
AHEGQQYNITR	2|0|	3038269 
AHEGQQYNITR	3|0|	3041809 
AHEISPHNLSPIHFSSTLR	4|0|	77080753 
AHENCSADLQVSAK	2|1/4,C,Carbamidomethyl|	3055677 
AHENCSADLQVSAK	3|1/4,C,Carbamidomethyl|	3062396 
AHGLNSFSEGNPNDSLVIS	2|0|CID	65828179 
AHGYSCDLDTGMEDTYGPVPDDTVNSEK	3|1/5,C,Carbamidomethyl|	13224801 
AHGYSCDLDTGMEDTYGPVPDDTVNSEK	3|2/5,C,Carbamidomethyl/11,M,Oxidation|	13229581 
AHIAQLCEK	2|1/6,C,Carbamidomethyl|	3080109 
AHILPQTWYFAGGVK	3|0|	40650820 
AHISITEDIVK	2|0|	19180329 
AHLGTGDPYTPGFPSFNHTQFPPSR	4|0|	3090562 
AHLLLPQLKENDTHCIDFHYFVSSK	4|1/14,C,Carbamidomethyl|	3101508 
AHLMEIQVNGGTVAEK	3|0|	3111100 
AHLMEIQVNGGTVAEK	3|1/3,M,Oxidation|	3115727 
AHLTPGVYVMR	2|0|	40792715 
AHLTPGVYVMR	2|1/9,M,Oxidation|	40796761 
AHNIPHDFFSFNSEEIVR	3|0|	3131624 
AHNIPHDFFSFNSEEIVR	4|0|	3137470 
AHNTNSLIVL	2|0|	47903722 
AHPPQVSSNMSVSMTSDVNMWTK	2|0|	92551653 
AHPPQVSSNMSVSMTSDVNMWTK	2|1/13,M,Oxidation|	92557223 
AHPPQVSSNMSVSMTSDVNMWTK	2|1/19,M,Oxidation|	92563993 
AHPPQVSSNMSVSMTSDVNMWTK	2|1/9,M,Oxidation|	92569588 
AHPPQVSSNMSVSMTSDVNMWTK	2|2/13,M,Oxidation/19,M,Oxidation|	92575182 
AHPPQVSSNMSVSMTSDVNMWTK	2|2/9,M,Oxidation/13,M,Oxidation|	92581977 
AHPPQVSSNMSVSMTSDVNMWTK	2|2/9,M,Oxidation/19,M,Oxidation|	92588771 
AHPPQVSSNMSVSMTSDVNMWTK	2|3/9,M,Oxidation/13,M,Oxidation/19,M,Oxidation|	92593359 
AHPPQVSSNMSVSMTSDVNMWTK	3|0|	92597972 
AHPPQVSSNMSVSMTSDVNMWTK	3|1/13,M,Oxidation|	92601073 
AHPPQVSSNMSVSMTSDVNMWTK	3|1/19,M,Oxidation|	92605797 
AHPPQVSSNMSVSMTSDVNMWTK	3|1/9,M,Oxidation|	92608923 
AHPPQVSSNMSVSMTSDVNMWTK	3|2/13,M,Oxidation/19,M,Oxidation|	92616107 
AHPPQVSSNMSVSMTSDVNMWTK	3|2/9,M,Oxidation/13,M,Oxidation|	92620856 
AHPPQVSSNMSVSMTSDVNMWTK	3|2/9,M,Oxidation/19,M,Oxidation|	92625604 
AHPPQVSSNMSVSMTSDVNMWTK	3|3/9,M,Oxidation/13,M,Oxidation/19,M,Oxidation|CID	92632813 
AHPPQVSSNMSVSMTSDVNMWTK	4|0|	92636777 
AHPPQVSSNMSVSMTSDVNMWTK	4|1/13,M,Oxidation|	92642423 
AHPPQVSSNMSVSMTSDVNMWTK	4|1/19,M,Oxidation|	92648094 
AHPPQVSSNMSVSMTSDVNMWTK	4|1/9,M,Oxidation|	92653798 
AHPPQVSSNMSVSMTSDVNMWTK	4|2/13,M,Oxidation/19,M,Oxidation|	92659468 
AHPPQVSSNMSVSMTSDVNMWTK	4|2/9,M,Oxidation/13,M,Oxidation|	92665164 
AHPPQVSSNMSVSMTSDVNMWTK	4|2/9,M,Oxidation/19,M,Oxidation|	92670859 
AHPPQVSSNMSVSMTSDVNMWTK	4|3/9,M,Oxidation/13,M,Oxidation/19,M,Oxidation|	92676587 
AHQINTVGIR	2|0|	34683307 
AHQSNTVLEGAI	2|0|	36300259 
AHSQTHRVDLGTLR	4|0|	3155241 
AHSQTHRVDLGTLRGYYNQSEAGSHTVQR	3|0|	3170589 
AHSQTHRVDLGTLRGYYNQSEAGSHTVQR	4|0|	3175348 
AHSQTHRVDLGTLRGYYNQSEAGSHTVQR	5|0|	3180959 
AHTGINTLK	2|0|	41368681 
AHTNPNIVIFISYY	2|0|	41751412 
AHTPYINIYNCEPAN	2|1/10,C,Carbamidomethyl|	3203799 
AHTPYINIYNCEPANPSEK	2|1/10,C,Carbamidomethyl|	3212782 
AHTPYINIYNCEPANPSEK	3|1/10,C,Carbamidomethyl|	3219965 
AHTQSESNFR	2|0|	104084992 
AHTQSESNFR	3|0|	104089468 
AHTVVGDLLELHCESLR	2|1/12,C,Carbamidomethyl|	3240078 
AHTVVGDLLELHCESLR	3|1/12,C,Carbamidomethyl|	3244922 
AHTVVGDLLELHCESLR	4|1/12,C,Carbamidomethyl|	3251067 
AHVVPCFDASK	2|1/5,C,Carbamidomethyl|	3270562 
AIAAGNYSGEDIK	2|0|CID	73169151 
AIAQLNSK	2|0|	3279054 
AIAQLNSKYGK	2|0|	3287680 
AIATDSPCGFK	2|1/7,C,Carbamidomethyl|	91795937 
AIAYPSNLGLANNIGVVPATAWR	3|0|	67283082 
AICNFTYR	2|1/2,C,Carbamidomethyl|	3296774 
AIDGTSSHNVK	2|0|	45818209 
AIDGTSSHNVK	3|0|	45823926 
AIDITSLQTPAGTALFPTNNQR	2|0|	103935820 
AIDITSLQTPAGTALFPTNNQR	3|0|	103940285 
AIDSVYDVGTFNPK	2|0|	131838373 
AIDYVQR	2|0|CID	3305076 
AIELVIMSTSLFNQADR	2|0|	44014177 
AIELVIMSTSLFNQADR	2|1/6,M,Oxidation|	44016830 
AIELVIMSTSLFNQADR	3|0|	44021070 
AIELVIMSTSLFNQADR	3|1/6,M,Oxidation|	44024256 
AIESFNLEKASSIR	2|0|	49426821 
AIESFNLEKASSIR	3|0|	49430247 
AIESIASNNSDVALTYR	2|0|	44159206 
AIETETCDSCNSHCK	2|3/6,C,Carbamidomethyl/9,C,Carbamidomethyl/13,C,Carbamidomethyl|CID	74277016 
AIETETCDSCNSHCK	3|3/6,C,Carbamidomethyl/9,C,Carbamidomethyl/13,C,Carbamidomethyl|	74280974 
AIEVNENNITALVTPLPV	3|0|	3312120 
AIFTNSLQPTGSDTK	2|0|	111826334 
AIGNGTVSGLVQAVDAETGK	2|0|	3321094 
AIGTTYENVNK	2|0|	118415008 
AIGYLNTGYQR	2|0|	3328628 
AIIDCGNCSR	2|2/4,C,Carbamidomethyl/7,C,Carbamidomethyl|	3342673 
AIISDIPNPYLGK	2|0|	45500970 
AIKEGDNITLK	2|0|	3350765 
AIKQNVLTCDIK	2|1/8,C,Carbamidomethyl|CID	60366503 
AILGNEHVLQR	2|0|	76741852 
AILGNEHVLQR	3|0|	76748480 
AILPNATLTPVSR	2|0|	3364151 
AILPQFLQSR	2|0|	58498212 
AILTLSTFHNGGVR	3|0|	41047498 
AILVDLEPGTMDSVR	2|0|	3372739 
AILVDLEPGTMDSVR	2|1/10,M,Oxidation|	3376254 
AIMEANMLSNLR	2|0|	76560110 
AIMEANMLSNLR	2|1/2,M,Oxidation|	76563636 
AIMEANMLSNLR	2|1/6,M,Oxidation|	76567186 
AIMEANMLSNLR	2|2/2,M,Oxidation/6,M,Oxidation|	76570736 
AIMLVGMFAPLNQEFAR	2|0|	55578912 
AIMLVGMFAPLNQEFAR	2|1/2,M,Oxidation|	55583015 
AIMLVGMFAPLNQEFAR	2|1/6,M,Oxidation|	55587142 
AIMLVGMFAPLNQEFAR	2|2/2,M,Oxidation/6,M,Oxidation|	55591269 
AINAMNACNELATVLR	2|1/7,C,Carbamidomethyl|	63018231 
AINAMNACNELATVLR	2|2/4,M,Oxidation/7,C,Carbamidomethyl|	63022595 
AINASVGAAGSAENAPSK	2|0|	3386533 
AINASVGAAGSAENAPSK	3|0|	3392174 
AINFCDEADYNTWMNAK	2|1/4,C,Carbamidomethyl|	12231164 
AINFCDEADYNTWMNAK	2|2/4,C,Carbamidomethyl/13,M,Oxidation|	12237150 
AINITVVESGYVR	2|0|	3408481 
AINKEDAPTAR	2|0|	43748144 
AINLTWTKPFDGNSPLIR	2|0|	3415961 
AINLTWTKPFDGNSPLIR	3|0|	3420259 
AINQTAVECTWTGPR	2|1/8,C,Carbamidomethyl|	3435641 
AINQTDTLLMEVFTR	2|0|	56054633 
AINQTDTLLMEVFTR	2|1/9,M,Oxidation|	56059631 
AINQTDTLLMEVFTR	3|0|	56067045 
AINQTDTLLMEVFTR	3|1/9,M,Oxidation|	56071645 
AIPIHLSNLF	2|0|	66062192 
AIPLEAQNFSVPEGGSLTLAPPLLR	3|0|	3445339 
AIPTIVSDGNTTFQEK	2|0|	3454475 
AIQAFGNGTDVNVSPK	2|0|	3460391 
AIQDISVEETSAK	2|0|	3473684 
AIQGLTGNHPPR	2|0|	37328411 
AIQLDGLNASQIR	2|0|	3487887 
AIQSTVHVNC	2|1/9,C,Carbamidomethyl|	50013351 
AISENNVPDPDPR	2|0|	94209073 
AISIPEHDEADEISDENR	2|0|	3496395 
AISIPEHDEADEISDENR	3|0|	3501357 
AISNNSQQSNEQTDPEPEENETK	3|0|	3516354 
AISTGESTHFVAGAPR	2|0|	3525403 
AISTNSTIPGVTNHNVS	2|0|	115384727 
AISVYHQNSIQGEYM	2|0|	132547122 
AISVYHQNSIQGEYM	2|1/14,M,Oxidation|	132552732 
AITAETSASANPK	2|0|	97286048 
AITNSNILSK	2|0|	98579205 
AIVQYANCAK	2|1/7,C,Carbamidomethyl|	43963359 
AIWAATDHNVDNTTEIFR	3|0|	3534541 
AIYTTDLLNAER	2|0|	76043024 
AKCDPGDDPQAQINEAAGCTLDGGR	3|2/2,C,Carbamidomethyl/18,C,Carbamidomethyl|	15128275 
AKDCTPGGDPNDAQGLIAGCK	2|2/3,C,Carbamidomethyl/19,C,Carbamidomethyl|	51605525 
AKDCTPGGDPNDAQGLIAGCK	3|2/3,C,Carbamidomethyl/19,C,Carbamidomethyl|	51610782 
AKDDLDPEKNDSEPGSQR	3|0|CID	3543613 
AKDPKATIGHR	3|0|	51276189 
AKGPLASQISGLYLPYK	3|0|	3552821 
AKPQGQWAEDVLGNK	2|0|	3568307 
AKPQGQWAEDVLGNK	3|0|	3572434 
AKPQGQWAEDVLGNKTWDR	3|0|	3586153 
AKPSAPVVSGPAAR	2|0|	3599907 
AKPSAPVVSGPAAR	3|0|	3606048 
AKQSLFSNK	2|0|	100944685 
AKQSLFSNK	3|0|	100951530 
AKVAAANVSVTQPESTGDPNNMTLLAEEAR	3|0|	3624426 
AKVAAANVSVTQPESTGDPNNMTLLAEEAR	3|1/21,M,Oxidation|	3628712 
AKVSSTEAVAR	2|0|	3641678 
AKVSSTEAVARDAAR	3|0|	3650703 
AKWSILDNFQESTDFAEGSR	3|0|	12603361 
ALAAPAAEEK	2|0|	3660041 
ALADVATVLGR	2|0|	3668610 
ALAGLVYNASGSEHCYDIYR	2|1/14,C,Carbamidomethyl|	3682815 
ALAGLVYNASGSEHCYDIYR	3|1/14,C,Carbamidomethyl|	3687427 
ALAHGNSTGGEV	2|0|	18858220 
ALAHNFDCR	2|1/7,C,Carbamidomethyl|	55210905 
ALALQPGAASAAINASVGAAGSAENAPSK	2|0|	3701231 
ALALQPGAASAAINASVGAAGSAENAPSK	3|0|	3708131 
ALANLTGTVVNLTR	2|0|	3724135 
ALANMTEQIR	2|0|	3734642 
ALANMTEQIR	2|1/4,M,Oxidation|CID	3738719 
ALAVLSNYDANK	2|0|	3752612 
ALCNTTSECPPPVITR	2|2/2,C,Carbamidomethyl/8,C,Carbamidomethyl|	3759662 
ALCQITGSVQLNE	2|1/2,C,Carbamidomethyl|	66311371 
ALDGDLESFILFHNPEYNKNTSK	3|0|	3765600 
ALDGDLESFILFHNPEYNKNTSK	4|0|	3772541 
ALDIEIATYR	2|0|	3788904 
ALDLEIATYR	2|0|	3797677 
ALDNLLNHSSMFLK	2|0|	3806063 
ALDNLLNHSSMFLK	2|1/10,M,Oxidation|	3810283 
ALDPAEKPLCLSNENASHVECELGNPMK	3|2/9,C,Carbamidomethyl/20,C,Carbamidomethyl|	3823061 
ALDPAEKPLCLSNENASHVECELGNPMK	3|3/9,C,Carbamidomethyl/20,C,Carbamidomethyl/26,M,Oxidation|	3827979 
ALDPAEKPLCLSNENASHVECELGNPMK	4|2/9,C,Carbamidomethyl/20,C,Carbamidomethyl|	3832783 
ALDPAEKPLCLSNENASHVECELGNPMK	4|3/9,C,Carbamidomethyl/20,C,Carbamidomethyl/26,M,Oxidation|	3837651 
ALDPAGNESAYPPNGVECYSCVGLSR	3|2/17,C,Carbamidomethyl/20,C,Carbamidomethyl|	3862188 
ALDSEERNCTDIDECR	3|2/8,C,Carbamidomethyl/14,C,Carbamidomethyl|CID	3871490 
ALDTEIQEENQLK	2|0|	43880377 
ALEAQLAEWK	2|0|	67890082 
ALEEGNYFEMSTYSTNR	2|0|	3880802 
ALEEGNYFEMSTYSTNR	2|1/9,M,Oxidation|	3885336 
ALELDSNLYR	2|0|	3898798 
ALENCSAVADTR	2|1/4,C,Carbamidomethyl|	3907705 
ALENHTEVQFQK	2|0|	3919159 
ALENHTEVQFQK	3|0|	3923142 
ALENLADQYSQGSEWGPKEDRETVLYNDLYR	4|0|	131055257 
ALENLPGLTSLSTLHESALR	3|0|	60920044 
ALENLWPIQR	2|0|	61189632 
ALEQALEK	2|0|	3936669 
ALEQALEKTK	2|0|	3950442 
ALEQALEKTKANIKWV	3|0|	3963126 
ALEQQVEEMK	2|0|	3977295 
ALEQQVEEMK	2|1/8,M,Oxidation|	3980520 
ALEQTNELTLQHVQ	2|0|	81402088 
ALESDNTPHTLASPENPGGASGKR	3|0|	30071334 
ALESDNTPHTLASPENPGGASGKR	4|0|	30076533 
ALESSAPNLQLETSDVLANVTYLK	2|0|	3990049 
ALESSAPNLQLETSDVLANVTYLK	3|0|	3994429 
ALEVNMSLSGR	2|0|	4007083 
ALEVNMSLSGR	2|1/5,M,Oxidation|	4011616 
ALEVNTVTCQLNCSDHGHCDSFTK	4|3/8,C,Carbamidomethyl/12,C,Carbamidomethyl/18,C,Carbamidomethyl|	4026855 
ALFLETEQLK	2|0|	4036625 
ALFLETEQLKK	2|0|	4046278 
ALFPDLLAQGNASLR	2|0|	4059381 
ALFQDKNSSQVLGEK	3|0|	4065159 
ALFTLNAQEMR	2|0|	74436943 
ALFTLNAQEMR	2|1/9,M,Oxidation|	74442335 
ALGDLPHHFNASTQPAYLR	3|0|	4072293 
ALGFENATQALGR	2|0|	4086181 
ALGGDDFLGMLNR	2|0|	4096881 
ALGGDDFLGMLNR	2|1/9,M,Oxidation|	4101762 
ALGILISNPIPFYDK	2|0|	27144204 
ALGPVFANR	2|0|	74831391 
ALGQAANESHNGSILPISWR	2|0|	4116521 
ALGQAANESHNGSILPISWR	3|0|	4123401 
ALGQNPTNAEVLK	2|0|	4138735 
ALHEFQTVNQQEK	2|0|	87091301 
ALHHSGHSPPISSQNVTVLR	3|0|	4146469 
ALHHSGHSPPISSQNVTVLR	4|0|	4151461 
ALIESNQTAR	2|0|	4167865 
ALINSATNGVLHPSDR	3|0|CID	49360893 
ALINVTVQEPGR	2|0|	4179269 
ALIQQATTVK	2|0|	4189157 
ALIQQLSAPR	2|0|	87082151 
ALKQYNSTGDYR	2|0|	4198020 
ALKQYNSTGDYR	3|0|	4202001 
ALLAELQDR	2|0|	55185306 
ALLELPNTPK	2|0|	61665132 
ALLFGESGSNPR	2|0|	33666739 
ALLNFTNH	2|0|	73078494 
ALLNHLDVGVGRGNVTQHVQGHR	3|0|	4216818 
ALLNHLDVGVGRGNVTQHVQGHR	4|0|	4223895 
ALLNLLTR	2|0|	55539930 
ALLNVVDNAR	2|0|	4243306 
ALLPFDNLHDDPCLLT	2|1/12,C,Carbamidomethyl|	4252266 
ALLPFDNLHDDPCLLTNR	2|1/12,C,Carbamidomethyl|	4264680 
ALLPFDNLHDDPCLLTNR	3|1/12,C,Carbamidomethyl|	4269942 
ALLPFDNLHDDPCLLTNRSAR	3|1/12,C,Carbamidomethyl|	4284370 
ALLSYDGLNQR	2|0|	4295736 
ALLTNVSSVALGSR	2|0|	4307274 
ALLVYNATNNTNLEGK	2|0|	4317260 
ALMLQGVDLLADAVAVTMGPK	3|0|	4325123 
ALMLQGVDLLADAVAVTMGPK	3|1/17,M,Oxidation|	4331783 
ALMLQGVDLLADAVAVTMGPK	3|1/2,M,Oxidation|	4338463 
ALMLQGVDLLADAVAVTMGPK	3|2/2,M,Oxidation/17,M,Oxidation|	4345142 
ALMNGSESR	1|0|	4380587 
ALMNGSESR	1|1/2,M,Oxidation|	4383868 
ALMNGSESR	2|0|	4387198 
ALMNGSESR	2|1/2,M,Oxidation|	4393616 
ALNALLSHSNK	3|0|	55611691 
ALNATLHSN	2|0|	4423368 
ALNEGVVNETPTLTLGESLCDLVSVLTK	2|1/19,C,Carbamidomethyl|	119873919 
ALNEGVVNETPTLTLGESLCDLVSVLTK	3|1/19,C,Carbamidomethyl|	119878609 
ALNGVSSLATGPVPFEPVNVTTDR	2|0|	4431680 
ALNIESTPK	2|0|	94667525 
ALNISEK	2|0|	4436366 
ALNMVTYMPLANVATNQLFR	2|0|	120034752 
ALNMVTYMPLANVATNQLFR	2|1/3,M,Oxidation|	120037985 
ALNMVTYMPLANVATNQLFR	2|1/7,M,Oxidation|	120041242 
ALNMVTYMPLANVATNQLFR	2|2/3,M,Oxidation/7,M,Oxidation|	120044499 
ALNMVTYMPLANVATNQLFR	3|0|	120047780 
ALNMVTYMPLANVATNQLFR	3|1/3,M,Oxidation|	120053224 
ALNMVTYMPLANVATNQLFR	3|1/7,M,Oxidation|	120058692 
ALNMVTYMPLANVATNQLFR	3|2/3,M,Oxidation/7,M,Oxidation|	120064160 
ALNNCSFCHEAGQLGPEIR	3|2/4,C,Carbamidomethyl/7,C,Carbamidomethyl|	4446254 
ALNNTLFLIEER	2|0|	4459100 
ALNPTSWSNTVCDNK	2|1/11,C,Carbamidomethyl|	114000295 
ALNPVYNTYGYFDK	2|0|CID	58627723 
ALNSLNLSFAGLEQVPK	2|0|	4464862 
ALNSSTGELR	2|0|	4474330 
ALNTSQLK	2|0|	4487538 
ALNYYPQNITMK	2|0|	4496546 
ALNYYPQNITMK	2|1/10,M,Oxidation|	4500927 
ALPGQPMEAPVMLWDESSFPDIPGAVSANMTVK	3|0|	4513732 
ALPGQPMEAPVMLWDESSFPDIPGAVSANMTVK	3|1/11,M,Oxidation|	4518522 
ALPGQPMEAPVMLWDESSFPDIPGAVSANMTVK	3|1/29,M,Oxidation|	4523337 
ALPGQPMEAPVMLWDESSFPDIPGAVSANMTVK	3|1/6,M,Oxidation|	4526271 
ALPGQPMEAPVMLWDESSFPDIPGAVSANMTVK	3|2/11,M,Oxidation/29,M,Oxidation|	4529204 
ALPGQPMEAPVMLWDESSFPDIPGAVSANMTVK	3|2/6,M,Oxidation/11,M,Oxidation|	4534069 
ALPGQPMEAPVMLWDESSFPDIPGAVSANMTVK	3|2/6,M,Oxidation/29,M,Oxidation|	4538933 
ALPGQPMEAPVMLWDESSFPDIPGAVSANMTVK	3|3/6,M,Oxidation/11,M,Oxidation/29,M,Oxidation|	4541891 
ALPMGALPQGPMQNATK	2|0|	4582864 
ALPMGALPQGPMQNATK	2|1/11,M,Oxidation|	4587579 
ALPMGALPQGPMQNATK	2|1/3,M,Oxidation|	4592319 
ALPMGALPQGPMQNATK	2|2/3,M,Oxidation/11,M,Oxidation|	4597263 
ALPMGALPQGPMQNATK	3|0|	4602597 
ALPMGALPQGPMQNATK	3|1/11,M,Oxidation|	4607131 
ALPMGALPQGPMQNATK	3|1/3,M,Oxidation|	4611690 
ALPMGALPQGPMQNATK	3|2/3,M,Oxidation/11,M,Oxidation|	4616248 
ALPQGPMQNATK	2|0|	4659070 
ALPQGPMQNATK	2|1/6,M,Oxidation|	4663559 
ALPQPQNVTSLLGCTH	2|1/13,C,Carbamidomethyl|	4678184 
ALPQYAGSGNLTLALEAK	2|0|	4683692 
ALPSNTGCAATCTH	2|2/7,C,Carbamidomethyl/11,C,Carbamidomethyl|	107257147 
ALPVPNILEVPPK	2|0|	81139612 
ALQALPQVLQAPGLANGR	2|0|	61732683 
ALQATVGNSYK	2|0|	4693136 
ALQDFKEGNAIFTFPNTPVK	3|0|	4707306 
ALQGFLPSWSENGSGPAAPLESEHEWPGTR	3|0|	28151683 
ALQINNTAVGHALVLPAGR	3|0|	4718159 
ALQPGAASAAINASVGAAGSAENAPSK	2|0|	4727899 
ALQPGAASAAINASVGAAGSAENAPSK	3|0|	4734936 
ALRYYNQSEAGSHTWQR	3|0|	4749895 
ALSCNVSSPIFK	2|1/3,C,Carbamidomethyl|	4759397 
ALSEFPVLYETSQNISGEVHFSR	2|0|	44684033 
ALSEFPVLYETSQNISGEVHFSR	3|0|	44688624 
ALSELGDRQNESYLNFAR	3|0|	4769455 
ALSGCEISISNETK	2|1/4,C,Carbamidomethyl|	4781433 
ALSGSNDDNSGPPDPTPPKSGSADGDCNCR	3|2/26,C,Carbamidomethyl/28,C,Carbamidomethyl|	99796802 
ALSIGFETCR	2|1/8,C,Carbamidomethyl|	4790851 
ALSIYDLTNTNH	2|0|	81862002 
ALSNISLR	1|0|	4801640 
ALSNISLR	2|0|	4807539 
ALSPNSTISSAPK	2|0|	4823300 
ALSQQNVSMDLATFMK	2|0|	4831318 
ALSQQNVSMDLATFMK	2|1/14,M,Oxidation|	4835356 
ALSQQNVSMDLATFMK	2|1/8,M,Oxidation|	4842194 
ALSQQNVSMDLATFMK	2|2/8,M,Oxidation/14,M,Oxidation|	4847426 
ALSQSQYAHEGIYNWRTR	3|0|	43709722 
ALSQSQYAHEGIYNWRTR	4|0|	43715525 
ALSQYLTDR	2|0|	4871672 
ALTAPNGTTVEVPVK	2|0|	66998901 
ALTLKDILNGTFSYK	2|0|	4880983 
ALTNALR	2|0|	62942182 
ALTNDSHINR	2|0|	78251728 
ALTNDSHINR	3|0|	78259234 
ALTNGSLPAGTR	2|0|	4890921 
ALTPQQPMGNGAK	2|0|	30209923 
ALTPQQPMGNGAK	2|1/7,M,Oxidation|	30214521 
ALTQTGGPHVK	2|0|	4899565 
ALTSEIALLQSR	2|0|	4905612 
ALTSLTNTTIQK	2|0|	77151754 
ALTTLENPQYMTVGVVR	2|0|	104399682 
ALTTLENPQYMTVGVVR	2|1/10,M,Oxidation|	104403720 
ALTVPELTQQMFDAK	2|0|	4914348 
ALTVPELTQQMFDAK	2|1/10,M,Oxidation|	4915956 
ALTVPELTQQVFDAK	2|0|	4930594 
ALTVPELTQQVFDAK	3|0|	4933892 
ALVAVVAGNSTTPR	2|0|	4949753 
ALVAVVAGNSTTPR	3|0|	4953886 
ALVCSQPGLNCTVK	2|2/3,C,Carbamidomethyl/10,C,Carbamidomethyl|	4966793 
ALVGVIDGGSTSCNESVR	2|1/12,C,Carbamidomethyl|	4974949 
ALVNFTR	2|0|	4983815 
ALVPWWLLDTDNELR	2|0|	67909261 
ALVVTHTYLEPGPVTAQ	2|0|	4990503 
ALWQADTQVTSGVVTF	2|0|	4995465 
ALWQADTQVTSGVVTFTLQQLNAYNR	2|0|	5004000 
ALWQADTQVTSGVVTFTLQQLNAYNR	3|0|	5006970 
ALWVATDHNMDNTSTVLR	3|0|	5019640 
ALWVATDHNMDNTSTVLR	3|1/9,M,Oxidation|	5026812 
ALYDNEIEDERLPVATLETPTEETPYGRLVSYQCR	4|1/33,C,Carbamidomethyl|	109744194 
ALYELAGGTNFSDTVQADPQTVTR	2|0|	5048444 
ALYELAGGTNFSDTVQADPQTVTR	3|0|	5052545 
ALYGTTSETATWR	2|0|	5064620 
ALYNVEFHAATK	2|0|	73335936 
ALYRSCINESAIDSR	3|1/5,C,Carbamidomethyl|	5078814 
AMCYFTNGTER	2|1/2,C,Carbamidomethyl|	5088270 
AMCYFTNGTER	2|2/1,M,Oxidation/2,C,Carbamidomethyl|	5093636 
AMCYFTNGTERVR	2|1/2,C,Carbamidomethyl|	5110784 
AMCYFTNGTERVR	2|2/1,M,Oxidation/2,C,Carbamidomethyl|	5117687 
AMCYFTNGTERVR	3|1/2,C,Carbamidomethyl|	5124639 
AMCYFTNGTERVR	3|2/1,M,Oxidation/2,C,Carbamidomethyl|	5130901 
AMDNVTVR	2|0|	5161409 
AMDNVTVR	2|1/1,M,Oxidation|	5164596 
AMDNVTVRQGESATLR	3|0|	5176029 
AMDNVTVRQGESATLR	3|1/1,M,Oxidation|	5180573 
AMEFWSGTDPVAPSSINVLMVDK	2|0|	120263519 
AMEFWSGTDPVAPSSINVLMVDK	2|1/1,M,Oxidation|	120267751 
AMEFWSGTDPVAPSSINVLMVDK	2|1/19,M,Oxidation|	120272007 
AMEFWSGTDPVAPSSINVLMVDK	2|2/1,M,Oxidation/19,M,Oxidation|	120276264 
AMEFWSGTDPVAPSSINVLMVDK	3|0|	120280545 
AMEFWSGTDPVAPSSINVLMVDK	3|1/1,M,Oxidation|	120284365 
AMEFWSGTDPVAPSSINVLMVDK	3|1/19,M,Oxidation|	120288209 
AMEFWSGTDPVAPSSINVLMVDK	3|2/1,M,Oxidation/19,M,Oxidation|	120292054 
AMENGFDEVAENAETIQYR	2|0|	22577116 
AMENGFDEVAENAETIQYR	2|1/1,M,Oxidation|	22580444 
AMGQIIVQSVLSSANYTTR	2|0|	61837360 
AMGQIIVQSVLSSANYTTR	2|1/1,M,Oxidation|	61841174 
AMGQIIVQSVLSSANYTTR	3|0|	61845012 
AMGQIIVQSVLSSANYTTR	3|1/1,M,Oxidation|	61848443 
AMINVEILQVER	2|0|	47523138 
AMINVEILQVER	2|1/1,M,Oxidation|	47527390 
AMLANNNLQILNINK	2|0|	5194337 
AMLANNNLQILNINK	2|1/1,M,Oxidation|	5198868 
AMLGTHTMEVTVYHR	3|0|	5212577 
AMLGTHTMEVTVYHR	3|1/1,M,Oxidation|	5217222 
AMLGTHTMEVTVYHR	3|1/7,M,Oxidation|	5222626 
AMLGTHTMEVTVYHR	3|2/1,M,Oxidation/7,M,Oxidation|	5227290 
AMMDACNPR	2|1/5,C,Carbamidomethyl|	77716105 
AMMDACNPR	2|2/1,M,Oxidation/5,C,Carbamidomethyl|	77722179 
AMMDACNPR	2|2/2,M,Oxidation/5,C,Carbamidomethyl|	77728200 
AMMDACNPR	2|3/1,M,Oxidation/2,M,Oxidation/5,C,Carbamidomethyl|	77734221 
AMNASANITSDGVEVLGK	2|0|	5250996 
AMNASANITSDGVEVLGK	2|1/1,M,Oxidation|	5254893 
AMNITCTGR	2|1/5,C,Carbamidomethyl|	5266352 
AMNITCTGR	2|2/1,M,Oxidation/5,C,Carbamidomethyl|	5273082 
AMNTSQVEALGIQMLPGYR	2|0|	5293388 
AMNTSQVEALGIQMLPGYR	2|1/1,M,Oxidation|	5296751 
AMNTSQVEALGIQMLPGYR	2|1/13,M,Oxidation|	5300138 
AMNTSQVEALGIQMLPGYR	2|2/1,M,Oxidation/13,M,Oxidation|	5304468 
AMNTSQVEALGIQMLPGYR	3|0|	5308257 
AMNTSQVEALGIQMLPGYR	3|1/1,M,Oxidation|	5312709 
AMNTSQVEALGIQMLPGYR	3|1/13,M,Oxidation|	5317210 
AMNTSQVEALGIQMLPGYR	3|2/1,M,Oxidation/13,M,Oxidation|	5321830 
AMQTVLGLSFK	2|0|	120221167 
AMQTVLGLSFK	2|1/1,M,Oxidation|	120226819 
AMSSFYTALQENMGNY	2|0|	77984382 
AMSSFYTALQENMGNY	2|1/1,M,Oxidation|	77988768 
AMSSFYTALQENMGNY	2|1/12,M,Oxidation|	77993178 
AMSSFYTALQENMGNY	2|2/1,M,Oxidation/12,M,Oxidation|	77997589 
AMSSNETAAYK	2|0|	5357879 
AMSSNETAAYK	2|1/1,M,Oxidation|	5363175 
AMVEHSGNYTCK	2|1/10,C,Carbamidomethyl|	5379195 
AMVEHSGNYTCK	2|2/1,M,Oxidation/10,C,Carbamidomethyl|	5385633 
AMVEHSGNYTCK	3|1/10,C,Carbamidomethyl|	5390129 
AMVEHSGNYTCK	3|2/1,M,Oxidation/10,C,Carbamidomethyl|	5394720 
AMYVNLTLTGEPIR	2|0|	5422235 
AMYVNLTLTGEPIR	2|1/1,M,Oxidation|	5426910 
ANAAETTCICR	2|2/7,C,Carbamidomethyl/9,C,Carbamidomethyl|	108603621 
ANAEAETKDLVNR	2|0|	120676062 
ANAEAETKDLVNR	3|0|	120682927 
ANAGPNTNGSQFFICTAK	2|1/14,C,Carbamidomethyl|	5441051 
ANANYDSMLMR	2|0|	81782928 
ANANYDSMLMR	2|1/7,M,Oxidation|	81787012 
ANANYDSMLMR	2|1/9,M,Oxidation|	81791120 
ANANYDSMLMR	2|2/7,M,Oxidation/9,M,Oxidation|	81795228 
ANASEGTSPNCTGH	2|1/10,C,Carbamidomethyl|	5450039 
ANASEGTSPNCTGHCAHPR	3|2/10,C,Carbamidomethyl/14,C,Carbamidomethyl|	5456004 
ANASEGTSPNCTGHCAHPR	4|2/10,C,Carbamidomethyl/14,C,Carbamidomethyl|	5461271 
ANASVINPGAIYR	2|0|	5477474 
ANATAKPEDR	2|0|	5485102 
ANATIEVK	2|0|	5494498 
ANATIEVKAAPDITGHK	3|0|	5506820 
ANCCNEATSSVYYTLDKSQHR	3|2/2,C,Carbamidomethyl/3,C,Carbamidomethyl|	72968489 
ANCCNEATSSVYYTLDKSQHR	4|2/2,C,Carbamidomethyl/3,C,Carbamidomethyl|	72972231 
ANCEFSPVSGDKPCCR	2|3/2,C,Carbamidomethyl/13,C,Carbamidomethyl/14,C,Carbamidomethyl|	5518656 
ANCEFSPVSGDKPCCR	3|3/2,C,Carbamidomethyl/13,C,Carbamidomethyl/14,C,Carbamidomethyl|	5526376 
ANCSVYESCVDCVLAR	2|3/2,C,Carbamidomethyl/8,C,Carbamidomethyl/11,C,Carbamidomethyl|	5544714 
ANCSVYESCVDCVLAR	3|3/2,C,Carbamidomethyl/8,C,Carbamidomethyl/11,C,Carbamidomethyl|	5548628 
ANCSVYESCVDCVLARDPHCAWDPESR	4|4/2,C,Carbamidomethyl/8,C,Carbamidomethyl/11,C,Carbamidomethyl/19,C,Carbamidomethyl|	5562698 
ANCVSCPLPTTDCDYLFKCIASQNTCNDAK	3|5/2,C,Carbamidomethyl/5,C,Carbamidomethyl/12,C,Carbamidomethyl/18,C,Carbamidomethyl/25,C,Carbamidomethyl|	64248690 
ANDDLLASSEIK	2|0|	21894920 
ANDLDALPLVNHSSGMLVK	3|0|	5572424 
ANDLDALPLVNHSSGMLVK	3|1/15,M,Oxidation|	5577130 
ANDNAPHCTFLQTFLSK	2|1/7,C,Carbamidomethyl|	110165079 
ANDSDQGANAEIEYTFHQAPEVVR	3|0|	5591366 
ANDSFGEASIIFSNGR	2|0|CID	5603312 
ANDTGAQQFEK	2|0|	5612180 
ANDTSYIR	2|0|CID	5620592 
ANDYCSTLIGCDAR	2|2/4,C,Carbamidomethyl/10,C,Carbamidomethyl|CID	43648590 
ANEECPVQQVK	2|1/4,C,Carbamidomethyl|	79221425 
ANEESLHSLVASETR	2|0|	41294424 
ANEESLHSLVASETR	3|0|	41300286 
ANEGDALKK	2|0|	31290790 
ANEGTVGVSAATER	2|0|	5630884 
ANEHFLYASSVLHNR	3|0|	55154582 
ANELCAAESNCSSR	2|2/4,C,Carbamidomethyl/10,C,Carbamidomethyl|	5644350 
ANELVLTLSVH	2|0|	119376363 
ANEQVVQSLNQTYK	2|0|	5655158 
ANETQDTENVDV	2|0|	23296631 
ANEVDAWLEVR	2|0|	22479520 
ANFGSVIGSHVAHNDLK	3|0|	75925025 
ANFGVSTLLGPR	2|0|	33678274 
ANFNITSSTCELSK	2|1/9,C,Carbamidomethyl|	5665386 
ANFSIGPMMPVLAGTYR	2|0|	5672982 
ANFSIGPMMPVLAGTYR	2|1/7,M,Oxidation|	5675983 
ANFSIGPMMPVLAGTYR	2|1/8,M,Oxidation|	5680684 
ANFSIGPMMPVLAGTYR	2|2/7,M,Oxidation/8,M,Oxidation|	5683709 
ANFSIGPMMQDLAGTYR	2|0|CID	5704022 
ANFSIGPMMQDLAGTYR	2|1/7,M,Oxidation|	5708740 
ANFSIGPMMQDLAGTYR	2|1/8,M,Oxidation|CID	5712338 
ANFSIGPMMQDLAGTYR	2|2/7,M,Oxidation/8,M,Oxidation|	5717080 
ANGAPLELTSLTL	2|0|	58968754 
ANGEITGQSGTGPSR	2|0|	37088443 
ANGEQAAFTLESR	2|0|	88064501 
ANGHACWFMEPNCK	3|2/5,C,Carbamidomethyl/12,C,Carbamidomethyl|	28309132 
ANGHACWFMEPNCK	3|3/5,C,Carbamidomethyl/8,M,Oxidation/12,C,Carbamidomethyl|	28313664 
ANGPGFLTNWITVR	2|0|	55717587 
ANGTGYFYVLAPK	2|0|	5737582 
ANGTTHLVVTEPTR	2|0|	5745688 
ANGTYSCLVR	2|1/6,C,Carbamidomethyl|	5752324 
ANGVYAEGISTK	2|0|	107160906 
ANHHFSDGRCR	2|1/9,C,Carbamidomethyl|	89691980 
ANHHFSDGRCR	3|1/9,C,Carbamidomethyl|	89694572 
ANHHFSDGRCR	4|1/9,C,Carbamidomethyl|	89700012 
ANHSGAVVLLK	2|0|	5760874 
ANHSGAVVLLK	3|0|	5765208 
ANHSGAVVLLKR	3|0|	5780754 
ANHSMPDFGLDVVPILEQN	2|0|	115852064 
ANHSMPDFGLDVVPILEQN	2|1/4,M,Oxidation|	115856498 
ANIEITFFVQSPPLMTVK	2|0|	29746724 
ANIEITFFVQSPPLMTVK	2|1/14,M,Oxidation|	29750957 
ANIGQSINSLEGQRHYYR	3|0|	76823074 
ANIGQSINSLEGQRHYYR	4|0|	76828185 
ANIQEVELLSSR	2|0|	43908896 
ANIQFGDNGTTISAVSNK	2|0|	5794420 
ANIQFGDNGTTISAVSNK	3|0|	5801806 
ANIQLHGPPR	2|0|	5817974 
ANISCVWSQDGALQDTSCQVHAWPDR	3|2/4,C,Carbamidomethyl/17,C,Carbamidomethyl|	5826361 
ANISSPGLIYTYTQDPTVTR	2|0|	5836669 
ANISSPGLIYTYTQDPTVTR	3|0|	5840270 
ANITVDYLYNK	2|0|	5855213 
ANKQFEYEELEDFSRQNLAVGK	3|0|	18936328 
ANKTMPETPTGDSDPQPAPK	4|0|	5861833 
ANKTMPETPTGDSDPQPAPK	4|1/4,M,Oxidation|	5866717 
ANLEIMTK	2|0|	5881485 
ANLEIMTK	2|1/5,M,Oxidation|	5886270 
ANLEIMTKR	3|0|	5900137 
ANLEIMTKR	3|1/5,M,Oxidation|	5905384 
ANLLTVVFLSGR	2|0|	59440834 
ANLNGSNVEEVVSTGLESPGGLAVDWVHDK	3|0|	5918821 
ANLPQSFQVDTSK	2|0|	5931417 
ANLQIDQINTDLNLER	2|0|CID	5940222 
ANLQNISLQNNR	2|0|	5949266 
ANLSCGTESFSNHLQSSTFDFR	2|1/4,C,Carbamidomethyl|	77137960 
ANLSCGTESFSNHLQSSTFDFR	3|1/4,C,Carbamidomethyl|	77142801 
ANLSGGVWK	1|0|	5957760 
ANLSGGVWK	2|0|	5964206 
ANLSNLDLTANR	2|0|	5980626 
ANLSQVADHLDHIK	2|0|	5992156 
ANLSQVADHLDHIK	3|0|	5996447 
ANLTGWDPQK	2|0|	6010082 
ANLTSMLIQR	2|0|	6018928 
ANLTSMLIQR	2|1/5,M,Oxidation|	6025660 
ANLTTLAGTHTNIPK	2|0|	6042976 
ANLTTLAGTHTNIPK	3|0|	6047543 
ANLTVVLLR	1|0|CID	6064072 
ANLTVVLLR	2|0|	6070307 
ANLTVVLLRG	2|0|	6089956 
ANLTVVLLRGEK	2|0|	6098542 
ANLTYTLQLDGHR	2|0|	6109072 
ANMTVKGQSEDPGSLLSLFR	2|0|	6120914 
ANMTVKGQSEDPGSLLSLFR	2|1/2,M,Oxidation|	6125174 
ANMTVKGQSEDPGSLLSLFR	3|0|	6129483 
ANMTVKGQSEDPGSLLSLFR	3|1/2,M,Oxidation|	6135260 
ANNCEPYSPEIK	2|1/3,C,Carbamidomethyl|	51135444 
ANNCPPQEVTVK	2|1/3,C,Carbamidomethyl|	89233683 
ANNDTLEDMNSQLNSFTGQMENITTISQANEQNLK	3|0|	6161319 
ANNDTLEDMNSQLNSFTGQMENITTISQANEQNLK	3|1/19,M,Oxidation|	6166080 
ANNDTLEDMNSQLNSFTGQMENITTISQANEQNLK	3|1/8,M,Oxidation|	6170866 
ANNDTLEDMNSQLNSFTGQMENITTISQANEQNLK	3|2/8,M,Oxidation/19,M,Oxidation|	6175651 
ANNESHTTFPTSSIHA	2|0|	107947364 
ANNGSVLQGSSVASVYDGK	2|0|	6199744 
ANNGWLYNNPSLSYDMCSK	2|1/16,C,Carbamidomethyl|	78355018 
ANNGWLYNNPSLSYDMCSK	2|2/15,M,Oxidation/16,C,Carbamidomethyl|	78359552 
ANNLSSLSK	2|0|	6208428 
ANNNDSGEYTCQTGQTSLSDPVH	3|1/10,C,Carbamidomethyl|CID	6217670 
ANNNDSGEYTCQTGQTSLSDPVHLT	3|1/10,C,Carbamidomethyl|	6224666 
ANNSWFQSILR	2|0|	6236818 
ANNTAFIFVR	2|0|	43790817 
ANNTHQHVFDDLR	2|0|	6245692 
ANNTHQHVFDDLR	3|0|	6249179 
ANNVSNIITEIHSR	3|0|	6261310 
ANPDVTPKIRAILCINGTTNVLR	3|1/13,C,Carbamidomethyl|	49144161 
ANPDVTPKIRAILCINGTTNVLR	4|1/13,C,Carbamidomethyl|	49148723 
ANPFGGASHAK	2|0|	6274382 
ANPHAICSNIN	2|1/6,C,Carbamidomethyl|	45844468 
ANQDLGSALSPLLNNLPFNAQVDQLISTSR	3|0|	15576974 
ANQGLGDSGGHETMGSCNMYPQDR	3|1/16,C,Carbamidomethyl|	130928081 
ANQGLGDSGGHETMGSCNMYPQDR	3|2/13,M,Oxidation/16,C,Carbamidomethyl|	130932929 
ANQGLGDSGGHETMGSCNMYPQDR	3|2/16,C,Carbamidomethyl/18,M,Oxidation|	130937839 
ANQGLGDSGGHETMGSCNMYPQDR	3|3/13,M,Oxidation/16,C,Carbamidomethyl/18,M,Oxidation|	130942712 
ANQMSFSSFQTEK	2|0|	25606641 
ANQMSFSSFQTEK	2|1/3,M,Oxidation|	25613475 
ANQNGSQADCELGNPFK	2|1/9,C,Carbamidomethyl|	6281995 
ANQQSHQIIYCK	2|1/10,C,Carbamidomethyl|	75943466 
ANQSWEDSNTDLVPAPAVR	2|0|	6291043 
ANQTKELAR	2|0|	53674737 
ANQTYTSVAR	2|0|	6297785 
ANSAPDGLGVEPVVLAK	2|0|	38143052 
ANSEVCTGGGSYEINQMK	2|1/5,C,Carbamidomethyl|	37556447 
ANSEVCTGGGSYEINQMK	2|2/5,C,Carbamidomethyl/16,M,Oxidation|	37560975 
ANSGQNTVSIK	2|0|	121133621 
ANSPGGAAVFFGSEWPSWGLCR	2|1/20,C,Carbamidomethyl|	58255033 
ANSPGGAAVFFGSEWPSWGLCR	3|1/20,C,Carbamidomethyl|	58259994 
ANSSLHHSDEGMR	2|0|CID	34323692 
ANSSLHHSDEGMR	2|1/11,M,Oxidation|CID	34328046 
ANSSTSDLNTTTINCAPK	2|1/14,C,Carbamidomethyl|	63308819 
ANSTGTLVITDPTR	2|0|	6305083 
ANSTHHNVR	2|0|	6313217 
ANSTIENDIFFGDK	2|0|CID	13753792 
ANSTNADTCTPK	2|1/8,C,Carbamidomethyl|	6323303 
ANSYSTVFSLNPLFHDK	2|0|	29795861 
ANSYSTVFSLNPLFHDK	3|0|	29801720 
ANTEPYLETALTSFEVHQNLVQQK	3|0|	57830706 
ANTFDCGTALM	2|1/5,C,Carbamidomethyl|CID	37413096 
ANTFDCGTALM	2|2/5,C,Carbamidomethyl/10,M,Oxidation|CID	37417308 
ANTFQWTAK	2|0|	73421424 
ANTSALAVPSPVSNSASAR	2|0|CID	6329539 
ANTSITTYANTRDD	2|0|	101258540 
ANTSPSQMQR	2|0|	111958961 
ANTSPSQMQR	2|1/7,M,Oxidation|	111963079 
ANTSQPGVLQGGAVYLCPWGASPTQCTPIEFDSK	3|2/16,C,Carbamidomethyl/25,C,Carbamidomethyl|	6337527 
ANTTALQDPMVSPR	2|0|	6344277 
ANTTALQDPMVSPR	2|1/9,M,Oxidation|	6347995 
ANTTPISPKFAQTGCIR	2|1/14,C,Carbamidomethyl|CID	50373257 
ANTTPISPKFAQTGCIR	3|1/14,C,Carbamidomethyl|	50376341 
ANTTQPGIVEGGQVLK	2|0|	6359265 
ANTTQPGIVEGGQVLK	3|0|	6366136 
ANTTYNGQLR	2|0|	111836199 
ANTVLSGGTTMYPGIADR	2|0|	6384489 
ANTVLSGGTTMYPGIADR	2|1/10,M,Oxidation|	6389076 
ANVGMFVNK	2|0|	120745014 
ANVGMFVNK	2|1/4,M,Oxidation|	120747700 
ANVSGHDTYST	2|0|	93461137 
ANVSNAGLPGDFR	2|0|	6404250 
ANVTHVQIVVNYGVK	3|0|	125650945 
ANVTSENNMPR	2|0|	6411374 
ANVTSENNMPR	2|1/8,M,Oxidation|	6414681 
ANVTWWR	2|0|	6422988 
ANVVSSIPGNR	2|0|	81612129 
ANWAAIMSSGR	2|0|	33123394 
ANWAAIMSSGR	2|1/6,M,Oxidation|	33127698 
ANWLANASVINPGAIYR	2|0|	6436230 
ANWLANASVINPGAIYR	3|0|	6441327 
ANYKSMENR	2|0|	53621265 
ANYKSMENR	2|1/5,M,Oxidation|	53627229 
ANYKSMENR	3|0|	53631629 
ANYKSMENR	3|1/5,M,Oxidation|	53638734 
ANYNLPIMVTDSGKPPMTNITDLR	3|0|	6455442 
ANYNLPIMVTDSGKPPMTNITDLR	3|1/16,M,Oxidation|	6459913 
ANYNLPIMVTDSGKPPMTNITDLR	3|1/7,M,Oxidation|	6463721 
ANYNLPIMVTDSGKPPMTNITDLR	3|2/7,M,Oxidation/16,M,Oxidation|	6467878 
ANYTGQIVLY	2|0|	6489212 
ANYTGQIVLYSVNENGNITVIQAHR	3|0|	6496614 
ANYTILK	2|0|	6504375 
APAPQEATATFNSTADR	2|0|	6510231 
APAPQEATATFNSTADREDGHR	3|0|	6519255 
APAPQEATATFNSTADREDGHR	4|0|	6525197 
APASNVSHTVVLRPLK	2|0|	6540673 
APASNVSHTVVLRPLK	3|0|	6546847 
APAVIGSNMVTK	2|0|	48366541 
APAVIGSNMVTK	2|1/8,M,Oxidation|	48371960 
APCPSGSVESFNVEFFK	2|1/2,C,Carbamidomethyl|CID	23423125 
APCTLIGDFR	2|1/2,C,Carbamidomethyl|	48272738 
APCTNSSWR	2|1/2,C,Carbamidomethyl|	110998607 
APCYETVK	2|1/2,C,Carbamidomethyl|	6562747 
APDADLFPTEGVCR	2|1/12,C,Carbamidomethyl|	121760372 
APDSNCSNLLITTR	2|1/5,C,Carbamidomethyl|	6571316 
APDTANLTTAALFR	2|0|	6579914 
APEEHPVLLTEAPLNPK	3|0|CID	6588462 
APELSSDLTYNTF	2|0|	63669868 
APEYQCVPNHR	2|1/5,C,Carbamidomethyl|	42463954 
APFDLFENK	2|0|	6599568 
APFDLFENR	2|0|	6607815 
APFQLHSAALDFSPPGTEVSALCR	3|1/22,C,Carbamidomethyl|	6618137 
APGAQAVVGDLLELHCESLR	3|1/15,C,Carbamidomethyl|	6629733 
APGFGDNR	2|0|	6644474 
APGFGNASGNASER	2|0|	6653439 
APGGLSGQGGAPSR	2|0|	35584387 
APGGPAGPSGKMQK	2|0|	35383267 
APGGPGQPR	2|0|	35375266 
APGGPSAPGDGGKR	2|0|	35418630 
APGGVNSSSAGAPR	2|0|	6661412 
APGLGLVLSDCGLQPNTETGPTYK	3|1/10,C,Carbamidomethyl|	36043263 
APGLTSVAVASVNNYTAVFLGTVNGR	3|0|	6669976 
APGNLTVH	2|0|	6679366 
APGQPAQLQLNATESDDGR	2|0|	6692558 
APGQPAQLQLNATESDDGR	3|0|CID	6699448 
APGTHAAVGDLLELHCEALR	3|1/15,C,Carbamidomethyl|	6712574 
APGTHAAVGDLLELHCEALR	4|1/15,C,Carbamidomethyl|	6718512 
APGTPHSHTKPYVR	3|0|	6736218 
APGWANSSAGSGR	2|0|CID	6746696 
APHEVANGSNEAGAR	3|0|	23512042 
APHFLIDCQPCPDDCENDCESVGTK	3|4/7,C,Carbamidomethyl/10,C,Carbamidomethyl/14,C,Carbamidomethyl/18,C,Carbamidomethyl|	28359259 
APIIAVTR	2|0|	6755192 
APLDFLNQGR	2|0|	28376761 
APLEEINAVGQNTLVNVAEIMTVST	3|0|	121839552 
APLEEINAVGQNTLVNVAEIMTVST	3|1/20,M,Oxidation|	121843054 
APLEIPGTPPTGSVENR	2|0|	111093360 
APLPEAPPAVPGR	2|0|	35699365 
APLPPWQPVGQNFTLR	2|0|	6766269 
APLPPWQPVGQNFTLR	3|0|CID	6770448 
APLTLVDELNDWR	2|0|	64078531 
APLVSSFSPVSLSDK	2|0|	100137296 
APMNDSQNSLFTFITR	2|0|	111300273 
APMNDSQNSLFTFITR	2|1/2,M,Oxidation|	111304573 
APMNDSQNSLFTFITR	3|0|	111308867 
APMNDSQNSLFTFITR	3|1/2,M,Oxidation|	111313388 
APNGSHAPDHDVTQQR	3|0|	6780249 
APNGTGPLCSGK	2|1/8,C,Carbamidomethyl|	6789407 
APNHAVVTR	2|0|	6795711 
APNHAVVTR	3|0|	6800171 
APNHFNDSHPGTMPVLSAGLAGSCDTAK	4|1/23,C,Carbamidomethyl|	63905777 
APNHFNDSHPGTMPVLSAGLAGSCDTAK	4|2/12,M,Oxidation/23,C,Carbamidomethyl|	63910572 
APNHVNLATAIDAWR	3|0|	42380932 
APNNGNIGGTTHR	2|0|	111336505 
APNNGNIGGTTHR	3|0|	111340500 
APNPATKQQVQEDVH	2|0|	53903444 
APNPATKQQVQEDVH	3|0|	53907624 
APPLINEDVK	2|0|	6814429 
APPTRPHPSRTALLAGNR	4|0|	91009440 
APQALNDSMINETAR	2|0|	6823094 
APQALNDSMINETAR	2|1/8,M,Oxidation|	6829979 
APQCNTASPTLR	2|1/3,C,Carbamidomethyl|	110916586 
APQEATATFNSTADR	2|0|	6850740 
APQEATATFNSTADREDGHR	3|0|	6862732 
APQEWVLVDADEDR	2|0|	16708757 
APQGAPTDGGIADGNCK	2|1/15,C,Carbamidomethyl|	35429339 
APQHVVNHLPPYTNVSLK	2|0|	6871846 
APQHVVNHLPPYTNVSLK	3|0|	6878742 
APQHVVNHLPPYTNVSLK	4|0|	6883666 
APQLNHSNSDVVSINCNIR	3|1/15,C,Carbamidomethyl|	6906512 
APQNTADGIGGCK	2|1/11,C,Carbamidomethyl|	35645216 
APQPDELPEVDNLTLDGNPF	2|0|	6913460 
APSLGMVSNGSTLLNHTSDR	3|0|	6921978 
APSLGMVSNGSTLLNHTSDR	3|1/5,M,Oxidation|	6926763 
APSNSTAWQAYNAGVK	2|0|	6941224 
APSNSTAWQAYNAGVK	3|0|	6944726 
APSQSMNQLCGPLPHCSK	3|2/9,C,Carbamidomethyl/15,C,Carbamidomethyl|	78875821 
APSQSMNQLCGPLPHCSK	3|3/5,M,Oxidation/9,C,Carbamidomethyl/15,C,Carbamidomethyl|	78881836 
APSTEYNQSHIK	2|0|	6962560 
APSTEYNQSHIK	3|0|	6966936 
APTANWLANASVINPGAIYR	2|0|	6983166 
APTANWLANASVINPGAIYR	3|0|	6987257 
APTDLVRVNAEKCVVSLPTK	3|1/12,C,Carbamidomethyl|	122047218 
APTDLVRVNAEKCVVSLPTK	4|1/12,C,Carbamidomethyl|	122054354 
APTGPNATESVQPMEGQEDEGNGAQYR	3|0|	7000540 
APTGPNATESVQPMEGQEDEGNGAQYR	3|1/13,M,Oxidation|	7005215 
APTGYPSDNDLHTS	2|0|	110924734 
APTQLDLNGQESAQDR	2|0|	88585048 
APTSALADGVENGINCFPEIN	2|1/15,C,Carbamidomethyl|	121525548 
APTSALADGVENGINCFPEIN	3|1/15,C,Carbamidomethyl|	121529194 
APTTLVLPSNR	2|0|	63891986 
APTVDFSDFINNETIAGK	2|0|CID	7019358 
APTYFETVCAPPIVADDAVR	2|1/8,C,Carbamidomethyl|	121497454 
APVATAWHLNDN	2|0|	42370964 
APVMLWDESSFPDIPGAVSANMTVK	2|0|	7024686 
APVMLWDESSFPDIPGAVSANMTVK	2|1/21,M,Oxidation|	7029688 
APVMLWDESSFPDIPGAVSANMTVK	2|1/3,M,Oxidation|	7035725 
APVMLWDESSFPDIPGAVSANMTVK	2|2/3,M,Oxidation/21,M,Oxidation|	7040911 
APVMLWDESSFPDIPGAVSANMTVK	3|0|	7045106 
APVMLWDESSFPDIPGAVSANMTVK	3|1/21,M,Oxidation|	7047613 
APVMLWDESSFPDIPGAVSANMTVK	3|1/3,M,Oxidation|	7050267 
APVMLWDESSFPDIPGAVSANMTVK	3|2/3,M,Oxidation/21,M,Oxidation|	7054259 
APVNVTTEVK	2|0|	7090258 
APVPTGEVYFADSFDR	2|0|	7100882 
APVTCNYR	2|1/4,C,Carbamidomethyl|	131198951 
APVVNCSIAVCQR	2|2/5,C,Carbamidomethyl/10,C,Carbamidomethyl|	7108929 
APVVTNVTVK	2|0|	7116835 
APWIEQEGPEYWDGETR	2|0|	7123847 
APWIEQEGPEYWDGETRK	3|0|	7133191 
APWIEQEGPEYWDQETR	2|0|	7148728 
APWIEQEGPEYWDQETR	3|0|	7155177 
APWIEQEGPEYWDQETRNMK	3|0|	7177318 
APWIEQEGPEYWDQETRNMK	3|1/18,M,Oxidation|	7183067 
APWIEQEGPEYWDQETRNVK	3|0|	7197565 
APWIEQEGPEYWDR	2|0|	7209425 
APWIEQEGPEYWDRETQISK	3|0|	7221090 
APWIEQEGPEYWDRETQISKTNTQTYRENLR	5|0|	7233770 
APWIEQEGPEYWDRNTQIFK	3|0|	7249280 
APWIEQEGPEYWDRNTR	2|0|	7260511 
APWIEQEGPEYWDRNTR	3|0|	7265392 
APYCDAIGGNYGTR	2|1/3,C,Carbamidomethyl|	131286563 
APYTHPSTLDGDSNVYFT	2|0|	110968141 
AQAALDKANASR	2|0|CID	7280246 
AQAGLEEALLAPGFGNASGNASER	2|0|	7290128 
AQAGLEEALLAPGFGNASGNASER	3|0|	7293953 
AQALAIGPGSTIANK	2|0|	30223898 
AQALDTQVSANR	2|0|	57249619 
AQALENHTEVQFQK	2|0|	7310564 
AQALLDVTLLDINDHAPAFNQSR	3|0|	7316854 
AQAPMNQQPLGPMTALGK	2|0|	87123650 
AQAPMNQQPLGPMTALGK	2|1/12,M,Oxidation|	87128494 
AQAPMNQQPLGPMTALGK	2|1/4,M,Oxidation|	87133363 
AQAPMNQQPLGPMTALGK	2|2/4,M,Oxidation/12,M,Oxidation|	87137704 
AQAQQQLPLESLGWDVAELQLNHTGPQQDPR	3|0|	7323620 
AQDFNELTR	1|0|	13705457 
AQDFNELTR	2|0|	13709566 
AQDGTFSSVLTLTNLTGLDTGEYFCTHNDSR	3|1/24,C,Carbamidomethyl|	7332806 
AQEALSMGNATFYEVESILK	2|0|	7342339 
AQEALSMGNATFYEVESILK	2|1/6,M,Oxidation|	7348774 
AQEALSMGNATFYEVESILK	3|0|	7352582 
AQEALSMGNATFYEVESILK	3|1/6,M,Oxidation|	7358549 
AQEATSAVLNAKLQLNSK	3|0|	21615867 
AQEEVKIPLVNISLLPK	3|0|	7381797 
AQEQNVSGR	2|0|	7393079 
AQESIQLPELSDK	2|0|	97790717 
AQEVQQSPHCTTVPVGASVNITCSTSGGLR	3|2/9,C,Carbamidomethyl/22,C,Carbamidomethyl|CID	7401217 
AQEVQQSPHCTTVPVGASVNITCSTSGGLR	4|2/9,C,Carbamidomethyl/22,C,Carbamidomethyl|	7406755 
AQFFMIDNTDPCLETTK	2|1/11,C,Carbamidomethyl|	60159137 
AQFFMIDNTDPCLETTK	2|2/4,M,Oxidation/11,C,Carbamidomethyl|	60164660 
AQFNIPANWNAALDK	2|0|	74421681 
AQGQPQDTPEAPVLAGLGNALDSDAR	2|0|	56706802 
AQHEDQVEQYKK	3|0|	7427267 
AQHLVEVLFTDLLLGPDLMNSENSLTNPR	3|0|	66612144 
AQHLVEVLFTDLLLGPDLMNSENSLTNPR	3|1/18,M,Oxidation|	66618225 
AQHNDSEQTQSPQQPGSR	3|0|	7442327 
AQIDWVNSEQGDEPPPGQNNYTMGTVLK	3|0|	73896808 
AQIDWVNSEQGDEPPPGQNNYTMGTVLK	3|1/22,M,Oxidation|	73901477 
AQIINDAFNLASAH	2|0|	7451331 
AQIINDAFNLASAHKVPVTLALNN	3|0|	7461997 
AQLEETQQLK	2|0|	64949660 
AQLEHGFSNSTFDR	2|0|	30872604 
AQLQLNATESDDGR	2|0|CID	7471393 
AQLTTDAGNNLTETILHRPK	3|0|	64319203 
AQLTTDAGNNLTETILHRPK	4|0|	64325499 
AQNAFPGPLSESMSR	2|0|CID	94968161 
AQNAFPGPLSESMSR	2|1/12,M,Oxidation|CID	94972435 
AQNAFPGPLSESMSR	3|0|CID	94977758 
AQNAFPGPLSESMSR	3|1/12,M,Oxidation|CID	94982577 
AQNPVSNNSDSISAR	2|0|	7475191 
AQNSLVPPLMAPTIDAQR	2|0|	48977434 
AQNSLVPPLMAPTIDAQR	2|1/9,M,Oxidation|	48981152 
AQNSLVPPLMAPTIDAQR	3|0|	48984894 
AQNSLVPPLMAPTIDAQR	3|1/9,M,Oxidation|	48992100 
AQNTTEVYVK	2|0|	7484657 
AQNVGEGGAYEAELR	2|0|	7492851 
AQNYSSVTHLHSIGK	2|0|	7502152 
AQPGPTVLAGENVTLSCSSR	2|1/16,C,Carbamidomethyl|CID	7511914 
AQPGPTVQAGENVTLSCSSR	2|1/16,C,Carbamidomethyl|CID	7514826 
AQPGPTVQAGENVTLSCSSR	3|1/16,C,Carbamidomethyl|CID	7516381 
AQPGTMSNGTETR	2|0|	7521682 
AQPGTMSNGTETR	2|1/5,M,Oxidation|	7525011 
AQPGTMSNGTETRGTGLTAVAVQEGNSDVVEVR	3|0|	7534560 
AQPGTMSNGTETRGTGLTAVAVQEGNSDVVEVR	3|1/5,M,Oxidation|	7538227 
AQQEQELAADAFK	2|0|	7549344 
AQQGPNQISFIGVYSSEFFPK	2|0|	45142087 
AQQGPNQISFIGVYSSEFFPK	3|0|	45149111 
AQQHAEVRKAWER	4|0|	90297537 
AQQLLANSTALEEAMLQEQQR	2|0|	7560996 
AQQLLANSTALEEAMLQEQQR	2|1/14,M,Oxidation|	7565762 
AQQLLANSTALEEAMLQEQQR	3|0|	7570578 
AQQLLANSTALEEAMLQEQQR	3|1/14,M,Oxidation|	7574259 
AQQLTWDLNR	2|0|	7595070 
AQQLTWDLNRNVTDIECVK	2|1/16,C,Carbamidomethyl|	7603721 
AQQLTWDLNRNVTDIECVK	3|1/16,C,Carbamidomethyl|	7609101 
AQSFGFNALVVGASIL	2|0|	55433316 
AQSPINTFR	2|0|	87567941 
AQSQTDRVDLGTLR	2|0|	7624969 
AQSQVYAEK	2|0|	88792378 
AQSTEHGSVR	2|0|	94258374 
AQSVLNGASTVINSSL	2|0|CID	92937278 
AQSVLYAPQPLAYATDTNAFR	2|0|	73209158 
AQTGTCIDTLMNARFEDQR	3|1/5,C,Carbamidomethyl|	37466050 
AQTGTCIDTLMNARFEDQR	3|2/5,C,Carbamidomethyl/10,M,Oxidation|	37470644 
AQTLAMNVTNFWK	2|0|	7634737 
AQTLAMNVTNFWK	2|1/5,M,Oxidation|	7639556 
AQTVANFNITSSTCELSK	2|1/13,C,Carbamidomethyl|	7652307 
AQVQGDENSTQPDR	2|0|	120799091 
AQVVIMGIKI	2|0|	52931283 
AQVVIMGIKI	2|1/5,M,Oxidation|	52937410 
AQYEDIAQK	2|0|	7659823 
AQYEDIAQKS	2|0|	7669924 
ARDCTVNGDEPDCVPCQEGKEYTDKAHFSSK	4|3/3,C,Carbamidomethyl/12,C,Carbamidomethyl/15,C,Carbamidomethyl|	7679692 
ARDFTDINNKEPITPTR	3|0|	49079317 
ARNISGVVLADHSGAFHNK	4|0|	7692402 
ARPGGPGQPR	2|0|	90045065 
ARPKENVTIMVK	3|0|	7701832 
ARPKENVTIMVK	3|1/9,M,Oxidation|	7706323 
ARPVINIVHK	3|0|	7719937 
ARPVITVNAGLEVYPSILNQDNK	3|0|	7734628 
ARVWNSTFIEDYRDFDR	3|0|	7742692 
ARVWNSTFIEDYRDFDRVR	4|0|	7753242 
ASAAQLAPEDPAPAR	2|0|	12406266 
ASAENLAESGALEAQEK	2|0|	18989653 
ASASGSGAQVGGPISSGSSASSVTVTR	3|0|	7761084 
ASATEIYLPNNK	2|0|	130125467 
ASAVVNVTVR	2|0|	7775629 
ASCVAVLGDR	2|1/2,C,Carbamidomethyl|	114919749 
ASDLIDPLNK	2|0|	65924254 
ASDPHGDNLTYSVFYTK	2|0|	7780509 
ASDPHGDNLTYSVFYTK	3|0|	7785144 
ASDTELGDNR	2|0|	62277589 
ASDVHEVR	2|0|	7799077 
ASDWNIFELAKNESTQLK	2|0|	22832258 
ASDYLELDTIK	2|0|	7807600 
ASECPSEERWHAKWALR	3|1/3,C,Carbamidomethyl|	51291104 
ASEENNHFMSR	2|0|	21001258 
ASEENNHFMSR	2|1/8,M,Oxidation|	21005299 
ASEENNHFMSR	3|0|	21010033 
ASEENNHFMSR	3|1/8,M,Oxidation|	21016802 
ASEKYSEQALS	2|0|	97375886 
ASELDNQVGR	2|0|	14278804 
ASEYNITVTATDR	2|0|	7817753 
ASFKPLGLANDTDHYFLR	3|0|	7824605 
ASFKPLGLANDTDHYFLR	4|0|	7828995 
ASFSEYPNLDPNGRK	2|0|	75042173 
ASFTNQFHDESGSLR	2|0|	95621049 
ASFTNQFHDESGSLR	3|0|	95625332 
ASFYANSK	2|0|	130523852 
ASGALMHLELNQTSESLASPQLTGLGR	3|0|	109583527 
ASGALMHLELNQTSESLASPQLTGLGR	3|1/5,M,Oxidation|	109588671 
ASGAPGLALGGCCNSHK	2|2/11,C,Carbamidomethyl/12,C,Carbamidomethyl|	32352846 
ASGASGSSGSSGSSSSNSGSGPTSR	2|0|	101650853 
ASGNVSGGVCDGCQHNTAGR	3|2/9,C,Carbamidomethyl/12,C,Carbamidomethyl|CID	7842845 
ASGNVSWLWK	2|0|	7852263 
ASGTTNTVAAYNLTWK	2|0|	7860733 
ASGVVLNAQSMK	2|0|	36925561 
ASGVVLNAQSMK	2|1/10,M,Oxidation|	36928592 
ASGYNFSDK	2|0|	128110606 
ASHINLLCGTAR	2|1/7,C,Carbamidomethyl|	59894133 
ASHPHSQPPPPGRR	3|0|	100661782 
ASHPHSQPPPPGRR	4|0|	100666408 
ASHSLHVIGLWNASCTR	3|1/14,C,Carbamidomethyl|	101666485 
ASHVNVVGFSPNVSGCAFGIFR	3|1/15,C,Carbamidomethyl|	120549961 
ASICTAGETSCNALDR	2|2/3,C,Carbamidomethyl/10,C,Carbamidomethyl|	66898746 
ASIKGQLTGYSDFKR	3|0|	108858292 
ASILLQPR	2|0|	55802556 
ASIQVSSTCEQEIASVSSNANFYLDK	3|1/8,C,Carbamidomethyl|	49744892 
ASITSQKNNDTTIIV	2|0|	54250897 
ASKCPSMPCGVIDEPTVNCCPR	3|4/3,C,Carbamidomethyl/8,C,Carbamidomethyl/18,C,Carbamidomethyl/19,C,Carbamidomethyl|	54841334 
ASKCPSMPCGVIDEPTVNCCPR	3|5/3,C,Carbamidomethyl/6,M,Oxidation/8,C,Carbamidomethyl/18,C,Carbamidomethyl/19,C,Carbamidomethyl|	54847295 
ASLAGLEFTVPASETVLPNVINHTGSGVECMTFSR	3|1/29,C,Carbamidomethyl|	22895503 
ASLAGLEFTVPASETVLPNVINHTGSGVECMTFSR	3|2/29,C,Carbamidomethyl/30,M,Oxidation|	22900299 
ASLAGLEFTVPASETVLPNVINHTGSGVECMTFSR	4|1/29,C,Carbamidomethyl|	22905120 
ASLAGLEFTVPASETVLPNVINHTGSGVECMTFSR	4|2/29,C,Carbamidomethyl/30,M,Oxidation|	22910164 
ASLASGCGTSHV	2|1/6,C,Carbamidomethyl|	111971845 
ASLDAEKAQGQK	2|0|	7869933 
ASLNIGQPPPDFNVCEV	2|1/14,C,Carbamidomethyl|	62469556 
ASLNNTTEVSNPR	2|0|CID	66293474 
ASLQFLQNYT	2|0|CID	7878668 
ASLQFLQNYTA	2|0|CID	7886750 
ASLQFLQNYTAL	2|0|	7892774 
ASLQVDTVVPNATVSEK	2|0|	7901956 
ASLSEDPNHVSR	2|0|	12505042 
ASLSHPESVNR	2|0|	7911440 
ASLTPLEFQGYNLSANK	2|0|	7920984 
ASLVVTYPNR	2|0|	114596864 
ASLYSENGMELTTSTLR	2|0|	57692751 
ASLYSENGMELTTSTLR	2|1/8,M,Oxidation|	57699080 
ASMNTSSNPGTPLPLPLR	2|0|	7928220 
ASMNTSSNPGTPLPLPLR	2|1/2,M,Oxidation|	7931445 
ASMTLQELSVDNVL	2|0|	56816641 
ASMTLQELSVDNVL	2|1/2,M,Oxidation|	56821733 
ASNAEEPLLTK	2|0|	74291833 
ASNCIHANMSSSTGK	2|1/3,C,Carbamidomethyl|	39929817 
ASNCIHANMSSSTGK	2|2/3,C,Carbamidomethyl/8,M,Oxidation|	39934147 
ASNCLTGTMK	2|1/3,C,Carbamidomethyl|	59030798 
ASNCLTGTMK	2|2/3,C,Carbamidomethyl/8,M,Oxidation|	59034630 
ASNDYEVPVVTSTVLH	2|0|	123239253 
ASNIDVDVWKK	2|0|	118021297 
ASNITMILK	2|0|	7943498 
ASNITMILK	2|1/5,M,Oxidation|	7946546 
ASNTDPVGAGNSLIF	2|0|	123436594 
ASNTSLSR	2|0|	98625930 
ASNVCNPNFVPK	2|1/4,C,Carbamidomethyl|	27757809 
ASNVSASIQR	2|0|	7955831 
ASNVSHTVVLRPLK	2|0|	7964391 
ASPINHCIA	2|1/6,C,Carbamidomethyl|	45834949 
ASPNSPGLAFTTTGNANR	2|0|	98459930 
ASPPNTSVTMDSNMSSQVWMH	3|0|	92384747 
ASPPNTSVTMDSNMSSQVWMH	3|1/13,M,Oxidation|	92389301 
ASPPNTSVTMDSNMSSQVWMH	3|1/19,M,Oxidation|	92393880 
ASPPNTSVTMDSNMSSQVWMH	3|1/9,M,Oxidation|	92398459 
ASPPNTSVTMDSNMSSQVWMH	3|2/13,M,Oxidation/19,M,Oxidation|	92403037 
ASPPNTSVTMDSNMSSQVWMH	3|2/9,M,Oxidation/13,M,Oxidation|	92407641 
ASPPNTSVTMDSNMSSQVWMH	3|2/9,M,Oxidation/19,M,Oxidation|	92412244 
ASPPNTSVTMDSNMSSQVWMH	3|3/9,M,Oxidation/13,M,Oxidation/19,M,Oxidation|	92416847 
ASPPSQGEVPPGPLPEAVLALYNSTR	3|0|	7974081 
ASPPSSSCNISSGEMQK	2|1/7,C,Carbamidomethyl|CID	7983093 
ASPPSSSCNISSGEMQK	2|2/7,C,Carbamidomethyl/14,M,Oxidation|CID	7985274 
ASPSNSTDVYLEPMEIATFR	2|0|	7991935 
ASPSNSTDVYLEPMEIATFR	2|1/13,M,Oxidation|	7993293 
ASQALSGCEISISNETK	2|1/7,C,Carbamidomethyl|	7997510 
ASQETEDGEESNTPEGVEK	2|0|	22790996 
ASQFLLEVSQSKSGNQDK	2|0|	101817809 
ASQFLLEVSQSKSGNQDK	3|0|	101822287 
ASQIIIPR	2|0|	8006312 
ASQNITYH	2|0|	8014777 
ASQNITYHCK	2|1/8,C,Carbamidomethyl|	8022615 
ASQTFPDTDMESETER	2|0|	24164516 
ASQTFPDTDMESETER	2|1/9,M,Oxidation|	24168174 
ASSAHHSLDVAIWNSVFSR	3|0|	125806836 
ASSFLAEWQNITK	2|0|	8032683 
ASSIVAEANSNSGAAAGPAK	2|0|	91810745 
ASSIVAEANSNSGAAAGPAK	3|0|	91815336 
ASSMCVPDQDTAIR	2|1/4,C,Carbamidomethyl|	8044007 
ASSMCVPDQDTAIR	2|2/3,M,Oxidation/4,C,Carbamidomethyl|	8050916 
ASSNETFDGLDCPAAGR	2|1/11,C,Carbamidomethyl|CID	8072427 
ASSSQGNCADDYIAGYDR	2|1/7,C,Carbamidomethyl|	13141759 
ASSSWQSVNESGDQVHWSPGQA	2|0|	8081307 
ASSSWQSVNESGDQVHWSPGQAR	2|0|	8093747 
ASSSWQSVNESGDQVHWSPGQAR	3|0|	8098315 
ASTEQAPELENLTVTEVGWDGLR	3|0|	8113701 
ASTGSALLPR	2|0|	112381664 
ASTPWCNALCSAFGR	2|2/5,C,Carbamidomethyl/9,C,Carbamidomethyl|	65439049 
ASTSGNGVVVALDLVENVTLPTNNTTSK	3|0|	116238169 
ASTVGATVVNPR	2|0|	115542644 
ASTYNNCNTGGAVDYPNK	2|1/6,C,Carbamidomethyl|	17201523 
ASVDVFGNR	2|0|	8126319 
ASVGAAGSAENAPSK	2|0|	8132545 
ASVGVNTCQPATCR	2|2/7,C,Carbamidomethyl/12,C,Carbamidomethyl|	114329760 
ASVININPNTTHSTGSCR	2|1/16,C,Carbamidomethyl|	8138802 
ASVNDPDWYHTCLR	2|1/11,C,Carbamidomethyl|	75589824 
ASVNDPDWYHTCLR	3|1/11,C,Carbamidomethyl|	75593920 
ASVNITCSTSGGLR	2|1/6,C,Carbamidomethyl|	8147560 
ASVSFLNFNLSNCER	2|1/12,C,Carbamidomethyl|	8160254 
ASVSISHNSCTAPDK	2|1/9,C,Carbamidomethyl|	8166272 
ASVSISHNSCTAPDK	3|1/9,C,Carbamidomethyl|	8171388 
ASVSNASGGALDSSTGGSGR	2|0|	95479424 
ASVTQGIQQAENYAGNPFTYEAR	2|0|	130555681 
ASVTQGIQQAENYAGNPFTYEAR	3|0|	130560420 
ASVTVNVTPK	2|0|	92972947 
ASYCAFAHVSLESVGNETK	3|1/3,C,Carbamidomethyl|	92863524 
ASYNIGFR	2|0|	31635790 
ASYQNEVINHNIGTVR	3|0|	131888330 
ATAASSSSLEK	2|0|	8192523 
ATAGLDLLNNLLVSYAGTPTNGVNPEDDGTPFQGR	3|0|	37677124 
ATATFNSTADR	2|0|	8200873 
ATAVFEGTLVDNK	2|0|	113542015 
ATAVVKQMDQRAATK	2|0|	54917335 
ATAVVKQMDQRAATK	2|1/7,M,Oxidation|	54923553 
ATAVVKQMDQRAATK	3|0|	54926803 
ATAVVKQMDQRAATK	3|1/7,M,Oxidation|	54930862 
ATCAPQHGAPGPGPADASK	3|1/2,C,Carbamidomethyl|	8210777 
ATCQNSYLSHTPPHVSIVGLSHR	3|1/2,C,Carbamidomethyl|	131904742 
ATDDIYLPFSYEISLCK	2|1/15,C,Carbamidomethyl|	50121457 
ATDFVADR	2|0|	8217427 
ATDGDLGDNGTVR	2|0|	8228368 
ATDHNMDNTSTVLR	2|0|	8237472 
ATDHNMDNTSTVLR	2|1/5,M,Oxidation|	8242169 
ATDNETVLVVMVR	2|0|	116968677 
ATDNETVLVVMVR	2|1/10,M,Oxidation|	116972923 
ATDNNLDLGSK	2|0|	12364707 
ATDTAMAQAVQR	2|0|	115467938 
ATDTAMAQAVQR	2|1/5,M,Oxidation|	115473725 
ATDYKVVTQNSSSGNVTHEK	3|0|	8256376 
ATEIHSTFSPTHNNS	2|0|	107930148 
ATEIHSTFSPTHNNS	3|0|	107936913 
ATEPNLPK	2|0|CID	105810661 
ATEQLQNVLGSSR	2|0|	100677879 
ATEVGIPAYVLGVWK	2|0|	124711614 
ATEVTGHR	2|0|	8265915 
ATEWECTNDK	2|1/5,C,Carbamidomethyl|CID	80756435 
ATFLPLDDNVTSVR	2|0|	106431910 
ATFNSTADR	2|0|	8271390 
ATFSYNH	2|0|	28331844 
ATFTVTFYPGR	2|0|	114258325 
ATGDSNSATLR	2|0|	30979343 
ATGEVHFPTVLTGKNK	4|0|	107421313 
ATGFWRDNAQ	2|0|	90569043 
ATGIENDSYGGLR	2|0|	49634938 
ATGLQHSEYNSYQ	2|0|	132782513 
ATGPVPFEPVNVTTDR	2|0|	8280754 
ATGPYKADNVLNIAESF	2|0|	129939007 
ATGQAEQLPGR	2|0|	31165918 
ATHGASINLNLKGLLTDNQLMR	4|0|	53136339 
ATHGASINLNLKGLLTDNQLMR	4|1/20,M,Oxidation|	53141236 
ATIHAFR	2|0|	29105948 
ATILTTYNDLNNYLER	2|0|	114555721 
ATISNLYSTLDDNK	2|0|	130737106 
ATITNVIGPR	1|0|	76028151 
ATITNVIGPR	2|0|	76034719 
ATLEIKVSPIQTVPIVK	2|0|	108333242 
ATLGTTALNNSNPK	2|0|	8287962 
ATLILQLMASQNDK	2|0|	47138358 
ATLILQLMASQNDK	2|1/7,M,Oxidation|	47144062 
ATLITFLCDR	2|1/7,C,Carbamidomethyl|	8295300 
ATLSCGHNVSVEELAQTR	2|1/4,C,Carbamidomethyl|	8304087 
ATLSTLAVAVNR	2|0|	8312895 
ATMFNSSEQSQK	2|0|	8321209 
ATMFNSSEQSQK	2|1/2,M,Oxidation|	8327003 
ATMPVITYSPTK	2|0|	113931599 
ATMPVITYSPTK	2|1/2,M,Oxidation|	113938195 
ATNASICGDEAR	2|1/6,C,Carbamidomethyl|	8338607 
ATNATLDPR	2|0|	8347613 
ATNDSTILDK	2|0|	8355953 
ATNLSWSK	2|0|	102365612 
ATNNEPNFCNSEQK	2|1/8,C,Carbamidomethyl|	80585358 
ATPENYLFQGR	2|0|	8364831 
ATPENYLFQGRQECYAFNGTQR	2|1/13,C,Carbamidomethyl|	8373454 
ATPENYLFQGRQECYAFNGTQR	3|1/13,C,Carbamidomethyl|	8378066 
ATPENYLFQGRQECYAFNGTQRFLER	3|1/13,C,Carbamidomethyl|	8393748 
ATPLLMQALPMGALPQGPMQNATK	2|0|	8403042 
ATPLLMQALPMGALPQGPMQNATK	2|1/10,M,Oxidation|	8410244 
ATPLLMQALPMGALPQGPMQNATK	2|1/18,M,Oxidation|	8417471 
ATPLLMQALPMGALPQGPMQNATK	2|1/5,M,Oxidation|	8424698 
ATPLLMQALPMGALPQGPMQNATK	2|2/10,M,Oxidation/18,M,Oxidation|	8429351 
ATPLLMQALPMGALPQGPMQNATK	2|2/5,M,Oxidation/10,M,Oxidation|	8436603 
ATPLLMQALPMGALPQGPMQNATK	2|2/5,M,Oxidation/18,M,Oxidation|	8441281 
ATPLLMQALPMGALPQGPMQNATK	2|3/5,M,Oxidation/10,M,Oxidation/18,M,Oxidation|	8447528 
ATPLLMQALPMGALPQGPMQNATK	3|0|	8453800 
ATPLLMQALPMGALPQGPMQNATK	3|1/10,M,Oxidation|	8458531 
ATPLLMQALPMGALPQGPMQNATK	3|1/18,M,Oxidation|	8463287 
ATPLLMQALPMGALPQGPMQNATK	3|1/5,M,Oxidation|	8468049 
ATPLLMQALPMGALPQGPMQNATK	3|2/10,M,Oxidation/18,M,Oxidation|	8472829 
ATPLLMQALPMGALPQGPMQNATK	3|2/5,M,Oxidation/10,M,Oxidation|	8477595 
ATPLLMQALPMGALPQGPMQNATK	3|2/5,M,Oxidation/18,M,Oxidation|	8482400 
ATPLLMQALPMGALPQGPMQNATK	3|3/5,M,Oxidation/10,M,Oxidation/18,M,Oxidation|	8487211 
ATPPFETEPSNRNGLK	2|0|	23801381 
ATPPFETEPSNRNGLK	3|0|	23805676 
ATQEAALNK	2|0|	73370424 
ATQHNLENQQLQVFAEK	2|0|	63095819 
ATQHNLENQQLQVFAEK	3|0|	63100326 
ATQLAHLVGCPPGGTGGNDTELVACLR	3|2/9,C,Carbamidomethyl/24,C,Carbamidomethyl|	8581039 
ATQPHHYEGVS	2|0|	129200289 
ATSDSEEPPETLSDNVVNISIPVK	2|0|CID	8595369 
ATSFLLALEPELEAR	2|0|	8604043 
ATSFNFTTR	2|0|	8613125 
ATSITVTGSGSCR	2|1/11,C,Carbamidomethyl|	8619879 
ATSLTREDVSPLATYDNIER	3|0|	111938538 
ATSPLGPPINEEGVR	2|0|	20861789 
ATSSINILNDK	2|0|	17298244 
ATTADFTNESAR	2|0|	19168916 
ATTADNTSFR	2|0|	104605842 
ATTASQAKAVLSAEQLR	3|0|	8629636 
ATTGRLCNTPEVTSTT	2|1/6,C,Carbamidomethyl|	113148749 
ATTQGICGQGLGNR	2|1/6,C,Carbamidomethyl|	35005243 
ATVAAGNSVVQVVNVSR	2|0|	8640259 
ATVAPVDIGIR	2|0|	106918221 
ATVDDSGEYR	2|0|	8650759 
ATVDETEEVIAGCENM	2|1/12,C,Carbamidomethyl|	17582479 
ATVDETEEVIAGCENM	2|2/12,C,Carbamidomethyl/15,M,Oxidation|	17586462 
ATVFANGSLLLTQVR	2|0|	8659012 
ATVFANGSLLLTQVR	3|0|	8662246 
ATVFANGSLLLTQVRPR	2|0|	8676170 
ATVFANGSLLLTQVRPR	3|0|	8680461 
ATVFMDPQVNNNATK	2|0|	79527739 
ATVFMDPQVNNNATK	2|1/4,M,Oxidation|	79531415 
ATVKSPNFTTVLLTK	2|0|	113293238 
ATVNDSGEYR	2|0|	8692344 
ATVSINDSVSDLPK	2|0|	8704296 
ATVTKPPAAARPVATVK	3|0|	104670486 
ATVVHLNTSVSVFGNPR	2|0|	117780846 
ATVVHLNTSVSVFGNPR	3|0|	117785436 
ATWLSQAEPSYSR	2|0|	102422165 
ATWTIKMAQDAASR	2|0|	103427794 
ATWTIKMAQDAASR	2|1/6,M,Oxidation|	103434067 
ATYTHEANIAK	2|0|	43064181 
ATYVNLGSLCVGR	2|1/9,C,Carbamidomethyl|	119113065 
AVAEAGFR	2|0|	117533250 
AVAGDASESALLK	2|0|	8711492 
AVAGDASESALLKCIELCCGSVK	3|3/13,C,Carbamidomethyl/17,C,Carbamidomethyl/18,C,Carbamidomethyl|	8724436 
AVAISLPKGVVEVTHDLQK	3|0|	8735457 
AVALSSSVMCPDAR	2|1/9,C,Carbamidomethyl|	8746329 
AVALSSSVMCPDAR	2|2/8,M,Oxidation/9,C,Carbamidomethyl|	8750975 
AVATTGWLTYNTNK	2|0|	37785426 
AVATTLCPHYLGK	2|1/6,C,Carbamidomethyl|	106936252 
AVAVENGTGTDR	2|0|	8766929 
AVCMLSNTTAIAEAWAR	2|1/2,C,Carbamidomethyl|	8778013 
AVCMLSNTTAIAEAWAR	2|2/2,C,Carbamidomethyl/3,M,Oxidation|	8782130 
AVCPNMPCDSSTIPGEVCCPR	2|4/2,C,Carbamidomethyl/7,C,Carbamidomethyl/17,C,Carbamidomethyl/18,C,Carbamidomethyl|	123190185 
AVCPNMPCDSSTIPGEVCCPR	2|5/2,C,Carbamidomethyl/5,M,Oxidation/7,C,Carbamidomethyl/17,C,Carbamidomethyl/18,C,Carbamidomethyl|	123194772 
AVCPNMPCDSSTIPGEVCCPR	3|4/2,C,Carbamidomethyl/7,C,Carbamidomethyl/17,C,Carbamidomethyl/18,C,Carbamidomethyl|	123198819 
AVCPNMPCDSSTIPGEVCCPR	3|5/2,C,Carbamidomethyl/5,M,Oxidation/7,C,Carbamidomethyl/17,C,Carbamidomethyl/18,C,Carbamidomethyl|	123205054 
AVCSQEAMTGPCR	2|2/2,C,Carbamidomethyl/11,C,Carbamidomethyl|	8794709 
AVCSQEAMTGPCR	2|3/2,C,Carbamidomethyl/7,M,Oxidation/11,C,Carbamidomethyl|	8799165 
AVDHNACVAESVMGRLFR	3|1/6,C,Carbamidomethyl|	89868785 
AVDHNACVAESVMGRLFR	3|2/6,C,Carbamidomethyl/12,M,Oxidation|	89874394 
AVDKDDPYSGHQFSFSLAPEAASGSNFTIQDNK	4|0|	8813454 
AVDNGTNNVQQK	2|0|CID	34913956 
AVDQLQQEFHCCGSNNSQDWR	2|2/10,C,Carbamidomethyl/11,C,Carbamidomethyl|CID	8823180 
AVDQLQQEFHCCGSNNSQDWR	3|2/10,C,Carbamidomethyl/11,C,Carbamidomethyl|	8827064 
AVDSLFNTTFVCTVTNAVGMGR	2|1/11,C,Carbamidomethyl|	8841758 
AVDSLFNTTFVCTVTNAVGMGR	2|2/11,C,Carbamidomethyl/19,M,Oxidation|	8846332 
AVDSLFNTTFVCTVTNAVGMGR	3|1/11,C,Carbamidomethyl|	8850931 
AVDSLFNTTFVCTVTNAVGMGR	3|2/11,C,Carbamidomethyl/19,M,Oxidation|	8853993 
AVEAANYQDTIGR	2|0|	8872538 
AVEEPRLHNKLLPNVTTVER	3|0|	8882457 
AVEEPRLHNQLLPNVTTVER	3|0|	8894429 
AVEFLNDFLESAK	2|0|	26224755 
AVEHINKTIAPALVSK	3|0|	8903475 
AVEIPELEEAEGNITR	2|0|CID	8912409 
AVENHSISITLVPSND	2|0|	114012880 
AVESSSNLTCGSGCPSDFK	2|2/9,C,Carbamidomethyl/13,C,Carbamidomethyl|	91918334 
AVFAVNALNISEK	2|0|	8917795 
AVFNETK	2|0|	8926489 
AVFNETKNSTR	2|0|	8933187 
AVFNETKNSTRR	3|0|	8942002 
AVFNQTVTVIER	2|0|	8950783 
AVFPSIVGR	2|0|	8958681 
AVFPSIVGRPR	2|0|	8967244 
AVFQECGLWVLTDANLTK	2|1/5,C,Carbamidomethyl|	8979904 
AVFVDLEPTVIDEIR	2|0|	8989396 
AVGALNNHQVLQNLILIGAPATR	3|0|	88019394 
AVGDKLPECEAVCGKPK	3|2/8,C,Carbamidomethyl/12,C,Carbamidomethyl|	8996160 
AVGDSNYSSER	2|0|	92770367 
AVGEASICEDDWNSGER	2|1/7,C,Carbamidomethyl|	9010166 
AVGFGGDFDGVPR	2|0|	9020000 
AVGNSTFAIACLQR	2|1/10,C,Carbamidomethyl|	9033770 
AVGRIIEGTIADGASVGQR	2|0|	38031390 
AVGRIIEGTIADGASVGQR	3|0|	38035968 
AVGSPSNQNAASAGIGAAALESAAAPLK	3|0|	55557513 
AVHNITVCEQK	2|1/7,C,Carbamidomethyl|	9040912 
AVHNITVCEQK	3|1/7,C,Carbamidomethyl|	9047835 
AVIDEKNTSVEHTR	3|0|	9069122 
AVITEAGETNSLMR	2|0|	104182801 
AVITEAGETNSLMR	2|1/12,M,Oxidation|	104186484 
AVKCQSQRNTVPASMSSR	3|1/3,C,Carbamidomethyl|	97577764 
AVKCQSQRNTVPASMSSR	3|2/3,C,Carbamidomethyl/14,M,Oxidation|	97582531 
AVKPQEVQMVNGTITNPINGK	3|0|	9078012 
AVKPQEVQMVNGTITNPINGK	3|1/8,M,Oxidation|	9082040 
AVLGGLSLEVK	2|0|	67504264 
AVLGWPNSHR	2|0|	123426506 
AVLHVALR	2|0|	9094240 
AVLNDGSNVNPISR	2|0|	56952358 
AVLNLANGTLTVTYR	2|0|	127230259 
AVLPFGGTFDLVQLK	2|0|	9107724 
AVLSGPNLFINNLNK	2|0|	9113360 
AVLTCSEQDGSPPSEYTWFK	2|1/4,C,Carbamidomethyl|	9120666 
AVLVDLEPGTMDSVR	2|0|	9136027 
AVLVDLEPGTMDSVR	2|1/10,M,Oxidation|	9139390 
AVLVNGTECLLAR	2|1/8,C,Carbamidomethyl|	9149910 
AVLVNNITTGER	2|0|	9158298 
AVMECRNVTHLLQQELTEAQK	2|1/4,C,Carbamidomethyl|	9169676 
AVMECRNVTHLLQQELTEAQK	2|2/2,M,Oxidation/4,C,Carbamidomethyl|	9174459 
AVMECRNVTHLLQQELTEAQK	3|1/4,C,Carbamidomethyl|	9181738 
AVMECRNVTHLLQQELTEAQK	3|2/2,M,Oxidation/4,C,Carbamidomethyl|	9188241 
AVMECRNVTHLLQQELTEAQK	4|1/4,C,Carbamidomethyl|	9195393 
AVMECRNVTHLLQQELTEAQK	4|2/2,M,Oxidation/4,C,Carbamidomethyl|	9200912 
AVMGNTLLGALR	2|0|CID	109230465 
AVMGNTLLGALR	2|1/2,M,Oxidation|CID	109233845 
AVNAAVSNTSPALIVSNSYGVNGR	2|0|	124095014 
AVNAAVSNTSPALIVSNSYGVNGR	3|0|	124099618 
AVNALNISEK	2|0|	9244628 
AVNCSSDFDACLITK	2|2/3,C,Carbamidomethyl/10,C,Carbamidomethyl|	9251650 
AVNGTSQFTCFYNSR	2|1/9,C,Carbamidomethyl|	9258682 
AVNLMFPVPR	2|0|	56024560 
AVNLMFPVPR	2|1/4,M,Oxidation|	56028818 
AVNPCLHNGECVADNTSR	3|2/4,C,Carbamidomethyl/10,C,Carbamidomethyl|	9266232 
AVNSEGQNLTR	2|0|	9280598 
AVNSIFLSHNNTK	2|0|	9289676 
AVNSPALLMQQFYNETYYGR	2|0|	9298652 
AVNSPALLMQQFYNETYYGR	2|1/8,M,Oxidation|	9304085 
AVNSPALLMQQFYNETYYGR	3|0|	9309567 
AVNSPALLMQQFYNETYYGR	3|1/8,M,Oxidation|	9314154 
AVNSYWNYSPR	2|0|	127279774 
AVNWTVMK	1|0|	73476242 
AVNWTVMK	1|1/6,M,Oxidation|	73481481 
AVNWTVMK	2|0|	73488081 
AVNWTVMK	2|1/6,M,Oxidation|	73492489 
AVNYTCDPHPDR	2|1/5,C,Carbamidomethyl|	9339014 
AVNYTCDPHPDR	3|1/5,C,Carbamidomethyl|	9344154 
AVPFPVDGVGPPRISLLVPPFNNFEVKPR	3|0|	81159172 
AVPFSINPGGNETGR	2|0|	24054779 
AVPSNGETTNGYDKNEC	2|1/16,C,Carbamidomethyl|	21537715 
AVPTSPPQLLVPR	2|0|	119684336 
AVPVETVYPYK	2|0|	125672793 
AVQFFNVTTLQK	2|0|	9358452 
AVQFTNLTMDTEIR	2|0|	9366540 
AVQFTNLTMDTEIR	2|1/8,M,Oxidation|	9370025 
AVQVSFAPNNTGK	2|0|	9380672 
AVRPGYPK	2|0|	9388890 
AVRPKEVYTPVR	3|0|	91566212 
AVSDLEPNSSASK	2|0|	9399662 
AVSHTGNYTCEVTELTR	2|1/9,C,Carbamidomethyl|	9412780 
AVSHTGNYTCEVTELTR	3|1/9,C,Carbamidomethyl|	9417052 
AVSIEVEETEDACTGMNAK	2|1/12,C,Carbamidomethyl|	17610233 
AVSIEVEETEDACTGMNAK	2|2/12,C,Carbamidomethyl/15,M,Oxidation|	17614467 
AVSIEVEETEDACTGMNAK	3|1/12,C,Carbamidomethyl|	17619344 
AVSIEVEETEDACTGMNAK	3|2/12,C,Carbamidomethyl/15,M,Oxidation|	17625309 
AVSISPTNVILTWK	2|0|	9430880 
AVSLLEAETSESNR	2|0|	60720666 
AVSNEIVRFPTDQLTPDQER	3|0|	9439734 
AVSSFDPEIDLSNQSGR	2|0|	9453248 
AVSSWNANSK	2|0|	99756228 
AVSTWNVVNHDLVVPEPL	2|0|	121417171 
AVSVQDAANRPNSLNEPTTMLEGETVAAK	3|0|	114899590 
AVSVQDAANRPNSLNEPTTMLEGETVAAK	3|1/19,M,Oxidation|	114904296 
AVTDCSTLIGHLTNSELR	2|0|	47034371 
AVTDCSTLIGHLTNSELR	2|1/4,C,Carbamidomethyl|	47036451 
AVTDCSTLIGHLTNSELR	3|0|	47044643 
AVTDCSTLIGHLTNSELR	3|1/4,C,Carbamidomethyl|	47048275 
AVTEAGGFTR	2|0|	25373435 
AVTELGRPAAEYWNSQK	3|0|	9461242 
AVTELGRPAAEYWNSQKDILEEK	3|0|	9471576 
AVTELGRPAAEYWNSQKDILEEK	4|0|	9478846 
AVTELGRPAAEYWNSQKDILEEKR	3|0|	9498071 
AVTELGRPAAEYWNSQKDILEEKR	4|0|	9505407 
AVTELGRPAAEYWNSQKDILEEKR	5|0|	9512772 
AVTELGRPAAEYWNSQKDILEEKRAVPDR	5|0|	9540644 
AVTELGRPDAEYWNSQKDILEQAR	3|0|	9555398 
AVTELGRPDAEYWNSQKDILEQAR	4|0|	9564331 
AVTELGRPDAEYWNSQKDLLEQK	3|0|	9588445 
AVTELGRPDAEYWNSQKDLLEQK	4|0|	9594184 
AVTELGRPDAEYWNSQKDLLEQKR	3|0|	9616753 
AVTELGRPDAEYWNSQKDLLEQKR	4|0|	9622885 
AVTELGRPDAEYWNSQKDLLEQKR	5|0|	9632675 
AVTELGRPDAEYWNSQKDLLEQR	3|0|	9661721 
AVTELGRPDAEYWNSQKDLLEQR	4|0|	9669536 
AVTELGRPDAEYWNSQKDLLEQRR	3|0|	9689865 
AVTELGRPDAEYWNSQKDLLEQRR	4|0|	9696986 
AVTELGRPVAESWNSQK	3|0|	9720809 
AVTELGRPVAESWNSQKDILEDR	3|0|	9731757 
AVTELGRPVAESWNSQKDILEDR	4|0|	9738271 
AVTELGRPVAESWNSQKDILEDRR	3|0|	9756184 
AVTELGRPVAESWNSQKDILEDRR	4|0|	9763243 
AVTELGRPVAESWNSQKDILEDRRAAVDTYCR	4|1/30,C,Carbamidomethyl|	9782143 
AVTELGRPVAESWNSQKDILEDRRAAVDTYCR	5|1/30,C,Carbamidomethyl|	9790188 
AVTEQGAELSNEER	2|0|	9815241 
AVTETLAHGGTVTDGENITQR	3|0|	9822267 
AVTFIGNSTAIQELFK	2|0|	9831679 
AVTHTTSLSGVFNFEHSNLK	3|0|	79906569 
AVTHTTSLSGVFNFEHSNLK	4|0|	79910618 
AVTNYSYSYYEK	2|0|	9840239 
AVTPLGPPDAEYWNSQK	2|0|	9846767 
AVVAASNPQSLLNVSDK	2|0|	98470963 
AVVDQETIK	2|0|	105818541 
AVVLSQSNCTGPR	2|1/8,C,Carbamidomethyl|	117420862 
AVVMISCNR	2|1/6,C,Carbamidomethyl|	9855924 
AVVMISCNR	2|2/3,M,Oxidation/6,C,Carbamidomethyl|	9861651 
AVVNAGMTSK	2|0|	30382921 
AVVNAGMTSK	2|1/6,M,Oxidation|	30386624 
AVVPDNNPTTILINCIKALTLRGR	3|1/14,C,Carbamidomethyl|	60198475 
AVVPDNNPTTILINCIKALTLRGR	4|1/14,C,Carbamidomethyl|	60202373 
AVVRVATTETNPESNSF	2|0|	91344750 
AVVSLNITSLGLR	2|0|	9878311 
AVVVSNSPVSADEHAVMPPQK	2|0|	115565703 
AVVVSNSPVSADEHAVMPPQK	2|1/16,M,Oxidation|	115571009 
AVVVSNSPVSADEHAVMPPQK	3|0|	115576340 
AVVVSNSPVSADEHAVMPPQK	3|1/16,M,Oxidation|	115579927 
AVVYPILVEFTR	2|0|	9884735 
AVWVNESVVR	2|0|	9895235 
AVYEHAAILPNATLTPVSR	2|0|	9908061 
AVYSVMAMVEHSGNYTCK	2|1/16,C,Carbamidomethyl|	9916767 
AVYSVMAMVEHSGNYTCK	2|2/5,M,Oxidation/16,C,Carbamidomethyl|	9921357 
AVYSVMAMVEHSGNYTCK	2|2/7,M,Oxidation/16,C,Carbamidomethyl|	9926051 
AVYSVMAMVEHSGNYTCK	2|3/5,M,Oxidation/7,M,Oxidation/16,C,Carbamidomethyl|	9930665 
AWAANGSMGEPVIK	2|0|	9954135 
AWAANGSMGEPVIK	2|1/7,M,Oxidation|	9957657 
AWDANNGVELLKTLAERR	3|0|	90770794 
AWDSSNDTVQPDSIIEK	2|0|	9968339 
AWELRKEEHAAQR	3|0|	90274938 
AWELRKEEHAAQR	4|0|	90282091 
AWGPGLEGGVVGK	2|0|	9976751 
AWGTPCEMCPAVNTSEYK	2|2/5,C,Carbamidomethyl/8,C,Carbamidomethyl|CID	9984887 
AWGTPCEMCPAVNTSEYK	2|3/5,C,Carbamidomethyl/7,M,Oxidation/8,C,Carbamidomethyl|	9987046 
AWGTPCEMCPAVNTSEYK	3|2/5,C,Carbamidomethyl/8,C,Carbamidomethyl|CID	9992286 
AWGTPCEMCPAVNTSEYK	3|3/5,C,Carbamidomethyl/7,M,Oxidation/8,C,Carbamidomethyl|CID	9998879 
AWNSTIIHR	2|0|	50130833 
AWPPQPNLTSEETNK	2|0|	106216538 
AWPSSVVEAESNVTLK	2|0|	10026241 
AWSYSTQGETHQYNMY	2|0|	133114718 
AWSYSTQGETHQYNMY	2|1/14,M,Oxidation|	133121963 
AWTGSNDRFAQR	2|0|	90581989 
AWTGSNDRFAQR	3|0|	90585416 
AWTNSHIR	2|0|	104100591 
AWTNWSSNVSSLDQIK	2|0|	67816941 
AWWTENIK	2|0|	47654611 
AWYSDNSVPAADR	2|0|	81697946 
AYAPLGIDSPQAGQLLYCK	2|1/17,C,Carbamidomethyl|	127362793 
AYAPNHVSMGGGWK	2|0|	43413852 
AYAPNHVSMGGGWK	2|1/8,M,Oxidation|	43417981 
AYASDVYNVKSETK	2|0|	99295563 
AYDNAVNLSCK	2|1/9,C,Carbamidomethyl|	10034808 
AYEPQGGSGYDYSYAGGR	2|0|CID	10041673 
AYERNGTSSQTLIR	2|0|	36580864 
AYERNGTSSQTLIR	3|0|	36587533 
AYFNNVGR	2|0|	78157016 
AYFQQGDMESNGKYITK	3|0|	10047525 
AYFQQGDMESNGKYITK	3|1/7,M,Oxidation|	10053332 
AYFVDPNTYNYVGLGK	2|0|CID	117572041 
AYGENIGYSEK	2|0|	10067563 
AYGHGQNYDSDTLYQMRECGVGPSNR	3|1/18,C,Carbamidomethyl|	91774271 
AYGHGQNYDSDTLYQMRECGVGPSNR	3|2/15,M,Oxidation/18,C,Carbamidomethyl|	91779098 
AYGPGIEPTGNMVK	2|0|	10078813 
AYGPGIEPTGNMVK	2|1/11,M,Oxidation|	10082300 
AYHEQLSVAEITNACFEPANQMVK	3|1/14,C,Carbamidomethyl|	10093158 
AYHEQLSVAEITNACFEPANQMVK	3|2/14,C,Carbamidomethyl/21,M,Oxidation|	10099493 
AYLDGTCVEWLR	2|1/6,C,Carbamidomethyl|	10120878 
AYLEGLCVEWLR	2|1/6,C,Carbamidomethyl|	10129502 
AYLEGTCVEWLR	2|1/6,C,Carbamidomethyl|	10139166 
AYLLPAPPAPGNASESEEDR	2|0|	10150106 
AYLLPAPPAPGNASESEEDR	3|0|	10152935 
AYLSNSSFSR	2|0|	10169560 
AYNQSAGNPNYR	2|0|	10182195 
AYNSLSSEVILENGK	2|0|	10190024 
AYNSSLVTFQEPPGVNTTELPSFPK	2|0|	10198989 
AYNSSLVTFQEPPGVNTTELPSFPK	3|0|	10200989 
AYPDVFESTTTTR	2|0|	113244697 
AYQNYIKK	3|0|	10210049 
AYQNYIKKNGEEK	3|0|	10219446 
AYSWNISR	2|0|	10229529 
AYTQTPPMCNDSPK	2|1/8,C,Carbamidomethyl|CID	73446412 
AYTQTPPMCNDSPK	2|2/7,M,Oxidation/8,C,Carbamidomethyl|CID	73450392 
AYTSDNPATNGR	2|0|	114608111 
AYTSGIQNKKSVAPDNTYR	3|0|	97250968 
AYTTGGYYPNTVFNLVTDK	2|0|CID	113276973 
AYYNIGNYTQAVECAK	2|1/13,C,Carbamidomethyl|	10234740 
AYYQRSDDDSVNDLSWEQ	2|0|	18517843 
CAAISFPPLTGCDDTNNNPTISVVPIEDFETAR	3|2/0,C,Carbamidomethyl/11,C,Carbamidomethyl|	10628585 
CACIPGGANSQLGHSSTFK	2|2/0,C,Carbamidomethyl/2,C,Carbamidomethyl|	11645238 
CAHENCSADLQVSAK	3|2/0,C,Carbamidomethyl/5,C,Carbamidomethyl|	10243411 
CAHTNLCSQHGSMCDEDDTCK	2|4/0,C,Carbamidomethyl/6,C,Carbamidomethyl/13,C,Carbamidomethyl/19,C,Carbamidomethyl|CID	11915630 
CAHTNLCSQHGSMCDEDDTCK	2|5/0,C,Carbamidomethyl/6,C,Carbamidomethyl/12,M,Oxidation/13,C,Carbamidomethyl/19,C,Carbamidomethyl|CID	11921679 
CAHTNLCSQHGSMCDEDDTCK	3|4/0,C,Carbamidomethyl/6,C,Carbamidomethyl/13,C,Carbamidomethyl/19,C,Carbamidomethyl|CID	11927174 
CAHTNLCSQHGSMCDEDDTCK	3|5/0,C,Carbamidomethyl/6,C,Carbamidomethyl/12,M,Oxidation/13,C,Carbamidomethyl/19,C,Carbamidomethyl|	11933013 
CAHTNLCSQHGSMCDEDDTCK	4|4/0,C,Carbamidomethyl/6,C,Carbamidomethyl/13,C,Carbamidomethyl/19,C,Carbamidomethyl|	11937525 
CAHTNLCSQHGSMCDEDDTCK	4|5/0,C,Carbamidomethyl/6,C,Carbamidomethyl/12,M,Oxidation/13,C,Carbamidomethyl/19,C,Carbamidomethyl|	11945134 
CALISPVGPNSVR	2|1/0,C,Carbamidomethyl|	12029512 
CALTTESFGNMPTSQR	2|1/0,C,Carbamidomethyl|	11987064 
CALTTESFGNMPTSQR	2|2/0,C,Carbamidomethyl/10,M,Oxidation|	11990401 
CALTTESFGNMPTSQR	3|1/0,C,Carbamidomethyl|	11994687 
CALTTESFGNMPTSQR	3|2/0,C,Carbamidomethyl/10,M,Oxidation|	11999352 
CAPGTCQNLDGSYR	2|2/0,C,Carbamidomethyl/5,C,Carbamidomethyl|CID	10254426 
CAPQSINALPTELDDK	2|1/0,C,Carbamidomethyl|	10929248 
CAPWCPGNSCGSGDEQNCEK	2|4/0,C,Carbamidomethyl/4,C,Carbamidomethyl/9,C,Carbamidomethyl/17,C,Carbamidomethyl|	10402827 
CAPWCPGNSCGSGDEQNCEK	3|4/0,C,Carbamidomethyl/4,C,Carbamidomethyl/9,C,Carbamidomethyl/17,C,Carbamidomethyl|	10408370 
CASCSVCTR	2|3/0,C,Carbamidomethyl/3,C,Carbamidomethyl/6,C,Carbamidomethyl|	11771123 
CASQGTFPR	2|1/0,C,Carbamidomethyl|	11482707 
CAVCSTCTR	2|3/0,C,Carbamidomethyl/3,C,Carbamidomethyl/6,C,Carbamidomethyl|	11782539 
CAWCGGQSR	2|2/0,C,Carbamidomethyl/3,C,Carbamidomethyl|	10263647 
CAWNSSR	2|1/0,C,Carbamidomethyl|	10271805 
CCGAANYTDWEK	2|2/0,C,Carbamidomethyl/1,C,Carbamidomethyl|	10281192 
CCGAANYTDWEKIPSMSK	3|2/0,C,Carbamidomethyl/1,C,Carbamidomethyl|	10290793 
CCGAANYTDWEKIPSMSK	3|3/0,C,Carbamidomethyl/1,C,Carbamidomethyl/15,M,Oxidation|	10295319 
CCGSNNSQDWR	2|2/0,C,Carbamidomethyl/1,C,Carbamidomethyl|	10309042 
CCGVSNYTDWFEVYNATR	2|2/0,C,Carbamidomethyl/1,C,Carbamidomethyl|	10317933 
CCHLSYK	2|2/0,C,Carbamidomethyl/1,C,Carbamidomethyl|	10326157 
CCIVIAGLTSK	2|2/0,C,Carbamidomethyl/1,C,Carbamidomethyl|	10341634 
CCLYHSK	2|2/0,C,Carbamidomethyl/1,C,Carbamidomethyl|	10330508 
CCSAWISANDKETPYMGK	3|2/0,C,Carbamidomethyl/1,C,Carbamidomethyl|	10299895 
CCSAWISANDKETPYMGK	3|3/0,C,Carbamidomethyl/1,C,Carbamidomethyl/15,M,Oxidation|	10304456 
CCSGAIIVLTK	2|2/0,C,Carbamidomethyl/1,C,Carbamidomethyl|	10334736 
CCVYNTEGSTWNVYFADR	2|2/0,C,Carbamidomethyl/1,C,Carbamidomethyl|	10322030 
CCWAAYEGTNDK	2|2/0,C,Carbamidomethyl/1,C,Carbamidomethyl|	10285975 
CCWNDSNQSGR	2|2/0,C,Carbamidomethyl/1,C,Carbamidomethyl|	10313470 
CDCDEQCEYSYTCCLYQKVTCTPQASR	3|6/0,C,Carbamidomethyl/2,C,Carbamidomethyl/6,C,Carbamidomethyl/12,C,Carbamidomethyl/13,C,Carbamidomethyl/20,C,Carbamidomethyl|	11503856 
CDCDEQCEYSYTCCLYQKVTCTPQASR	4|6/0,C,Carbamidomethyl/2,C,Carbamidomethyl/6,C,Carbamidomethyl/12,C,Carbamidomethyl/13,C,Carbamidomethyl/20,C,Carbamidomethyl|	11511546 
CDDINECATPSK	2|2/0,C,Carbamidomethyl/6,C,Carbamidomethyl|	10348401 
CDDLEALKK	2|1/0,C,Carbamidomethyl|	10357891 
CDGFGGSQNCYGGCVECDDSTCAAHSFR	3|5/0,C,Carbamidomethyl/9,C,Carbamidomethyl/13,C,Carbamidomethyl/16,C,Carbamidomethyl/21,C,Carbamidomethyl|	11719211 
CDGVELNNEK	2|1/0,C,Carbamidomethyl|	11036970 
CDGWADCTDHSDELNCSCDAGHQFTCK	4|5/0,C,Carbamidomethyl/6,C,Carbamidomethyl/15,C,Carbamidomethyl/17,C,Carbamidomethyl/25,C,Carbamidomethyl|	10369724 
CDITNYGK	2|1/0,C,Carbamidomethyl|	11213212 
CDLTSHCNGDTEM	2|2/0,C,Carbamidomethyl/6,C,Carbamidomethyl|CID	11796131 
CDLTSHCNGDTEM	2|3/0,C,Carbamidomethyl/6,C,Carbamidomethyl/12,M,Oxidation|CID	11800710 
CDNDNDCGDGS	3|2/0,C,Carbamidomethyl/6,C,Carbamidomethyl|CID	10379545 
CDNVVENESKPK	2|1/0,C,Carbamidomethyl|	12099099 
CDPGAQPATGGAGNDICK	2|2/0,C,Carbamidomethyl/16,C,Carbamidomethyl|	10735359 
CDPSCPNGSCWGAGEENCQK	2|4/0,C,Carbamidomethyl/4,C,Carbamidomethyl/9,C,Carbamidomethyl/17,C,Carbamidomethyl|	10390002 
CDPSCPNGSCWGAGEENCQK	3|4/0,C,Carbamidomethyl/4,C,Carbamidomethyl/9,C,Carbamidomethyl/17,C,Carbamidomethyl|	10395510 
CDPVYVQAEK	2|1/0,C,Carbamidomethyl|	12119521 
CDQCEENYFYNR	2|2/0,C,Carbamidomethyl/3,C,Carbamidomethyl|	10415722 
CDSTADLCIFSK	2|2/0,C,Carbamidomethyl/7,C,Carbamidomethyl|	11736371 
CDTGQDCNLAESMCTSHHD	3|3/0,C,Carbamidomethyl/6,C,Carbamidomethyl/13,C,Carbamidomethyl|CID	11869503 
CDTGQDCNLAESMCTSHHD	3|4/0,C,Carbamidomethyl/6,C,Carbamidomethyl/12,M,Oxidation/13,C,Carbamidomethyl|CID	11874090 
CDTIANTLLVR	2|1/0,C,Carbamidomethyl|	11956749 
CDTQNITYR	2|1/0,C,Carbamidomethyl|	10424009 
CDVVHVMLNGSR	2|1/0,C,Carbamidomethyl|	10435904 
CDVVHVMLNGSR	2|2/0,C,Carbamidomethyl/6,M,Oxidation|	10440097 
CEANVVGENK	2|1/0,C,Carbamidomethyl|	12047897 
CEANVVYTTPDVNPLLRR	3|1/0,C,Carbamidomethyl|	12107933 
CEASAVPAPDFEWYR	2|1/0,C,Carbamidomethyl|	10452819 
CECHFLNGTER	2|2/0,C,Carbamidomethyl/2,C,Carbamidomethyl|	10461827 
CECHFLNGTER	3|2/0,C,Carbamidomethyl/2,C,Carbamidomethyl|	10466216 
CECPFGYILAGNECVDTDECSVGNPCGNGTCK	3|6/0,C,Carbamidomethyl/2,C,Carbamidomethyl/13,C,Carbamidomethyl/19,C,Carbamidomethyl/25,C,Carbamidomethyl/30,C,Carbamidomethyl|CID	10481241 
CECPPGHQLSPNISAC	2|3/0,C,Carbamidomethyl/2,C,Carbamidomethyl/15,C,Carbamidomethyl|CID	10491106 
CEDLKLADK	2|1/0,C,Carbamidomethyl|	10363957 
CEGNFYTTR	2|1/0,C,Carbamidomethyl|	12145718 
CEHGIIKECTLTSNTK	3|2/0,C,Carbamidomethyl/8,C,Carbamidomethyl|	10500871 
CEIHEDNSTR	2|1/0,C,Carbamidomethyl|	10516775 
CEITTLNWEISEQVIK	2|1/0,C,Carbamidomethyl|	11056356 
CEQGGAVPR	2|1/0,C,Carbamidomethyl|	11598158 
CESSCPSDTK	2|2/0,C,Carbamidomethyl/4,C,Carbamidomethyl|	11759653 
CESSQTCTFPSYNK	2|2/0,C,Carbamidomethyl/6,C,Carbamidomethyl|	12009942 
CETEACASIAYLCFENTGELTAGI	3|0|	55895597 
CEVRPLGNLSR	2|1/0,C,Carbamidomethyl|	10524898 
CEVTNYTVR	2|1/0,C,Carbamidomethyl|	10538145 
CFAYNQSAGNPNYR	2|1/0,C,Carbamidomethyl|	10549972 
CFCENTEHGLR	2|2/0,C,Carbamidomethyl/2,C,Carbamidomethyl|	10471499 
CFCENTEHGLR	3|2/0,C,Carbamidomethyl/2,C,Carbamidomethyl|	10475923 
CFDAMEVDALNSSHPVSTPVENPAQIR	3|1/0,C,Carbamidomethyl|	10557909 
CFDAMEVDALNSSHPVSTPVENPAQIR	3|2/0,C,Carbamidomethyl/4,M,Oxidation|	10561636 
CFFHSVCPAGMIVK	2|2/0,C,Carbamidomethyl/6,C,Carbamidomethyl|	10575175 
CFFHSVCPAGMIVK	2|3/0,C,Carbamidomethyl/6,C,Carbamidomethyl/10,M,Oxidation|	10580952 
CFFHSVCPAGMIVK	3|2/0,C,Carbamidomethyl/6,C,Carbamidomethyl|	10587018 
CFFHSVCPAGMIVK	3|3/0,C,Carbamidomethyl/6,C,Carbamidomethyl/10,M,Oxidation|	10592913 
CFNASAPPEEDCTSVTDLPNAFDGPITITIVNR	3|2/0,C,Carbamidomethyl/11,C,Carbamidomethyl|	10623830 
CFNSTVSSRK	2|1/0,C,Carbamidomethyl|	10633375 
CFSSASLNCQGSR	2|2/0,C,Carbamidomethyl/8,C,Carbamidomethyl|	11184471 
CGAANYTDWEK	2|1/0,C,Carbamidomethyl|	10640298 
CGDNDGCDDNS	3|2/0,C,Carbamidomethyl/6,C,Carbamidomethyl|CID	10385254 
CGEFNTSK	2|1/0,C,Carbamidomethyl|	10650035 
CGESTVGLCNYCGCGPGYTLSR	2|4/0,C,Carbamidomethyl/8,C,Carbamidomethyl/11,C,Carbamidomethyl/13,C,Carbamidomethyl|	11198617 
CGESTVGLCNYCGCGPGYTLSR	3|4/0,C,Carbamidomethyl/8,C,Carbamidomethyl/11,C,Carbamidomethyl/13,C,Carbamidomethyl|	11204287 
CGLGLQMNHSIESK	2|1/0,C,Carbamidomethyl|	10662644 
CGLGLQMNHSIESK	2|2/0,C,Carbamidomethyl/6,M,Oxidation|	10667053 
CGLSQSQGNLSHVDWFSVHK	3|1/0,C,Carbamidomethyl|	10680398 
CGLSQSQGNLSHVDWFSVHK	4|1/0,C,Carbamidomethyl|	10685926 
CGNGTLPAYNGSECR	2|2/0,C,Carbamidomethyl/13,C,Carbamidomethyl|	10704160 
CGNMSEAFR	2|1/0,C,Carbamidomethyl|	10711578 
CGNMSEAFR	2|2/0,C,Carbamidomethyl/3,M,Oxidation|	10715872 
CGPDAGPIGNATGQADCK	2|2/0,C,Carbamidomethyl/16,C,Carbamidomethyl|	10728914 
CGPLNVTLAAEACR	2|2/0,C,Carbamidomethyl/12,C,Carbamidomethyl|	10741839 
CGSDDECLHSNTMCTQ	2|3/0,C,Carbamidomethyl/6,C,Carbamidomethyl/13,C,Carbamidomethyl|CID	11831585 
CGSDDECLHSNTMCTQ	2|4/0,C,Carbamidomethyl/6,C,Carbamidomethyl/12,M,Oxidation/13,C,Carbamidomethyl|CID	11837145 
CGSDTDINHCNCGAYTSICR	3|4/0,C,Carbamidomethyl/9,C,Carbamidomethyl/11,C,Carbamidomethyl/18,C,Carbamidomethyl|	10814260 
CGTAHENEGCGFCR	2|3/0,C,Carbamidomethyl/9,C,Carbamidomethyl/12,C,Carbamidomethyl|	10836579 
CGTAHENEGCGFCR	3|3/0,C,Carbamidomethyl/9,C,Carbamidomethyl/12,C,Carbamidomethyl|	10840409 
CGTHENFGGCEA	2|2/0,C,Carbamidomethyl/9,C,Carbamidomethyl|	10822791 
CGVCHCHANR	2|3/0,C,Carbamidomethyl/3,C,Carbamidomethyl/5,C,Carbamidomethyl|	10755358 
CGVISPR	2|1/0,C,Carbamidomethyl|	10761045 
CGWCNPTEGTLK	2|2/0,C,Carbamidomethyl/3,C,Carbamidomethyl|	11122948 
CGWCTNSTFLQEGMPTSAR	2|2/0,C,Carbamidomethyl/3,C,Carbamidomethyl|	10769608 
CGWCTNSTFLQEGMPTSAR	2|3/0,C,Carbamidomethyl/3,C,Carbamidomethyl/13,M,Oxidation|	10774587 
CGWCTNSTFLQEGMPTSAR	3|2/0,C,Carbamidomethyl/3,C,Carbamidomethyl|	10778397 
CGWCTNSTFLQEGMPTSAR	3|3/0,C,Carbamidomethyl/3,C,Carbamidomethyl/13,M,Oxidation|	10783059 
CHAGYIGDNCNCSTDISTCR	3|4/0,C,Carbamidomethyl/9,C,Carbamidomethyl/11,C,Carbamidomethyl/18,C,Carbamidomethyl|	10810044 
CHDTLSNGEVSTAR	2|1/0,C,Carbamidomethyl|	11676341 
CHDTLSNGEVSTAR	3|1/0,C,Carbamidomethyl|	11681813 
CHEGNGTFECGA	2|2/0,C,Carbamidomethyl/9,C,Carbamidomethyl|	10818511 
CHEGNGTFECGACR	2|3/0,C,Carbamidomethyl/9,C,Carbamidomethyl/12,C,Carbamidomethyl|	10827106 
CHEGNGTFECGACR	3|3/0,C,Carbamidomethyl/9,C,Carbamidomethyl/12,C,Carbamidomethyl|	10830901 
CHFFNGTER	2|1/0,C,Carbamidomethyl|	10846122 
CHFFYNEPQGHLCNHR	3|2/0,C,Carbamidomethyl/12,C,Carbamidomethyl|	11090515 
CHFFYNEPQGHLCNHR	4|2/0,C,Carbamidomethyl/12,C,Carbamidomethyl|	11095239 
CHFFYNEPQGHLCNHR	5|2/0,C,Carbamidomethyl/12,C,Carbamidomethyl|	11102590 
CHNTEETSLCGCPMVACPESAVAK	3|4/0,C,Carbamidomethyl/9,C,Carbamidomethyl/11,C,Carbamidomethyl/16,C,Carbamidomethyl|	12058942 
CHNTEETSLCGCPMVACPESAVAK	3|5/0,C,Carbamidomethyl/9,C,Carbamidomethyl/11,C,Carbamidomethyl/13,M,Oxidation/16,C,Carbamidomethyl|	12062300 
CHPWTSCETK	2|2/0,C,Carbamidomethyl/6,C,Carbamidomethyl|	10855405 
CHPWTSCETK	3|2/0,C,Carbamidomethyl/6,C,Carbamidomethyl|	10862275 
CHSHQFCFDLVNK	2|2/0,C,Carbamidomethyl/6,C,Carbamidomethyl|	12085427 
CHSHQFCFDLVNK	3|2/0,C,Carbamidomethyl/6,C,Carbamidomethyl|	12089597 
CHVCGCHNAR	2|3/0,C,Carbamidomethyl/3,C,Carbamidomethyl/5,C,Carbamidomethyl|	10758184 
CIHENQTCDPEIFNTTEIAK	3|2/0,C,Carbamidomethyl/7,C,Carbamidomethyl|	10883987 
CIHPFTACDPSDYER	3|2/0,C,Carbamidomethyl/7,C,Carbamidomethyl|	10893553 
CINEEDQLTPYMK	2|1/0,C,Carbamidomethyl|	11234838 
CINEEDQLTPYMK	2|2/0,C,Carbamidomethyl/11,M,Oxidation|	11239029 
CINGTCYCEEGFTGEDCGKPTCPHACHTQGR	5|6/0,C,Carbamidomethyl/5,C,Carbamidomethyl/7,C,Carbamidomethyl/16,C,Carbamidomethyl/21,C,Carbamidomethyl/25,C,Carbamidomethyl|	10904107 
CINQSICEK	2|2/0,C,Carbamidomethyl/6,C,Carbamidomethyl|	10914390 
CIPALDSLTPANEDQK	2|1/0,C,Carbamidomethyl|	10924813 
CIPVMEAQEYIANVTSSSSAK	2|1/0,C,Carbamidomethyl|	10933483 
CIPVMEAQEYIANVTSSSSAK	2|2/0,C,Carbamidomethyl/4,M,Oxidation|	10937641 
CIPVMEAQEYIANVTSSSSAK	3|1/0,C,Carbamidomethyl|	10941848 
CIPVMEAQEYIANVTSSSSAK	3|2/0,C,Carbamidomethyl/4,M,Oxidation|	10946551 
CIQANYSLMENGK	2|1/0,C,Carbamidomethyl|	10969188 
CIQANYSLMENGK	2|2/0,C,Carbamidomethyl/8,M,Oxidation|	10972986 
CIYNQEESVR	2|1/0,C,Carbamidomethyl|	10984498 
CIYNQEESVRFDSDVGEYR	3|1/0,C,Carbamidomethyl|	10994483 
CKPNFFCNSTVCEHCDPCTK	3|5/0,C,Carbamidomethyl/6,C,Carbamidomethyl/11,C,Carbamidomethyl/14,C,Carbamidomethyl/17,C,Carbamidomethyl|	11007603 
CKPNFFCNSTVCEHCDPCTK	4|5/0,C,Carbamidomethyl/6,C,Carbamidomethyl/11,C,Carbamidomethyl/14,C,Carbamidomethyl/17,C,Carbamidomethyl|	11012361 
CLCPNVGGFTDEECESGNTCGYNVPCIADGCK	3|6/0,C,Carbamidomethyl/2,C,Carbamidomethyl/13,C,Carbamidomethyl/19,C,Carbamidomethyl/25,C,Carbamidomethyl/30,C,Carbamidomethyl|CID	10486156 
CLDDDACTGDHWTFQCNCGSSDAHECK	4|5/0,C,Carbamidomethyl/6,C,Carbamidomethyl/15,C,Carbamidomethyl/17,C,Carbamidomethyl/25,C,Carbamidomethyl|	10374617 
CLEENNGVDK	2|1/0,C,Carbamidomethyl|	11032331 
CLGSGVLNVSICK	2|2/0,C,Carbamidomethyl/11,C,Carbamidomethyl|	11041281 
CLHVGDMSVNVR	2|1/0,C,Carbamidomethyl|	10444339 
CLHVGDMSVNVR	2|2/0,C,Carbamidomethyl/6,M,Oxidation|	10448567 
CLIEVNETITQISWEK	2|1/0,C,Carbamidomethyl|	11052069 
CLNNDTK	2|1/0,C,Carbamidomethyl|	11060678 
CLQHFYGPNHEHCFNR	3|2/0,C,Carbamidomethyl/12,C,Carbamidomethyl|	11071813 
CLQHFYGPNHEHCFNR	4|2/0,C,Carbamidomethyl/12,C,Carbamidomethyl|	11076502 
CLQHFYGPNHEHCFNR	5|2/0,C,Carbamidomethyl/12,C,Carbamidomethyl|	11083818 
CLQSTPPSTCNR	2|2/0,C,Carbamidomethyl/9,C,Carbamidomethyl|	11748017 
CLSPDVTPCFCTINFTLEK	2|3/0,C,Carbamidomethyl/8,C,Carbamidomethyl/10,C,Carbamidomethyl|	11109322 
CLTCEPGWNGTK	2|2/0,C,Carbamidomethyl/3,C,Carbamidomethyl|	11118625 
CLVNQETYENCSGGTR	2|2/0,C,Carbamidomethyl/10,C,Carbamidomethyl|	11301987 
CLVNQETYENCSGGTR	3|2/0,C,Carbamidomethyl/10,C,Carbamidomethyl|	11308617 
CMDSNDCLHGSCQCGK	2|4/0,C,Carbamidomethyl/6,C,Carbamidomethyl/11,C,Carbamidomethyl/13,C,Carbamidomethyl|CID	11145675 
CMDSNDCLHGSCQCGK	2|5/0,C,Carbamidomethyl/1,M,Oxidation/6,C,Carbamidomethyl/11,C,Carbamidomethyl/13,C,Carbamidomethyl|CID	11148998 
CMDSNDCLHGSCQCGK	3|4/0,C,Carbamidomethyl/6,C,Carbamidomethyl/11,C,Carbamidomethyl/13,C,Carbamidomethyl|CID	11152261 
CMDSNDCLHGSCQCGK	3|5/0,C,Carbamidomethyl/1,M,Oxidation/6,C,Carbamidomethyl/11,C,Carbamidomethyl/13,C,Carbamidomethyl|CID	11157570 
CMNGGSCSDDHCLCQK	2|4/0,C,Carbamidomethyl/6,C,Carbamidomethyl/11,C,Carbamidomethyl/13,C,Carbamidomethyl|CID	11127306 
CMNGGSCSDDHCLCQK	2|5/0,C,Carbamidomethyl/1,M,Oxidation/6,C,Carbamidomethyl/11,C,Carbamidomethyl/13,C,Carbamidomethyl|CID	11130852 
CMNGGSCSDDHCLCQK	3|4/0,C,Carbamidomethyl/6,C,Carbamidomethyl/11,C,Carbamidomethyl/13,C,Carbamidomethyl|CID	11134095 
CMNGGSCSDDHCLCQK	3|5/0,C,Carbamidomethyl/1,M,Oxidation/6,C,Carbamidomethyl/11,C,Carbamidomethyl/13,C,Carbamidomethyl|CID	11139369 
CMNTTLTECDFSSLSK	2|2/0,C,Carbamidomethyl/8,C,Carbamidomethyl|	11163371 
CMNTTLTECDFSSLSK	2|3/0,C,Carbamidomethyl/1,M,Oxidation/8,C,Carbamidomethyl|	11167416 
CMSNTLFTCDSETSLK	2|2/0,C,Carbamidomethyl/8,C,Carbamidomethyl|	11172148 
CMSNTLFTCDSETSLK	2|3/0,C,Carbamidomethyl/1,M,Oxidation/8,C,Carbamidomethyl|	11176228 
CNASSQFLCSSGR	2|2/0,C,Carbamidomethyl/8,C,Carbamidomethyl|	11180995 
CNCGACQCHHVR	3|4/0,C,Carbamidomethyl/2,C,Carbamidomethyl/5,C,Carbamidomethyl/7,C,Carbamidomethyl|	11530687 
CNCGACQCHHVR	4|4/0,C,Carbamidomethyl/2,C,Carbamidomethyl/5,C,Carbamidomethyl/7,C,Carbamidomethyl|	11537145 
CNCTQLDVGVQSCEGHDCNCYK	3|5/0,C,Carbamidomethyl/2,C,Carbamidomethyl/12,C,Carbamidomethyl/17,C,Carbamidomethyl/19,C,Carbamidomethyl|	12038536 
CNEEAQTCHPTEIIIFTDNK	3|2/0,C,Carbamidomethyl/7,C,Carbamidomethyl|	10888755 
CNGSGTYVCGLCECSPGYLGTR	2|4/0,C,Carbamidomethyl/8,C,Carbamidomethyl/11,C,Carbamidomethyl/13,C,Carbamidomethyl|	11187982 
CNGSGTYVCGLCECSPGYLGTR	3|4/0,C,Carbamidomethyl/8,C,Carbamidomethyl/11,C,Carbamidomethyl/13,C,Carbamidomethyl|	11193617 
CNGTDIYK	2|1/0,C,Carbamidomethyl|	11209322 
CNGTDIYKDK	2|1/0,C,Carbamidomethyl|	11217137 
CNHGSGFSLQCSSYR	3|2/0,C,Carbamidomethyl/10,C,Carbamidomethyl|CID	12154600 
CNHQTLLSR	2|1/0,C,Carbamidomethyl|	12020593 
CNIESQCIK	2|2/0,C,Carbamidomethyl/6,C,Carbamidomethyl|	10919584 
CNIPFTVPCTCLEDSLFTK	2|3/0,C,Carbamidomethyl/8,C,Carbamidomethyl/10,C,Carbamidomethyl|	11113956 
CNITAEQACK	2|2/0,C,Carbamidomethyl/8,C,Carbamidomethyl|	11548631 
CNITEEDYQPLMK	2|1/0,C,Carbamidomethyl|	11225516 
CNITEEDYQPLMK	2|2/0,C,Carbamidomethyl/11,M,Oxidation|	11229672 
CNLGGHMSSLEQIK	2|1/0,C,Carbamidomethyl|	10671486 
CNLGGHMSSLEQIK	2|2/0,C,Carbamidomethyl/6,M,Oxidation|	10675930 
CNLGPRLSVER	2|1/0,C,Carbamidomethyl|	10531504 
CNMINGTDGDSFHPLITK	2|1/0,C,Carbamidomethyl|	11244230 
CNMINGTDGDSFHPLITK	2|2/0,C,Carbamidomethyl/2,M,Oxidation|	11248789 
CNMINGTDGDSFHPLITK	3|1/0,C,Carbamidomethyl|	11253397 
CNMINGTDGDSFHPLITK	3|2/0,C,Carbamidomethyl/2,M,Oxidation|	11258917 
CNNCGPTSQWVWSLFYNSK	2|2/0,C,Carbamidomethyl/3,C,Carbamidomethyl|	11577121 
CNNCGPTSQWVWSLFYNSK	3|2/0,C,Carbamidomethyl/3,C,Carbamidomethyl|	11581717 
CNNGNGTFECGVCR	2|3/0,C,Carbamidomethyl/9,C,Carbamidomethyl/12,C,Carbamidomethyl|	11282349 
CNNTSEVYQGCGTELR	2|2/0,C,Carbamidomethyl/10,C,Carbamidomethyl|	11290790 
CNNTSEVYQGCGTELR	3|2/0,C,Carbamidomethyl/10,C,Carbamidomethyl|	11297390 
CNPAVETALALGCR	2|2/0,C,Carbamidomethyl/12,C,Carbamidomethyl|	10748581 
CNSFTSRSVK	2|1/0,C,Carbamidomethyl|	10636819 
CNTCRNEQEEVTGTGCLLRDIHK	4|3/0,C,Carbamidomethyl/3,C,Carbamidomethyl/15,C,Carbamidomethyl|	11608535 
CNTTDVSVANGTAELLHTEHIWYPR	3|1/0,C,Carbamidomethyl|	11313244 
CNTTDVSVANGTAELLHTEHIWYPR	4|1/0,C,Carbamidomethyl|	11317239 
CNTTHCLVR	2|2/0,C,Carbamidomethyl/5,C,Carbamidomethyl|	11332500 
CNTTQGNEVTSILR	2|1/0,C,Carbamidomethyl|	11341587 
CNTTSECPPPVITR	2|2/0,C,Carbamidomethyl/6,C,Carbamidomethyl|	11348334 
CPADFQGLEK	2|1/0,C,Carbamidomethyl|	11375744 
CPAVNTSEYK	2|1/0,C,Carbamidomethyl|CID	11360011 
CPDGALFEQK	2|1/0,C,Carbamidomethyl|	11370148 
CPEDYEGKNCSHLK	3|2/0,C,Carbamidomethyl/9,C,Carbamidomethyl|	11381125 
CPEDYEGKNCSHLK	4|2/0,C,Carbamidomethyl/9,C,Carbamidomethyl|	11388081 
CPGNWTWPENSQQTPMCQAWGNPLPELK	3|2/0,C,Carbamidomethyl/16,C,Carbamidomethyl|	11405519 
CPGNWTWPENSQQTPMCQAWGNPLPELK	3|3/0,C,Carbamidomethyl/15,M,Oxidation/16,C,Carbamidomethyl|	11410436 
CPHSLKNEGCEYDK	3|2/0,C,Carbamidomethyl/9,C,Carbamidomethyl|	11393287 
CPHSLKNEGCEYDK	4|2/0,C,Carbamidomethyl/9,C,Carbamidomethyl|	11400278 
CPNGWQSPTAEEGTPMCNLWNLPWPQQK	3|2/0,C,Carbamidomethyl/16,C,Carbamidomethyl|	11415378 
CPNGWQSPTAEEGTPMCNLWNLPWPQQK	3|3/0,C,Carbamidomethyl/15,M,Oxidation/16,C,Carbamidomethyl|	11420330 
CPNQNTCAASVSCR	2|3/0,C,Carbamidomethyl/6,C,Carbamidomethyl/12,C,Carbamidomethyl|	11453375 
CPPAVTENK	2|1/0,C,Carbamidomethyl|	11425307 
CPPEVTNAK	2|1/0,C,Carbamidomethyl|	11432199 
CPQDSSCVNATACR	2|3/0,C,Carbamidomethyl/6,C,Carbamidomethyl/12,C,Carbamidomethyl|	11439126 
CPQNSSCVNATACR	2|3/0,C,Carbamidomethyl/6,C,Carbamidomethyl/12,C,Carbamidomethyl|	11448647 
CPSDVNCSATAQCR	2|3/0,C,Carbamidomethyl/6,C,Carbamidomethyl/12,C,Carbamidomethyl|	11443869 
CPSYANTVEK	2|1/0,C,Carbamidomethyl|CID	11365062 
CPTGNIVCHK	2|2/0,C,Carbamidomethyl/7,C,Carbamidomethyl|	11468121 
CPTGNIVCHK	3|2/0,C,Carbamidomethyl/7,C,Carbamidomethyl|	11472831 
CPVIHGNCTK	2|2/0,C,Carbamidomethyl/7,C,Carbamidomethyl|	11458133 
CPVIHGNCTK	3|2/0,C,Carbamidomethyl/7,C,Carbamidomethyl|	11462808 
CQATGFSPR	2|1/0,C,Carbamidomethyl|	11478179 
CQCDELCSYYQSCCTDYTAECKPQVTR	3|6/0,C,Carbamidomethyl/2,C,Carbamidomethyl/6,C,Carbamidomethyl/12,C,Carbamidomethyl/13,C,Carbamidomethyl/20,C,Carbamidomethyl|	11486944 
CQCDELCSYYQSCCTDYTAECKPQVTR	4|6/0,C,Carbamidomethyl/2,C,Carbamidomethyl/6,C,Carbamidomethyl/12,C,Carbamidomethyl/13,C,Carbamidomethyl/20,C,Carbamidomethyl|	11496021 
CQCGVCHCHANR	3|4/0,C,Carbamidomethyl/2,C,Carbamidomethyl/5,C,Carbamidomethyl/7,C,Carbamidomethyl|	11517065 
CQCGVCHCHANR	4|4/0,C,Carbamidomethyl/2,C,Carbamidomethyl/5,C,Carbamidomethyl/7,C,Carbamidomethyl|	11523488 
CQCPPHNGSSPELAIC	2|3/0,C,Carbamidomethyl/2,C,Carbamidomethyl/15,C,Carbamidomethyl|CID	10495971 
CQEAINATCK	2|2/0,C,Carbamidomethyl/8,C,Carbamidomethyl|	11544379 
CQEEVSHIPAVHPGSFR	4|1/0,C,Carbamidomethyl|	11552918 
CQELDCVAASSANHK	3|2/0,C,Carbamidomethyl/5,C,Carbamidomethyl|	10248901 
CQETSNCSAWTSQLSSTQGDFHPQR	3|2/0,C,Carbamidomethyl/6,C,Carbamidomethyl|	11965478 
CQEVMETFNSSIVHPALDPVNSPDAAR	3|1/0,C,Carbamidomethyl|	10566507 
CQEVMETFNSSIVHPALDPVNSPDAAR	3|2/0,C,Carbamidomethyl/4,M,Oxidation|	10570269 
CQGSNVCVCEGCNCR	2|5/0,C,Carbamidomethyl/6,C,Carbamidomethyl/8,C,Carbamidomethyl/11,C,Carbamidomethyl/13,C,Carbamidomethyl|	11728052 
CQHETCGCDKNETGGTCGTPYCPEFCGAIHR	5|6/0,C,Carbamidomethyl/5,C,Carbamidomethyl/7,C,Carbamidomethyl/16,C,Carbamidomethyl/21,C,Carbamidomethyl/25,C,Carbamidomethyl|	10909231 
CQLGNYIEMSNAK	2|1/0,C,Carbamidomethyl|	10976808 
CQLGNYIEMSNAK	2|2/0,C,Carbamidomethyl/8,M,Oxidation|	10980641 
CQNCFPLNWTWYSSNGSVK	2|2/0,C,Carbamidomethyl/3,C,Carbamidomethyl|	11567980 
CQNCFPLNWTWYSSNGSVK	3|2/0,C,Carbamidomethyl/3,C,Carbamidomethyl|	11572546 
CQNHLSCDTGSDMCTEH	3|3/0,C,Carbamidomethyl/6,C,Carbamidomethyl/13,C,Carbamidomethyl|CID	11850387 
CQNHLSCDTGSDMCTEH	3|4/0,C,Carbamidomethyl/6,C,Carbamidomethyl/12,M,Oxidation/13,C,Carbamidomethyl|CID	11855368 
CQSQLGSGDVSLFHHVWSNK	3|1/0,C,Carbamidomethyl|	10692244 
CQSQLGSGDVSLFHHVWSNK	4|1/0,C,Carbamidomethyl|	10697807 
CQTNLSTLSDPVQLEVH	2|1/0,C,Carbamidomethyl|	11586322 
CQTNVNETGLTISR	2|1/0,C,Carbamidomethyl|	11344943 
CQVEGGAPR	2|1/0,C,Carbamidomethyl|	11593411 
CQVNSEYIER	2|1/0,C,Carbamidomethyl|	10989662 
CQYNFSNYNAPGAR	2|1/0,C,Carbamidomethyl|	10553923 
CRLCDEGHGLEVEINCTRTQNTK	4|3/0,C,Carbamidomethyl/3,C,Carbamidomethyl/15,C,Carbamidomethyl|	11602606 
CRLCDEGHGLEVEINCTRTQNTKCR	5|4/0,C,Carbamidomethyl/3,C,Carbamidomethyl/15,C,Carbamidomethyl/23,C,Carbamidomethyl|	11614499 
CRVSGEQNEEIVYSFDYDR	3|1/0,C,Carbamidomethyl|	11001464 
CSADLQVSAK	2|1/0,C,Carbamidomethyl|	11624504 
CSCIPQNLSSGFGHATAGK	2|2/0,C,Carbamidomethyl/2,C,Carbamidomethyl|	11638469 
CSCYNLSATNDSTILDK	2|2/0,C,Carbamidomethyl/2,C,Carbamidomethyl|	11652042 
CSDNTHEIER	2|1/0,C,Carbamidomethyl|	10520819 
CSFMGNEAR	2|1/0,C,Carbamidomethyl|	10720211 
CSFMGNEAR	2|2/0,C,Carbamidomethyl/3,M,Oxidation|	10724540 
CSHELNCGDTDTMC	2|3/0,C,Carbamidomethyl/6,C,Carbamidomethyl/13,C,Carbamidomethyl|CID	11814007 
CSHELNCGDTDTMC	2|4/0,C,Carbamidomethyl/6,C,Carbamidomethyl/12,M,Oxidation/13,C,Carbamidomethyl|CID	11818211 
CSHPDTACFPDEYIR	3|2/0,C,Carbamidomethyl/7,C,Carbamidomethyl|	10899237 
CSIADNCTDPEK	2|2/0,C,Carbamidomethyl/6,C,Carbamidomethyl|	10353356 
CSLNDSATEVTGHR	2|1/0,C,Carbamidomethyl|	11665212 
CSLNDSATEVTGHR	3|1/0,C,Carbamidomethyl|	11670649 
CSMILGTDDNIGHPNTFK	2|1/0,C,Carbamidomethyl|	11263232 
CSMILGTDDNIGHPNTFK	2|2/0,C,Carbamidomethyl/2,M,Oxidation|	11267826 
CSMILGTDDNIGHPNTFK	3|1/0,C,Carbamidomethyl|	11272444 
CSMILGTDDNIGHPNTFK	3|2/0,C,Carbamidomethyl/2,M,Oxidation|	11277999 
CSMLIASNETWK	2|1/0,C,Carbamidomethyl|	11687540 
CSMLIASNETWK	2|2/0,C,Carbamidomethyl/2,M,Oxidation|	11694168 
CSNGTYGEDCAFVCADCGSGHCDFQSGR	3|5/0,C,Carbamidomethyl/9,C,Carbamidomethyl/13,C,Carbamidomethyl/16,C,Carbamidomethyl/21,C,Carbamidomethyl|	11714195 
CSNNEGPGTAYGLCR	2|2/0,C,Carbamidomethyl/13,C,Carbamidomethyl|	10707854 
CSNNGECVCGQCVCR	2|5/0,C,Carbamidomethyl/6,C,Carbamidomethyl/8,C,Carbamidomethyl/11,C,Carbamidomethyl/13,C,Carbamidomethyl|	11724262 
CSPHTTCWEK	2|2/0,C,Carbamidomethyl/6,C,Carbamidomethyl|	10870044 
CSPHTTCWEK	3|2/0,C,Carbamidomethyl/6,C,Carbamidomethyl|	10876812 
CSPVDTCFKHTCFNCNPCEK	3|5/0,C,Carbamidomethyl/6,C,Carbamidomethyl/11,C,Carbamidomethyl/14,C,Carbamidomethyl/17,C,Carbamidomethyl|	11019932 
CSPVDTCFKHTCFNCNPCEK	4|5/0,C,Carbamidomethyl/6,C,Carbamidomethyl/11,C,Carbamidomethyl/14,C,Carbamidomethyl/17,C,Carbamidomethyl|	11024725 
CSPVMIASEIAVATSNSYEQK	2|1/0,C,Carbamidomethyl|	10951278 
CSPVMIASEIAVATSNSYEQK	2|2/0,C,Carbamidomethyl/4,M,Oxidation|	10955471 
CSPVMIASEIAVATSNSYEQK	3|1/0,C,Carbamidomethyl|	10959688 
CSPVMIASEIAVATSNSYEQK	3|2/0,C,Carbamidomethyl/4,M,Oxidation|	10964426 
CSQCGGWAR	2|2/0,C,Carbamidomethyl/3,C,Carbamidomethyl|	10267756 
CSSDFDACLITK	2|2/0,C,Carbamidomethyl/7,C,Carbamidomethyl|	11731795 
CSSNTPPLTCQR	2|2/0,C,Carbamidomethyl/9,C,Carbamidomethyl|	11740640 
CSSVVILNGGLCKITK	2|2/0,C,Carbamidomethyl/11,C,Carbamidomethyl|	11046656 
CSTDCPSSEK	2|2/0,C,Carbamidomethyl/4,C,Carbamidomethyl|	11755030 
CSTTNVCEVLTECPPPIYAR	2|3/0,C,Carbamidomethyl/6,C,Carbamidomethyl/12,C,Carbamidomethyl|	12133936 
CSTTNVCEVLTECPPPIYAR	3|3/0,C,Carbamidomethyl/6,C,Carbamidomethyl/12,C,Carbamidomethyl|	12136904 
CSTVPINYVILMPPR	2|1/0,C,Carbamidomethyl|	12206752 
CSTVPINYVILMPPR	2|2/0,C,Carbamidomethyl/11,M,Oxidation|	12210890 
CTACVSCSR	2|3/0,C,Carbamidomethyl/3,C,Carbamidomethyl/6,C,Carbamidomethyl|	11764069 
CTACVTCSR	2|3/0,C,Carbamidomethyl/3,C,Carbamidomethyl/6,C,Carbamidomethyl|	11777950 
CTDLDECSNGTHM	2|2/0,C,Carbamidomethyl/6,C,Carbamidomethyl|CID	11787018 
CTDLDECSNGTHM	2|3/0,C,Carbamidomethyl/6,C,Carbamidomethyl/12,M,Oxidation|CID	11791562 
CTDLDECSNGTHMC	2|3/0,C,Carbamidomethyl/6,C,Carbamidomethyl/13,C,Carbamidomethyl|CID	11805314 
CTDLDECSNGTHMC	2|4/0,C,Carbamidomethyl/6,C,Carbamidomethyl/12,M,Oxidation/13,C,Carbamidomethyl|CID	11809483 
CTDLDECSNGTHMCSQ	2|3/0,C,Carbamidomethyl/6,C,Carbamidomethyl/13,C,Carbamidomethyl|CID	11822770 
CTDLDECSNGTHMCSQ	2|4/0,C,Carbamidomethyl/6,C,Carbamidomethyl/12,M,Oxidation/13,C,Carbamidomethyl|CID	11828295 
CTDLDECSNGTHMCSQH	3|3/0,C,Carbamidomethyl/6,C,Carbamidomethyl/13,C,Carbamidomethyl|CID	11840470 
CTDLDECSNGTHMCSQH	3|4/0,C,Carbamidomethyl/6,C,Carbamidomethyl/12,M,Oxidation/13,C,Carbamidomethyl|CID	11845416 
CTDLDECSNGTHMCSQHAD	3|3/0,C,Carbamidomethyl/6,C,Carbamidomethyl/13,C,Carbamidomethyl|CID	11860374 
CTDLDECSNGTHMCSQHAD	3|4/0,C,Carbamidomethyl/6,C,Carbamidomethyl/12,M,Oxidation/13,C,Carbamidomethyl|CID	11864926 
CTDLDECSNGTHMCSQHADCK	2|4/0,C,Carbamidomethyl/6,C,Carbamidomethyl/13,C,Carbamidomethyl/19,C,Carbamidomethyl|CID	11878702 
CTDLDECSNGTHMCSQHADCK	2|5/0,C,Carbamidomethyl/6,C,Carbamidomethyl/12,M,Oxidation/13,C,Carbamidomethyl/19,C,Carbamidomethyl|CID	11884716 
CTDLDECSNGTHMCSQHADCK	3|4/0,C,Carbamidomethyl/6,C,Carbamidomethyl/13,C,Carbamidomethyl/19,C,Carbamidomethyl|CID	11890176 
CTDLDECSNGTHMCSQHADCK	3|5/0,C,Carbamidomethyl/6,C,Carbamidomethyl/12,M,Oxidation/13,C,Carbamidomethyl/19,C,Carbamidomethyl|	11895980 
CTDLDECSNGTHMCSQHADCK	4|4/0,C,Carbamidomethyl/6,C,Carbamidomethyl/13,C,Carbamidomethyl/19,C,Carbamidomethyl|	11900457 
CTDLDECSNGTHMCSQHADCK	4|5/0,C,Carbamidomethyl/6,C,Carbamidomethyl/12,M,Oxidation/13,C,Carbamidomethyl/19,C,Carbamidomethyl|	11908031 
CTDNNLK	2|1/0,C,Carbamidomethyl|	11066228 
CTEFSGNK	2|1/0,C,Carbamidomethyl|	10656322 
CTGGNNVFECGNCR	2|3/0,C,Carbamidomethyl/9,C,Carbamidomethyl/12,C,Carbamidomethyl|	11286552 
CTGVAHQYQELITNFR	3|1/0,C,Carbamidomethyl|	12070881 
CTIDTQYNR	2|1/0,C,Carbamidomethyl|	10429939 
CTLIDALNVTR	2|1/0,C,Carbamidomethyl|	11952768 
CTLQQDCTNSSQQHFWTSASEGPSR	3|2/0,C,Carbamidomethyl/6,C,Carbamidomethyl|	11960765 
CTMESSWILNAK	2|1/0,C,Carbamidomethyl|	11700845 
CTMESSWILNAK	2|2/0,C,Carbamidomethyl/2,M,Oxidation|	11707508 
CTNFFGEHR	2|1/0,C,Carbamidomethyl|	10850702 
CTNSTFLQEGMPTSAR	2|1/0,C,Carbamidomethyl|	11970226 
CTNSTFLQEGMPTSAR	2|2/0,C,Carbamidomethyl/10,M,Oxidation|	11973528 
CTNSTFLQEGMPTSAR	3|1/0,C,Carbamidomethyl|	11977779 
CTNSTFLQEGMPTSAR	3|2/0,C,Carbamidomethyl/10,M,Oxidation|	11982409 
CTQSLLNTESPLVQVDH	2|1/0,C,Carbamidomethyl|	11589845 
CTSEQNCTSPFSYK	2|2/0,C,Carbamidomethyl/6,C,Carbamidomethyl|	12004042 
CTSHIEITCGTNLEKK	3|2/0,C,Carbamidomethyl/8,C,Carbamidomethyl|	10509242 
CTSQHLLNR	2|1/0,C,Carbamidomethyl|	12015877 
CTTCGNGKTENRQIECVHRLLEDCR	5|4/0,C,Carbamidomethyl/3,C,Carbamidomethyl/15,C,Carbamidomethyl/23,C,Carbamidomethyl|	11619484 
CTTNTSCPPPIVER	2|2/0,C,Carbamidomethyl/6,C,Carbamidomethyl|	11354155 
CTYDINKDGK	2|1/0,C,Carbamidomethyl|	11221309 
CVASVPSIPGLNR	2|1/0,C,Carbamidomethyl|	12025344 
CVCNYLGTVQEHCNGSDCQCDK	3|5/0,C,Carbamidomethyl/2,C,Carbamidomethyl/12,C,Carbamidomethyl/17,C,Carbamidomethyl/19,C,Carbamidomethyl|	12033715 
CVEENNGVAK	2|1/0,C,Carbamidomethyl|	12043392 
CVEESGSAHCVCPMLTCPEANATK	3|4/0,C,Carbamidomethyl/9,C,Carbamidomethyl/11,C,Carbamidomethyl/16,C,Carbamidomethyl|	12052271 
CVEESGSAHCVCPMLTCPEANATK	3|5/0,C,Carbamidomethyl/9,C,Carbamidomethyl/11,C,Carbamidomethyl/13,M,Oxidation/16,C,Carbamidomethyl|	12055594 
CVIASHEQPSEHPFGVR	4|1/0,C,Carbamidomethyl|	11561228 
CVIFFACPVHMSGK	2|2/0,C,Carbamidomethyl/6,C,Carbamidomethyl|	10600100 
CVIFFACPVHMSGK	2|3/0,C,Carbamidomethyl/6,C,Carbamidomethyl/10,M,Oxidation|	10605912 
CVIFFACPVHMSGK	3|2/0,C,Carbamidomethyl/6,C,Carbamidomethyl|	10611774 
CVIFFACPVHMSGK	3|3/0,C,Carbamidomethyl/6,C,Carbamidomethyl/10,M,Oxidation|	10617259 
CVLTFAHEGQQYNITR	3|1/0,C,Carbamidomethyl|	12065683 
CVMSHSTSEGYHPGPHNK	3|1/0,C,Carbamidomethyl|	12168710 
CVMSHSTSEGYHPGPHNK	3|2/0,C,Carbamidomethyl/2,M,Oxidation|	12173346 
CVNFSFCQDLHHK	2|2/0,C,Carbamidomethyl/6,C,Carbamidomethyl|	12076114 
CVNFSFCQDLHHK	3|2/0,C,Carbamidomethyl/6,C,Carbamidomethyl|	12080249 
CVNNSEEKDVPK	2|1/0,C,Carbamidomethyl|	12094810 
CVNRNLTEVPTDLPAYVR	3|1/0,C,Carbamidomethyl|	12103423 
CVNTHAGIAHTYELWSVNDTETLPR	3|1/0,C,Carbamidomethyl|	11322842 
CVNTHAGIAHTYELWSVNDTETLPR	4|1/0,C,Carbamidomethyl|	11326867 
CVPYVDAEQK	2|1/0,C,Carbamidomethyl|	12112478 
CVQLSSAADK	2|1/0,C,Carbamidomethyl|	11631589 
CVSAYAPDPFEEWAR	2|1/0,C,Carbamidomethyl|	10457479 
CVSCSNSSTYVQK	2|2/0,C,Carbamidomethyl/3,C,Carbamidomethyl|	12193486 
CVSIGPR	2|1/0,C,Carbamidomethyl|	10765424 
CVTTLCHNR	2|2/0,C,Carbamidomethyl/5,C,Carbamidomethyl|	11337026 
CVYEALCNTTSECPPPVITR	2|3/0,C,Carbamidomethyl/6,C,Carbamidomethyl/12,C,Carbamidomethyl|	12126348 
CVYEALCNTTSECPPPVITR	3|3/0,C,Carbamidomethyl/6,C,Carbamidomethyl/12,C,Carbamidomethyl|	12129281 
CVYNVTETR	2|1/0,C,Carbamidomethyl|	10544041 
CVYNYDSGTR	2|1/0,C,Carbamidomethyl|	12182663 
CWFCTLNESGTTSMPAGQR	2|2/0,C,Carbamidomethyl/3,C,Carbamidomethyl|	10789756 
CWFCTLNESGTTSMPAGQR	2|3/0,C,Carbamidomethyl/3,C,Carbamidomethyl/13,M,Oxidation|	10794770 
CWFCTLNESGTTSMPAGQR	3|2/0,C,Carbamidomethyl/3,C,Carbamidomethyl|	10798615 
CWFCTLNESGTTSMPAGQR	3|3/0,C,Carbamidomethyl/3,C,Carbamidomethyl/13,M,Oxidation|	10803312 
CWNGAADTEYK	2|1/0,C,Carbamidomethyl|	10645149 
CWSSANR	2|1/0,C,Carbamidomethyl|	10276481 
CYCDLSTDILNATSSNK	2|2/0,C,Carbamidomethyl/2,C,Carbamidomethyl|	11658612 
CYECEYNDQNFR	2|2/0,C,Carbamidomethyl/3,C,Carbamidomethyl|	10419848 
CYFTNGTER	2|1/0,C,Carbamidomethyl|	12141594 
CYGQLGSFSNCSHSR	3|2/0,C,Carbamidomethyl/10,C,Carbamidomethyl|CID	12149885 
CYMEHSGNHSTHPVPSGK	3|1/0,C,Carbamidomethyl|	12159350 
CYMEHSGNHSTHPVPSGK	3|2/0,C,Carbamidomethyl/2,M,Oxidation|	12163951 
CYNSTGVDYR	2|1/0,C,Carbamidomethyl|	12178140 
CYPGQCLDSANTGR	2|2/0,C,Carbamidomethyl/5,C,Carbamidomethyl|CID	10259214 
CYTCQVSNSVSSK	2|2/0,C,Carbamidomethyl/3,C,Carbamidomethyl|	12187221 
CYVIPLNTSIVMPPR	2|1/0,C,Carbamidomethyl|	12199547 
CYVIPLNTSIVMPPR	2|2/0,C,Carbamidomethyl/11,M,Oxidation|	12203650 
DAAGVASLLTTAEVVVTEIPK	2|0|CID	12214027 
DAALVHNVTLMNTTTSDWR	2|0|	104298101 
DAALVHNVTLMNTTTSDWR	2|1/10,M,Oxidation|	104303029 
DAALVHNVTLMNTTTSDWR	3|0|	104307982 
DAALVHNVTLMNTTTSDWR	3|1/10,M,Oxidation|	104313987 
DADACNATNWIEYMFNK	2|1/4,C,Carbamidomethyl|	12219237 
DADACNATNWIEYMFNK	2|2/4,C,Carbamidomethyl/13,M,Oxidation|	12225188 
DADVDGTLGNGTR	2|0|	8232903 
DAEGASPVAASGANK	2|0|	120767069 
DAEMVFLSAMNR	2|0|	29621676 
DAEMVFLSAMNR	2|1/3,M,Oxidation|	29626561 
DAEMVFLSAMNR	2|1/9,M,Oxidation|	29629273 
DAEMVFLSAMNR	2|2/3,M,Oxidation/9,M,Oxidation|	29634182 
DAENDVTQIQSENIAPTLK	2|0|	79163306 
DAEVTVLVSTYFNR	2|0|	125025818 
DAGANASILYR	2|0|	12243161 
DAGKSVGIVTTTR	2|0|	12250400 
DAGKSVGIVTTTR	3|0|	12256539 
DAGNLVEVSPLVALPDTLVYGDR	2|0|	130288671 
DAGSQEARLTTGQVKQVVEGK	4|0|	65170156 
DAGTIAGLNVLR	2|0|	12272776 
DAGVGFPEYQEEDNSTYNFR	2|0|	12284883 
DAGVGFPEYQEEDNSTYNFR	3|0|	12290265 
DAGVVCTNETR	2|1/5,C,Carbamidomethyl|	12304789 
DAGVVCTNETRSTHTLDLSR	3|1/5,C,Carbamidomethyl|	12315126 
DAHGSCLHASTANGSILAGL	2|1/5,C,Carbamidomethyl|	12324289 
DAHIYAQLNGHLQK	3|0|	42474451 
DAIDVKEITYIKEKRDITSR	4|0|	21249817 
DAILRPEETENAEWGKYSLQK	3|0|	106145832 
DAIMENNTSR	2|0|	74005724 
DAIMENNTSR	2|1/3,M,Oxidation|	74010024 
DAINTNIALLSR	2|0|	62248274 
DAISQQQLSSLLK	2|0|	44444184 
DAKKCKVTTDSPDCFPCHQSVDGEYNREEGAK	4|3/4,C,Carbamidomethyl/13,C,Carbamidomethyl/16,C,Carbamidomethyl|	51366916 
DAKKCKVTTDSPDCFPCHQSVDGEYNREEGAK	5|3/4,C,Carbamidomethyl/13,C,Carbamidomethyl/16,C,Carbamidomethyl|	51374951 
DAKSIHNHAFNR	2|0|	41694671 
DALGFTNPCVSFK	2|1/8,C,Carbamidomethyl|	117451707 
DALQEIIQER	2|0|	12334980 
DALSLQFEPVLLPTSTTNFTK	2|0|	12343882 
DALSNSLIR	2|0|	99522731 
DANETLPLHLYVK	2|0|	12351479 
DANLLAVVNR	2|0|	4247808 
DANLTGLSDNK	2|0|	12360036 
DANVLTLQLSQNTFDNLDMR	2|0|	105476751 
DANVLTLQLSQNTFDNLDMR	2|1/18,M,Oxidation|	105481146 
DANVLTLQLSQNTFDNLDMR	3|0|	105486496 
DANVLTLQLSQNTFDNLDMR	3|1/18,M,Oxidation|	105491326 
DAPLGSSYMCNK	2|1/9,C,Carbamidomethyl|	12369413 
DAPLGSSYMCNK	2|2/8,M,Oxidation/9,C,Carbamidomethyl|	12374214 
DAPSGQCASPVSR	2|1/6,C,Carbamidomethyl|	88918100 
DAPTNGTIETLTLVR	2|0|	105500501 
DAPVVTNVTVK	2|0|	12389067 
DAPYEWSNSSDP	2|0|CID	12394204 
DAQASAAPAAPLPER	2|0|	12401355 
DAQAYQEIK	2|0|	7664871 
DAQNQHHAHLTHGSGLAR	3|0|	59635754 
DAQQDYHLEYAMENSTH	3|0|	12410795 
DAQQDYHLEYAMENSTH	3|1/11,M,Oxidation|	12414404 
DAQQDYHLEYAMENSTHTIIEFTR	3|0|	12425351 
DAQQDYHLEYAMENSTHTIIEFTR	3|1/11,M,Oxidation|	12430343 
DAQQDYHLEYAMENSTHTIIEFTR	4|0|	12435360 
DAQQDYHLEYAMENSTHTIIEFTR	4|1/11,M,Oxidation|	12438168 
DASGVALSASMPSWGNR	2|0|	66167509 
DASGVALSASMPSWGNR	2|1/10,M,Oxidation|	66170509 
DASINIENMQFIHNGTYICDVK	2|1/18,C,Carbamidomethyl|	12456791 
DASINIENMQFIHNGTYICDVK	2|2/8,M,Oxidation/18,C,Carbamidomethyl|	12461697 
DASINIENMQFIHNGTYICDVK	3|1/18,C,Carbamidomethyl|	12466652 
DASINIENMQFIHNGTYICDVK	3|2/8,M,Oxidation/18,C,Carbamidomethyl|	12472380 
DASLSHPESVNR	2|0|	12498058 
DASLTPLEFQGYNLSANK	2|0|	12512061 
DASMVYGSEEPLAR	2|0|	12518898 
DASMVYGSEEPLAR	2|1/3,M,Oxidation|	12525410 
DASNMNFMLK	2|0|	77047904 
DASNMNFMLK	2|1/4,M,Oxidation|	77052027 
DASNMNFMLK	2|1/7,M,Oxidation|	77056174 
DASNMNFMLK	2|2/4,M,Oxidation/7,M,Oxidation|	77061954 
DASSFLAEWQNIT	2|0|	12541282 
DASSFLAEWQNITK	1|0|	12547209 
DASSFLAEWQNITK	2|0|	12553273 
DASSFLAEWQNITK	3|0|	12562194 
DASSFLAEWQNITKG	2|0|	12591448 
DASSFLAEWQNITKGFSEDR	3|0|	12600175 
DASTLAACLLAWSPNR	2|1/7,C,Carbamidomethyl|	81691008 
DASWENDNFSVEHIHSNIQDTPR	3|0|	41900666 
DASWENDNFSVEHIHSNIQDTPR	4|0|	41905443 
DATDVNDALGYVTR	2|0|CID	12606582 
DATGNVNDTIVTELTNCTSAACK	2|2/16,C,Carbamidomethyl/21,C,Carbamidomethyl|	12615357 
DATGNVNDTIVTELTNCTSAACK	3|2/16,C,Carbamidomethyl/21,C,Carbamidomethyl|	12622512 
DATIQAYLSNSSFSR	2|0|	12641069 
DATRTTVVEGDEVYLLSELTNK	3|0|	66575413 
DATVENAPAKVGTVFK	2|0|	107396075 
DATVENAPAKVGTVFK	3|0|	107399191 
DAVLVNTH	2|0|	56960299 
DAVNCTYK	2|1/4,C,Carbamidomethyl|CID	12653748 
DAVNNITAK	1|0|CID	12667081 
DAVNNITAK	2|0|	12673585 
DAVNNPSVPSILVTASSSSILQLSK	2|0|	110178500 
DAVNNPSVPSILVTASSSSILQLSK	3|0|	110182861 
DAVPLATAPGHGPQR	2|0|	12689007 
DAVSHTGNYTCEVTELTR	3|1/10,C,Carbamidomethyl|	12698413 
DAYPETVTTNAEIQR	2|0|	23710788 
DCADGADESIAAGCLYNSTCDDR	2|3/1,C,Carbamidomethyl/13,C,Carbamidomethyl/19,C,Carbamidomethyl|	12712558 
DCADGADESIAAGCLYNSTCDDR	3|3/1,C,Carbamidomethyl/13,C,Carbamidomethyl/19,C,Carbamidomethyl|	12719567 
DCAECGAFR	2|2/1,C,Carbamidomethyl/4,C,Carbamidomethyl|	12740954 
DCAPAATPQDGLNGGIGCK	2|2/1,C,Carbamidomethyl/17,C,Carbamidomethyl|	56243643 
DCCNHQSNWGSR	2|2/1,C,Carbamidomethyl/2,C,Carbamidomethyl|	39980597 
DCDVLTAVSEFFNASCVPVNNPK	2|2/1,C,Carbamidomethyl/15,C,Carbamidomethyl|	12749669 
DCDVLTAVSEFFNASCVPVNNPK	3|2/1,C,Carbamidomethyl/15,C,Carbamidomethyl|	12753078 
DCEITDNCR	2|2/1,C,Carbamidomethyl/7,C,Carbamidomethyl|	73723849 
DCFTSSGTVESSGGTSNSK	2|1/1,C,Carbamidomethyl|	93252627 
DCGDYESSATNLQTK	2|1/1,C,Carbamidomethyl|	93272155 
DCHFAECASNL	2|2/1,C,Carbamidomethyl/6,C,Carbamidomethyl|	25661377 
DCIFNVYYTFTLNENTFK	2|1/1,C,Carbamidomethyl|	73732765 
DCINVNNCTISTNTF	2|2/1,C,Carbamidomethyl/7,C,Carbamidomethyl|CID	44118012 
DCLSGLIRNIASSEPGEK	2|1/1,C,Carbamidomethyl|	93158051 
DCLSGLIRNIASSEPGEK	3|1/1,C,Carbamidomethyl|	93164551 
DCLTCPQDLPVLANR	2|2/1,C,Carbamidomethyl/4,C,Carbamidomethyl|	115760061 
DCPADAKGCSAENVVGK	2|2/1,C,Carbamidomethyl/8,C,Carbamidomethyl|	30541979 
DCPGNWTWPENSQQTPM	2|1/1,C,Carbamidomethyl|	12763717 
DCPGNWTWPENSQQTPM	2|2/1,C,Carbamidomethyl/16,M,Oxidation|	12768167 
DCPGNWTWPENSQQTPMCQAWGNPLPELK	2|2/1,C,Carbamidomethyl/17,C,Carbamidomethyl|	12781819 
DCPGNWTWPENSQQTPMCQAWGNPLPELK	2|3/1,C,Carbamidomethyl/16,M,Oxidation/17,C,Carbamidomethyl|	12788715 
DCPGNWTWPENSQQTPMCQAWGNPLPELK	3|2/1,C,Carbamidomethyl/17,C,Carbamidomethyl|	12795636 
DCPGNWTWPENSQQTPMCQAWGNPLPELK	3|3/1,C,Carbamidomethyl/16,M,Oxidation/17,C,Carbamidomethyl|	12800756 
DCRNATDVYFILNQK	2|1/1,C,Carbamidomethyl|	25689976 
DCSAISSNIER	2|1/1,C,Carbamidomethyl|	93142159 
DCSCIPQNLSSGFGH	2|2/1,C,Carbamidomethyl/3,C,Carbamidomethyl|	12830123 
DCSCIPQNLSSGFGHATAGK	2|2/1,C,Carbamidomethyl/3,C,Carbamidomethyl|	12836246 
DCSCIPQNLSSGFGHATAGK	3|2/1,C,Carbamidomethyl/3,C,Carbamidomethyl|	12840711 
DCSLGQSYLNSTGYR	2|1/1,C,Carbamidomethyl|	12854476 
DCSNNPVSVFWK	2|1/1,C,Carbamidomethyl|	12863145 
DCTGYPFCPGLNHGGNFGSNH	3|2/1,C,Carbamidomethyl/7,C,Carbamidomethyl|	30480889 
DCTNIVPASQNTSNSASR	2|1/1,C,Carbamidomethyl|	105065874 
DCTPTEQLSAAYECDDCVYCRR	3|4/1,C,Carbamidomethyl/13,C,Carbamidomethyl/16,C,Carbamidomethyl/19,C,Carbamidomethyl|	87197148 
DCTVNGDEPDCVPCQEGK	2|3/1,C,Carbamidomethyl/10,C,Carbamidomethyl/13,C,Carbamidomethyl|	12874062 
DCTVNGDEPDCVPCQEGKEYTDK	3|3/1,C,Carbamidomethyl/10,C,Carbamidomethyl/13,C,Carbamidomethyl|	12883442 
DCTVNGDEPDCVPCQEGKEYTDKAHFSSK	3|3/1,C,Carbamidomethyl/10,C,Carbamidomethyl/13,C,Carbamidomethyl|	12894663 
DCTVNGDEPDCVPCQEGKEYTDKAHFSSK	4|3/1,C,Carbamidomethyl/10,C,Carbamidomethyl/13,C,Carbamidomethyl|	12903598 
DCTWNNDTK	2|1/1,C,Carbamidomethyl|	12925656 
DCVECLLLHSGKPDNQTCH	3|3/1,C,Carbamidomethyl/4,C,Carbamidomethyl/17,C,Carbamidomethyl|	12935833 
DCVECLLLHSGKPDNQTCHSLCR	3|4/1,C,Carbamidomethyl/4,C,Carbamidomethyl/17,C,Carbamidomethyl/21,C,Carbamidomethyl|	12946380 
DCVECLLLHSGKPDNQTCHSLCR	4|4/1,C,Carbamidomethyl/4,C,Carbamidomethyl/17,C,Carbamidomethyl/21,C,Carbamidomethyl|	12951288 
DCVSNGSLGCPVR	2|2/1,C,Carbamidomethyl/9,C,Carbamidomethyl|	12964670 
DDAGNYTCIASNGPQGQ	2|1/7,C,Carbamidomethyl|	12970843 
DDAGNYTCIASNGPQGQIR	2|1/7,C,Carbamidomethyl|	12977418 
DDAGNYTCIASNGPQGQIR	3|1/7,C,Carbamidomethyl|	12983257 
DDANFTKPETPTR	2|0|	112657890 
DDANYYTK	2|0|	81917299 
DDCAASSELSYLISSK	2|1/2,C,Carbamidomethyl|	49386868 
DDCERMNITVK	2|1/2,C,Carbamidomethyl|	12997962 
DDCERMNITVK	2|2/2,C,Carbamidomethyl/5,M,Oxidation|	13004828 
DDEFTHLY	2|0|	13025569 
DDEHAQVALNSVSISDSQR	3|0|	46092012 
DDEVDVDGTVEEDLGK	2|0|	13033970 
DDFFGHYACDQNGNK	3|1/8,C,Carbamidomethyl|	13041134 
DDHFQHLLNDSER	3|0|	13050263 
DDHSLLPNSTLVTK	2|0|	110439539 
DDHSLLPNSTLVTK	3|0|	110443585 
DDKWLYLR	3|0|	68196084 
DDLDAALSIQNVLTWK	2|0|	118065085 
DDLDAALSIQNVLTWK	3|0|	118068351 
DDLDPEKNDSEPGSQ	2|0|	13058978 
DDLDPEKNDSEPGSQR	2|0|	13064987 
DDLDPEKNDSEPGSQR	3|0|	13069210 
DDLTSNTPDALETTQYDFPEFYHK	2|0|	114800213 
DDLTSNTPDALETTQYDFPEFYHK	3|0|	114802777 
DDNDYKDGYLQYELGRIAAR	3|0|	38578017 
DDNDYKDGYLQYELGRIAAR	4|0|	38583057 
DDNKIIYFSTPLNVALLLEECPSPTVK	3|1/20,C,Carbamidomethyl|	47626040 
DDNLEHYKNSTVMAR	3|0|	13081625 
DDNLEHYKNSTVMAR	3|1/12,M,Oxidation|	13086679 
DDNLEHYKNSTVMAR	4|0|	13091855 
DDNLEHYKNSTVMAR	4|1/12,M,Oxidation|	13096424 
DDNVGFDLEEFEDDVSKIHHSEHIDAKAGAVR	5|0|	40669713 
DDPDPDDGFNYK	2|0|	13120576 
DDPGRKPVADDPEEPMK	3|0|	54391746 
DDPGRKPVADDPEEPMK	3|1/15,M,Oxidation|	54396711 
DDPGTPSIGR	2|0|	107207946 
DDPIVNGTQEHTK	2|0|	13128612 
DDPSGTCLTVFTNYSR	2|1/6,C,Carbamidomethyl|	94080447 
DDQFADVSVMK	2|0|	25717941 
DDQFADVSVMK	2|1/9,M,Oxidation|	25721330 
DDRGYFITAGNLK	2|0|	36446371 
DDRGYFITAGNLK	3|0|	36450442 
DDSFNFK	2|0|	26193876 
DDSGQYYCIASNDAGSAR	2|1/7,C,Carbamidomethyl|	13136947 
DDSQVFGSTQHHSAEFIFNFQSFVR	4|0|	100717339 
DDSTALFLVR	2|0|	113560026 
DDSTLFGVAANLLESPTKR	2|0|	60676374 
DDSTLFGVAANLLESPTKR	3|0|	60682441 
DDSYGFEVR	2|0|	25907775 
DDSYVTGER	2|0|	113511287 
DDTIPVTGNLAITVNLNR	2|0|	62790171 
DDTLFLAAISGPNQYK	2|0|CID	132001455 
DDTLINLNSATSK	2|0|	76971545 
DDTLRIALTEYANR	2|0|	76056595 
DDTLRIALTEYANR	3|0|	76061925 
DDTNVTEAVQPTYNTVK	2|0|	81330585 
DDTQFVRFDSDAASPR	3|0|	13146297 
DDTSTFSLWSR	2|0|	112149404 
DDTTLENNIVCEHPK	2|1/10,C,Carbamidomethyl|	73868381 
DDTTLENNIVCEHPK	3|1/10,C,Carbamidomethyl|	73874174 
DDVLFYNISSMK	2|0|	13157885 
DDVLFYNISSMK	2|1/10,M,Oxidation|	13163225 
DDVLFYNISSMK	3|0|	13167246 
DDVLFYNISSMK	3|1/10,M,Oxidation|	13171983 
DEADNLLLQAQK	2|0|	62358235 
DEAIEEANDTLLADSTYFK	2|0|	103999810 
DEAINPNSPAPIMTATLTGFVSGTNDQSIVIR	3|0|	50864656 
DEAINPNSPAPIMTATLTGFVSGTNDQSIVIR	3|1/12,M,Oxidation|	50867488 
DEAKSIKLEYQNQK	3|0|	55069537 
DEAVNQQLSKGETSTTGR	2|0|	101737734 
DEAVNQQLSKGETSTTGR	3|0|	101742668 
DEAYAEEFGNETWGVTK	2|0|	13195745 
DECNSASVCSACYAHVEPRCWDLPVDR	4|4/2,C,Carbamidomethyl/8,C,Carbamidomethyl/11,C,Carbamidomethyl/19,C,Carbamidomethyl|	5567544 
DECSNGTHMCSQHADCK	2|3/2,C,Carbamidomethyl/9,C,Carbamidomethyl/15,C,Carbamidomethyl|CID	13204254 
DECSNGTHMCSQHADCK	2|4/2,C,Carbamidomethyl/8,M,Oxidation/9,C,Carbamidomethyl/15,C,Carbamidomethyl|CID	13207242 
DEDDDCTYSYTMEGDGAPGPNSTVLVHK	3|1/5,C,Carbamidomethyl|	13216324 
DEDDDCTYSYTMEGDGAPGPNSTVLVHK	3|2/5,C,Carbamidomethyl/11,M,Oxidation|	13221069 
DEDEYEMESPNITDTMK	2|0|	13233348 
DEDEYEMESPNITDTMK	2|1/15,M,Oxidation|	13239082 
DEDEYEMESPNITDTMK	2|1/6,M,Oxidation|	13243372 
DEDEYEMESPNITDTMK	2|2/6,M,Oxidation/15,M,Oxidation|	13249155 
DEEDNSIPNIISHSAAEEDVR	3|0|	81198907 
DEEGACQPCPINCTHSCVDLDDK	3|4/5,C,Carbamidomethyl/8,C,Carbamidomethyl/12,C,Carbamidomethyl/16,C,Carbamidomethyl|	13273730 
DEERLNTER	2|0|	90522106 
DEEVHAGLGELLR	2|0|	13283321 
DEEVHAGLGELLR	3|0|	13287637 
DEFSEYVK	2|0|	94440142 
DEGGPEGGGNFYAPGNPGFPGTR	2|0|	31131161 
DEGGPEGGGNFYAPGNPGFPGTR	3|0|	31135009 
DEGLCSANVTR	2|1/4,C,Carbamidomethyl|	13302872 
DEGNVVGTESK	2|0|	32515360 
DEGTTCSYHNR	2|1/5,C,Carbamidomethyl|	42281098 
DEGTYTCALHH	2|1/6,C,Carbamidomethyl|	13312433 
DEGTYTCALHHSGHSPPISSQNVTVLR	3|1/6,C,Carbamidomethyl|	13320759 
DEGTYTCALHHSGHSPPISSQNVTVLR	4|1/6,C,Carbamidomethyl|	13326881 
DEGVYWPEEWQR	2|0|	126895165 
DEIEQVSPGHYSR	2|0|	87494461 
DEIEQVSPGHYSR	3|0|	87498384 
DEIGNVSTSH	2|0|	13345231 
DEIGNVSTSHLL	2|0|	13354936 
DEIGNVSTSHLLILDDSVEMEIR	3|0|	13363819 
DEIGNVSTSHLLILDDSVEMEIR	3|1/19,M,Oxidation|	13367915 
DEIGNVSTSHLLILDDSVEMEIRPR	3|0|	13380323 
DEIGNVSTSHLLILDDSVEMEIRPR	3|1/19,M,Oxidation|	13384980 
DEIGNVSTSHLLILDDSVEMEIRPR	4|0|	13389573 
DEIGNVSTSHLLILDDSVEMEIRPR	4|1/19,M,Oxidation|	13393251 
DEISLTGVDEYWPFTDGHISLQDDGHR	4|0|	29812656 
DEIVPALDNSFTVPNSSNAGYNTYCNTYER	3|1/24,C,Carbamidomethyl|	51152344 
DEIVPPESLNASK	2|0|	101423740 
DEKDYPASTSQDSFEAAGNSTSGSR	3|0|	13413725 
DEKLNQSNFQK	2|0|	13420218 
DEKLNQSNFQK	3|0|	13425538 
DEKNNTKCFEPPQDNQTK	3|1/7,C,Carbamidomethyl|	13439796 
DEKNNTKCFEPPQDNQTK	4|1/7,C,Carbamidomethyl|	13446918 
DELADEIANSSGK	2|0|	13463832 
DELSCNVASAHAQK	2|1/4,C,Carbamidomethyl|	3067859 
DELSCNVASAHAQK	3|1/4,C,Carbamidomethyl|	3074612 
DELVVSFLPNSR	2|0|	28256629 
DENALAASR	2|0|	1055160 
DENGLGATLDSAQQVDTLNTLLEGASSK	3|0|	101718808 
DENITFCTT	2|1/6,C,Carbamidomethyl|	75702763 
DENKWTHVNLSSTK	3|0|	13477035 
DENQLQIMK	2|0|	64274830 
DENQLQIMK	2|1/7,M,Oxidation|	64278977 
DENTEIVEAAVDPDSSSEINLSINHR	2|0|	114088911 
DENTEIVEAAVDPDSSSEINLSINHR	3|0|	114094798 
DENTEIVEAAVDPDSSSEINLSINHR	4|0|	114103154 
DEPTGTVFGEFVGVK	2|0|	24640960 
DEQNLELDLQEKR	3|0|	64381009 
DESDEQSEGDGEEATVR	2|0|	93441455 
DESFTTLACDNWYGLK	2|1/8,C,Carbamidomethyl|	129969771 
DESGPSIVHR	2|0|CID	13487298 
DESSFPDIPGAVSANMTVK	2|0|	13496319 
DESSFPDIPGAVSANMTVK	2|1/15,M,Oxidation|	13499313 
DETETLIQANIAPLFK	2|0|	56416473 
DETFSLPTEQK	2|0|	106459010 
DETINKLAVGK	2|0|	53752927 
DETINKLAVGK	3|0|	53760535 
DETLFSAVLDR	2|0|	24719465 
DETLSFQAANNFPDR	2|0|	74365019 
DETMNLLECAVLVHSLNEAK	3|1/8,C,Carbamidomethyl|	116508588 
DETMNLLECAVLVHSLNEAK	3|2/3,M,Oxidation/8,C,Carbamidomethyl|	116513702 
DETNCTMCQK	2|2/4,C,Carbamidomethyl/7,C,Carbamidomethyl|	13511729 
DETNCTMCQK	2|3/4,C,Carbamidomethyl/6,M,Oxidation/7,C,Carbamidomethyl|	13514998 
DETSEILNLVVASYR	2|0|	103958186 
DETVYTLLR	2|0|	60847996 
DETYRRAVCR	2|1/8,C,Carbamidomethyl|	91253665 
DETYRRAVCR	3|1/8,C,Carbamidomethyl|	91257990 
DEVICQQDNEIR	2|1/4,C,Carbamidomethyl|	118523807 
DEVLYVFPSDFCR	2|1/11,C,Carbamidomethyl|	13527159 
DEVNGFPAVLIKVGTVTR	3|0|	106899758 
DEVPGYENLIQITGR	2|0|	127595490 
DEVQNAVQR	2|0|	13537293 
DEVSFSAPDTSINPNPIEFCFSK	2|1/19,C,Carbamidomethyl|	1880859 
DEVSFSAPDTSINPNPIEFCFSK	3|1/19,C,Carbamidomethyl|	1888060 
DEVTINRWQESTVFTPLGR	3|0|	126156984 
DEYATSNDSQNWPR	2|0|	99276107 
DFAFCNPIQR	2|1/4,C,Carbamidomethyl|	79156013 
DFAGSENFNER	2|0|	73927696 
DFANTDGPTDTEK	2|0|	106943567 
DFAVQNAGEHACQTT	2|1/11,C,Carbamidomethyl|	31773622 
DFCLFISNCANINSSR	2|2/2,C,Carbamidomethyl/8,C,Carbamidomethyl|	75673546 
DFDEGIHIHYIEGR	3|0|	40806612 
DFDSQTNVSQSK	2|0|	13546161 
DFDYVIAFVTVGQR	2|0|	26571170 
DFEDLYTPVNGSIVIVR	2|0|	13556074 
DFEDLYTPVNGSIVIVR	3|0|	13564373 
DFEQEMATAASSSSLEK	2|0|	13584588 
DFEQEMATAASSSSLEK	2|1/5,M,Oxidation|	13589227 
DFEYYKQFCVPGFK	3|1/8,C,Carbamidomethyl|	13603075 
DFEYYKQFCVPGFKNNK	3|1/8,C,Carbamidomethyl|	13613093 
DFGNYNCTAVNR	2|1/6,C,Carbamidomethyl|	13623658 
DFHHTSSFSNR	2|0|	110285411 
DFHIPQISTAGVVTSPNSSR	3|0|	89118865 
DFINDATDVNDALGYVTR	2|0|CID	13632429 
DFINNETIAGK	2|0|CID	13637728 
DFIRAPLLFNVAFQQTK	2|0|	87533300 
DFIRAPLLFNVAFQQTK	3|0|	87538219 
DFLQLAGAQPQAGLSQANFTLGPVSR	2|0|	13648595 
DFLQLAGAQPQAGLSQANFTLGPVSR	3|0|	13654509 
DFLSNPSESLLSHLTLLSARPNP	3|0|	60856325 
DFLSPLNLAALAGQTR	2|0|	104159773 
DFLSPLNLAALAGQTR	3|0|	104165258 
DFMIQGGDFTR	2|0|	13668275 
DFMIQGGDFTR	2|1/2,M,Oxidation|	13675157 
DFNDLALGGMLGR	2|0|	4106667 
DFNDLALGGMLGR	2|1/9,M,Oxidation|	4111582 
DFNETQLAR	1|0|	13696294 
DFNETQLAR	2|0|	13700368 
DFPLNASAAHHTRGRDELR	3|0|	42761594 
DFPLNASAAHHTRGRDELR	4|0|	42767926 
DFQDPDGIEGSENVTLCR	2|1/16,C,Carbamidomethyl|	13714690 
DFQHLLNR	2|0|	13723257 
DFQISSVNESCETGCWEPRR	2|2/10,C,Carbamidomethyl/14,C,Carbamidomethyl|	37149293 
DFQISSVNESCETGCWEPRR	3|2/10,C,Carbamidomethyl/14,C,Carbamidomethyl|	37153953 
DFQNHLGSCQK	2|1/8,C,Carbamidomethyl|	13733032 
DFQVSVSNNSR	2|0|	78499395 
DFSDFINNETIAGK	2|0|CID	13747037 
DFSGSQDNLTITMHR	2|0|	13760582 
DFSGSQDNLTITMHR	2|1/12,M,Oxidation|	13765882 
DFSVARFIRWVDDRTNEYR	4|0|	7757146 
DFTASHPPHVSLSEAAFNMCTHK	3|1/19,C,Carbamidomethyl|	106762645 
DFTASHPPHVSLSEAAFNMCTHK	3|2/18,M,Oxidation/19,C,Carbamidomethyl|	106765229 
DFTASHPPHVSLSEAAFNMCTHK	4|1/19,C,Carbamidomethyl|	106767838 
DFTASHPPHVSLSEAAFNMCTHK	4|2/18,M,Oxidation/19,C,Carbamidomethyl|	106772825 
DFTQLHQNATLELK	2|0|	13776916 
DFTQLHQNATLELK	3|0|	13781118 
DFYICVNGSSENKPIR	2|1/4,C,Carbamidomethyl|	13794212 
DFYICVNGSSENKPIR	3|1/4,C,Carbamidomethyl|	13798582 
DFYQATISESAANLTQVLR	2|0|	13813838 
DFYQATISESAANLTQVLR	3|0|	13817840 
DGAGDVAFVK	2|0|	13829758 
DGALDSLHHLPGAENLTELYIENQQHLQHLELR	4|0|	13843520 
DGALDSLHHLPGAENLTELYIENQQHLQHLELR	5|0|	13848415 
DGAVESISVPDMVDKNLTCPEEEDTVK	3|1/18,C,Carbamidomethyl|	13863356 
DGAVESISVPDMVDKNLTCPEEEDTVK	3|2/11,M,Oxidation/18,C,Carbamidomethyl|	13870639 
DGDDEWTSVVVANVSK	2|0|	13892608 
DGDECNATTGCVGNVPCGESNCK	2|4/4,C,Carbamidomethyl/10,C,Carbamidomethyl/16,C,Carbamidomethyl/21,C,Carbamidomethyl|CID	2601575 
DGDECNATTGCVGNVPCGESNCK	3|4/4,C,Carbamidomethyl/10,C,Carbamidomethyl/16,C,Carbamidomethyl/21,C,Carbamidomethyl|CID	2606812 
DGDKFTSMEILNINSTAH	3|0|	93861306 
DGDKFTSMEILNINSTAH	3|1/7,M,Oxidation|	93865753 
DGDRFWWENEGVFS	2|0|	13899141 
DGDRFWWENEGVFSMQQR	3|0|	13910578 
DGDRFWWENEGVFSMQQR	3|1/14,M,Oxidation|	13916358 
DGEAALAYAER	2|0|	722354 
DGEAFEINGTEDGR	2|0|	13935264 
DGEAGAQGPPGPAGPAGER	2|0|	13943125 
DGEDQTQDTELVETR	2|0|	13948478 
DGEDQTQDTELVETRPAGDGTFQK	3|0|	13959263 
DGEDQTQDTELVETRPAGDR	3|0|	13973707 
DGELALLSGQR	2|0|	61588477 
DGFFGNPR	2|0|	13985881 
DGFFGNPRK	3|0|	13994603 
DGFIDGSQQECGTALPNPLNHLLH	3|1/10,C,Carbamidomethyl|	37478984 
DGGHNGALTNLYAVR	2|0|	59783058 
DGGLPSLQSNATVR	2|0|	14004561 
DGGQSNIIAK	2|0|	43778258 
DGGSDGSYSYEQDHLMNGCLRGPTQR	4|1/18,C,Carbamidomethyl|	39898872 
DGGSDGSYSYEQDHLMNGCLRGPTQR	4|2/15,M,Oxidation/18,C,Carbamidomethyl|	39904498 
DGGSPPLNSTK	2|0|	14014516 
DGGVSPLGCK	2|1/8,C,Carbamidomethyl|	30969038 
DGHGTAISNASDVWK	2|0|	14023869 
DGHGTAISNASDVWK	3|0|	14030020 
DGKEEYATNPVPGFVFEFTGATK	3|0|	105753952 
DGKPLLNDSR	2|0|CID	14048041 
DGLDLLHAGNLGMFLR	2|0|	61076940 
DGLDLLHAGNLGMFLR	2|1/12,M,Oxidation|	61081172 
DGLDLLHAGNLGMFLR	3|0|	61085429 
DGLDLLHAGNLGMFLR	3|1/12,M,Oxidation|	61089267 
DGLEFSQNQNK	2|0|	74538232 
DGLELVLVGNTQVR	2|0|	116009540 
DGLSPIPGPTTPIAATGPTPTEGPWYNK	2|0|	38361990 
DGLSPIPGPTTPIAATGPTPTEGPWYNK	3|0|	38365412 
DGLTNESTTYVCTSHEVAR	2|1/11,C,Carbamidomethyl|	93543548 
DGLTNESTTYVCTSHEVAR	3|1/11,C,Carbamidomethyl|	93551442 
DGNASGTTLLEALDCILPPTRPTDK	3|1/14,C,Carbamidomethyl|	14056116 
DGNDMQQTIFR	2|0|	108260427 
DGNDMQQTIFR	2|1/4,M,Oxidation|	108264707 
DGNGNLLLPIDTHKLVYS	2|0|	40724133 
DGNSSLIAAVAEV	2|0|	14065205 
DGNSSLIAAVAEVR	2|0|	14073228 
DGNSSLIAAVAEVR	3|0|	14076997 
DGNTAHAEFK	2|0|	74261353 
DGNVSYAWYR	2|0|	14091274 
DGPGAIAAQNTGCK	2|1/12,C,Carbamidomethyl|	2664900 
DGPGLFNQFPSRF	2|0|	96329232 
DGPITITIVNR	2|0|	14097379 
DGPNQEIGDGLQVAANCTLNLMTNTSETLKYK	3|1/16,C,Carbamidomethyl|	21557229 
DGPNQEIGDGLQVAANCTLNLMTNTSETLKYK	3|2/16,C,Carbamidomethyl/21,M,Oxidation|	21561826 
DGPSAATCWNTCGLNLVTAATDPHILLATCK	3|3/7,C,Carbamidomethyl/11,C,Carbamidomethyl/29,C,Carbamidomethyl|	107268816 
DGQLLPSSNYSN	2|0|	14108484 
DGQLLPSSNYSNIK	2|0|	14118463 
DGQVINETSQHHDDLE	2|0|	14127910 
DGQVINETSQHHDDLE	3|0|	14131770 
DGRDESTQTVIQKSLTNAHGEL	3|0|	49857174 
DGRGALQNIIPASTGAAK	2|0|	14144664 
DGRLVYQSSTQWER	3|0|	132103415 
DGRPGSSHNGSGDGGAAAPSAR	3|0|	14154437 
DGSALLNINRSK	2|0|	65253420 
DGSINESNALDK	2|0|	62256810 
DGSIVIHNLDYSDNGTFTCDVK	2|1/18,C,Carbamidomethyl|	14166824 
DGSIVIHNLDYSDNGTFTCDVK	3|1/18,C,Carbamidomethyl|	14171609 
DGSNVIPTDPSVSAAEMFWK	2|0|	125945999 
DGSNVIPTDPSVSAAEMFWK	2|1/16,M,Oxidation|	125951123 
DGSNVIPTDPSVSAAEMFWK	3|0|	125957045 
DGSNVIPTDPSVSAAEMFWK	3|1/16,M,Oxidation|	125961443 
DGSQFTVNSLSFEESK	2|0|	28803564 
DGSQPVSFTR	2|0|	96456406 
DGSRADVTEWR	3|0|	14187456 
DGSSANVMTNTTEIDTVSYCLTKEIPWPNIGLR	3|1/19,C,Carbamidomethyl|	50997915 
DGSSANVMTNTTEIDTVSYCLTKEIPWPNIGLR	3|2/7,M,Oxidation/19,C,Carbamidomethyl|	51002488 
DGTAPDTPAHAPV	2|0|	43056003 
DGTCENDGECTGVNPCGVNSCK	2|4/3,C,Carbamidomethyl/9,C,Carbamidomethyl/15,C,Carbamidomethyl/20,C,Carbamidomethyl|CID	34383659 
DGTCENDGECTGVNPCGVNSCK	3|4/3,C,Carbamidomethyl/9,C,Carbamidomethyl/15,C,Carbamidomethyl/20,C,Carbamidomethyl|CID	34390891 
DGTCIGNSSR	2|1/3,C,Carbamidomethyl|	14197510 
DGTNCGGVESCITPSNCDTLN	2|3/4,C,Carbamidomethyl/10,C,Carbamidomethyl/16,C,Carbamidomethyl|CID	96025397 
DGTNFTFNGR	2|0|CID	14206867 
DGTNQPQLHPR	2|0|	62782003 
DGTPLNFLKR	2|0|	61017382 
DGTPLNFLKR	3|0|	61023502 
DGTPLSDGQSNHTVS	2|0|	14218330 
DGTPLSDGQSNHTVSS	2|0|	14226117 
DGTPLSDGQSNHTVSSK	2|0|	14234442 
DGTPLSDGQSNHTVSSK	3|0|	14240209 
DGTRYVQKGEYR	3|0|	14254606 
DGTTFVLFQPNYPTAGGGAHR	3|0|	120849427 
DGVPAAAPGQPAQLQLNATESDDGR	2|0|	14264884 
DGVQLAESNR	2|0|	14274105 
DGWLVCAR	2|1/5,C,Carbamidomethyl|	58689579 
DGYEPCVNEGMCVTYHNGTGYCK	3|3/5,C,Carbamidomethyl/11,C,Carbamidomethyl/21,C,Carbamidomethyl|	14283538 
DGYEPCVNEGMCVTYHNGTGYCK	3|4/5,C,Carbamidomethyl/10,M,Oxidation/11,C,Carbamidomethyl/21,C,Carbamidomethyl|	14288683 
DGYEVPEATSETQVCVLHILPK	2|1/14,C,Carbamidomethyl|	47353668 
DGYEVPEATSETQVCVLHILPK	3|1/14,C,Carbamidomethyl|	47357994 
DGYMVVNVSSLSLNEPEDK	2|0|	14304238 
DGYMVVNVSSLSLNEPEDK	2|1/3,M,Oxidation|	14309309 
DGYNNWEYYEVTRR	2|0|	107531874 
DGYNNWEYYEVTRR	3|0|	107537129 
DGYQLETCVQLTVSGNH	2|1/7,C,Carbamidomethyl|	116741325 
DGYVTDAMKK	2|0|	51860808 
DGYVTDAMKK	2|1/7,M,Oxidation|	51865172 
DHATTVLIDTNNNK	2|0|CID	66439500 
DHDCQFPKTLLLPSNKPRYPK	4|1/3,C,Carbamidomethyl|	76992927 
DHFQTVCTSTNNQGR	2|1/6,C,Carbamidomethyl|	28237560 
DHGLPGYNAWR	2|0|	14322408 
DHGLPGYNAWR	3|0|	14328117 
DHGLPGYNAWRR	3|0|	14344066 
DHHGANFSC	2|1/8,C,Carbamidomethyl|	14357453 
DHHGANFSCR	2|1/8,C,Carbamidomethyl|	14367508 
DHHGANFSCR	3|1/8,C,Carbamidomethyl|	14372528 
DHHLTSELNSLVPSLIPMK	3|0|	109426163 
DHHLTSELNSLVPSLIPMK	3|1/17,M,Oxidation|	109430785 
DHLDLQTPQPSNGSPEVSAKR	3|0|	42926083 
DHLDLQTPQPSNGSPEVSAKR	4|0|	42930662 
DHLQGTLVSTFTGFTDSGNDTNSYCTELALR	3|1/24,C,Carbamidomethyl|	7337558 
DHLSSKNSPI	2|0|	51761525 
DHLYSEVK	2|0|	41517432 
DHNMDNTSTVLR	2|0|	14393462 
DHNMDNTSTVLR	2|1/3,M,Oxidation|	14397712 
DHPNATVWR	2|0|	14410580 
DHSAIPVINR	2|0|	14420113 
DHSAIPVINR	3|0|	14425342 
DHTSEPNR	2|0|	22678851 
DHVVVPANTTSVIL	2|0|	14444364 
DHVVVPANTTSVILSGLR	3|0|	14450253 
DHVVVPANTTSVILSGLRPY	2|0|	14458344 
DHVVVPANTTSVILSGLRPY	3|0|	14461703 
DIAEDDTKDK	2|0|	51500497 
DIAELAFNTK	2|0|	55175680 
DICDYDESSGR	2|1/2,C,Carbamidomethyl|	14470754 
DICSFDVATCNSLK	2|2/2,C,Carbamidomethyl/9,C,Carbamidomethyl|	120632209 
DIDIHEVR	2|0|	14480632 
DIENLKDASSFL	2|0|	14488788 
DIENLKDASSFLAE	2|0|	14502278 
DIENLKDASSFLAEWQ	2|0|	14510994 
DIENLKDASSFLAEWQNITK	2|0|	14516083 
DIENLKDASSFLAEWQNITK	3|0|	14521544 
DIENLKDASSFLAEWQNITK	4|0|	14526910 
DIENLKDASSFLAEWQNITKGFSEDR	3|0|	14547578 
DIEQIEFFVKNRASKSNLQR	4|0|	23767857 
DIFHKNNQLALTLIDTNRSR	4|0|	14558311 
DIGNDVTARGAPTTGLR	3|0|	108672874 
DIGNYSCAAQGTQTGSK	2|1/6,C,Carbamidomethyl|	14567744 
DIGYEPVSHSR	2|0|	127378737 
DIHLTFNEAENVYSISGDTYLSLLSGK	3|0|	68070467 
DILAAIGTNITETDVGNR	2|0|	108478370 
DILAAIGTNITETDVGNR	3|0|	108482862 
DILAYNFENASQTFDDLPAR	2|0|	14573929 
DILAYNFENASQTFDDLPAR	3|0|	14577624 
DILNGTFSYK	2|0|	14589523 
DINKAVCTQIK	2|1/6,C,Carbamidomethyl|	81321240 
DINLRGPGKTSQTTESR	3|0|	112435707 
DINLTEFILK	2|0|	56425110 
DINSQQELQNITTDTR	2|0|	14598510 
DINSQQELQNITTDTR	3|0|	14604286 
DINSSFVLQCVVR	2|1/9,C,Carbamidomethyl|	122610323 
DINTTAQNIMFYDMGSGSTVCTIVTYQMVK	3|1/20,C,Carbamidomethyl|	14622122 
DINTTAQNIMFYDMGSGSTVCTIVTYQMVK	3|2/13,M,Oxidation/20,C,Carbamidomethyl|	14626903 
DINTTAQNIMFYDMGSGSTVCTIVTYQMVK	3|2/20,C,Carbamidomethyl/27,M,Oxidation|	14631709 
DINTTAQNIMFYDMGSGSTVCTIVTYQMVK	3|2/9,M,Oxidation/20,C,Carbamidomethyl|	14636515 
DINTTAQNIMFYDMGSGSTVCTIVTYQMVK	3|3/13,M,Oxidation/20,C,Carbamidomethyl/27,M,Oxidation|	14641320 
DINTTAQNIMFYDMGSGSTVCTIVTYQMVK	3|3/9,M,Oxidation/13,M,Oxidation/20,C,Carbamidomethyl|	14646151 
DINTTAQNIMFYDMGSGSTVCTIVTYQMVK	3|3/9,M,Oxidation/20,C,Carbamidomethyl/27,M,Oxidation|	14650981 
DINTTAQNIMFYDMGSGSTVCTIVTYQMVK	3|4/9,M,Oxidation/13,M,Oxidation/20,C,Carbamidomethyl/27,M,Oxidation|	14655811 
DIQKVVLPLPK	3|0|	46598524 
DIQLAADVTIWHKNVPTTPVDN	3|0|	116101695 
DISAKGGNNQIK	2|0|	76185569 
DISTNYYASQK	2|0|	14699490 
DITDLINNTFIR	2|0|	14712836 
DITGSILLPSVTNKDTENR	3|0|	67695217 
DITHAYGIPYVR	2|0|	133334715 
DITHAYGIPYVR	3|0|	133339063 
DITSQLKNLEYG	2|0|	46564380 
DITYNVNDTFHK	2|0|	14722157 
DIVFSESSDNAPR	2|0|	94189271 
DIVPFESNLAMLATGSSNPH	2|0|	18734774 
DIVPFESNLAMLATGSSNPH	2|1/10,M,Oxidation|	18738732 
DIVQVASFCANDVVNPDCTR	2|2/8,C,Carbamidomethyl/17,C,Carbamidomethyl|	116226266 
DIVQVASFCANDVVNPDCTR	3|2/8,C,Carbamidomethyl/17,C,Carbamidomethyl|	116229931 
DIVSSDFLSNMSMDFQNH	2|0|	14729092 
DIVSSDFLSNMSMDFQNH	2|1/10,M,Oxidation|	14731515 
DIVSSDFLSNMSMDFQNH	2|1/12,M,Oxidation|	14733988 
DIVSSDFLSNMSMDFQNH	2|2/10,M,Oxidation/12,M,Oxidation|	14737452 
DIVSSDFLSNMSMDFQNHLGSCQK	2|1/21,C,Carbamidomethyl|	14752930 
DIVSSDFLSNMSMDFQNHLGSCQK	2|2/10,M,Oxidation/21,C,Carbamidomethyl|	14757437 
DIVSSDFLSNMSMDFQNHLGSCQK	2|2/12,M,Oxidation/21,C,Carbamidomethyl|	14761969 
DIVSSDFLSNMSMDFQNHLGSCQK	2|3/10,M,Oxidation/12,M,Oxidation/21,C,Carbamidomethyl|	14766501 
DIVSSDFLSNMSMDFQNHLGSCQK	3|1/21,C,Carbamidomethyl|	14771058 
DIVSSDFLSNMSMDFQNHLGSCQK	3|2/10,M,Oxidation/21,C,Carbamidomethyl|	14775425 
DIVSSDFLSNMSMDFQNHLGSCQK	3|2/12,M,Oxidation/21,C,Carbamidomethyl|	14781712 
DIVSSDFLSNMSMDFQNHLGSCQK	3|3/10,M,Oxidation/12,M,Oxidation/21,C,Carbamidomethyl|	14784374 
DIYLPAAAGIATENIK	2|0|	46364400 
DIYLPAAAGIATENIK	3|0|	46368114 
DIYTFDGALNK	2|0|	14821282 
DIYTFDGALNKSTVPTDFSSAK	2|0|	14833557 
DIYTFDGALNKSTVPTDFSSAK	3|0|	14837642 
DKALMNGSESR	2|0|	14849717 
DKALMNGSESR	2|1/4,M,Oxidation|	14854923 
DKFAPFLTLGLYSHDNAR	3|0|	7833691 
DKFAPFLTLGLYSHDNAR	4|0|	7838115 
DKFDMPLNTYNNEPNGAVSILNVTDLQHGR	3|0|	115915963 
DKFDMPLNTYNNEPNGAVSILNVTDLQHGR	3|1/4,M,Oxidation|	115920335 
DKFDMPLNTYNNEPNGAVSILNVTDLQHGR	4|0|	115925748 
DKFDMPLNTYNNEPNGAVSILNVTDLQHGR	4|1/4,M,Oxidation|	115930583 
DKFPCIEFPKMSFNTHELAAIPK	4|1/4,C,Carbamidomethyl|	54462742 
DKFPCIEFPKMSFNTHELAAIPK	4|2/4,C,Carbamidomethyl/10,M,Oxidation|	54467540 
DKGDEEEEGEEK	2|0|	14870659 
DKGDEEEEGEEKLEEK	3|0|	14879838 
DKGLYQCIIHHK	2|1/6,C,Carbamidomethyl|	14889382 
DKGLYQCIIHHK	3|1/6,C,Carbamidomethyl|	14894152 
DKGNFYTYHGEK	2|0|	129403554 
DKGNFYTYHGEK	3|0|	129406996 
DKGWSYGT	2|0|	95712638 
DKIVGIDK	2|0|	52443359 
DKLLQPVPVPIVK	3|0|	65044475 
DKLPQPVQPDPVSHCK	3|1/14,C,Carbamidomethyl|	14914089 
DKLRPIIISMNYSLPLR	3|0|	14930305 
DKLRPIIISMNYSLPLR	3|1/9,M,Oxidation|	14934762 
DKLVLPAKNTTNLK	2|0|	14947625 
DKLVLPAKNTTNLK	3|0|	14952100 
DKNSTFGSVEVHNLQPEK	2|0|	14966417 
DKNSTFGSVEVHNLQPEK	3|0|	14970770 
DKNVTMGQSSAR	2|0|	14989723 
DKNVTMGQSSAR	2|1/5,M,Oxidation|	14994165 
DKNVTMGQSSAR	3|0|	14998656 
DKNVTMGQSSAR	3|1/5,M,Oxidation|	15003397 
DKPGENYSTVNAENGT	2|0|	21532539 
DKPINTTLICNVTNALGAR	3|1/9,C,Carbamidomethyl|	15026716 
DKRQETGSKLAGEEELKPEASAR	4|0|	33585113 
DKRQETGSKLAGEEELKPEASAR	5|0|	33590739 
DKTGEYDYEYLNK	3|0|	107105807 
DKTPESIAPKIEDWPDDDPHPDDK	3|0|	44188899 
DKTPESIAPKIEDWPDDDPHPDDK	4|0|	44194842 
DKTVESVVEVNVYGK	2|0|	125157342 
DKTVESVVEVNVYGK	3|0|	125160387 
DKTVGSCLPAILLEVPNTR	2|1/6,C,Carbamidomethyl|	110384140 
DKTVGSCLPAILLEVPNTR	3|1/6,C,Carbamidomethyl|	110389106 
DKVVSDIKAQTNVEWFVK	3|0|	124599604 
DKYEPAAVSEQGDKK	3|0|	15036430 
DLADGSALDPDK	2|0|	56374209 
DLAFNSQVPNLADVNY	2|0|	118928462 
DLALPGTMNSETNAER	2|0|	102195944 
DLALPGTMNSETNAER	2|1/7,M,Oxidation|	102200225 
DLASSENGTECR	2|1/10,C,Carbamidomethyl|	15047155 
DLCCHLSY	2|2/2,C,Carbamidomethyl/3,C,Carbamidomethyl|	15056216 
DLCCHLSYK	2|2/2,C,Carbamidomethyl/3,C,Carbamidomethyl|	15064811 
DLCGPDAGPIGNATGQ	2|1/2,C,Carbamidomethyl|	15078670 
DLCGPDAGPIGNATGQAD	2|1/2,C,Carbamidomethyl|	15084385 
DLCGPDAGPIGNATGQADCK	2|2/2,C,Carbamidomethyl/18,C,Carbamidomethyl|	15091144 
DLCGPDAGPIGNATGQADCK	3|2/2,C,Carbamidomethyl/18,C,Carbamidomethyl|	15099735 
DLCGPDAGPIGNATGQADCKAQDER	3|2/2,C,Carbamidomethyl/18,C,Carbamidomethyl|	15121376 
DLCSSCR	2|2/2,C,Carbamidomethyl/5,C,Carbamidomethyl|	93585821 
DLDDGSFPPQLPTLETIHK	3|0|	30959758 
DLDMFINASK	2|0|	15135209 
DLDMFINASK	2|1/3,M,Oxidation|	15141373 
DLDNSTAFLAVLSR	2|0|	97698507 
DLDSIAEIGDDVR	2|0|	46778208 
DLDTDFTNNASQPETK	2|0|	15154681 
DLEAHIDSANK	2|0|	15163148 
DLEILTLNNNNISR	3|0|	15170763 
DLEIQLQDNPGNINSSIMLR	2|0|	44617551 
DLEIQLQDNPGNINSSIMLR	2|1/17,M,Oxidation|	44621850 
DLEITNATLQSEEDSR	2|0|	15180732 
DLELKCENDTK	2|1/5,C,Carbamidomethyl|	24336228 
DLELKCENDTK	3|1/5,C,Carbamidomethyl|	24343115 
DLETANER	2|0|	19334777 
DLEVLTLNNNNITR	2|0|	15188243 
DLFHNFNTK	2|0|	78133057 
DLFNLSAPLAR	2|0|	15195944 
DLFQTEVNR	2|0|	27795501 
DLFSVTGQNVDTR	2|0|	95418600 
DLGAIVYCVGVKDFNETQLAR	3|1/7,C,Carbamidomethyl|	15203673 
DLGCLSQEQLR	2|1/3,C,Carbamidomethyl|	15212738 
DLGDSLVHSLTSLVGKNK	3|0|	76403750 
DLGGASTQVTFVPQNQTIESPDNALQFR	3|0|	15224713 
DLGISPSTCSFNPGVIVANMTEWK	3|1/8,C,Carbamidomethyl|	15235280 
DLGISPSTCSFNPGVIVANMTEWK	3|2/8,C,Carbamidomethyl/19,M,Oxidation|	15239992 
DLGLTFSFPSAK	2|0|	2378999 
DLGNLTHLFLHGNR	3|0|	15254273 
DLGPTLANSTHH	2|0|	15262088 
DLGPTLANSTHHN	2|0|	15270421 
DLGPTLANSTHHNVR	2|0|	15279672 
DLGPTLANSTHHNVR	3|0|	15282995 
DLGPTLANSTHHNVR	4|0|	15287507 
DLHLAPKSDSQNLVCHILEFHTYFK	4|1/14,C,Carbamidomethyl|	3106287 
DLHPEELEINEVTRPLAP	2|0|	90392080 
DLIILEPGGR	2|0|	57485388 
DLKNGEITK	2|0|	52056352 
DLLAQGNASLR	2|0|	15303931 
DLLAVVFYGTEK	2|0|	15317410 
DLLNNKSDTYVFPTYRGR	3|0|	90369422 
DLLNNKSDTYVFPTYRGR	4|0|	90374689 
DLLTSPNLQVFK	2|0|	67624656 
DLLTTSGFTNLPGTSK	2|0|	106705337 
DLMAATTTVTHTATAGNR	3|0|	113906627 
DLMAATTTVTHTATAGNR	3|1/2,M,Oxidation|	113912774 
DLMVINR	2|0|	15330236 
DLMVINR	2|1/2,M,Oxidation|	15332970 
DLNALNSASK	2|0|	92006250 
DLNASDNNTEFLK	2|0|	15341290 
DLNAVNVTWK	2|0|	15348748 
DLNCSSNAATHSEKTCISPVK	4|2/3,C,Carbamidomethyl/15,C,Carbamidomethyl|	66484210 
DLNEDDHHHECLNVTQLLK	3|1/10,C,Carbamidomethyl|	15362171 
DLNEDDHHHECLNVTQLLK	4|1/10,C,Carbamidomethyl|	15367263 
DLNETIHYMYK	2|0|	15383597 
DLNETIHYMYK	2|1/8,M,Oxidation|	15387719 
DLNGNVFQDAVFNQTVTVIER	2|0|	15400019 
DLNGNVFQDAVFNQTVTVIER	3|0|	15404061 
DLNGVSTQLQIENR	2|0|	76489731 
DLNISHINAATGTSASLVYR	3|0|	15415467 
DLNITCR	2|1/5,C,Carbamidomethyl|	15425282 
DLNQDRQTVK	2|0|	91237142 
DLNQELFTLYIK	2|0|	28628321 
DLNQYRADI	2|0|	15433615 
DLNSTSHVNITTR	2|0|	15442366 
DLNTPMLEGAGMHFQQPDNLVGER	3|0|	20941912 
DLNTPMLEGAGMHFQQPDNLVGER	3|1/11,M,Oxidation|	20946398 
DLNTPMLEGAGMHFQQPDNLVGER	3|1/5,M,Oxidation|	20950909 
DLNTPMLEGAGMHFQQPDNLVGER	3|2/5,M,Oxidation/11,M,Oxidation|	20955683 
DLNVSGIYR	2|0|	15450956 
DLPNAFDGPITITIVNR	2|0|	15459261 
DLQANDTGR	2|0|	15468649 
DLQDLHKDAENR	2|0|	15475968 
DLQDLHKDAENR	3|0|	15480218 
DLQDLNEER	2|0|	19600587 
DLQEFPVQNTK	2|0|	58422299 
DLQGVVTNHPVEVVMKKSQKAEACYSQNPGDHLTK	5|1/23,C,Carbamidomethyl|	127097124 
DLQGVVTNHPVEVVMKKSQKAEACYSQNPGDHLTK	5|2/14,M,Oxidation/23,C,Carbamidomethyl|	127103292 
DLQLVTDPGLANGLSNV	2|0|	120806591 
DLQMVNISLR	2|0|	15493440 
DLQMVNISLR	2|1/3,M,Oxidation|	15500154 
DLQQILSLLESNK	2|0|	15520414 
DLQQYQSQAK	2|0|	15529388 
DLRIYNAELATTR	2|0|	90608853 
DLRIYNAELATTR	3|0|	90612578 
DLRPGDTVTITCSSYR	2|1/11,C,Carbamidomethyl|	15537994 
DLRPGDTVTITCSSYR	3|1/11,C,Carbamidomethyl|	15542945 
DLRPQGLELFENTSAPYQLQTFVLPATPPQLVSPR	3|0|	15562887 
DLSGLVNTVTLR	2|0|	123363146 
DLSLSKIEELTKSTTVDFKLGNYNPR	4|0|	53476164 
DLSQNQIASLPSGVFQPLANLSNLDLTANR	3|0|	15572238 
DLTALSNMLPK	2|0|	15581745 
DLTALSNMLPK	2|1/7,M,Oxidation|	15589187 
DLTALSNMLPKGPSTPLPEDPNWNVTEFHTTPK	3|0|	15607117 
DLTALSNMLPKGPSTPLPEDPNWNVTEFHTTPK	3|1/7,M,Oxidation|	15612113 
DLTALSNMLPKGPSTPLPEDPNWNVTEFHTTPK	4|0|	15617158 
DLTALSNMLPKGPSTPLPEDPNWNVTEFHTTPK	4|1/7,M,Oxidation|	15621763 
DLTCANPLPAAAGR	2|1/3,C,Carbamidomethyl|	61339148 
DLTDYLMK	2|0|CID	15646846 
DLTDYLMK	2|1/6,M,Oxidation|CID	15651021 
DLTNASEWR	1|0|	57736867 
DLTNASEWR	2|0|	57742262 
DLTYANSTPHDVSPNINEAK	3|0|	118974187 
DLVFVECTMTPSVNPNLGVTNR	2|1/6,C,Carbamidomethyl|	80967112 
DLVFVECTMTPSVNPNLGVTNR	2|2/6,C,Carbamidomethyl/8,M,Oxidation|	80970673 
DLVFVECTMTPSVNPNLGVTNR	3|1/6,C,Carbamidomethyl|	80974258 
DLVFVECTMTPSVNPNLGVTNR	3|2/6,C,Carbamidomethyl/8,M,Oxidation|	80980322 
DLVNENLYLETK	2|0|	127553138 
DLVPATNYSLR	2|0|	15664062 
DLVVQQAGTNK	2|0|	15672199 
DLVVQQAGTNKTDVVCGPQDR	2|1/15,C,Carbamidomethyl|	15682674 
DLVVQQAGTNKTDVVCGPQDR	3|1/15,C,Carbamidomethyl|	15687029 
DLVVQQLVNVSR	2|0|	15705708 
DLVVVSLVDR	2|0|	67245955 
DLWGVAVAMSDIVSNR	2|0|	124536484 
DLWGVAVAMSDIVSNR	2|1/8,M,Oxidation|	124540103 
DLWQVNGSITR	2|0|	50528123 
DLYANTVLSGGTTMYPGIADR	2|0|CID	15715553 
DLYANTVLSGGTTMYPGIADR	2|1/13,M,Oxidation|	15718311 
DLYANTVLSGGTTMYPGIADR	3|0|	15722706 
DLYANTVLSGGTTMYPGIADR	3|1/13,M,Oxidation|	15727506 
DLYEYSWVQGPLHSNETDR	2|0|	15750759 
DLYEYSWVQGPLHSNETDR	3|0|	15754007 
DLYEYSWVQGPLHSNETDRLPR	3|0|	15767237 
DLYEYSWVQGPLHSNETDRLPR	4|0|	15772585 
DLYPTTDAWALSLLVGMGGNTK	2|0|	55983251 
DLYPTTDAWALSLLVGMGGNTK	2|1/16,M,Oxidation|	55986644 
DLYVVEYGSNMTIECK	2|1/14,C,Carbamidomethyl|	15787245 
DLYVVEYGSNMTIECK	2|2/10,M,Oxidation/14,C,Carbamidomethyl|	15791815 
DLYWDKRLR	3|0|	90479637 
DMAVLSPVNNFTDLTR	2|0|	78026163 
DMAVLSPVNNFTDLTR	2|1/1,M,Oxidation|	78029477 
DMINGTDAASFPPFVEK	2|0|CID	15805645 
DMINGTDAASFPPFVEK	2|1/1,M,Oxidation|CID	15808941 
DMIQTLTNK	2|0|	15818947 
DMIQTLTNK	2|1/1,M,Oxidation|	15823826 
DMLVAIAGSNVEGNSATK	2|0|	5258645 
DMLVAIAGSNVEGNSATK	2|1/1,M,Oxidation|	5262571 
DMNQTLGDNITVK	2|0|	15838606 
DMNQTLGDNITVK	2|1/1,M,Oxidation|	15842786 
DMPMGNGISVTR	2|0|	34235141 
DMPMGNGISVTR	2|1/1,M,Oxidation|	34241968 
DMPMGNGISVTR	2|1/3,M,Oxidation|	34248819 
DMPMGNGISVTR	2|2/1,M,Oxidation/3,M,Oxidation|	34255670 
DMSDEVGCVNVTLCEGPNK	2|2/7,C,Carbamidomethyl/13,C,Carbamidomethyl|	15854658 
DMSDEVGCVNVTLCEGPNK	2|3/1,M,Oxidation/7,C,Carbamidomethyl/13,C,Carbamidomethyl|	15858989 
DMSDGFISNLTIQR	2|0|	15872100 
DMSDGFISNLTIQR	2|1/1,M,Oxidation|	15875565 
DMSDGFISNLTIQR	3|0|	15879360 
DMSDGFISNLTIQR	3|1/1,M,Oxidation|	15883951 
DMSQNVSLVTAELSK	2|0|	15905172 
DMSQNVSLVTAELSK	2|1/1,M,Oxidation|	15909556 
DMVAPVMYFEKTHSSLVINTER	4|0|	110074203 
DMVAPVMYFEKTHSSLVINTER	4|1/1,M,Oxidation|	110081567 
DMVAPVMYFEKTHSSLVINTER	4|1/6,M,Oxidation|	110088955 
DMVAPVMYFEKTHSSLVINTER	4|2/1,M,Oxidation/6,M,Oxidation|	110096343 
DMVTYFMNLSQANAQGTPR	3|0|	15922826 
DMVTYFMNLSQANAQGTPR	3|1/1,M,Oxidation|	15927411 
DMVTYFMNLSQANAQGTPR	3|1/6,M,Oxidation|	15932045 
DMVTYFMNLSQANAQGTPR	3|2/1,M,Oxidation/6,M,Oxidation|	15936679 
DNAKTPAER	2|0|	73327382 
DNALIGTIANLK	2|0|	1002081 
DNASEAWELMKTGCPFGDTADSKCR	3|2/13,C,Carbamidomethyl/23,C,Carbamidomethyl|	47246 
DNASEAWELMKTGCPFGDTADSKCR	3|3/9,M,Oxidation/13,C,Carbamidomethyl/23,C,Carbamidomethyl|	55056 
DNASEAWELMKTGCPFGDTADSKCR	4|2/13,C,Carbamidomethyl/23,C,Carbamidomethyl|	62530 
DNASEAWELMKTGCPFGDTADSKCR	4|3/9,M,Oxidation/13,C,Carbamidomethyl/23,C,Carbamidomethyl|	68595 
DNATDSVPLR	2|0|	15959913 
DNATEEEILVYLEK	2|0|	15967512 
DNATEEEILVYLEK	3|0|	15969763 
DNATLQATLH	2|0|CID	15984902 
DNATLQATLHAAR	2|0|	15993383 
DNAVGSSHSTLALPINR	2|0|CID	97275174 
DNCNGEGSGTYYLK	2|1/2,C,Carbamidomethyl|	34289641 
DNCPPIKGEDPR	3|1/2,C,Carbamidomethyl|	52419653 
DNCTITGITIV	2|1/2,C,Carbamidomethyl|	46137267 
DNDCVDGSDEPANCTQMTCGVDEFR	3|3/3,C,Carbamidomethyl/13,C,Carbamidomethyl/18,C,Carbamidomethyl|	16000008 
DNDCVDGSDEPANCTQMTCGVDEFR	3|4/3,C,Carbamidomethyl/13,C,Carbamidomethyl/16,M,Oxidation/18,C,Carbamidomethyl|	16005834 
DNDGAGGEPAPGGEPEGR	2|0|CID	31092560 
DNDNYVFTAPYFNK	2|0|	16023432 
DNDSLTTAIK	2|0|	8360375 
DNEEGFFSAR	2|0|	16031963 
DNEETGFGSGTR	2|0|	16040770 
DNEFGYSNR	2|0|	16052213 
DNEFLSQLIAFDALDTSVK	2|0|CID	61498439 
DNEFLSQLIAFDALDTSVK	3|0|CID	61501400 
DNERQLNVEKIRAQIR	3|0|	53331843 
DNESLISR	2|0|	16061228 
DNFEWVTDNLLKKFKNVNSIK	4|0|	118841128 
DNFHAYAGDTK	2|0|CID	25988683 
DNFHPSFQYAGGLGSFFK	3|0|	29893005 
DNFVGEPNILSCTIYETTR	2|1/11,C,Carbamidomethyl|	51016965 
DNFVGEPNILSCTIYETTR	3|1/11,C,Carbamidomethyl|	51023296 
DNGCLPLR	2|1/3,C,Carbamidomethyl|	33750296 
DNGIVLGTNGTWVEADPGLR	2|0|	16072945 
DNGSYFFR	2|0|	16084500 
DNHTHSDIQVK	2|0|	16097147 
DNHTHSDIQVK	3|0|	16101312 
DNHTMFSNFLTM	2|0|	56446340 
DNHTMFSNFLTM	2|1/11,M,Oxidation|	56450558 
DNHTMFSNFLTM	2|1/4,M,Oxidation|	56454801 
DNHTMFSNFLTM	2|2/4,M,Oxidation/11,M,Oxidation|	56459043 
DNIINSSAWVIR	2|0|	16117825 
DNINIYNEPSR	2|0|	51053099 
DNITAHNISWR	2|0|	16128024 
DNITAHNISWR	3|0|	16133748 
DNKEVMPMTGNSKGIR	2|0|	53032627 
DNKEVMPMTGNSKGIR	2|1/5,M,Oxidation|	53036865 
DNKEVMPMTGNSKGIR	2|1/7,M,Oxidation|	53039423 
DNKEVMPMTGNSKGIR	2|2/5,M,Oxidation/7,M,Oxidation|	53046345 
DNKEVMPMTGNSKGIR	3|0|	53048974 
DNKEVMPMTGNSKGIR	3|1/5,M,Oxidation|	53053055 
DNKEVMPMTGNSKGIR	3|1/7,M,Oxidation|	53059221 
DNKEVMPMTGNSKGIR	3|2/5,M,Oxidation/7,M,Oxidation|	53064071 
DNLAEDIMR	2|0|	16150004 
DNLAEDIMR	2|1/7,M,Oxidation|	16154438 
DNLHDDPCLLTNR	2|1/7,C,Carbamidomethyl|CID	16166716 
DNLLEYNSVDITTK	2|0|	124062105 
DNLLNHSSMFLK	2|0|	16175405 
DNLLNHSSMFLK	2|1/8,M,Oxidation|	16179701 
DNLNAGSSVYPSR	2|0|	102972543 
DNLSNLGVQSGSNISQPVR	2|0|	79787747 
DNLSNLGVQSGSNISQPVR	3|0|	79795327 
DNMQVEALSSTVLSLK	2|0|	56880551 
DNMQVEALSSTVLSLK	2|1/2,M,Oxidation|	56887220 
DNMQVEALSSTVLSLK	3|0|	56896942 
DNMQVEALSSTVLSLK	3|1/2,M,Oxidation|	56902820 
DNNEDAAVEETLNK	2|0|	56003365 
DNNGATIKLGFEETQK	2|0|	87331713 
DNNGATIKLGFEETQK	3|0|	87335533 
DNNLTLLLSTNPR	2|0|	56787892 
DNNRSLDLDSIIAEVK	3|0|	16192707 
DNNSIICSGLGDCVCGQCLCHTSDVPGK	3|5/6,C,Carbamidomethyl/12,C,Carbamidomethyl/14,C,Carbamidomethyl/17,C,Carbamidomethyl/19,C,Carbamidomethyl|CID	16203280 
DNNSIITR	2|0|	16212739 
DNNTWNNSHIALVGK	2|0|	16222396 
DNNTWNNTHISR	2|0|	16230782 
DNNVNGIPVTAWLLGTADTIR	2|0|	2922399 
DNNVVNGSSPAIR	2|0|	16239300 
DNPIFPEIWGYEPRQERQTEWTAK	4|0|	106227897 
DNQCQCTSSATR	2|2/3,C,Carbamidomethyl/5,C,Carbamidomethyl|	16247275 
DNQTCHGSTLKVIHSDVTDVMK	3|1/4,C,Carbamidomethyl|	37750596 
DNQTCHGSTLKVIHSDVTDVMK	3|2/4,C,Carbamidomethyl/20,M,Oxidation|	37756257 
DNQTCHGSTLKVIHSDVTDVMK	4|1/4,C,Carbamidomethyl|	37760405 
DNQTCHGSTLKVIHSDVTDVMK	4|2/4,C,Carbamidomethyl/20,M,Oxidation|	37766386 
DNRYQPMEPNPRVPLSR	4|0|	16256631 
DNRYQPMEPNPRVPLSR	4|1/6,M,Oxidation|	16261320 
DNSDLPYGVSLNSAVER	2|0|	121089263 
DNSDLPYGVSLNSAVER	3|0|	121094297 
DNSDYSDLTANK	2|0|	78085583 
DNSPLSPAETTNGR	2|0|	22839917 
DNSSGTFIVLIR	2|0|	16278463 
DNSSLTVIGESR	2|0|	98735052 
DNSTLAVDIYK	2|0|	16285644 
DNSTMGYMMAK	2|0|	16296627 
DNSTMGYMMAK	2|1/4,M,Oxidation|	16301039 
DNSTMGYMMAK	2|1/7,M,Oxidation|	16305475 
DNSTMGYMMAK	2|1/8,M,Oxidation|	16309911 
DNSTMGYMMAK	2|2/4,M,Oxidation/7,M,Oxidation|	16314347 
DNSTMGYMMAK	2|2/4,M,Oxidation/8,M,Oxidation|	16318807 
DNSTMGYMMAK	2|2/7,M,Oxidation/8,M,Oxidation|	16323267 
DNSTMGYMMAK	2|3/4,M,Oxidation/7,M,Oxidation/8,M,Oxidation|	16327727 
DNTAILHIEK	2|0|	18966286 
DNTASTDILSLK	2|0|	65449724 
DNTGSNAFIIEK	2|0|CID	93647315 
DNTNEIYSGK	2|0|	16368139 
DNTTAAFTASR	2|0|	8205808 
DNTTCYEFK	2|1/4,C,Carbamidomethyl|	16377302 
DNTTCYEFKK	2|1/4,C,Carbamidomethyl|CID	16386137 
DNTTLLSHPH	2|0|	107826875 
DNTYLCDSR	2|1/5,C,Carbamidomethyl|	68121871 
DNVTDINSTVIHPK	3|0|	47801768 
DNVYSLVVK	1|0|CID	124902523 
DNVYSLVVK	2|0|	124906393 
DNWLASESSDMQFSLR	2|0|CID	1086517 
DNWLASESSDMQFSLR	2|1/10,M,Oxidation|CID	1090674 
DNYCDPTPHR	2|1/3,C,Carbamidomethyl|	81926487 
DNYEDGLTFNPSLLPTLLVR	2|0|	61440964 
DNYEDGLTFNPSLLPTLLVR	3|0|	61444914 
DNYSTQELGK	2|0|	16394688 
DNYTDLVAIQNK	2|0|	16406985 
DPAEQQNVTQVAHSPQGYNTAR	3|0|	16415396 
DPAFKAANGSLR	2|0|	16427633 
DPAGWLNINPINGTVDTTAVLDR	2|0|	16439790 
DPAGWLNINPINGTVDTTAVLDR	3|0|	16444256 
DPDASKPEDWDER	3|0|	16455476 
DPDPDDGFNYK	2|0|	16465153 
DPEAVKPDDWDEDAPAK	3|0|	16472591 
DPEELETEYPFFESR	2|0|	16483193 
DPEEQYEQPEWAIGTWR	2|0|	7163528 
DPEEQYEQPEWAIGTWR	3|0|	7169767 
DPEGIYWTGNSYVK	2|0|	48380069 
DPEHEGCYLSVGHSQPLEDCSFNMTAK	3|2/6,C,Carbamidomethyl/19,C,Carbamidomethyl|	16491566 
DPEHEGCYLSVGHSQPLEDCSFNMTAK	3|3/6,C,Carbamidomethyl/19,C,Carbamidomethyl/23,M,Oxidation|	16495484 
DPEHEGCYLSVGHSQPLEDCSFNMTAK	4|2/6,C,Carbamidomethyl/19,C,Carbamidomethyl|	16499427 
DPEHEGCYLSVGHSQPLEDCSFNMTAK	4|3/6,C,Carbamidomethyl/19,C,Carbamidomethyl/23,M,Oxidation|	16504909 
DPEIEMSGGLVNGSSVTVSCK	2|1/19,C,Carbamidomethyl|	16529406 
DPEIEMSGGLVNGSSVTVSCK	2|2/5,M,Oxidation/19,C,Carbamidomethyl|	16532608 
DPEIEMSGGLVNGSSVTVSCK	3|1/19,C,Carbamidomethyl|	16536575 
DPEIEMSGGLVNGSSVTVSCK	3|2/5,M,Oxidation/19,C,Carbamidomethyl|	16542229 
DPEITNLINSTR	2|0|	16566548 
DPEKNDSEPGSQR	2|0|	16575407 
DPENYTSLLVTWERPR	3|0|	16585520 
DPEQFHTDNLLK	2|0|	111108629 
DPEQFHTDNLLK	3|0|	111113916 
DPEVSYFVK	2|0|	100126926 
DPFLINLR	2|0|	48411381 
DPFYTMGTPIK	2|0|	111513215 
DPFYTMGTPIK	2|1/5,M,Oxidation|	111517419 
DPGAAVPGAANASAQQPR	2|0|	16594193 
DPGIEPLVQGGNTNNIK	2|0|	35548844 
DPGIPGDSR	2|0|	35540414 
DPGLTHAAVALQAPPSLESFSFCR	3|1/22,C,Carbamidomethyl|	6624668 
DPHGAELEQVGSALACLLAR	2|1/15,C,Carbamidomethyl|	100194134 
DPHGAELEQVGSALACLLAR	3|1/15,C,Carbamidomethyl|	100199291 
DPIVNGTQEHTK	2|0|	16601654 
DPLEAPFNDGVSSQVYNITLHDR	3|0|	48254192 
DPLGVGSLLMKR	3|0|	63747829 
DPLGVGSLLMKR	3|1/9,M,Oxidation|	63752385 
DPLNGQAVPANGTYEFGY	2|0|	16607365 
DPLNGQAVPANGTYEFGYQMH	2|0|	16614702 
DPLNGQAVPANGTYEFGYQMH	2|1/19,M,Oxidation|	16619655 
DPLNGQAVPANGTYEFGYQMH	3|0|	16623152 
DPLNGQAVPANGTYEFGYQMH	3|1/19,M,Oxidation|	16627291 
DPLNNCSTVCAK	2|2/5,C,Carbamidomethyl/9,C,Carbamidomethyl|	78980288 
DPNSGFVFNLNPLNSSQGYNVSGIGK	2|0|	16646784 
DPNSGFVFNLNPLNSSQGYNVSGIGK	3|0|	16650076 
DPPEVTVFPK	2|0|	16660062 
DPPSEPSPLEAEFQR	2|0|	16669233 
DPQGWVAGNLSAR	2|0|	16679208 
DPQLQGIWFFNGTEIAH	2|0|	16688831 
DPQTEKESVVELSNNYPYDSHGWLR	3|0|	121981814 
DPQTEKESVVELSNNYPYDSHGWLR	4|0|	121989028 
DPRLTVFALQPNTVN	2|0|	90875610 
DPRQPNPEGKK	3|0|	90843319 
DPRYYATSANVDQNHTLDPFMK	3|0|	111034943 
DPRYYATSANVDQNHTLDPFMK	3|1/20,M,Oxidation|	111039876 
DPRYYATSANVDQNHTLDPFMK	4|0|	111044448 
DPRYYATSANVDQNHTLDPFMK	4|1/20,M,Oxidation|	111049900 
DPSEELR	2|0|	100073292 
DPSLNSNQSEVIR	2|0|	48489270 
DPSTLNCSGH	2|1/6,C,Carbamidomethyl|	35460215 
DPSVSYTNATGNFK	2|0|	79098745 
DPTASTATQNAAEFR	2|0|	6856719 
DPTGPQTMGCQNSR	2|1/9,C,Carbamidomethyl|	100236738 
DPTGPQTMGCQNSR	2|2/7,M,Oxidation/9,C,Carbamidomethyl|	100241144 
DPTLPNPWEPTVESNGF	2|0|	35861234 
DPTLTVNNGSR	2|0|	35821989 
DPTSVALVNLR	2|0|	64027110 
DPTVLDAGELANR	2|0|	16697042 
DPTVVAVSHDK	2|0|	122073106 
DPTVVAVSHDK	3|0|	122079901 
DPVNSTGNGTVKYSSCL	2|1/15,C,Carbamidomethyl|	100502969 
DPVNTAGAFYGLK	2|0|	35805037 
DPVQEAWAEDVDLR	2|0|	16705189 
DPWEEGREPAIQTNYWR	2|0|	7270891 
DPWEEGREPAIQTNYWR	3|0|	7275491 
DPYCAWSVNTSR	2|1/3,C,Carbamidomethyl|	16712236 
DPYGVTVQNNVQNAK	2|0|	131348426 
DPYHVWYQGNASLGGH	3|0|	16721707 
DPYHVWYQGNASLGGHLTH	3|0|	16731478 
DPYHVWYQGNASLGGHLTH	4|0|	16735803 
DQAGNCTEPVSLAPPAR	2|1/5,C,Carbamidomethyl|	16754496 
DQAGNCTEPVSLAPPARPR	3|1/5,C,Carbamidomethyl|	16762851 
DQANVAGAGEVTVELPLQTR	2|0|	122177578 
DQCDKCREILSVDCSTNNPSQAK	3|3/2,C,Carbamidomethyl/5,C,Carbamidomethyl/13,C,Carbamidomethyl|	16773272 
DQCIVDDITYNVNDTFHK	2|1/2,C,Carbamidomethyl|	16782853 
DQCIVDDITYNVNDTFHK	3|1/2,C,Carbamidomethyl|	16786362 
DQCIVDDITYNVNDTFHKR	4|1/2,C,Carbamidomethyl|CID	16799127 
DQEQQVDLWHALPNGTPR	2|0|	125983047 
DQETQLTTADSFVNATGYPLAGVR	2|0|	5056498 
DQETQLTTADSFVNATGYPLAGVR	3|0|	5060633 
DQEYAKIQAK	2|0|CID	51336446 
DQEYAKIQAK	3|0|CID	51342579 
DQEYCVCEMPCNLTR	2|3/4,C,Carbamidomethyl/6,C,Carbamidomethyl/10,C,Carbamidomethyl|	16805978 
DQEYCVCEMPCNLTR	2|4/4,C,Carbamidomethyl/6,C,Carbamidomethyl/8,M,Oxidation/10,C,Carbamidomethyl|	16813165 
DQGHLLLNSYADYNTR	3|0|	96713257 
DQGLQANLTRQIEVVDAIEEDSER	3|0|	105239447 
DQGLQANLTRQIEVVDAIEEDSER	4|0|	105242708 
DQGPTNSSCHLKCR	3|2/8,C,Carbamidomethyl/12,C,Carbamidomethyl|	96203051 
DQGRVVHSTIVDNLK	3|0|	110867238 
DQGRVVHSTIVDNLK	4|0|	110873065 
DQGSAYANR	2|0|	16834844 
DQGSAYANRTALFPDLLAQGNASLR	3|0|	16845021 
DQGSPALSANVSLR	2|0|	16851771 
DQGYEEPWQHPGEVTNCMSK	3|1/16,C,Carbamidomethyl|	111806802 
DQGYEEPWQHPGEVTNCMSK	3|2/16,C,Carbamidomethyl/17,M,Oxidation|	111814162 
DQHQTGPQLNPR	2|0|	88071880 
DQIAECRSNGDCHTANSVCEPNISK	4|3/5,C,Carbamidomethyl/11,C,Carbamidomethyl/18,C,Carbamidomethyl|	19199329 
DQIEPIPNIR	2|0|	44322378 
DQINSLSPLR	2|0|	48026636 
DQLEYNVEFLSNEGQEGDSK	2|0|	117499801 
DQLEYNVEFLSNEGQEGDSK	3|0|	117505050 
DQLLQPDGAPNAPTGVSLQAAEGTADR	3|0|	108954312 
DQLMTVLANVTH	2|0|	16859548 
DQLMTVLANVTH	2|1/3,M,Oxidation|	16863672 
DQLNFSVPVNLQIMVNK	2|0|	50001839 
DQLNFSVPVNLQIMVNK	2|1/13,M,Oxidation|	50005530 
DQLNTLFH	2|0|	77274512 
DQLQQEFHCCGSNNSQDWR	3|2/8,C,Carbamidomethyl/9,C,Carbamidomethyl|	16876187 
DQNEFCTTTYITIR	2|1/5,C,Carbamidomethyl|	44636708 
DQNEFCTTTYITIR	3|1/5,C,Carbamidomethyl|	44642606 
DQNLGNANFQETVSEVPDTA	2|0|CID	23332756 
DQPLELFKVEYLNGCPATLTKQEK	3|1/14,C,Carbamidomethyl|	60444534 
DQQAATDTELLLEEEEK	2|0|	111671235 
DQQDWTLASVQDGVGQVPTYTGHWGTNSLDR	3|0|	87262241 
DQQLGPALSVVSSGSQSLHNTLDSPLPSQQNSFR	3|0|	103282289 
DQQLGPALSVVSSGSQSLHNTLDSPLPSQQNSFR	4|0|	103286236 
DQSALNDSSIQCCWGAFTSSTIWDPPSGCPAGR	3|3/11,C,Carbamidomethyl/12,C,Carbamidomethyl/28,C,Carbamidomethyl|	712966 
DQSEGTLFGWDR	2|0|	23583195 
DQSQAGLDR	2|0|	87241782 
DQSVALTRHTNLVYPN	2|0|	127465035 
DQSVALTRHTNLVYPN	3|0|CID	127468713 
DQSVATTTVK	2|0|	102439408 
DQTENLITTPR	2|0|	106205760 
DQTNYSANFDIISDALR	2|0|	112277111 
DQTVEDNAETSNVF	2|0|CID	23309713 
DQVAFGVSMVEDFF	2|0|	26466491 
DQVAFGVSMVEDFF	2|1/8,M,Oxidation|	26470738 
DQVANSAFVER	2|0|	16886642 
DQVETDVR	2|0|	105227012 
DQVGSGYGGRQYATGMEYCHNDPLSR	4|1/18,C,Carbamidomethyl|	39300135 
DQVGSGYGGRQYATGMEYCHNDPLSR	4|2/15,M,Oxidation/18,C,Carbamidomethyl|	39305159 
DQVNCSGAEAYL	2|1/4,C,Carbamidomethyl|	16894399 
DQVNCSGAEAYLWDCPGLPGQHYCGHK	4|3/4,C,Carbamidomethyl/14,C,Carbamidomethyl/23,C,Carbamidomethyl|	16902876 
DQVNFTYYICK	2|1/9,C,Carbamidomethyl|	132308902 
DQVSNDSVTVCR	2|1/10,C,Carbamidomethyl|	124549199 
DRGAAHSLEPGKENLPGDPTSNATSR	4|0|	16914139 
DRLGALGEIQEPGMQ	2|0|	60938896 
DRLGALGEIQEPGMQ	2|1/13,M,Oxidation|	60945672 
DRNLTNCSSV	2|1/6,C,Carbamidomethyl|	16923960 
DRNLTNCSSVMLPSNDDR	2|1/6,C,Carbamidomethyl|	16930794 
DRNLTNCSSVMLPSNDDR	2|2/6,C,Carbamidomethyl/10,M,Oxidation|	16935907 
DRNLTNCSSVMLPSNDDR	3|1/6,C,Carbamidomethyl|	16940430 
DRNLTNCSSVMLPSNDDR	3|2/6,C,Carbamidomethyl/10,M,Oxidation|	16947670 
DRNSSDETFLK	2|0|	16979064 
DRNSSDETFLK	3|0|	16982004 
DRNTTNVEYESILK	2|0|	94137836 
DRPNDSYCYNSAK	2|1/7,C,Carbamidomethyl|	16991474 
DRQNISTVQVER	2|0|	118548353 
DRQNISTVQVER	3|0|	118553862 
DRRPAVMCR	3|1/7,C,Carbamidomethyl|	89632701 
DRRPAVMCR	3|2/6,M,Oxidation/7,C,Carbamidomethyl|	89637362 
DRTNQTGVEPCYGDK	2|1/10,C,Carbamidomethyl|	17004679 
DRTNQTGVEPCYGDK	3|1/10,C,Carbamidomethyl|	17009416 
DRTNQTGVEPCYGDKDK	3|1/10,C,Carbamidomethyl|	17022267 
DRVTELAHCETYLLQNRR	4|1/8,C,Carbamidomethyl|	111862490 
DSAHGFLK	2|0|	17032176 
DSANSVNPVKSEYYLTLIQREDNSDLYR	3|0|	103168530 
DSANSVNPVKSEYYLTLIQREDNSDLYR	4|0|	103173249 
DSAQNSVIIVDKNGR	3|0|	17040988 
DSATEVTGHR	2|0|	17053627 
DSATEVTGHR	3|0|	17059200 
DSCESNHNITCK	2|2/2,C,Carbamidomethyl/10,C,Carbamidomethyl|	17074866 
DSCESNHNITCK	3|2/2,C,Carbamidomethyl/10,C,Carbamidomethyl|	17079246 
DSCNDSFR	2|1/2,C,Carbamidomethyl|	17090772 
DSDNEGEWR	2|0|	19397511 
DSDNVYPR	2|0|	130628972 
DSDTENAISYQR	2|0|	110369528 
DSDVGPVSIVKATIVISQV	2|0|	50037959 
DSEAFCHANCSGPAPAAK	3|2/5,C,Carbamidomethyl/9,C,Carbamidomethyl|	17099543 
DSEAFCHANCSGPAPAAKPDPDGGR	3|2/5,C,Carbamidomethyl/9,C,Carbamidomethyl|	17108888 
DSEAFCHANCSGPAPAAKPDPDGGR	4|2/5,C,Carbamidomethyl/9,C,Carbamidomethyl|	17112451 
DSEDKALMNGSESR	2|0|	17125130 
DSEDKALMNGSESR	2|1/7,M,Oxidation|	17130103 
DSEERNCTDIDECR	2|2/6,C,Carbamidomethyl/12,C,Carbamidomethyl|CID	17145270 
DSEERNCTDIDECR	3|2/6,C,Carbamidomethyl/12,C,Carbamidomethyl|CID	17150146 
DSEQNQCCQLSWFNGHR	3|2/6,C,Carbamidomethyl/7,C,Carbamidomethyl|	64939157 
DSETTLYSFNNINFNVR	2|0|	99565030 
DSETTLYSFNNINFNVR	3|0|	99568888 
DSFLTVLMNFIK	2|0|	50743510 
DSFLTVLMNFIK	2|1/7,M,Oxidation|	50747016 
DSFSVFDSTQTNQK	2|0|	29237960 
DSGAPAHLESNATVR	2|0|	17165832 
DSGAPAHLESNATVR	3|0|	17168401 
DSGKPPMTNITDLR	2|0|	17179990 
DSGKPPMTNITDLR	2|1/6,M,Oxidation|	17184235 
DSGNLTYSHITSHRDK	3|0|	33976401 
DSGPNLLLQAFALAR	2|0|	4062253 
DSGYYNCTATNNVGNPAK	2|1/6,C,Carbamidomethyl|	17197088 
DSHCWNILDSTPR	2|1/3,C,Carbamidomethyl|	80087407 
DSHCWNILDSTPR	3|1/3,C,Carbamidomethyl|	80091780 
DSHNSFHFSR	2|0|	74603506 
DSHSTQQNIEGR	2|0|	79366496 
DSIDLNELR	2|0|	44432526 
DSILGHQNER	2|0|CID	58901122 
DSITGSGLENATISVAGINHNITTGR	2|0|	17205993 
DSITGSGLENATISVAGINHNITTGR	3|0|	17210430 
DSIVANPVQGGGLTK	2|0|	50673757 
DSIVRSSNEGTVLY	2|0|	123406082 
DSKGTEDALMINS	2|0|	50191706 
DSKGTEDALMINS	2|1/9,M,Oxidation|	50196567 
DSKLTSDFVGTFNRGDPIYASATK	3|0|	36462482 
DSKPSVNVETHQR	3|0|	43100554 
DSLFINGYAPQNLSIR	2|0|	17223293 
DSLGAPAKLGAVPEVNVK	3|0|	52650304 
DSLGTYR	2|0|	129026653 
DSLIFLVDASK	2|0|	17231454 
DSLITSGNFLHVALLASNSPGNR	3|0|	58959958 
DSLLQDGEFSMDLR	2|0|	17239533 
DSLLQDGEFSMDLR	2|1/10,M,Oxidation|	17245383 
DSLLTIGSNISGSEEQEIR	2|0|CID	66152627 
DSLNCATATSVCFIDK	2|2/4,C,Carbamidomethyl/11,C,Carbamidomethyl|	104702843 
DSLNCATATSVCFIDK	3|2/4,C,Carbamidomethyl/11,C,Carbamidomethyl|	104711303 
DSLNQSLSQDLT	2|0|	17263677 
DSLNSSHPISSS	2|0|	17272668 
DSLNSSRPISK	2|0|	17285907 
DSLQAEGSLLNLR	2|0|	30195354 
DSLSINATNIK	2|0|	17293800 
DSLSTCESSCPVNFK	2|2/5,C,Carbamidomethyl/9,C,Carbamidomethyl|	98043809 
DSNISRIELNK	2|0|	90595539 
DSNLTGITTIAFH	2|0|	31600701 
DSNQTVEKY	2|0|	122485002 
DSNSAEIFVPR	2|0|	99329892 
DSNTTNNTWVLNH	2|0|	113042527 
DSPEDFVYQFK	2|0|	17302723 
DSPLVLQSDRNVTVNAR	2|0|	17311074 
DSPLVLQSDRNVTVNAR	3|0|	17314657 
DSPSVWAAVPGK	2|0|	17327230 
DSPTPATDHAGQFARATNAEANFSERCL	3|1/26,C,Carbamidomethyl|	422817 
DSPVLPVTLQCNLTSSSH	2|1/10,C,Carbamidomethyl|	17335492 
DSPVLPVTLQCNLTSSSH	3|1/10,C,Carbamidomethyl|	17340968 
DSPVLPVTLQCNLTSSSHTL	2|1/10,C,Carbamidomethyl|	17355836 
DSPVLPVTLQCNLTSSSHTLTY	2|1/10,C,Carbamidomethyl|	17364459 
DSPVLPVTLQCNLTSSSHTLTYSYWTK	3|1/10,C,Carbamidomethyl|	17373032 
DSPYEWSNSSDP	2|0|CID	17380533 
DSQDPYCGWCVVEGR	2|2/6,C,Carbamidomethyl/9,C,Carbamidomethyl|	17386384 
DSQGQQVADTNIWENPSR	2|0|	50069723 
DSQGQQVADTNIWENPSR	3|0|	50073577 
DSQTNVSQSK	2|0|	17396074 
DSSCVNATACR	2|2/3,C,Carbamidomethyl/9,C,Carbamidomethyl|	17404429 
DSSDEEGVGDEDIK	2|0|	44530208 
DSSESIGYTNFTLEK	2|0|CID	17411844 
DSSGNETHFTGNEVGFFK	3|0|	17425105 
DSSGNETHFTGNEVGFFKPISCR	3|1/21,C,Carbamidomethyl|	17434428 
DSSGTESNVMK	2|0|	34509200 
DSSGTESNVMK	2|1/9,M,Oxidation|	34514777 
DSSLNYTLPNK	2|0|	81995609 
DSSLSWLNASWFR	2|0|	17443529 
DSSNDTVQPDSIIEK	2|0|	17454068 
DSSPQAAEECCNLQK	2|2/9,C,Carbamidomethyl/10,C,Carbamidomethyl|	64388309 
DSSSASVCNVTK	2|1/7,C,Carbamidomethyl|CID	94217844 
DSTCSTSKDCF	2|2/3,C,Carbamidomethyl/9,C,Carbamidomethyl|	112507183 
DSTFDAYGFEVR	2|0|	106996431 
DSTFSDMQNSLLK	2|0|	94126280 
DSTFSDMQNSLLK	2|1/6,M,Oxidation|	94129915 
DSTHIIPGENPFNSSLVSLIR	2|0|	17461745 
DSTHIIPGENPFNSSLVSLIR	3|0|	17466040 
DSTIGNCEGVELCGNANPCVGTDCK	2|4/6,C,Carbamidomethyl/12,C,Carbamidomethyl/18,C,Carbamidomethyl/23,C,Carbamidomethyl|CID	46674900 
DSTIGNCEGVELCGNANPCVGTDCK	3|4/6,C,Carbamidomethyl/12,C,Carbamidomethyl/18,C,Carbamidomethyl/23,C,Carbamidomethyl|	46679128 
DSTLDCPSSVK	2|1/5,C,Carbamidomethyl|	66143370 
DSTLIMQLLR	2|0|	17479483 
DSTLIMQLLR	2|1/5,M,Oxidation|	17484125 
DSTSDLNSVVIAPK	2|0|	8707877 
DSTTFSSPNGFK	2|0|	106468392 
DSTVNTISPNDGALTVGSR	2|0|	46769163 
DSVDFSLADAINTEFK	2|0|CID	17497237 
DSVEQNQIVTINLSNK	2|0|	23040431 
DSVFYTGSANK	2|0|	124389950 
DSVINLSESVEDGPK	2|0|	17507376 
DSVNLTCSTNDTGISIR	2|1/6,C,Carbamidomethyl|	17515067 
DSVNNWIANTTLLHNVGTK	2|0|	113078925 
DSVNNWIANTTLLHNVGTK	3|0|	113083757 
DSYLTLDEPMNNITTSLGQTAELHCK	3|1/24,C,Carbamidomethyl|	17524073 
DSYLTLDEPMNNITTSLGQTAELHCK	3|2/9,M,Oxidation/24,C,Carbamidomethyl|	17528713 
DSYVGDEAQSK	2|0|	17543085 
DSYVGDEAQSKR	2|0|	17553144 
DTALWTLNLVK	2|0|	67977332 
DTASDYNMSSR	2|0|	127510262 
DTASDYNMSSR	2|1/7,M,Oxidation|	127514229 
DTAVEGEEIEVN	2|0|	17560698 
DTAVEGEEIEVNCTAM	2|1/12,C,Carbamidomethyl|	17574533 
DTAVEGEEIEVNCTAM	2|2/12,C,Carbamidomethyl/15,M,Oxidation|	17578481 
DTAVEGEEIEVNCTAMASK	2|1/12,C,Carbamidomethyl|	17590470 
DTAVEGEEIEVNCTAMASK	2|2/12,C,Carbamidomethyl/15,M,Oxidation|	17594669 
DTAVEGEEIEVNCTAMASK	3|1/12,C,Carbamidomethyl|	17599511 
DTAVEGEEIEVNCTAMASK	3|2/12,C,Carbamidomethyl/15,M,Oxidation|	17605441 
DTAVEGEEIEVNCTAMASKPATTIR	2|1/12,C,Carbamidomethyl|	17630136 
DTAVEGEEIEVNCTAMASKPATTIR	2|2/12,C,Carbamidomethyl/15,M,Oxidation|	17634184 
DTAVEGEEIEVNCTAMASKPATTIR	3|1/12,C,Carbamidomethyl|	17638257 
DTAVEGEEIEVNCTAMASKPATTIR	3|2/12,C,Carbamidomethyl/15,M,Oxidation|	17642697 
DTAVEGEEIEVNCTAMASKPATTIR	4|1/12,C,Carbamidomethyl|	17646623 
DTAVEGEEIEVNCTAMASKPATTIR	4|2/12,C,Carbamidomethyl/15,M,Oxidation|	17651547 
DTAVGLNHTAEPSLQTLER	2|0|	17683066 
DTAVGLNHTAEPSLQTLER	3|0|	17687352 
DTCCDIWLSSGNGSAPPSTCPQGR	2|3/2,C,Carbamidomethyl/3,C,Carbamidomethyl/19,C,Carbamidomethyl|	64199160 
DTCCDIWLSSGNGSAPPSTCPQGR	3|3/2,C,Carbamidomethyl/3,C,Carbamidomethyl/19,C,Carbamidomethyl|	64206047 
DTCDNIALNIR	2|1/2,C,Carbamidomethyl|	46697453 
DTCGPAELPGEANCTYFK	2|2/2,C,Carbamidomethyl/13,C,Carbamidomethyl|	17700690 
DTCLVAFVTSCDTPSTSSSLNK	2|2/2,C,Carbamidomethyl/10,C,Carbamidomethyl|	105212919 
DTCLVAFVTSCDTPSTSSSLNK	3|2/2,C,Carbamidomethyl/10,C,Carbamidomethyl|	105217231 
DTCTQECSYFNITK	2|2/2,C,Carbamidomethyl/6,C,Carbamidomethyl|	17709149 
DTCTQECSYFNITK	3|2/2,C,Carbamidomethyl/6,C,Carbamidomethyl|	17714805 
DTCTQECSYFNITKVESR	3|2/2,C,Carbamidomethyl/6,C,Carbamidomethyl|	17729989 
DTDKSSTYTLR	2|0|	17739238 
DTFTLERNYYIETTPSSEENDTPFAEAR	3|0|	101267265 
DTGELNVTSILDR	2|0|	17748202 
DTGELNVTSILDREETPF	2|0|	17756087 
DTGFFHVVTLANENSQ	2|0|	20309829 
DTGHLPAHQNSLAAPLYFR	3|0|	4079220 
DTGKDAVNCTYK	2|1/8,C,Carbamidomethyl|	17762756 
DTGLSQLYGGDQYNYMGGCEWAPHSR	3|1/18,C,Carbamidomethyl|	39567938 
DTGLSQLYGGDQYNYMGGCEWAPHSR	3|2/15,M,Oxidation/18,C,Carbamidomethyl|	39574086 
DTGNYSCHVEEWLPSPQK	2|1/6,C,Carbamidomethyl|	17771069 
DTGNYSCHVEEWLPSPQK	3|1/6,C,Carbamidomethyl|	17775353 
DTGTNDEAPNDFTK	2|0|	80553137 
DTGYAGLSILISYTASLVSNPK	2|0|	33355464 
DTGYAGLSILISYTASLVSNPK	3|0|	33362203 
DTHEYRNESR	2|0|	17788985 
DTHVIVPTLHHHSETR	4|0|	108090638 
DTIAANLSDTEFYGAK	2|0|	17797252 
DTIMGMGEAEK	2|0|	30652882 
DTIMGMGEAEK	2|1/3,M,Oxidation|	30657311 
DTIMGMGEAEK	2|1/5,M,Oxidation|	30661764 
DTIMGMGEAEK	2|2/3,M,Oxidation/5,M,Oxidation|	30666217 
DTINTPQWELTVGDHK	3|0|	67950025 
DTLAVAVENGTGTDR	2|0|	17805607 
DTLCTNLTGTLLPSR	2|1/3,C,Carbamidomethyl|	17814294 
DTLEDGFVPINIKVSYV	2|0|	51546926 
DTLESTLWNQNPVASWLSGPR	2|0|	126011258 
DTLESTLWNQNPVASWLSGPR	3|0|	126017536 
DTLGLNTSVCLVGGATAR	2|1/9,C,Carbamidomethyl|	63327535 
DTLMISR	2|0|	17822783 
DTLMISR	2|1/3,M,Oxidation|	17827097 
DTLSNSTLTEFVK	2|0|CID	17839552 
DTLSTVPPMINDKGTR	3|0|CID	123729760 
DTLSTVPPMINDKGTR	3|1/8,M,Oxidation|CID	123734350 
DTLWCNDNYTWK	2|1/4,C,Carbamidomethyl|	67985457 
DTMLNFSQIINR	2|0|CID	110519886 
DTMLNFSQIINR	2|1/2,M,Oxidation|CID	110523488 
DTMNEGLFR	2|0|	20725791 
DTMNEGLFR	2|1/2,M,Oxidation|	20729968 
DTNATGVTK	2|0|	104021060 
DTNGNVEEWGGESALVGVPVDSVHSLALNK	3|0|	5925102 
DTNGSQFFITTVK	2|0|	17846603 
DTNHSMVLNTTDAR	2|0|	8246890 
DTNHSMVLNTTDAR	2|1/5,M,Oxidation|	8251621 
DTNITELPVQTVLQK	2|0|	122155022 
DTNPHLAREEE	2|0|	90383471 
DTNPTYGLALIDTEIGPR	2|0|	21773952 
DTNTAFEGLK	2|0|	66935443 
DTNYHNLQFSQEDSQVLHQLTFLK	3|0|	64915642 
DTNYHNLQFSQEDSQVLHQLTFLK	4|0|	64920303 
DTPLIIDNGVATNTVR	2|0|	47959067 
DTQEKNAEEVVEVGHCR	3|1/15,C,Carbamidomethyl|	1408750 
DTQEKNAEEVVEVGHCR	4|1/15,C,Carbamidomethyl|	1412758 
DTQFKFYSASYNTTKGK	3|0|	54372585 
DTQNITYR	2|0|	17853814 
DTQSGSLLFIGR	2|0|	17863213 
DTSATWFVTTNECEVCFCK	2|3/12,C,Carbamidomethyl/15,C,Carbamidomethyl/17,C,Carbamidomethyl|	26168990 
DTSEGVNQDTFGR	2|0|	17877012 
DTSSISNNR	2|0|	78403071 
DTSTAMYPIGGGR	2|0|	96060746 
DTSTAMYPIGGGR	2|1/5,M,Oxidation|	96065079 
DTTEEENTTCEKNR	2|1/9,C,Carbamidomethyl|	24563183 
DTTEEENTTCEKNR	3|1/9,C,Carbamidomethyl|	24567646 
DTTEIDKTCESR	2|1/8,C,Carbamidomethyl|	105394089 
DTTETNLTGK	2|0|CID	112816188 
DTTGLQPILNQFTPANISR	2|0|	17886294 
DTTIDAENTPKN	2|0|	48094401 
DTTLWNIGPVPLVNNVR	2|0|	81558558 
DTTNSTTSAAISCNPK	2|1/12,C,Carbamidomethyl|	102278452 
DTTTLVNYFFR	2|0|	74667053 
DTTVLVSPSSILEEGSSVNMTCLSQGFPAPK	2|1/21,C,Carbamidomethyl|	17895041 
DTTVLVSPSSILEEGSSVNMTCLSQGFPAPK	2|2/19,M,Oxidation/21,C,Carbamidomethyl|	17897321 
DTTVLVSPSSILEEGSSVNMTCLSQGFPAPK	3|1/21,C,Carbamidomethyl|	17902088 
DTTVLVSPSSILEEGSSVNMTCLSQGFPAPK	3|2/19,M,Oxidation/21,C,Carbamidomethyl|	17905396 
DTTYSTWCNCGYR	2|2/7,C,Carbamidomethyl/9,C,Carbamidomethyl|	94226307 
DTVATSTCLASSFLPACFNLYNHQGK	3|2/7,C,Carbamidomethyl/16,C,Carbamidomethyl|	92851569 
DTVNAGEQFKVLR	2|0|	117839040 
DTWGLSDEHFQPRPEAVQFFNVTTLQK	3|0|	17920831 
DTWGLSDEHFQPRPEAVQFFNVTTLQK	4|0|	17924765 
DTYLELPREFLQATLQGSPELNQ	2|0|	106028298 
DTYLELPREFLQATLQGSPELNQ	3|0|	106034241 
DTYSLGNVVSDCDWSTFIDPPGPK	2|1/11,C,Carbamidomethyl|	32131954 
DTYSLGNVVSDCDWSTFIDPPGPK	3|1/11,C,Carbamidomethyl|	32135735 
DTYSSHNK	2|0|	129253059 
DVAALQPLNESCVATQPPGPFNTL	3|1/11,C,Carbamidomethyl|	113323986 
DVAELQLNHTGPQQDPR	2|0|	17941581 
DVAELQLNHTGPQQDPR	3|0|	17945772 
DVAGLSQELLNTSASLSR	2|0|	17959993 
DVCAANGSGGDEGPDPDLICR	2|2/2,C,Carbamidomethyl/19,C,Carbamidomethyl|	17966222 
DVCAANGSGGDEGPDPDLICR	3|2/2,C,Carbamidomethyl/19,C,Carbamidomethyl|	17971668 
DVCTGTITISINK	2|1/2,C,Carbamidomethyl|	46147663 
DVDECALGTHNCSEAETCHNIQGSFR	4|3/4,C,Carbamidomethyl/11,C,Carbamidomethyl/17,C,Carbamidomethyl|	17985732 
DVDGAYMTK	2|0|	18000439 
DVDGAYMTK	2|1/6,M,Oxidation|	18007154 
DVDLGANVSYR	2|0|	18027879 
DVDQASVIAYK	2|0|	43974746 
DVECGEGHFCHDNQTCCR	3|4/3,C,Carbamidomethyl/9,C,Carbamidomethyl/15,C,Carbamidomethyl/16,C,Carbamidomethyl|	18036086 
DVECGEGHFCHDNQTCCR	4|4/3,C,Carbamidomethyl/9,C,Carbamidomethyl/15,C,Carbamidomethyl/16,C,Carbamidomethyl|	18040412 
DVEEEGEVVAK	2|0|	115482260 
DVESVNNEKPK	2|0|	121124300 
DVETVNVEGGSK	2|0|	117552169 
DVFAIGDVMEPYVPMCLGAGKSSPPDSR	3|1/15,C,Carbamidomethyl|	95573521 
DVFAIGDVMEPYVPMCLGAGKSSPPDSR	3|2/14,M,Oxidation/15,C,Carbamidomethyl|	95578410 
DVFAIGDVMEPYVPMCLGAGKSSPPDSR	3|2/8,M,Oxidation/15,C,Carbamidomethyl|	95583324 
DVFAIGDVMEPYVPMCLGAGKSSPPDSR	3|3/8,M,Oxidation/14,M,Oxidation/15,C,Carbamidomethyl|	95588237 
DVFGWGNLTCPICK	2|2/9,C,Carbamidomethyl/12,C,Carbamidomethyl|	18055054 
DVGEHNSNYSLR	2|0|	121054803 
DVGMGTLIYYK	2|0|	109127202 
DVGMGTLIYYK	2|1/3,M,Oxidation|	109131452 
DVGSSEPSLDNIQASFR	2|0|	9457228 
DVGTNSASHK	2|0|	42039707 
DVGTTSGVVPVVTVQGFLNK	2|0|	36431128 
DVHMKGEYFVNVTTR	3|0|	18063545 
DVHMKGEYFVNVTTR	3|1/3,M,Oxidation|	18069161 
DVIGGEDR	2|0|	45315007 
DVIQVSHVLNDTHMK	2|0|	18086127 
DVIQVSHVLNDTHMK	2|1/13,M,Oxidation|	18090401 
DVIQVSHVLNDTHMK	3|0|	18094725 
DVIQVSHVLNDTHMK	3|1/13,M,Oxidation|	18099701 
DVKIQWYKDSLLLDK	3|0|	18127434 
DVLAVLSVPESAFATDFK	2|0|	98779804 
DVLGCPLTNAF	2|1/4,C,Carbamidomethyl|	77424380 
DVLHAVVYLTVGGDEESR	2|0|	32935204 
DVLHAVVYLTVGGDEESR	3|0|	32941323 
DVLNTILNNR	2|0|	119655021 
DVLPYTTADNQFEK	2|0|CID	105285784 
DVLQSVDMNQMSR	2|0|	79415968 
DVLQSVDMNQMSR	2|1/10,M,Oxidation|	79422526 
DVLQSVDMNQMSR	2|1/7,M,Oxidation|	79429109 
DVLQSVDMNQMSR	2|2/7,M,Oxidation/10,M,Oxidation|	79435691 
DVMQGTDEHVVCK	2|1/11,C,Carbamidomethyl|	18137338 
DVMQGTDEHVVCK	2|2/2,M,Oxidation/11,C,Carbamidomethyl|	18141426 
DVMQVANTTMSSR	2|0|	18154336 
DVMQVANTTMSSR	2|1/2,M,Oxidation|	18157777 
DVMQVANTTMSSR	2|1/9,M,Oxidation|	18162040 
DVMQVANTTMSSR	2|2/2,M,Oxidation/9,M,Oxidation|	18166248 
DVNANTIQNAMLANK	2|0|	337294 
DVNANTIQNAMLANK	2|1/10,M,Oxidation|	341542 
DVNCSVMGPQEK	2|1/3,C,Carbamidomethyl|	18190422 
DVNCSVMGPQEK	2|2/3,C,Carbamidomethyl/6,M,Oxidation|	18197062 
DVNFTLDGYVQR	2|0|	18211662 
DVNLSANVAYCK	2|1/10,C,Carbamidomethyl|	115590420 
DVNNVNSALLSIPTGR	2|0|	66728223 
DVNPLWSSQTSPR	2|0|	101876494 
DVNPVNSSSTPLDEIFRWLVPIITYR	3|0|CID	60653587 
DVNVLTEMR	2|0|	77564878 
DVNVLTEMR	2|1/7,M,Oxidation|	77571433 
DVNYLLQK	2|0|	131373658 
DVNYTQIVVDR	2|0|	18222325 
DVPTGSKTLLLNWNQQ	2|0|	98437256 
DVQALNNPLDSGGLLLTVH	2|0|	120821078 
DVQALNNPLDSGGLLLTVH	3|0|	120824753 
DVQICHLDASDSSQNVTCAAWWQPGR	3|2/4,C,Carbamidomethyl/17,C,Carbamidomethyl|	5831498 
DVQKVDAILFVQWHLR	3|0|	44341081 
DVQKVDAILFVQWHLR	4|0|	44348382 
DVQNPQEVMMNSSNIQVK	2|0|CID	18232488 
DVQNPQEVMMNSSNIQVK	2|1/8,M,Oxidation|CID	18235092 
DVQNPQEVMMNSSNIQVK	2|1/9,M,Oxidation|CID	18237720 
DVQNPQEVMMNSSNIQVK	2|2/8,M,Oxidation/9,M,Oxidation|CID	18241460 
DVQNPQEVMMNSSNIQVK	3|0|CID	18245224 
DVQNPQEVMMNSSNIQVK	3|1/8,M,Oxidation|CID	18252479 
DVQNPQEVMMNSSNIQVK	3|1/9,M,Oxidation|CID	18259758 
DVQNPQEVMMNSSNIQVK	3|2/8,M,Oxidation/9,M,Oxidation|CID	18267037 
DVQTPLNTPLLDVLNHITLQNTR	3|0|	66892341 
DVRAGDGTELSIQLHSKNIQTTET	3|0|	49866419 
DVRRFDVPSNAAFYYNTINSG	3|0|	103700405 
DVSANFVDCITNVDQPA	2|1/8,C,Carbamidomethyl|	116215093 
DVSDNSYPR	2|0|	103680376 
DVSGNNSNTVVR	2|0|	124269335 
DVSNHLSPEASVR	2|0|	115830589 
DVSNHLSPEASVR	3|0|	115837573 
DVSTVLVRNAQNR	2|0|	119752011 
DVSVQFLNQDTTAEENPN	2|0|	23321793 
DVSVQFLNQDTTAEENPN	3|0|CID	23325782 
DVSVVCNGTNR	2|1/5,C,Carbamidomethyl|	125016634 
DVTALNVSTLK	2|0|	18316472 
DVTENKLGEFSNQHFSPVK	3|0|	25773601 
DVTPVKGMVDEEMAR	3|0|	115051673 
DVTPVKGMVDEEMAR	3|1/12,M,Oxidation|	115056341 
DVTPVKGMVDEEMAR	3|1/7,M,Oxidation|	115061034 
DVTPVKGMVDEEMAR	3|2/7,M,Oxidation/12,M,Oxidation|	115065726 
DVTVIEGEVATISCQVNK	2|1/13,C,Carbamidomethyl|	18323445 
DVTVIEGEVATISCQVNK	3|1/13,C,Carbamidomethyl|	18327382 
DVTVIEGEVATISCQVNKSDDSVIQLLNPNR	3|1/13,C,Carbamidomethyl|	18341695 
DVVAHSER	2|0|	7803398 
DVVEDVSVVVSSAPTHVSTTGTK	3|0|	124245471 
DVVLTHPSLVGEIQVKAAK	3|0|	8741201 
DVVNVGTHSIIGIHK	2|0|	107635461 
DVVNVGTHSIIGIHK	3|0|	107641208 
DVVSFYDER	2|0|	25872245 
DVVTAAGDMLKDNATEEEILVYLEK	3|0|	18347412 
DVVTAAGDMLKDNATEEEILVYLEK	3|1/8,M,Oxidation|	18351713 
DVWGIEGPIDAAFTR	2|0|	18364734 
DVWRVFHQK	3|0|	125319082 
DVYALMGQNVTLECF	2|1/13,C,Carbamidomethyl|	18378716 
DVYALMGQNVTLECF	2|2/5,M,Oxidation/13,C,Carbamidomethyl|	18382876 
DVYSNLSHLPGAPGGPPAPQGLPYCPER	3|1/24,C,Carbamidomethyl|	18395474 
DVYTNIVVQR	2|0|	121486326 
DWANANVSR	2|0|	18405215 
DWMPNNHSVILIDDFESPQK	3|0|	18414408 
DWMPNNHSVILIDDFESPQK	3|1/2,M,Oxidation|	18417820 
DWSQEGVQANQNDPTR	2|0|	126576259 
DWSQNMYFNCSEDNPSR	2|1/9,C,Carbamidomethyl|	18428174 
DWSQNMYFNCSEDNPSR	2|2/5,M,Oxidation/9,C,Carbamidomethyl|	18433244 
DWSQNMYFNCSEDNPSR	3|1/9,C,Carbamidomethyl|	18437109 
DWSQNMYFNCSEDNPSR	3|2/5,M,Oxidation/9,C,Carbamidomethyl|	18441698 
DWTANIPSAGLCK	2|1/11,C,Carbamidomethyl|	2779627 
DWTSGPPASCPSDR	2|1/9,C,Carbamidomethyl|CID	18465530 
DYAEEENAPWPNFTFSAR	2|0|	152872 
DYCEPGERTYKLSSCVACDQCAR	4|4/2,C,Carbamidomethyl/14,C,Carbamidomethyl/17,C,Carbamidomethyl/20,C,Carbamidomethyl|	54226094 
DYDSEYDPVVQKR	2|0|	103150535 
DYDSEYDPVVQKR	3|0|	103154673 
DYESGDATVR	2|0|	8654939 
DYFMALK	2|0|	25786340 
DYFMALK	2|1/3,M,Oxidation|	25789742 
DYGAPQEATLGANK	2|0|	18471234 
DYGCETGIGTSFNCGR	2|2/3,C,Carbamidomethyl/13,C,Carbamidomethyl|	74219588 
DYGNYDQTNR	2|0|	131157270 
DYGNYTCVASNK	2|1/6,C,Carbamidomethyl|	18480377 
DYGNYTCVATNK	2|1/6,C,Carbamidomethyl|	18488694 
DYGQWWPEEEIR	2|0|	126220143 
DYGSQEDFTQVWNTTMK	2|0|	18497355 
DYGSQEDFTQVWNTTMK	2|1/15,M,Oxidation|	18499664 
DYHLSNVQEK	2|0|	41527875 
DYHSGNSLHSNEIGETYLTR	2|0|	40825921 
DYHSGNSLHSNEIGETYLTR	3|0|	40830164 
DYHSGNSLHSNEIGETYLTR	4|0|	40834416 
DYHTGGEESNTGR	2|0|	34521004 
DYHTLPYPGPK	2|0|	32913616 
DYHTLPYPGPK	3|0|	32919902 
DYHVPFAGQVVEGVR	2|0|	32110480 
DYHVPFAGQVVEGVR	3|0|	32117488 
DYIVVGTDFSQVFR	2|0|	26739283 
DYKPGLANNTIQSILQ	2|0|	18506737 
DYNSSREDSLQDAWDYVQ	2|0|	18514898 
DYNSSREDSLQDAWDYVQAQVK	2|0|	18520823 
DYNSSREDSLQDAWDYVQAQVK	3|0|	18526489 
DYPASTSQDSFEAAGNSTSGSR	2|0|	18541445 
DYQELMNTK	2|0|	18549632 
DYQELMNTK	2|1/5,M,Oxidation|	18556387 
DYQLELESPNYTK	2|0|	23164663 
DYQSGNTYYSGIQIHMEG	2|0|	39776342 
DYQSGNTYYSGIQIHMEG	2|1/15,M,Oxidation|	39781246 
DYSTSEANAK	2|0|	99285096 
DYSWQMGCTQNSSTNGSSTSCLCSHSLAR	3|3/7,C,Carbamidomethyl/20,C,Carbamidomethyl/22,C,Carbamidomethyl|	96504743 
DYSWQMGCTQNSSTNGSSTSCLCSHSLAR	3|4/5,M,Oxidation/7,C,Carbamidomethyl/20,C,Carbamidomethyl/22,C,Carbamidomethyl|	96512143 
DYTAIVREDLESVNLIHK	3|0|	57263016 
DYTAIVREDLESVNLIHK	4|0|	57267580 
DYTGSISVLK	2|0|CID	112647718 
DYTIHGVCNIK	2|1/7,C,Carbamidomethyl|	45795179 
DYTIHGVCNIK	3|1/7,C,Carbamidomethyl|	45801453 
DYTTVLKPSLNFTATVK	2|0|	18577245 
DYVISTHNLVSHL	2|0|	43478083 
DYVMNPPPEKINEYVIGSTLHIK	4|0|	44745416 
DYVMNPPPEKINEYVIGSTLHIK	4|1/3,M,Oxidation|	44751669 
DYVYAIQSYAPVNTIK	2|0|	121475639 
DYYIISTSNGSLEGLDNQEGGVCQTR	3|1/22,C,Carbamidomethyl|	18583736 
DYYLNKTENEK	2|0|	18591175 
DYYLNKTENEK	3|0|	18596273 
DYYPINESLASLPLR	2|0|	18612161 
DYYPINESLASLPLR	3|0|	18615932 
EAAASAPGANAGGVR	2|0|	114856861 
EAACDVVHVMLNGSR	2|1/3,C,Carbamidomethyl|	18629031 
EAACDVVHVMLNGSR	2|2/3,C,Carbamidomethyl/9,M,Oxidation|	18635564 
EAACDVVHVMLNGSR	3|1/3,C,Carbamidomethyl|CID	18642147 
EAACDVVHVMLNGSR	3|2/3,C,Carbamidomethyl/9,M,Oxidation|CID	18646803 
EAADQVIVKTK	2|0|	105833012 
EAADQVIVKTK	3|0|	105838362 
EAALSTALSEK	2|0|	18674049 
EAAPPAAAAESPGSDQGENE	2|0|	144323 
EAAQELLK	2|0|	3943679 
EAAQLCEVLSCLCGATK	2|3/5,C,Carbamidomethyl/10,C,Carbamidomethyl/12,C,Carbamidomethyl|	60579065 
EAASDSHECYVYGVFHPK	2|1/8,C,Carbamidomethyl|	1180239 
EAASDSHECYVYGVFHPK	3|1/8,C,Carbamidomethyl|	1184856 
EAASDSHECYVYGVFHPK	4|1/8,C,Carbamidomethyl|	1192136 
EAATSLSNPIEIDFQTSGPIFNASVHSDTPSVIR	3|0|	18682866 
EACAPYNEPTTLFCGDGK	2|2/2,C,Carbamidomethyl/13,C,Carbamidomethyl|	17704902 
EACQGTSPPVVSCYNASDHVYK	2|2/2,C,Carbamidomethyl/12,C,Carbamidomethyl|	18693455 
EACQGTSPPVVSCYNASDHVYK	3|2/2,C,Carbamidomethyl/12,C,Carbamidomethyl|	18699162 
EADEISDENR	2|0|	18712019 
EADNHTAFIR	2|0|	18719533 
EADPLSNGSVMIFNTSALPH	2|0|	18726626 
EADPLSNGSVMIFNTSALPH	2|1/10,M,Oxidation|	18730554 
EADPLSNGSVMIFNTSALPHLYQIK	3|0|	18742982 
EADPLSNGSVMIFNTSALPHLYQIK	3|1/10,M,Oxidation|	18747517 
EAEAAQVAEIGK	2|0|	50807535 
EAEQVEATIR	2|0|	104109481 
EAESCDCLQGFQLTH	2|2/4,C,Carbamidomethyl/6,C,Carbamidomethyl|	18761232 
EAESDVVNELRSLMTIMK	2|0|	101194583 
EAESDVVNELRSLMTIMK	2|1/13,M,Oxidation|	101198787 
EAESDVVNELRSLMTIMK	2|1/16,M,Oxidation|	101203016 
EAESDVVNELRSLMTIMK	2|2/13,M,Oxidation/16,M,Oxidation|	101207245 
EAESDVVNELRSLMTIMK	3|0|	101211499 
EAESDVVNELRSLMTIMK	3|1/13,M,Oxidation|	101216762 
EAESDVVNELRSLMTIMK	3|1/16,M,Oxidation|	101222050 
EAESDVVNELRSLMTIMK	3|2/13,M,Oxidation/16,M,Oxidation|	101227338 
EAESLQPMTVVGTDYVFHNDTK	2|0|	18770439 
EAESLQPMTVVGTDYVFHNDTK	2|1/7,M,Oxidation|	18775182 
EAESLQPMTVVGTDYVFHNDTK	3|0|	18779949 
EAESLQPMTVVGTDYVFHNDTK	3|1/7,M,Oxidation|	18783746 
EAESSPFVER	2|0|	18808723 
EAFALNSSTGELR	2|0|	18817187 
EAFDADITGFFLQSALTNVPH	2|0|	26246710 
EAFFIQITINGK	2|0|	44965405 
EAFKSIFELEVNEDGR	2|0|	34538502 
EAFKSIFELEVNEDGR	3|0|	34545304 
EAFNETNQAIR	2|0|	18823970 
EAFSSLASYPNFFK	2|0|	29901224 
EAGAGGLAIAVEGPSK	2|0|	18833531 
EAGCGFPNKR	2|1/3,C,Carbamidomethyl|	52552389 
EAGCGFPNKR	3|1/3,C,Carbamidomethyl|	52557235 
EAGEGGEAEAPAAEGGK	2|0|	18841759 
EAGGVTFMGVDINNILR	2|0|	78332484 
EAGGVTFMGVDINNILR	2|1/7,M,Oxidation|	78336618 
EAGNHTSGAGLV	2|0|	18851414 
EAGNHTSGAGLVQ	2|0|CID	18865061 
EAGNHTSGAGLVQIN	2|0|	18873694 
EAGNHTSGAGLVQINK	2|0|	18884631 
EAGNHTSGAGLVQINK	3|0|	18892509 
EAGNITTDGYEILGK	2|0|	18911867 
EAGNPGSLFGYSVALHR	2|0|	18919938 
EAGSQKDENLALYVENQFREFK	3|0|	18929197 
EAGTSVTWSLSAAEDPENFPWWQR	2|0|	126739112 
EAGTSVTWSLSAAEDPENFPWWQR	3|0|	126742299 
EAICPDSPNLSDGTVLSMNHNTDTPR	4|1/3,C,Carbamidomethyl|	18942309 
EAICPDSPNLSDGTVLSMNHNTDTPR	4|2/3,C,Carbamidomethyl/17,M,Oxidation|	18947107 
EAIEESQLLFVK	2|0|	116937797 
EAIKVTSQSTPPNV	2|0|	104556078 
EAINITLDHK	2|0|	18961647 
EAINNTITPK	2|0|	78529074 
EAIVNTLQSFTSCTSNK	2|1/12,C,Carbamidomethyl|	89143205 
EAKAQEARVWHR	4|0|	90311737 
EAKRVTENLAANDR	3|0|	91658515 
EALENMNSTLK	2|0|	18970960 
EALENMNSTLK	2|1/5,M,Oxidation|	18974522 
EALKAEAEIKR	2|0|	1304046 
EALKAEAEIKR	3|0|	1308443 
EALNASQEEEGSLAAAK	2|0|	18985326 
EANGTFFLNNR	2|0|	78175625 
EANQTQLR	2|0|CID	18994015 
EANTVSVLEK	2|0|	116453777 
EAPISLLAANFPGELQTSLGPPLVR	3|0|	3449890 
EAPPMFAGANTDQ	2|0|	73939401 
EAPPMFAGANTDQ	2|1/4,M,Oxidation|	73943018 
EAPVMLWDESSFPDIPGAVSANMTVK	2|0|	19002396 
EAPVMLWDESSFPDIPGAVSANMTVK	2|1/22,M,Oxidation|	19007995 
EAPVMLWDESSFPDIPGAVSANMTVK	2|1/4,M,Oxidation|	19013645 
EAPVMLWDESSFPDIPGAVSANMTVK	2|2/4,M,Oxidation/22,M,Oxidation|	19019294 
EAPVMLWDESSFPDIPGAVSANMTVK	3|0|	19024968 
EAPVMLWDESSFPDIPGAVSANMTVK	3|1/22,M,Oxidation|	19028889 
EAPVMLWDESSFPDIPGAVSANMTVK	3|1/4,M,Oxidation|	19031768 
EAPVMLWDESSFPDIPGAVSANMTVK	3|2/4,M,Oxidation/22,M,Oxidation|	19035014 
EAPYFYNDTVTFK	2|0|	19072648 
EAQNFSVPEGGSLTLAPPLLR	2|0|	19080817 
EAQNQSICSLAELLELAK	2|1/7,C,Carbamidomethyl|	19085208 
EAQNQSICSLAELLELAK	3|1/7,C,Carbamidomethyl|	19088404 
EAQNTTEVYVK	2|0|	19100410 
EAQVHLLGVTVTALDATQTNEPSDGVWRR	3|0|	113365925 
EAQVHLLGVTVTALDATQTNEPSDGVWRR	4|0|	113372558 
EAQYLHGR	2|0|	38454357 
EARPPSPAVANSSLQR	2|0|	19113659 
EARPPSPAVANSSLQR	3|0|	19117991 
EASESAKSQLYK	2|0|	97393458 
EASESAKSQLYK	3|0|	97398192 
EASGYHTEHIHFTK	4|0|CID	28896041 
EASIVGENETYPR	2|0|	19131893 
EASMSNLKGR	2|0|	51316003 
EASMSNLKGR	2|1/3,M,Oxidation|	51320203 
EASPNPEDGIVR	2|0|	19142080 
EASQNITYICK	2|1/9,C,Carbamidomethyl|	19156339 
EASSAAAPSRGAEAEGPVK	2|0|	31066483 
EASSAAAPSRGAEAEGPVK	3|0|	31070833 
EATATFNSTADR	2|0|	19162724 
EATCKHLFYSKVDEDCKR	5|2/3,C,Carbamidomethyl/15,C,Carbamidomethyl|	60455084 
EATDVIIIHSK	2|0|	19175143 
EATENLYAKAHMGLANPVGTSR	3|0|	32527804 
EATENLYAKAHMGLANPVGTSR	3|1/11,M,Oxidation|	32531867 
EATTFMPLLPGIPPSQGVLVLQDPDLSHSTVNQSQR	4|0|	38169758 
EATTFMPLLPGIPPSQGVLVLQDPDLSHSTVNQSQR	4|1/5,M,Oxidation|	38176244 
EAVFAVNALNISEK	2|0|	19185266 
EAVNDCDIRETCSGNSSQCAPNIHK	4|3/5,C,Carbamidomethyl/11,C,Carbamidomethyl/18,C,Carbamidomethyl|	19194433 
EAVPGDYLR	2|0|	31053566 
EAVTLTRDCR	2|1/8,C,Carbamidomethyl|	111848073 
EAVVPFFPAVLR	2|0|	117164009 
EAWDSSNDTVQPDSIIEK	2|0|	19204260 
EAWNNVTVWGSR	2|0|	19212859 
EAWREVTNK	2|0|	90759282 
EAYAEEFGNETWGVTK	2|0|	19221912 
EAYNVSYAWK	2|0|	19230209 
ECAHTAYSCVNYAECEFEALR	3|3/1,C,Carbamidomethyl/8,C,Carbamidomethyl/14,C,Carbamidomethyl|	816441 
ECATIANTACNCR	2|3/1,C,Carbamidomethyl/9,C,Carbamidomethyl/11,C,Carbamidomethyl|	73748656 
ECATVLDK	2|1/1,C,Carbamidomethyl|	104873377 
ECETSVESYADMLLLAQSAAFSK	3|1/1,C,Carbamidomethyl|	56319664 
ECETSVESYADMLLLAQSAAFSK	3|2/1,C,Carbamidomethyl/11,M,Oxidation|	56326412 
ECGEVDLTGIHELCNR	2|2/1,C,Carbamidomethyl/13,C,Carbamidomethyl|	56147662 
ECGEVDLTGIHELCNR	3|2/1,C,Carbamidomethyl/13,C,Carbamidomethyl|	56153340 
ECGTLYETFWK	2|1/1,C,Carbamidomethyl|	125846845 
ECHFFNGTER	2|1/1,C,Carbamidomethyl|	19238304 
ECLEHVGLK	3|1/1,C,Carbamidomethyl|	115719290 
ECNDEGSELKVSVSR	3|1/1,C,Carbamidomethyl|	93019778 
ECNSEQVDLLEQR	2|1/1,C,Carbamidomethyl|	93213555 
ECPIPDAPVVTNVTVK	2|1/1,C,Carbamidomethyl|	19248217 
ECPIPQFAGNPPMTWK	2|1/1,C,Carbamidomethyl|	19259860 
ECPIPQFAGNPPMTWK	2|2/1,C,Carbamidomethyl/12,M,Oxidation|	19264356 
ECPVAAAVCDDGK	2|2/1,C,Carbamidomethyl/8,C,Carbamidomethyl|	30533603 
ECPWVGMTNALGNVTK	2|1/1,C,Carbamidomethyl|	104957685 
ECPWVGMTNALGNVTK	2|2/1,C,Carbamidomethyl/6,M,Oxidation|	104960904 
ECSLNVTCLDGSPCEGGSPAANCSCLEGLAGQR	3|5/1,C,Carbamidomethyl/7,C,Carbamidomethyl/13,C,Carbamidomethyl/22,C,Carbamidomethyl/24,C,Carbamidomethyl|	19278886 
ECSQNYTTPSGVIK	2|1/1,C,Carbamidomethyl|	19288478 
ECSVGNPCGNGTCK	2|3/1,C,Carbamidomethyl/7,C,Carbamidomethyl/12,C,Carbamidomethyl|CID	19297369 
ECTDGHATNLSTSVR	2|1/1,C,Carbamidomethyl|	105024550 
ECTDGHATNLSTSVR	3|1/1,C,Carbamidomethyl|	105030742 
ECTLTSNTK	2|1/1,C,Carbamidomethyl|	19304556 
ECVCSTPPNPTNQALEWSK	2|2/1,C,Carbamidomethyl/3,C,Carbamidomethyl|	93365556 
ECVCSTPPNPTNQALEWSK	3|2/1,C,Carbamidomethyl/3,C,Carbamidomethyl|	93370675 
ECVDTDECSVGNPCGNGTCK	2|4/1,C,Carbamidomethyl/7,C,Carbamidomethyl/13,C,Carbamidomethyl/18,C,Carbamidomethyl|CID	19313786 
ECYCGTNEEDTK	2|2/1,C,Carbamidomethyl/3,C,Carbamidomethyl|	104909552 
ECYFVNSVSEGHALTAK	3|1/1,C,Carbamidomethyl|CID	115626503 
ECYITFSCSVNLDTTQTNNINQ	2|2/1,C,Carbamidomethyl/7,C,Carbamidomethyl|CID	44131576 
ECYLDDANSDGDACAGITDCSAR	2|3/1,C,Carbamidomethyl/13,C,Carbamidomethyl/19,C,Carbamidomethyl|	12726721 
ECYLDDANSDGDACAGITDCSAR	3|3/1,C,Carbamidomethyl/13,C,Carbamidomethyl/19,C,Carbamidomethyl|	12733765 
EDAAVNCTDISVQK	2|1/6,C,Carbamidomethyl|CID	19321591 
EDADLSILIVSK	2|0|	97799946 
EDALNETR	2|0|	19330580 
EDANMGVNPQVAR	2|0|	73576997 
EDANMGVNPQVAR	2|1/4,M,Oxidation|	73581189 
EDAQINTTIGSVTAQDPDAAR	2|0|	19339009 
EDAQINTTIGSVTAQDPDAAR	3|0|	19343787 
EDAQINTTIGSVTAQDPDAARNPVK	3|0|	19356909 
EDAQNSQQPGLDVQEFTAQLHAQWQLPLLGPR	3|0|	25483559 
EDAQNSQQPGLDVQEFTAQLHAQWQLPLLGPR	4|0|	25488429 
EDCISSDDGYR	2|1/2,C,Carbamidomethyl|	14475772 
EDCNVSGILDDAGPDPAGGCR	2|2/2,C,Carbamidomethyl/19,C,Carbamidomethyl|	17975942 
EDCNVSGILDDAGPDPAGGCR	3|2/2,C,Carbamidomethyl/19,C,Carbamidomethyl|	17981423 
EDCPIPVVPANTVLVTK	2|1/2,C,Carbamidomethyl|	57373996 
EDDEPQSSKDGPNDLR	2|0|	13073271 
EDDEPQSSKDGPNDLR	3|0|	13077529 
EDDGVPVICQVEHPAVTGNLQTQR	3|1/8,C,Carbamidomethyl|	19366962 
EDDNLTFSRSK	2|0|	16985234 
EDDNLTFSRSK	3|0|	16988209 
EDDTTLVTATVENETYTLK	2|0|	19375540 
EDDTTLVTATVENETYTLK	3|0|	19379806 
EDDWNSGER	2|0|	19392930 
EDEAMSCSENCSSA	4|2/6,C,Carbamidomethyl/10,C,Carbamidomethyl|	19401872 
EDEAMSCSENCSSA	4|3/4,M,Oxidation/6,C,Carbamidomethyl/10,C,Carbamidomethyl|	19409291 
EDEEEDGEGEKK	2|0|	14875436 
EDEIEANLR	2|0|	1277744 
EDEITCNIGDACK	2|2/5,C,Carbamidomethyl/11,C,Carbamidomethyl|	1580380 
EDESNNLLGR	2|0|	78141207 
EDEVNSSFTSGR	2|0|	19431666 
EDFASNEVVYYNAKDDLDPEKNDSEPGSQR	4|0|	19439765 
EDFEIAQLNTTLAPIIK	2|0|	46749223 
EDFEIAQLNTTLAPIIK	3|0|	46751805 
EDFISSDNINFVK	2|0|	102657984 
EDFNQTLTSNEQTSR	2|0|	19449358 
EDFSKITHAECVR	2|1/10,C,Carbamidomethyl|	113668760 
EDFSKITHAECVR	3|1/10,C,Carbamidomethyl|	113674423 
EDGANALVLR	2|0|	118921030 
EDGHNTHANFCPLASQNWVVSWSNR	3|1/10,C,Carbamidomethyl|	123353317 
EDGHRNFSCL	2|1/8,C,Carbamidomethyl|	19459357 
EDGHRNFSCLAVLDLMSR	3|1/8,C,Carbamidomethyl|	19472220 
EDGHRNFSCLAVLDLMSR	3|2/8,C,Carbamidomethyl/15,M,Oxidation|	19478911 
EDGHRNFSCLAVLDLMSR	4|1/8,C,Carbamidomethyl|	19485627 
EDGHRNFSCLAVLDLMSR	4|2/8,C,Carbamidomethyl/15,M,Oxidation|	19491412 
EDGNEEDKENQGDETQGQQPPQR	3|0|	19522364 
EDGVEVGDEDLDTVDK	2|0|	13037609 
EDHGANFSCR	2|1/8,C,Carbamidomethyl|	19534034 
EDHGANFSCR	3|1/8,C,Carbamidomethyl|	19540379 
EDHNESVAALITPISNSVD	2|0|	114019528 
EDIGNYSCLVR	2|1/7,C,Carbamidomethyl|	19560812 
EDINCGSNTTTLASIR	2|1/4,C,Carbamidomethyl|	107352269 
EDIPHVFANHQSHVTH	2|0|	43227850 
EDIPHVFANHQSHVTH	3|0|	43233045 
EDIPHVFANHQSHVTH	4|0|	43237579 
EDKALMNGSESR	2|0|	19569301 
EDKALMNGSESR	2|1/5,M,Oxidation|	19576097 
EDLGLIMNSNNTR	2|0|CID	34691327 
EDLGLIMNSNNTR	2|1/6,M,Oxidation|CID	34694028 
EDLLLSLAGNLSQR	2|0|	58645556 
EDLNLCGQDTANTMFK	2|1/5,C,Carbamidomethyl|CID	1069185 
EDLNLCGQDTANTMFK	2|2/5,C,Carbamidomethyl/13,M,Oxidation|CID	1073703 
EDLQELNDR	2|0|	19596603 
EDLQIALNNIQTLNDR	2|0|CID	5944936 
EDLYNSWTTTTVDVNLR	2|0|	63031229 
EDNPDKNPEAPLNVSR	2|0|	19604408 
EDNPDKNPEAPLNVSR	3|0|	19609236 
EDNSTYIMR	2|0|	19625284 
EDNSTYIMR	2|1/7,M,Oxidation|	19630314 
EDNSTYNFR	2|0|CID	19645644 
EDNTAHAATIFDTVINWR	3|0|	3539060 
EDPTSLHIFYGSYAENR	2|0|	30942915 
EDPTSLHIFYGSYAENR	3|0|	30949366 
EDQAAVVQSQGTTVGK	2|0|	89202267 
EDQQDPYALAQHKNLSNELAFVQNTCGPEIK	4|1/25,C,Carbamidomethyl|	97780869 
EDQSILCTGESGAGK	2|1/6,C,Carbamidomethyl|	19659375 
EDQTEYLEER	2|0|	19665132 
EDSLQDAWDYVQAQVK	2|0|	19673914 
EDSLQDAWDYVQAQVK	3|0|	19678029 
EDSNDNALPATINTK	2|0|	47553089 
EDSNDNALPATINTK	3|0|	47559446 
EDSPGEDLIER	2|0|	44205246 
EDSVVDLEIHNSLIELISTMGDR	3|0|	13372036 
EDSVVDLEIHNSLIELISTMGDR	3|1/19,M,Oxidation|	13376167 
EDTAKAPNAR	2|0|	5489783 
EDTTLTATPSNGMQTHSTR	2|0|	41447318 
EDTTLTATPSNGMQTHSTR	2|1/12,M,Oxidation|	41449778 
EDTTLTATPSNGMQTHSTR	3|0|	41452263 
EDTTLTATPSNGMQTHSTR	3|1/12,M,Oxidation|	41456955 
EDTYRVACR	2|1/7,C,Carbamidomethyl|	89528080 
EDVALSPSNSSAK	2|0|	9406204 
EDVDYHLYPHGPGLNPNASTGQE	3|0|	19691521 
EDVNIVCTK	2|1/6,C,Carbamidomethyl|	81337536 
EDWTGLK	2|0|	106337783 
EDYTPLTFPNELCSDSKTGTVR	2|1/12,C,Carbamidomethyl|	105948821 
EDYTPLTFPNELCSDSKTGTVR	3|1/12,C,Carbamidomethyl|	105951422 
EEADAAEAAAAVK	2|0|	114972852 
EEADLGVVTSYVVLDR	2|0|	131992701 
EEAENTLQSFR	2|0|	19700910 
EEAIFNCTLCQPVCHPISMGETCNQR	3|4/6,C,Carbamidomethyl/9,C,Carbamidomethyl/13,C,Carbamidomethyl/22,C,Carbamidomethyl|	29492335 
EEAIFNCTLCQPVCHPISMGETCNQR	3|5/6,C,Carbamidomethyl/9,C,Carbamidomethyl/13,C,Carbamidomethyl/18,M,Oxidation/22,C,Carbamidomethyl|	29497166 
EEALAFTASPLELLR	2|0|	8608709 
EEAMLYHNQTAELR	2|0|	19711021 
EEAMLYHNQTAELR	2|1/3,M,Oxidation|	19715088 
EEAMLYHNQTAELR	3|0|	19719203 
EEAMLYHNQTAELR	3|1/3,M,Oxidation|	19723650 
EEATGANYTGVDFWEEK	2|0|	13199982 
EEATKDNLR	2|0|	51910861 
EEAVNPEIPLLPTFGVSAYHVDMVELR	3|0|	124612805 
EEAVNPEIPLLPTFGVSAYHVDMVELR	3|1/22,M,Oxidation|	124616657 
EEDFGNTSGR	2|0|	19745361 
EEDKGEEEGLEDEEKK	3|0|	14884943 
EEEAIQLDGLNASQIR	2|0|	19753726 
EEEAIQLDGLNASQIR	3|0|	19758269 
EEEEFNTGPLSVLTQSVK	2|0|	19771936 
EEEFPALHLNSCK	2|1/11,C,Carbamidomethyl|	19777132 
EEESSNPAHEIIIASDDVDR	3|0|	123140502 
EEEVQQLAMK	2|0|	3983674 
EEEVQQLAMK	2|1/8,M,Oxidation|	3986876 
EEFESTNYCGFGYFLTR	2|1/8,C,Carbamidomethyl|	27049776 
EEFESTNYCGFGYFLTR	3|1/8,C,Carbamidomethyl|	27055209 
EEFNLELHLRHLQR	3|0|	60776225 
EEFNLELHLRHLQR	4|0|	60781896 
EEFYNQTWVHR	2|0|	19791595 
EEFYNQTWVHR	3|0|	19797759 
EEGDWNSSK	2|0|	19812601 
EEGLWNRNPSR	2|0|	126542391 
EEGLWNRNPSR	3|0|	126547424 
EEGSFSWNQDCIR	2|1/10,C,Carbamidomethyl|	37127548 
EEGSFSWNQDCIR	3|1/10,C,Carbamidomethyl|	37134785 
EEGSPLELER	2|0|	19821266 
EEGTSPTTNFK	2|0|	106824679 
EEHQLMNQKSYK	3|0|	55120267 
EEHQLMNQKSYK	3|1/5,M,Oxidation|	55125023 
EEIHEAVCSSEPENVQADPENYTSLLVTWERPR	4|1/7,C,Carbamidomethyl|	19829654 
EEIMANNFSLESHNISLTEHSSMPVEK	3|0|	19839449 
EEIMANNFSLESHNISLTEHSSMPVEK	3|1/22,M,Oxidation|	19844415 
EEIMANNFSLESHNISLTEHSSMPVEK	3|1/3,M,Oxidation|	19849406 
EEIMANNFSLESHNISLTEHSSMPVEK	3|2/3,M,Oxidation/22,M,Oxidation|	19855631 
EEIMANNFSLESHNISLTEHSSMPVEK	4|0|	19861881 
EEIMANNFSLESHNISLTEHSSMPVEK	4|1/22,M,Oxidation|	19866142 
EEIMANNFSLESHNISLTEHSSMPVEK	4|1/3,M,Oxidation|	19870428 
EEIMANNFSLESHNISLTEHSSMPVEK	4|2/3,M,Oxidation/22,M,Oxidation|	19874713 
EEITNGPKFVK	3|0|	120877145 
EEKAETEKPVR	3|0|	113770312 
EELGTLLDHR	2|0|	109050104 
EELLQWFLQEEK	2|0|CID	19918837 
EELQANGSAPAADKEEPAAAGSGAASPSAAEK	3|0|	19928207 
EENATELAAASSLTQVTR	2|0|	80610271 
EENDMLTVR	2|0|	80502209 
EENDMLTVR	2|1/4,M,Oxidation|	80508593 
EENEVHARVHGLLTNSK	2|0|	41258217 
EENEVHARVHGLLTNSK	3|0|	41263794 
EENEVHARVHGLLTNSK	4|0|	41268837 
EENIDSLSSENLMK	2|0|	79985437 
EENIDSLSSENLMK	2|1/12,M,Oxidation|	79988254 
EENNACYPNSPIIK	2|1/5,C,Carbamidomethyl|	47812682 
EENNTVTFLTPCR	2|1/11,C,Carbamidomethyl|	106682607 
EENSESYFLK	2|0|	130175346 
EEPDTLIVNGITK	2|0|	44398517 
EEPENYSILIYMVK	2|0|	76710570 
EEPENYSILIYMVK	2|1/11,M,Oxidation|	76714658 
EEPFNITTRLR	2|0|	28731404 
EEPIKITIANQNATK	2|0|	52861595 
EEPIKITIANQNATK	3|0|	52864392 
EEPKLTNTVADTGPLPHVGIIDR	3|0|	44418663 
EEPKLTNTVADTGPLPHVGIIDR	4|0|	44423610 
EEPTTNPQDNSEGESVKTQSK	3|0|	31413132 
EEQFNSTFR	2|0|	19936116 
EEQFNSTYR	2|0|	19942981 
EEQKNLTVCPDGALFEQK	2|1/8,C,Carbamidomethyl|	19948548 
EEQKNLTVCPDGALFEQK	3|1/8,C,Carbamidomethyl|	19953139 
EEQQEHKANFQETK	3|0|	79471036 
EEQTIYHLTFGNSNMNTPHLR	4|0|	109308363 
EEQTIYHLTFGNSNMNTPHLR	4|1/14,M,Oxidation|	109312942 
EEQYNSTYR	2|0|	19967504 
EERPLNASALK	2|0|	19975331 
EESLYSNSSTLPGTSTFVHNEL	2|0|	94522498 
EESPFVGNPGNITGAR	2|0|	19983670 
EESQNESLATLTIQGIR	2|0|	19993521 
EESSNSSWR	2|0|	94872327 
EESWGQDISF	2|0|	37108943 
EETLLFIR	2|0|	109100301 
EETLLYDSNTSSMADR	2|0|	20002390 
EETLLYDSNTSSMADR	2|1/12,M,Oxidation|	20009020 
EETNVESYNEHSAIR	3|0|	108161641 
EETSVVSER	2|0|	106250376 
EETTNENEDKCKTTR	3|1/10,C,Carbamidomethyl|	52286488 
EETTTVLYNK	2|0|	113609278 
EETVAGTVGSNAAR	2|0|	5637909 
EETVLATVQALQTASHLSQQADLR	3|0|	20026290 
EETVNLTTDSR	2|0|	20036848 
EEVGDYPR	2|0|	128024671 
EEVGQNGSR	2|0|	20043469 
EEVSEYCSHMIGSGHLQSLQR	3|1/6,C,Carbamidomethyl|	20049828 
EEVSEYCSHMIGSGHLQSLQR	3|2/6,C,Carbamidomethyl/9,M,Oxidation|	20058345 
EEVSEYCSHMIGSGHLQSLQR	4|1/6,C,Carbamidomethyl|	20065555 
EEVSEYCSHMIGSGHLQSLQR	4|2/6,C,Carbamidomethyl/9,M,Oxidation|	20072562 
EEVSNYTLTVVATDK	2|0|	20103575 
EEVSWDTENSHPQHTITNLSPYTNVSVK	3|0|	20111866 
EEVSWDTENSHPQHTITNLSPYTNVSVK	4|0|	20115665 
EEVVPVNTTPPTNSTLYLIPNVSR	2|0|	100021062 
EEVVPVNTTPPTNSTLYLIPNVSR	3|0|	100027457 
EEYNTTLPQF	2|0|CID	20130080 
EEYNTTLPQFMPYEDGIYSVIQK	2|0|	20132595 
EEYNTTLPQFMPYEDGIYSVIQK	2|1/10,M,Oxidation|	20138997 
EEYNTTLPQFMPYEDGIYSVIQK	3|0|	20145450 
EEYNTTLPQFMPYEDGIYSVIQK	3|1/10,M,Oxidation|	20149874 
EFAPLNYEDQVPPRQVDGEDGSHSLFREK	3|0|	124965542 
EFAPLNYEDQVPPRQVDGEDGSHSLFREK	4|0|	124971001 
EFAPLNYEDQVPPRQVDGEDGSHSLFREK	5|0|	124977107 
EFAQEMTFNISSSSR	2|0|	20178849 
EFAQEMTFNISSSSR	2|1/5,M,Oxidation|	20183202 
EFASTSQYPHCTNAWTEYEYVSR	3|1/10,C,Carbamidomethyl|	73187408 
EFCGENFHTRR	2|1/2,C,Carbamidomethyl|	89791278 
EFCGENFHTRR	3|1/2,C,Carbamidomethyl|	89798369 
EFDRYVRDTNIFDSR	3|0|	80143383 
EFDYNATDHAGK	2|0|	20196379 
EFEALNCETIGLLSR	2|1/6,C,Carbamidomethyl|	91974993 
EFEKPPLPKVPEGR	3|0|	117156138 
EFETSCSSNKGGPTDISNFPEGPTK	3|1/5,C,Carbamidomethyl|	107317082 
EFFLEVPNITNR	2|0|	26231528 
EFFSENTTQLVR	2|0|	28519605 
EFHDLASTENQLTADGYSVSIVK	3|0|	55636170 
EFKGANDKKT	3|0|	1846238 
EFLFTNR	2|0|	27813234 
EFLGPGEDPNGTLIIQNVNK	2|0|	20204860 
EFLLSDPQLEALRGQLTTPQENTYF	2|0|	106071285 
EFLLSDPQLEALRGQLTTPQENTYF	3|0|	106076701 
EFLSPLANTEQTIVGR	2|0|CID	50322460 
EFNITLIHPK	2|0|	20216400 
EFNKEGNLR	2|0|	33640163 
EFNNWFNVTGSDK	2|0|	20226881 
EFNQHSAAIMEPEATKPR	3|0|	52381873 
EFNQHSAAIMEPEATKPR	3|1/9,M,Oxidation|	52387155 
EFNTSTLHCSGEFEFYR	2|1/8,C,Carbamidomethyl|	27092630 
EFNTSTLHCSGEFEFYR	3|1/8,C,Carbamidomethyl|	27099108 
EFNTTVSCDQQGTNHR	2|1/7,C,Carbamidomethyl|	20235596 
EFNVTVTVR	2|0|CID	20244373 
EFQLPAPPTQPGVVLNWL	2|0|	116667513 
EFQPLNTAYGRR	2|0|	89565276 
EFQPLNTAYGRR	3|0|	89571804 
EFSDFLVPDVYCR	2|1/11,C,Carbamidomethyl|	13532393 
EFTANGSSMFR	2|0|	31671331 
EFTANGSSMFR	2|1/8,M,Oxidation|	31676397 
EFTSICR	2|1/5,C,Carbamidomethyl|	95407285 
EFVENSECIQCHP	2|2/7,C,Carbamidomethyl/10,C,Carbamidomethyl|	20251814 
EFVENSECIQCHPECLPQAMNITCTGR	3|4/7,C,Carbamidomethyl/10,C,Carbamidomethyl/14,C,Carbamidomethyl/23,C,Carbamidomethyl|	20261179 
EFVENSECIQCHPECLPQAMNITCTGR	3|5/7,C,Carbamidomethyl/10,C,Carbamidomethyl/14,C,Carbamidomethyl/19,M,Oxidation/23,C,Carbamidomethyl|	20264591 
EFVENSECIQCHPECLPQAMNITCTGR	4|4/7,C,Carbamidomethyl/10,C,Carbamidomethyl/14,C,Carbamidomethyl/23,C,Carbamidomethyl|	20268301 
EFVENSECIQCHPECLPQAMNITCTGR	4|5/7,C,Carbamidomethyl/10,C,Carbamidomethyl/14,C,Carbamidomethyl/19,M,Oxidation/23,C,Carbamidomethyl|	20273300 
EFVETAINKTNK	2|0|	110147799 
EFVETAINKTNK	3|0|	110154915 
EFVQFVR	2|0|	124624205 
EFWTENR	2|0|	28322612 
EFYGEENIYK	2|0|	38463974 
EFYNQTWVHR	2|0|	20293815 
EGAFKTAIK	2|0|	2446191 
EGAFKTAIK	3|0|	2453074 
EGANDFVVTFNTSHLQ	2|0|	20304320 
EGANDFVVTFNTSHLQK	2|0|	20315373 
EGANDFVVTFNTSHLQK	3|0|	20320787 
EGAVHTYYSNQSGQ	2|0|	39594006 
EGCAQGLQK	2|1/2,C,Carbamidomethyl|	20337219 
EGDFSNNYYR	2|0|	127452825 
EGDGAPGPNSTVLVHK	2|0|	20348755 
EGDNITLK	1|0|CID	20357168 
EGDNITLK	2|0|	20363558 
EGDTLVLTCAVTGNPRPNQIR	3|1/8,C,Carbamidomethyl|	20378316 
EGDTVTLSCNYNSSNPSVTR	2|1/8,C,Carbamidomethyl|	20388255 
EGDTVTLSCNYNSSNPSVTR	3|1/8,C,Carbamidomethyl|	20394946 
EGEGIQGSINFTGDTDLLRNR	3|0|	58857319 
EGELSLPQHQSGEHPANFSLGPVDLNV	3|0|	20411099 
EGELSLPQHQSGEHPANFSLGPVDLNVSGIYR	3|0|	20420609 
EGELSLPQHQSGEHPANFSLGPVDLNVSGIYR	4|0|	20425786 
EGEMSAHYPVGTFSGSAPDYFR	3|0|	30049303 
EGEMSAHYPVGTFSGSAPDYFR	3|1/3,M,Oxidation|	30054164 
EGFSANYSVLQSSVSEDFK	2|0|	20441257 
EGFSANYSVLQSSVSEDFK	3|0|	20445931 
EGGHNSHGNIWGEFSAHSVSR	3|0|	116545338 
EGGHNSHGNIWGEFSAHSVSR	4|0|	116549276 
EGGTMALSGISDFGNISATAGENYSVVSWVPK	2|0|	20459695 
EGGTMALSGISDFGNISATAGENYSVVSWVPK	2|1/4,M,Oxidation|	20465541 
EGGTMALSGISDFGNISATAGENYSVVSWVPK	3|0|	20471411 
EGGTMALSGISDFGNISATAGENYSVVSWVPK	3|1/4,M,Oxidation|	20473972 
EGHFVELECNRVFHTQKFR	3|1/8,C,Carbamidomethyl|	27021174 
EGHFVELECNRVFHTQKFR	4|1/8,C,Carbamidomethyl|	27027995 
EGHFVELECNRVFHTQKFR	5|1/8,C,Carbamidomethyl|	27034693 
EGICNGFTALCPASDPKPNFTDCNR	3|3/3,C,Carbamidomethyl/10,C,Carbamidomethyl/22,C,Carbamidomethyl|	20493539 
EGIFASEGVGK	2|0|	37974937 
EGIPGVGPYTNMAK	2|0|	10085987 
EGIPGVGPYTNMAK	2|1/11,M,Oxidation|	10089509 
EGITLNSSNPSGNAF	2|0|	20502022 
EGITLNSSNPSGNAFLK	2|0|	20510712 
EGKEEDSDSEMDF	2|0|	52039991 
EGKEEDSDSEMDF	2|1/10,M,Oxidation|	52046077 
EGKPFYQMTSNATQ	2|0|	20522646 
EGKPFYQMTSNATQ	2|1/7,M,Oxidation|	20529355 
EGKPFYQMTSNATQA	2|0|CID	20549600 
EGKPFYQMTSNATQA	2|1/7,M,Oxidation|CID	20554023 
EGKPFYQMTSNATQAF	2|0|	20567410 
EGKPFYQMTSNATQAF	2|1/7,M,Oxidation|	20572700 
EGKPFYQMTSNATQAFWT	2|0|	20591852 
EGKPFYQMTSNATQAFWT	2|1/7,M,Oxidation|	20596858 
EGKPFYQMTSNATQAFWTK	2|0|	20611994 
EGKPFYQMTSNATQAFWTK	2|1/7,M,Oxidation|	20618116 
EGKPFYQMTSNATQAFWTK	3|0|	20623716 
EGKPFYQMTSNATQAFWTK	3|1/7,M,Oxidation|	20630521 
EGKQVGSGVTTDQVQAEAK	2|0|	20659514 
EGKQVGSGVTTDQVQAEAK	3|0|	20667513 
EGKQVGSGVTTDQVQAEAKESGPTTYK	3|0|	20690110 
EGKQVGSGVTTDQVQAEAKESGPTTYK	4|0|	20696813 
EGLKNLETQYR	2|0|	130058606 
EGLKNLETQYR	3|0|	130064496 
EGLVPNILEVLVSFESNETLVVK	2|0|	125143074 
EGLVPNILEVLVSFESNETLVVK	3|0|	125147444 
EGMFNDTLR	2|0|	20717935 
EGMFNDTLR	2|1/2,M,Oxidation|	20722069 
EGNFSLPSAVQDHYK	3|0|	99317940 
EGNGTFECGACR	2|2/7,C,Carbamidomethyl/10,C,Carbamidomethyl|	20733733 
EGNLTLEGVTR	2|0|	20742336 
EGNSTVDCLK	2|1/7,C,Carbamidomethyl|	20750597 
EGPDNGYSCSVRVK	2|1/8,C,Carbamidomethyl|	123075638 
EGPDNGYSCSVRVK	3|1/8,C,Carbamidomethyl|	123078618 
EGPGGPGNNLGTTPK	2|0|CID	34944096 
EGPPAAFSGHNASSGR	2|0|	20758050 
EGPWTGVIIINETLLDK	2|0|CID	50800005 
EGPYSISVLYGDEEVPR	2|0|	20771051 
EGQPVEAKHLVLPKPNINNVPPK	3|0|	122429619 
EGQPVEAKHLVLPKPNINNVPPK	4|0|	122434532 
EGQPVEAKHLVLPKPNINNVPPK	5|0|	122442399 
EGQQYNITR	2|0|	20779286 
EGRDSPEDFVYQFK	3|0|	20790009 
EGSGYFFLNTSTADVVK	2|0|	20800770 
EGSLPGNSTISIR	2|0|	20809987 
EGSLSLNGFLLK	2|0|	75049693 
EGSPVLLNCLMYK	2|1/8,C,Carbamidomethyl|	20818454 
EGSPVLLNCLMYK	2|2/8,C,Carbamidomethyl/10,M,Oxidation|	20823139 
EGTEEFTVYCTFADNPK	2|1/9,C,Carbamidomethyl|CID	113581732 
EGTGNAETYVQELIR	2|0|	127190960 
EGTMLNCECK	2|2/6,C,Carbamidomethyl/8,C,Carbamidomethyl|	20835794 
EGTMLNCECK	2|3/3,M,Oxidation/6,C,Carbamidomethyl/8,C,Carbamidomethyl|	20841337 
EGTNSEEAEQLR	2|0|	106239781 
EGTSVFTPIGLLVK	2|0|	108374295 
EGTTTLTYHPVDIQSGLYVAIPVFYGGFNR	3|0|	36410077 
EGVIVNSVDTISTLDTK	2|0|	49920529 
EGVLDGLIPIVR	2|0|	124720933 
EGVLGIIPLDR	2|0|	119008036 
EGVPLGPPENISATR	2|0|	20857600 
EGVSEETPVSAAR	2|0|	95517626 
EGVSEIKCNESSNCNCG	2|3/7,C,Carbamidomethyl/13,C,Carbamidomethyl/15,C,Carbamidomethyl|CID	52195113 
EGVTACASPANQDPPLR	2|1/5,C,Carbamidomethyl|	16758656 
EGVTCDTGTLCSNPDNC	2|3/4,C,Carbamidomethyl/10,C,Carbamidomethyl/16,C,Carbamidomethyl|CID	96018314 
EGYINNTLSIFK	2|0|	20866013 
EGYYGYTGAFR	2|0|	20876076 
EHAAILPNATLTPVSR	2|0|	20889302 
EHAHLHSLVCSSLTSAPNVGCK	4|2/9,C,Carbamidomethyl/20,C,Carbamidomethyl|	59280577 
EHALLAYTLGVK	2|0|	20897865 
EHALLAYTLGVK	3|0|	20902595 
EHCCQSNANTSTAK	2|2/2,C,Carbamidomethyl/3,C,Carbamidomethyl|	72958240 
EHCGFFNETYR	2|1/2,C,Carbamidomethyl|	127538089 
EHCGFFNETYR	3|1/2,C,Carbamidomethyl|	127544123 
EHDLPMVALEQMQGFNPGLNGTDR	3|0|	20922730 
EHDLPMVALEQMQGFNPGLNGTDR	3|1/11,M,Oxidation|	20927181 
EHDLPMVALEQMQGFNPGLNGTDR	3|1/5,M,Oxidation|	20931657 
EHDLPMVALEQMQGFNPGLNGTDR	3|2/5,M,Oxidation/11,M,Oxidation|	20936396 
EHEAEVALGLR	2|0|	2911782 
EHEGAIYPDNTTDFQR	2|0|	20961234 
EHEGAIYPDNTTDFQR	3|0|	20964735 
EHFLQNHLER	2|0|	40511450 
EHFLQNHLER	3|0|	40518322 
EHFLWSTHLLKPANSGLVLGR	4|0|	43264889 
EHGGLVAQADLLACELAR	3|1/13,C,Carbamidomethyl|	30321114 
EHGMNLSSIQK	2|0|	33890449 
EHGMNLSSIQK	2|1/3,M,Oxidation|	33894582 
EHIGYGNQSASYI	2|0|	38661319 
EHIILAPTSPNTNAF	2|0|	41321047 
EHLAVASVLANSENYLIGR	3|0|	81804521 
EHLPDREITAELEAPNNPLVHPPELR	4|0|	90402396 
EHLSNLLNYENIK	2|0|CID	57567289 
EHLSNLLNYENIK	3|0|CID	57571541 
EHLVYSEIELVENPDLATEK	3|0|	66506896 
EHMIGYGLSSGANNK	2|0|	47080129 
EHMIGYGLSSGANNK	2|1/2,M,Oxidation|	47083077 
EHMIGYGLSSGANNK	3|0|	47086049 
EHMIGYGLSSGANNK	3|1/2,M,Oxidation|	47090446 
EHNEFNSSMAR	2|0|	20979838 
EHNEFNSSMAR	2|1/8,M,Oxidation|	20983844 
EHNEFNSSMAR	3|0|	20988543 
EHNEFNSSMAR	3|1/8,M,Oxidation|	20995277 
EHPLTGGR	2|0|	107216016 
EHQDNSHWNDISTN	2|0|	41888139 
EHQEVDSTSMTSYSLGSYR	3|0|	129273167 
EHQEVDSTSMTSYSLGSYR	3|1/9,M,Oxidation|	129280483 
EHQGLNGSSMLYIPNNSDCRTEAEK	4|1/18,C,Carbamidomethyl|	94653240 
EHQGLNGSSMLYIPNNSDCRTEAEK	4|2/9,M,Oxidation/18,C,Carbamidomethyl|	94658634 
EHRSELNLR	3|0|	21022818 
EHSNDRFGACR	3|1/9,C,Carbamidomethyl|	89820037 
EHTELYTILNFNANDPIGAA	2|0|	1721825 
EHTVLNQDGISHQDE	2|0|	36386683 
EHYNLSAATCSPGQMCGH	2|2/9,C,Carbamidomethyl/15,C,Carbamidomethyl|	21032884 
EHYNLSAATCSPGQMCGH	2|3/9,C,Carbamidomethyl/14,M,Oxidation/15,C,Carbamidomethyl|	21038660 
EHYNLSAATCSPGQMCGH	3|2/9,C,Carbamidomethyl/15,C,Carbamidomethyl|	21044461 
EHYNLSAATCSPGQMCGH	3|3/9,C,Carbamidomethyl/14,M,Oxidation/15,C,Carbamidomethyl|	21050941 
EHYNLSAATCSPGQMCGHYTQVVWAK	3|2/9,C,Carbamidomethyl/15,C,Carbamidomethyl|	21082148 
EHYNLSAATCSPGQMCGHYTQVVWAK	3|3/9,C,Carbamidomethyl/14,M,Oxidation/15,C,Carbamidomethyl|	21089569 
EHYNLSAATCSPGQMCGHYTQVVWAK	4|2/9,C,Carbamidomethyl/15,C,Carbamidomethyl|	21097015 
EHYNLSAATCSPGQMCGHYTQVVWAK	4|3/9,C,Carbamidomethyl/14,M,Oxidation/15,C,Carbamidomethyl|	21102507 
EIANATAKPEDR	2|0|	21134040 
EIANATAKPEDR	3|0|	21139359 
EIANATAKPEDRNDPMLLYNK	3|0|	21153208 
EIANATAKPEDRNDPMLLYNK	3|1/15,M,Oxidation|	21159113 
EIANATAKPEDRNDPMLLYNK	4|0|	21165269 
EIANATAKPEDRNDPMLLYNK	4|1/15,M,Oxidation|	21170003 
EIAWPNQR	2|0|	48580670 
EICYSSNPR	2|1/2,C,Carbamidomethyl|	130578377 
EIDDSAAVDTYGR	2|0|CID	44153472 
EIDGNLHSTR	2|0|	58915073 
EIDGNLHSTR	3|0|	58919281 
EIFNLAATFSDK	2|0|	28929478 
EIFVANGTQGK	1|0|	21196482 
EIFVANGTQGK	2|0|	21200554 
EIGIQGANIDVK	2|0|	75693098 
EIGNIISDAMK	2|0|	21219052 
EIGNIISDAMK	2|1/9,M,Oxidation|	21223236 
EIHEDNSTR	2|0|	21236401 
EIIHYNSGMHLAK	3|0|	43382773 
EIIHYNSGMHLAK	3|1/8,M,Oxidation|	43385832 
EIKTVESITDIRADIDKKYR	4|0|	21243154 
EILETGSPLSLK	2|0|	61267884 
EILHGTGIIHLQNHVAFTDECPSCR	4|2/20,C,Carbamidomethyl/23,C,Carbamidomethyl|	48707561 
EILNETLLNAFLR	2|0|	55548421 
EILVGVPYVNSTDIFR	2|0|	26089406 
EINDCIGGTVLNISK	2|1/4,C,Carbamidomethyl|	21255169 
EINESEPIVVYDK	2|0|	21266230 
EINNMTVPSK	2|0|	21271893 
EINNMTVPSK	2|1/4,M,Oxidation|	21278672 
EINSIPSVLSSWYNK	2|0|	97361153 
EINSITSSHR	2|0|	108436407 
EINSLNLTESH	2|0|	21294995 
EINSLNLTESHN	2|0|	21307066 
EINSLNLTESHNS	2|0|	21314243 
EINSLNLTESHNSR	2|0|	21326880 
EINSLNLTESHNSR	3|0|	21331431 
EIPYLHTQSGNPL	2|0|	131472477 
EIQLEINDFTAILAPTQK	2|0|	87751749 
EIQTTSGVANIFLLAR	2|0|	43997525 
EIQYTCHIYTQK	2|1/5,C,Carbamidomethyl|	50361852 
EIRHNSTGCLR	2|1/8,C,Carbamidomethyl|	21345202 
EIRHNSTGCLR	3|1/8,C,Carbamidomethyl|	21349560 
EIRPPIAK	2|0|	46108737 
EIRPPIAK	3|0|	46114416 
EISETNFCFSEWR	2|1/7,C,Carbamidomethyl|	80068427 
EISLNIIQVTAK	2|0|	49645848 
EISNYYHR	2|0|	129528665 
EITALAPSTMK	2|0|	21364428 
EITALAPSTMK	2|1/9,M,Oxidation|	21370035 
EITDDCR	2|1/5,C,Carbamidomethyl|CID	105385431 
EITGFLLIQAWPENR	2|0|	21384918 
EITNVIANGQHNR	2|0|	74186050 
EITQPSIVDGGLEYNR	2|0|	103557638 
EITQPSIVDGGLEYNR	3|0|	103563254 
EITQYNGCH	2|1/7,C,Carbamidomethyl|	34652808 
EITTLEHNF	2|0|	59460775 
EITTNQSIIIGGLFPGTK	2|0|	21390853 
EITYRNPTDLN	2|0|	76349783 
EIVCNVTLGGER	2|1/3,C,Carbamidomethyl|	21398760 
EIVCNVTLGGERR	2|1/3,C,Carbamidomethyl|	21410727 
EIVHIQAGQCGNQIGAK	2|1/9,C,Carbamidomethyl|	21419476 
EIVHIQAGQCGNQIGAK	3|1/9,C,Carbamidomethyl|	21424400 
EIVHLQAGQCGN	2|1/9,C,Carbamidomethyl|	21440091 
EIVHLQAGQCGNQIGAK	2|1/9,C,Carbamidomethyl|	21450310 
EIVHLQAGQCGNQIGAK	3|1/9,C,Carbamidomethyl|	21455241 
EIVILSLNSR	2|0|	48036253 
EIVSTIEIVR	2|0|	50894660 
EIWTTTQNCAGAVPR	2|1/8,C,Carbamidomethyl|	3440473 
EIYATLADIR	2|0|	3793368 
EIYENTTTTLELPEGAAQR	2|0|	109725139 
EIYSHSDNYQQTGR	2|0|	133263765 
EIYSHSDNYQQTGR	3|0|	133270846 
EIYSNTHPSQSFES	2|0|	40287871 
EKEGKPFYQMTSNATQ	2|0|	21474726 
EKEGKPFYQMTSNATQ	2|1/9,M,Oxidation|	21478872 
EKEGKPFYQMTSNATQAFWTK	3|0|	21491428 
EKEGKPFYQMTSNATQAFWTK	3|1/9,M,Oxidation|	21498661 
EKENTLQWSVVFK	3|0|	52307727 
EKENVSSTP	2|0|	54599828 
EKGWDSFATNEPPL	2|0|	75199647 
EKIDNQITLKTSAGVETGSQR	3|0|	46541255 
EKIDNQITLKTSAGVETGSQR	4|0|	46545772 
EKIKTDIDYTASVRDIR	3|0|	113636462 
EKIKTDIDYTASVRDIR	4|0|	113641174 
EKITTIYELKPK	3|0|	54645144 
EKLLPLALLHFREPGYA	2|0|	60333999 
EKLLPLALLHFREPGYA	3|0|	60339561 
EKNTTAECWDEK	2|1/7,C,Carbamidomethyl|CID	21520478 
EKPEAGTYSVNNGNDT	2|0|	21528957 
EKPEAGTYSVNNGNDTC	2|1/16,C,Carbamidomethyl|	21536156 
EKPEAGTYSVNNGNDTCLLAT	2|1/16,C,Carbamidomethyl|	21539309 
EKPEAGTYSVNNGNDTCLLATMGLQLNITQDK	3|1/16,C,Carbamidomethyl|	21548070 
EKPEAGTYSVNNGNDTCLLATMGLQLNITQDK	3|2/16,C,Carbamidomethyl/21,M,Oxidation|	21552637 
EKPESVCAPNVPPPIK	3|1/6,C,Carbamidomethyl|	97500102 
EKPTFQGKKRHLR	3|0|	52607071 
EKPVGDLSSPNETK	2|0|	21566448 
EKPYFPIPEEYTFIQNVPLEDR	3|0|	21572817 
EKSFNTCQN	2|1/6,C,Carbamidomethyl|	54523191 
EKSPKPPTGYEVLNKPFMK	3|0|	31584933 
EKSPKPPTGYEVLNKPFMK	3|1/17,M,Oxidation|	31589573 
EKTDSYNIQMR	2|0|	87909215 
EKTDSYNIQMR	2|1/9,M,Oxidation|	87913402 
EKTEVEPFENIEVYNLMCDLLR	3|1/17,C,Carbamidomethyl|	21586124 
EKTEVEPFENIEVYNLMCDLLR	3|2/16,M,Oxidation/17,C,Carbamidomethyl|	21592133 
EKVENGSETGPLPPELQPLLEGEVK	3|0|	21606832 
EKVQSLQTLAANNSALAK	3|0|	21611285 
EKWANTESCTEDK	2|1/8,C,Carbamidomethyl|CID	94619241 
ELADILTLIVGR	2|0|	33111250 
ELALFAQVPTEQK	2|0|	1570100 
ELALGENTSR	2|0|	98035707 
ELAPIQNQDSYFK	2|0|	26953174 
ELAPLPPWQPVGQNFTLR	2|0|	21620484 
ELAPLPPWQPVGQNFTLR	3|0|	21623640 
ELAQINTASR	2|0|	4173550 
ELASQIVLNISAR	2|0|	21635842 
ELAVPDGYTNR	2|0|	21648855 
ELCSAGPLVGRNR	2|1/2,C,Carbamidomethyl|	30104489 
ELCSAGPLVGRNR	3|1/2,C,Carbamidomethyl|	30108596 
ELCTSTVLAGNTHDSR	2|0|	66381348 
ELCTSTVLAGNTHDSR	2|1/2,C,Carbamidomethyl|	66388326 
ELCTSTVLAGNTHDSR	3|1/2,C,Carbamidomethyl|	66395376 
ELCVVYSNVQK	2|1/2,C,Carbamidomethyl|	120659883 
ELDEGLEYMR	2|0|	58723194 
ELDEGLEYMR	2|1/8,M,Oxidation|	58727006 
ELDESLQVAER	2|0|	21657270 
ELDLTCNITTDR	2|1/5,C,Carbamidomethyl|	21666513 
ELDNDWFCGLATSTK	2|1/7,C,Carbamidomethyl|	55193661 
ELDNELCNVSLTDFK	2|1/6,C,Carbamidomethyl|	27784881 
ELDSFGHFFSTASSNQR	2|0|	29005961 
ELDSFGHFFSTASSNQR	3|0|	29010175 
ELDTIVKGIAVNNK	2|0|	46805498 
ELDTIVKGIAVNNK	3|0|	46809191 
ELDTTLGKNYPR	2|0|	33806174 
ELDTTLGKNYPR	3|0|	33811213 
ELDYSHSTDLGSGTKSTLLSK	3|0|	51621276 
ELEAETENVDILYK	2|0|	15976172 
ELEAETENVDILYK	3|0|	15978458 
ELEANLAPQATWERAIVDYDRKSEKGPVR	5|0|	9549559 
ELEATTRKENEKDSK	3|0|	52988962 
ELEDATETADAMNR	2|0|	21676394 
ELEDATETADAMNR	2|1/11,M,Oxidation|	21679369 
ELEEAEGNITR	2|0|CID	21688742 
ELEGNPLIEYPKPETF	2|0|	110343509 
ELEGPLLHLLKR	3|0|	60315903 
ELELGEGR	2|0|	60701524 
ELESPLGEERFVR	2|0|	19825522 
ELFNITNGAR	2|0|	21693709 
ELFPAPVLNA	2|0|	21700866 
ELFPAPVLNASV	2|0|	21711235 
ELFPAPVLNASVTSPL	2|0|	21719728 
ELGDNVSMILVPFK	2|0|	21728187 
ELGDNVSMILVPFK	2|1/7,M,Oxidation|	21734566 
ELGLYNLMNITR	2|0|	21746463 
ELGLYNLMNITR	2|1/7,M,Oxidation|	21752710 
ELGPIGEASVSLATAYAR	2|0|	679620 
ELGPIGEASVSLATAYAR	3|0|	685487 
ELGPLYTNITADIGTDPR	2|0|	21770113 
ELGRPDAEYWNSQKDLLEQK	3|0|	21777826 
ELGRPDAEYWNSQKDLLEQKR	3|0|	21792134 
ELGRPDAEYWNSQKDLLEQKR	4|0|	21797951 
ELGVVMYNCSCLAR	2|2/8,C,Carbamidomethyl/10,C,Carbamidomethyl|	21817820 
ELGVVMYNCSCLAR	2|3/5,M,Oxidation/8,C,Carbamidomethyl/10,C,Carbamidomethyl|	21820772 
ELHHLQEQNVSNAFLDK	2|0|	21830608 
ELHHLQEQNVSNAFLDK	3|0|	21833136 
ELHHLQEQNVSNAFLDKGEFYIGSK	3|0|	21846226 
ELHHLQEQNVSNAFLDKGEFYIGSK	4|0|	21851232 
ELHLLNTHDSELN	2|0|	77310289 
ELHTPVLYLNK	2|0|	74312304 
ELHVPEGWPQTVVEWNTTAKETR	3|0|	124355488 
ELHVPEGWPQTVVEWNTTAKETR	4|0|	124361667 
ELIALHGYPHTVLGAIQNAAK	3|0|	40767734 
ELIGKPKPYYEIGER	2|0|	21869766 
ELIGKPKPYYEIGER	3|0|	21873000 
ELILNCQTQGK	2|1/5,C,Carbamidomethyl|	66868357 
ELINVNCSSVFMCTSK	2|2/6,C,Carbamidomethyl/12,C,Carbamidomethyl|	123276690 
ELINVNCSSVFMCTSK	2|3/6,C,Carbamidomethyl/11,M,Oxidation/12,C,Carbamidomethyl|	123283698 
ELINWFKAQSTDASG	2|0|	12595794 
ELISNASDALDK	2|0|	21891178 
ELISNSSDALDK	2|0|	21898729 
ELKQETLFLAK	2|0|	4052904 
ELLEEVGQNGSR	2|0|	21906100 
ELLLDFANSSAELTGCLVR	2|1/15,C,Carbamidomethyl|	21915703 
ELLLETFAQK	2|0|	4041519 
ELLLNTSEVTVR	2|0|	21923836 
ELLQQVDTSTR	2|0|	21933653 
ELMITGIGEERSNQTSALQR	2|0|	36551374 
ELMITGIGEERSNQTSALQR	2|1/2,M,Oxidation|	36555851 
ELMITGIGEERSNQTSALQR	3|0|	36560317 
ELMITGIGEERSNQTSALQR	3|1/2,M,Oxidation|	36564978 
ELNDTGSYFFQMK	2|0|	21939321 
ELNDTGSYFFQMK	2|1/11,M,Oxidation|	21943535 
ELNESENSVFQAVYGLQR	2|0|	21956297 
ELNGGDNVGESYGSNLHGYNIQK	3|0|	75011342 
ELNGVAVIGSDNR	2|0|	67434170 
ELNILFLNK	2|0|	21961438 
ELNILTLGR	2|0|	57709969 
ELNLRDPTTIYNN	2|0|	76361066 
ELNTLNEGSSSPSTHFTVES	2|0|	94505434 
ELNVTFSATYLQDAIQASR	2|0|	13821763 
ELNVTFSATYLQDAIQASR	3|0|	13825800 
ELNYSGAQHQTSR	2|0|	130959731 
ELNYSGAQHQTSR	3|0|	130966327 
ELPAQKWWHTGALYR	3|0|	21965795 
ELPDGQVITIGNER	2|0|	21981193 
ELPEVWATINLIK	2|0|	57751899 
ELPGVCNETMMALWEECKPCLK	3|3/5,C,Carbamidomethyl/16,C,Carbamidomethyl/19,C,Carbamidomethyl|	21990342 
ELPGVCNETMMALWEECKPCLK	3|4/5,C,Carbamidomethyl/10,M,Oxidation/16,C,Carbamidomethyl/19,C,Carbamidomethyl|	21994865 
ELPGVCNETMMALWEECKPCLK	3|4/5,C,Carbamidomethyl/9,M,Oxidation/16,C,Carbamidomethyl/19,C,Carbamidomethyl|	21999413 
ELPGVCNETMMALWEECKPCLK	3|5/5,C,Carbamidomethyl/9,M,Oxidation/10,M,Oxidation/16,C,Carbamidomethyl/19,C,Carbamidomethyl|	22003960 
ELPNDHEANLELHPAVPETIPPELR	3|0|	57199803 
ELPNDHEANLELHPAVPETIPPELR	4|0|	57205151 
ELPPTLLGNSSEEESQLETNVTYWEE	2|0|	22026888 
ELPPTLLGNSSEEESQLETNVTYWEE	3|0|	22029118 
ELPSPPNLHVIESINSSNKLVK	3|0|	118855348 
ELPSPPNLHVIESINSSNKLVK	4|0|	118859546 
ELPWAHCNHSWNTPHCMEDTMR	4|2/6,C,Carbamidomethyl/15,C,Carbamidomethyl|	22039800 
ELPWAHCNHSWNTPHCMEDTMR	4|3/6,C,Carbamidomethyl/15,C,Carbamidomethyl/16,M,Oxidation|	22044734 
ELPWAHCNHSWNTPHCMEDTMR	4|3/6,C,Carbamidomethyl/15,C,Carbamidomethyl/20,M,Oxidation|	22049693 
ELPWAHCNHSWNTPHCMEDTMR	4|4/6,C,Carbamidomethyl/15,C,Carbamidomethyl/16,M,Oxidation/20,M,Oxidation|	22054652 
ELPYNSEHIAEFGTGSIPAK	2|0|	31373905 
ELPYNSEHIAEFGTGSIPAK	3|0|	31378680 
ELQATGLNDSDR	2|0|	64513558 
ELQDNSLLISSQLK	2|0|	93906668 
ELQDNSLLISSQLK	3|0|	93911725 
ELQDVQVECPNVVGAK	2|1/8,C,Carbamidomethyl|	122942402 
ELQEAGSDPLESGLEPTLLRR	3|0|	1021844 
ELQITANFEK	2|0|CID	48656609 
ELQLEQNFFNCSCDIR	2|2/10,C,Carbamidomethyl/12,C,Carbamidomethyl|	22079612 
ELQLFNTWGK	2|0|	58370091 
ELQLMQER	2|0|	64355226 
ELQLMQER	2|1/4,M,Oxidation|	64358654 
ELQLNHTGPQQDPR	2|0|	22088703 
ELQLNHTGPQQDPR	3|0|	22094202 
ELQNSVLETTLMPHNY	2|0|	22113681 
ELQNSVLETTLMPHNY	2|1/11,M,Oxidation|	22119333 
ELQNSVLETTLMPHNY	3|0|	22124426 
ELQNSVLETTLMPHNY	3|1/11,M,Oxidation|	22128863 
ELQNSVLETTLMPHNYS	2|0|	22154493 
ELQNSVLETTLMPHNYS	2|1/11,M,Oxidation|	22158757 
ELQNSVLETTLMPHNYS	3|0|	22163100 
ELQNSVLETTLMPHNYS	3|1/11,M,Oxidation|	22169598 
ELQNSVLETTLMPHNYSR	2|0|	22197889 
ELQNSVLETTLMPHNYSR	2|1/11,M,Oxidation|	22204723 
ELQNSVLETTLMPHNYSR	3|0|	22209947 
ELQNSVLETTLMPHNYSR	3|1/11,M,Oxidation|	22215400 
ELQNSVLETTLMPHNYSR	4|0|	22220197 
ELQNSVLETTLMPHNYSR	4|1/11,M,Oxidation|	22225009 
ELQPLSENATLTLISTK	2|0|	22262013 
ELQQFNYTWLR	2|0|	22267430 
ELQYYVGQSFANAMYNACR	2|1/17,C,Carbamidomethyl|	22275739 
ELQYYVGQSFANAMYNACR	2|2/13,M,Oxidation/17,C,Carbamidomethyl|	22282902 
ELSEYNATAIK	2|0|	22302484 
ELSLLLDGLELNK	2|0|	22314123 
ELSNLIPPIHGLISH	3|0|	57650681 
ELSQWHNLTVIAAEINNPK	3|0|	22326946 
ELSVCSSNCPTFDK	2|2/4,C,Carbamidomethyl/8,C,Carbamidomethyl|CID	58536752 
ELSVWHNITIIATEIR	3|0|	22340587 
ELTLIDAYDSK	2|0|	7812686 
ELTNCTSAACK	2|2/4,C,Carbamidomethyl/9,C,Carbamidomethyl|	22355152 
ELTRPNETTIHTAGH	3|0|	22363671 
ELTRPNETTIHTAGHSLAAGPEAGENQK	3|0|	22374600 
ELTRPNETTIHTAGHSLAAGPEAGENQK	4|0|	22379349 
ELVAHYSLREVEHGTNNK	2|0|	129115200 
ELVAHYSLREVEHGTNNK	3|0|	129121748 
ELVAHYSLREVEHGTNNK	4|0|	129127339 
ELVAHYSLREVEHGTNNK	5|0|	129133675 
ELVASGMGWAAFNLSNVTGN	2|0|	22394460 
ELVASGMGWAAFNLSNVTGN	2|1/6,M,Oxidation|	22399647 
ELVASGMGWAAFNLSNVTGNSR	2|0|	22415316 
ELVASGMGWAAFNLSNVTGNSR	2|1/6,M,Oxidation|	22419499 
ELVASGMGWAAFNLSNVTGNSR	3|0|	22423706 
ELVASGMGWAAFNLSNVTGNSR	3|1/6,M,Oxidation|	22428584 
ELVLGNITSVVEWK	2|0|	96638486 
ELVTWSLNELEK	2|0|	106345587 
ELVVFCVANAAMHGSDR	2|1/5,C,Carbamidomethyl|	25295301 
ELVVFCVANAAMHGSDR	2|2/5,C,Carbamidomethyl/11,M,Oxidation|	25301358 
ELVVFCVANAAMHGSDR	3|1/5,C,Carbamidomethyl|	25307733 
ELVVFCVANAAMHGSDR	3|2/5,C,Carbamidomethyl/11,M,Oxidation|	25313296 
ELWILNRYL	2|0|	22451776 
ELWNVSNSVQACEER	2|1/11,C,Carbamidomethyl|	22462715 
ELWVDVAEANR	2|0|	22474426 
ELYEPIWQNFTDPQLR	2|0|	22484649 
ELYEPIWQNFTDPQLR	3|0|	22488570 
ELYNGTADITLR	2|0|	22501387 
ELYTWGCVLEAR	2|1/6,C,Carbamidomethyl|	10144615 
EMAPDTVSRVSDAVPQVVTNLK	3|0|	120376855 
EMAPDTVSRVSDAVPQVVTNLK	3|1/1,M,Oxidation|	120382108 
EMAQPVDPAHNVSR	2|0|	22512676 
EMAQPVDPAHNVSR	2|1/1,M,Oxidation|	22517085 
EMAQPVDPAHNVSR	3|0|	22521518 
EMAQPVDPAHNVSR	3|1/1,M,Oxidation|	22526052 
EMCPAVNTSEYK	2|1/2,C,Carbamidomethyl|CID	22548684 
EMCPAVNTSEYK	2|2/1,M,Oxidation/2,C,Carbamidomethyl|CID	22554394 
EMEENFAVEAANYQDTIGR	2|0|	22568296 
EMEENFAVEAANYQDTIGR	2|1/1,M,Oxidation|	22571870 
EMEVLKKNATAAIDPEER	3|0|	120095025 
EMEVLKKNATAAIDPEER	3|1/1,M,Oxidation|	120099811 
EMEVLKKNATAAIDPEER	4|0|	120107088 
EMEVLKKNATAAIDPEER	4|1/1,M,Oxidation|	120114245 
EMFPETMQFAVTGFSR	2|0|	27497635 
EMFPETMQFAVTGFSR	2|1/1,M,Oxidation|	27503490 
EMFPETMQFAVTGFSR	2|1/6,M,Oxidation|	27509369 
EMFPETMQFAVTGFSR	2|2/1,M,Oxidation/6,M,Oxidation|	27515248 
EMGATGVNGVNSILKTTWPGQYK	3|0|	120535451 
EMGATGVNGVNSILKTTWPGQYK	3|1/1,M,Oxidation|	120539462 
EMLEGPSNIKSAPVTDK	2|0|	47404325 
EMLEGPSNIKSAPVTDK	2|1/1,M,Oxidation|	47407303 
EMLEGPSNIKSAPVTDK	3|0|	47409467 
EMLEGPSNIKSAPVTDK	3|1/1,M,Oxidation|	47413884 
EMLYQVEIQPNVTK	2|0|	130485442 
EMLYQVEIQPNVTK	2|1/1,M,Oxidation|	130490387 
EMNAANKLRLYDVEPEEDLKPMNITAK	4|0|	120165455 
EMNAANKLRLYDVEPEEDLKPMNITAK	4|1/1,M,Oxidation|	120170789 
EMNAANKLRLYDVEPEEDLKPMNITAK	4|1/21,M,Oxidation|	120175077 
EMNAANKLRLYDVEPEEDLKPMNITAK	4|2/1,M,Oxidation/21,M,Oxidation|	120179318 
EMNAANKLRLYDVEPEEDLKPMNITAK	5|0|	120185746 
EMNAANKLRLYDVEPEEDLKPMNITAK	5|1/1,M,Oxidation|	120191936 
EMNAANKLRLYDVEPEEDLKPMNITAK	5|1/21,M,Oxidation|	120198150 
EMNAANKLRLYDVEPEEDLKPMNITAK	5|2/1,M,Oxidation/21,M,Oxidation|	120204365 
EMSLNSGR	2|0|	61883737 
EMSLNSGR	2|1/1,M,Oxidation|	61888246 
EMYQMDDNVR	2|0|	77766444 
EMYQMDDNVR	2|1/1,M,Oxidation|	77773288 
EMYQMDDNVR	2|1/4,M,Oxidation|	77780156 
EMYQMDDNVR	2|2/1,M,Oxidation/4,M,Oxidation|	77787024 
EMYSAEGSPVLR	2|0|	99203419 
EMYSAEGSPVLR	2|1/1,M,Oxidation|	99209771 
ENATTDLLTK	2|0|	22585393 
ENATVPENEEEIIR	2|0|	22595858 
ENCDSSCPSVTK	2|2/2,C,Carbamidomethyl/6,C,Carbamidomethyl|CID	120641286 
ENCGCDETHTTPGCLK	2|3/2,C,Carbamidomethyl/4,C,Carbamidomethyl/13,C,Carbamidomethyl|	66343284 
ENCGCDETHTTPGCLK	3|3/2,C,Carbamidomethyl/4,C,Carbamidomethyl/13,C,Carbamidomethyl|	66347509 
ENCGSESVNKD	2|1/2,C,Carbamidomethyl|	36631514 
ENCLSTTDGESILLTCGVYDDDPVR	2|2/2,C,Carbamidomethyl/15,C,Carbamidomethyl|	124505608 
ENCLSTTDGESILLTCGVYDDDPVR	3|2/2,C,Carbamidomethyl/15,C,Carbamidomethyl|	124511259 
ENCPPDDSGRPIKGK	3|1/2,C,Carbamidomethyl|	52432775 
ENCSENILDSMPDIR	2|1/2,C,Carbamidomethyl|	22604723 
ENCSENILDSMPDIR	2|2/2,C,Carbamidomethyl/10,M,Oxidation|	22609220 
ENDAYPPVTLKHEEEITR	3|0|	77210874 
ENDGSPHFPYLVLNIR	2|0|	46838790 
ENDGSPHFPYLVLNIR	3|0|	46843305 
ENDNFNISK	2|0|	22622831 
ENDSSLIYGK	2|0|	37022718 
ENDTCQMCTK	2|2/4,C,Carbamidomethyl/7,C,Carbamidomethyl|	13519409 
ENDTCQMCTK	2|3/4,C,Carbamidomethyl/6,M,Oxidation/7,C,Carbamidomethyl|	13522713 
ENDTGVVHQVEECR	2|1/12,C,Carbamidomethyl|	22631000 
ENDTGVVHQVEECR	3|1/12,C,Carbamidomethyl|	22634310 
ENDTHCIDFHYFVSSK	2|1/5,C,Carbamidomethyl|	22646784 
ENDTHCIDFHYFVSSK	3|1/5,C,Carbamidomethyl|	22651299 
ENDTHCIDFSYLLYSQK	3|1/5,C,Carbamidomethyl|	22664842 
ENDTSPHR	2|0|	22673695 
ENDTTVWNVGSYAFYR	2|0|	38195256 
ENEDKYMCESSGFYPEAINITWEK	3|1/7,C,Carbamidomethyl|	22684042 
ENEDKYMCESSGFYPEAINITWEK	3|2/6,M,Oxidation/7,C,Carbamidomethyl|	22688881 
ENEHCSGGLSVGLPTDLSEHSK	2|1/4,C,Carbamidomethyl|	32723690 
ENEHCSGGLSVGLPTDLSEHSK	3|1/4,C,Carbamidomethyl|	32728409 
ENEHCSGGLSVGLPTDLSEHSK	4|1/4,C,Carbamidomethyl|	32732961 
ENEIIISHISTR	2|0|	94573138 
ENFSDSTPGVFNGLDK	2|0|	31046119 
ENFTVTFYDYLK	2|0|	113684960 
ENGCLVYNDTTMVCR	2|2/3,C,Carbamidomethyl/13,C,Carbamidomethyl|	22703516 
ENGCLVYNDTTMVCR	2|3/3,C,Carbamidomethyl/11,M,Oxidation/13,C,Carbamidomethyl|	22710311 
ENGIEVHR	2|0|	44595848 
ENGLLSSTAR	2|0|	4480917 
ENGMPMDIVNTSGR	2|0|	22730842 
ENGMPMDIVNTSGR	2|1/3,M,Oxidation|	22734614 
ENGMPMDIVNTSGR	2|1/5,M,Oxidation|	22739659 
ENGMPMDIVNTSGR	2|2/3,M,Oxidation/5,M,Oxidation|	22743579 
ENGNITVIQAHR	2|0|	22768988 
ENGSLPSNTSNDR	2|0|	22777173 
ENGTDTVQEEEESPAEGSK	2|0|	22785829 
ENGTDTVQEEEESPAEGSKDEPGEQVELK	3|0|	22796198 
ENGTNLTFIGDK	2|0|	22803693 
ENHKGPLIFK	2|0|	45420312 
ENHKGPLIFK	3|0|	45425989 
ENHSNYR	2|0|	22813137 
ENHTEVQFQK	2|0|	22819568 
ENIEFTTSPSVIFWSR	2|0|	49900427 
ENKDGNVLEPFELPSFVDSQATQLR	3|0|	58413464 
ENKSTVCLK	2|1/6,C,Carbamidomethyl|	77491829 
ENLCSTFHSCSR	2|2/3,C,Carbamidomethyl/9,C,Carbamidomethyl|	79856211 
ENLKDASSFLAEWQNITK	2|0|	22827863 
ENLKGFRQGLTYFKTDTFEETSEGREQSQR	5|0|	111927201 
ENLLNFSNHA	2|0|	76432535 
ENLPGDPTSNATSR	2|0|	22836688 
ENLSDAAVISAGV	2|0|	14069199 
ENLSIYHLLCDPNSR	2|1/9,C,Carbamidomethyl|	65960369 
ENLSIYHLLCDPNSR	3|1/9,C,Carbamidomethyl|	65964824 
ENLTAPGSDSAVFFEQGTTR	2|0|	22843181 
ENLTAPGSDSAVFFEQGTTR	3|0|	22849514 
ENLTVFSFLGPIVNLSEPTAH	2|0|	22867145 
ENLTVFSFLGPIVNLSEPTAHEGSTVTVSCMAGAR	3|1/29,C,Carbamidomethyl|	22875893 
ENLTVFSFLGPIVNLSEPTAHEGSTVTVSCMAGAR	3|2/29,C,Carbamidomethyl/30,M,Oxidation|	22880659 
ENLTVFSFLGPIVNLSEPTAHEGSTVTVSCMAGAR	4|1/29,C,Carbamidomethyl|	22885450 
ENLTVFSFLGPIVNLSEPTAHEGSTVTVSCMAGAR	4|2/29,C,Carbamidomethyl/30,M,Oxidation|	22890464 
ENLVCPDETKTEK	2|1/4,C,Carbamidomethyl|	53791576 
ENMVLNLSCEASGHPR	2|1/8,C,Carbamidomethyl|	22915233 
ENMVLNLSCEASGHPR	2|2/2,M,Oxidation/8,C,Carbamidomethyl|	22920046 
ENMVLNLSCEASGHPR	3|1/8,C,Carbamidomethyl|	22924377 
ENMVLNLSCEASGHPR	3|2/2,M,Oxidation/8,C,Carbamidomethyl|	22928634 
ENMVLNLSCEASGHPRPT	2|1/8,C,Carbamidomethyl|	22954081 
ENMVLNLSCEASGHPRPT	2|2/2,M,Oxidation/8,C,Carbamidomethyl|	22958248 
ENMVLNLSCEASGHPRPTISWNVNGTASEQDQDPQR	3|1/8,C,Carbamidomethyl|	22968337 
ENMVLNLSCEASGHPRPTISWNVNGTASEQDQDPQR	3|2/2,M,Oxidation/8,C,Carbamidomethyl|	22973939 
ENMVLNLSCEASGHPRPTISWNVNGTASEQDQDPQR	4|1/8,C,Carbamidomethyl|	22979778 
ENMVLNLSCEASGHPRPTISWNVNGTASEQDQDPQR	4|2/2,M,Oxidation/8,C,Carbamidomethyl|	22985302 
ENNCVVGGLQTLR	2|1/3,C,Carbamidomethyl|	88192058 
ENNDDTPEVVCAFINAASSKNWR	2|1/10,C,Carbamidomethyl|	81120925 
ENNDDTPEVVCAFINAASSKNWR	3|1/10,C,Carbamidomethyl|	81125522 
ENNLLSTYL	2|0|	62913661 
ENNNITMR	2|0|	23014733 
ENNNITMR	2|1/6,M,Oxidation|	23020008 
ENNVITIDLVQNSSQK	2|0|	23035977 
ENPDLNPQGLTIIGNVGK	2|0|	59186325 
ENPLPPYFEVSKKKPTMK	3|0|	26806843 
ENPLPPYFEVSKKKPTMK	3|1/16,M,Oxidation|	26811367 
ENPVEFDSLFNESK	2|0|	23044920 
ENQGDETQGQQPPQR	2|0|	23056723 
ENQNHSYSLK	2|0|	23066256 
ENQTLSMGAATVQSR	2|0|	23076737 
ENQTLSMGAATVQSR	2|1/6,M,Oxidation|	23082433 
ENQTLSMGAATVQSR	3|0|	23086976 
ENQTLSMGAATVQSR	3|1/6,M,Oxidation|	23091556 
ENQVNVTCQVR	2|1/7,C,Carbamidomethyl|	23115723 
ENRNPSLAFSVESLNLPSSPR	3|0|	78419211 
ENRVELLGLQALGGGGGSLR	3|0|	36531021 
ENSCSLIVNR	2|1/3,C,Carbamidomethyl|	97131764 
ENSFSTAIQSFLASDR	2|0|	101855377 
ENSGLVGVDTICSSVGR	2|1/11,C,Carbamidomethyl|CID	67311230 
ENSGVTNSLSEPFEHTTSSLY	2|0|	94513540 
ENSGYYYCHVSLWAPGHNR	3|1/7,C,Carbamidomethyl|	23124416 
ENSIHVLR	2|0|	45768183 
ENSSEICSNNGECVCGQ	2|3/6,C,Carbamidomethyl/12,C,Carbamidomethyl/14,C,Carbamidomethyl|	23133479 
ENSSEICSNNGECVCGQCVCR	2|5/6,C,Carbamidomethyl/12,C,Carbamidomethyl/14,C,Carbamidomethyl/17,C,Carbamidomethyl/19,C,Carbamidomethyl|	23141792 
ENSSEICSNNGECVCGQCVCR	3|5/6,C,Carbamidomethyl/12,C,Carbamidomethyl/14,C,Carbamidomethyl/17,C,Carbamidomethyl/19,C,Carbamidomethyl|	23146944 
ENSTDYLYPEQLK	2|0|	23160712 
ENSTEYTGKEKLGTFQGQEQDLFER	3|0|	106364271 
ENSTEYTGKEKLGTFQGQEQDLFER	4|0|	106370767 
ENSTVTLSHPNGTTSVTSILHIKDPK	3|0|	23168649 
ENTALMIK	2|0|	5890858 
ENTALMIK	2|1/5,M,Oxidation|	5895530 
ENTDAHQALAWYF	2|0|	63443357 
ENTEDVVR	2|0|	81567435 
ENTFFANGLR	2|0|	74756134 
ENTGSTTLTTYGLFDTHVR	2|0|	41576403 
ENTGSTTLTTYGLFDTHVR	3|0|	41580088 
ENTGTCSHNSDGAAELTVK	3|1/5,C,Carbamidomethyl|	66226385 
ENTLLGCGDEWSLNY	2|1/6,C,Carbamidomethyl|	58028890 
ENTSDPSLVIAF	2|0|	23177807 
ENTSDPSLVIAFGR	2|0|	23186266 
ENTSLPRNLSSSLLSDALFLPHPR	3|0|	60865454 
ENTSSLGYEYTGSK	2|0|	23194429 
ENTSSSPIQYEFSLTR	2|0|	23203752 
ENTSSWYEVDSFTPFR	2|0|	23211079 
ENTSVTSQTVSK	2|0|	94814744 
ENTTLLHSPGTLHAAAK	3|0|	23217996 
ENTTSREILTECILAVDGTSYHTVEGEK	3|1/11,C,Carbamidomethyl|	93570538 
ENTTSREILTECILAVDGTSYHTVEGEK	4|1/11,C,Carbamidomethyl|	93576751 
ENVGIYNLSK	2|0|	23227489 
ENVSMVDYAHNNYQAQ	2|0|	23235310 
ENVSMVDYAHNNYQAQ	2|1/4,M,Oxidation|	23239632 
ENVSMVDYAHNNYQAQSAVPLR	3|0|	23252716 
ENVSMVDYAHNNYQAQSAVPLR	3|1/4,M,Oxidation|	23256358 
ENVTLTCTAENQLER	2|1/6,C,Carbamidomethyl|	23267402 
ENVTQDAEDN	2|0|CID	23276111 
ENVTQDAEDNT	2|0|CID	23284996 
ENVTQDAEDNTV	2|0|	23293255 
ENVTQDAEDNTVS	2|0|CID	23300042 
ENVTQDAEDNTVSF	2|0|CID	23306167 
ENVTQDAEDNTVSFLQPN	2|0|	23313294 
ENVTQDAEDNTVSFLQPN	3|0|CID	23317248 
ENVTQDAEDNTVSFLQPNGA	2|0|CID	23330362 
ENVTQDAEDNTVSFLQPNGAIF	2|0|CID	23335185 
ENVTQDAEDNTVSFLQPNGAIFEPS	3|0|CID	23340674 
ENWENGQQTSKSRHIK	4|0|	103382129 
ENWNCMQCLHPHNLSQAILDQCK	3|3/4,C,Carbamidomethyl/7,C,Carbamidomethyl/21,C,Carbamidomethyl|	23345957 
ENWNCMQCLHPHNLSQAILDQCK	3|4/4,C,Carbamidomethyl/5,M,Oxidation/7,C,Carbamidomethyl/21,C,Carbamidomethyl|	23351341 
ENWNCMQCLHPHNLSQAILDQCK	4|3/4,C,Carbamidomethyl/7,C,Carbamidomethyl/21,C,Carbamidomethyl|	23356749 
ENWNCMQCLHPHNLSQAILDQCK	4|4/4,C,Carbamidomethyl/5,M,Oxidation/7,C,Carbamidomethyl/21,C,Carbamidomethyl|	23362471 
ENWTDASR	2|0|	23390617 
ENYGGSHSASTVYDQMDGCGGQPYLR	2|1/18,C,Carbamidomethyl|	39439644 
ENYGGSHSASTVYDQMDGCGGQPYLR	2|2/15,M,Oxidation/18,C,Carbamidomethyl|	39445306 
ENYGGSHSASTVYDQMDGCGGQPYLR	3|1/18,C,Carbamidomethyl|	39450993 
ENYGGSHSASTVYDQMDGCGGQPYLR	3|2/15,M,Oxidation/18,C,Carbamidomethyl|	39456150 
ENYGGSHSASTVYDQMDGCGGQPYLR	4|1/18,C,Carbamidomethyl|	39461470 
ENYGGSHSASTVYDQMDGCGGQPYLR	4|2/15,M,Oxidation/18,C,Carbamidomethyl|	39466690 
ENYHGSCCLTFTVSNLCSDDR	3|3/6,C,Carbamidomethyl/7,C,Carbamidomethyl/16,C,Carbamidomethyl|	56689494 
ENYNQYDLNR	2|0|	23399050 
ENYTCFTDK	2|1/4,C,Carbamidomethyl|	16381702 
ENYYAHSQSTQLGR	2|0|	132966253 
ENYYAHSQSTQLGR	3|0|	132971950 
EPADKVPDDAAWDEPDK	3|0|	16478254 
EPAEFNLTK	2|0|	23407833 
EPAGDGVSATAK	2|0|	35367229 
EPAPDLDPNQEGDLNLTVPF	2|0|	6917702 
EPAPIVLLVPPK	2|0|	121891671 
EPCINEHDTQYPL	2|1/2,C,Carbamidomethyl|	42303412 
EPCPVGFFSNVSSAFEK	2|1/2,C,Carbamidomethyl|CID	23418330 
EPDDEWRKPK	3|0|	53995286 
EPDNVLSQSSN	2|0|	100615833 
EPDTYFIDNQEEYGK	2|0|	78834326 
EPDYQVYLNASK	2|0|	23427955 
EPECENNSTTGWVIR	2|1/3,C,Carbamidomethyl|	100380541 
EPEIVTFNTTFGSF	2|0|	23434322 
EPEYEEETDPSFFLR	2|0|	16487460 
EPFDALNFR	2|0|	6613001 
EPGASLRDTFVLNGINVGANPTLIEWDFLQTK	3|0|	100264805 
EPGASLRDTFVLNGINVGANPTLIEWDFLQTK	4|0|	100270567 
EPGCGHPNCPSLCENR	2|3/3,C,Carbamidomethyl/8,C,Carbamidomethyl/12,C,Carbamidomethyl|	35781251 
EPGCGHPNCPSLCENR	3|3/3,C,Carbamidomethyl/8,C,Carbamidomethyl/12,C,Carbamidomethyl|	35787082 
EPGENLENSTAKR	2|0|	111083618 
EPGSNVTMSVDAECVPMVR	2|1/13,C,Carbamidomethyl|	23442851 
EPGSNVTMSVDAECVPMVR	2|2/13,C,Carbamidomethyl/16,M,Oxidation|	23445472 
EPGSNVTMSVDAECVPMVR	2|2/7,M,Oxidation/13,C,Carbamidomethyl|	23448325 
EPGSNVTMSVDAECVPMVR	2|3/7,M,Oxidation/13,C,Carbamidomethyl/16,M,Oxidation|	23453008 
EPGSNVTMSVDAECVPMVR	3|1/13,C,Carbamidomethyl|	23458206 
EPGSNVTMSVDAECVPMVR	3|2/13,C,Carbamidomethyl/16,M,Oxidation|	23462912 
EPGSNVTMSVDAECVPMVR	3|2/7,M,Oxidation/13,C,Carbamidomethyl|	23467643 
EPGSNVTMSVDAECVPMVR	3|3/7,M,Oxidation/13,C,Carbamidomethyl/16,M,Oxidation|	23471345 
EPHNASGAEAAGVNR	3|0|	23507573 
EPIQKPTEQAGTGQLVWPAVGGIQKDVLIR	4|0|	48478304 
EPKALDPVAILSEKTLK	3|0|	63578980 
EPLEEGQNLLIFGNALKKTTDGK	4|0|	63800222 
EPLNSIKSGR	2|0|	54015673 
EPLPQNSSMAR	2|0|CID	23516541 
EPLPQNSSMAR	2|1/8,M,Oxidation|CID	23522428 
EPLPTGQLTVLVGQR	2|0|	64015373 
EPLSDPVGTCYLSTDNFTR	2|1/9,C,Carbamidomethyl|	23540207 
EPNDFAFLK	2|0|	6603694 
EPNYDIEWMQEEDWPPEDKGPVEK	3|0|	53976863 
EPNYDIEWMQEEDWPPEDKGPVEK	3|1/8,M,Oxidation|	53981999 
EPPSENGTSIYGAGGFMPY	2|0|	23551670 
EPPSENGTSIYGAGGFMPY	2|1/16,M,Oxidation|	23558377 
EPPSVLNLTTEPVVVR	2|0|	121950663 
EPPSVLNLTTEPVVVR	3|0|	121956293 
EPQINVLGIDGTR	2|0|	63588510 
EPREILPKK	3|0|	54007677 
EPSATTILFNNR	2|0|	79004409 
EPTEQEGPSNLPSR	2|0|	63661989 
EPVWGEKNQEHAEVDTVCR	2|1/17,C,Carbamidomethyl|	126632096 
EPVWGEKNQEHAEVDTVCR	3|1/17,C,Carbamidomethyl|	126633822 
EPVWGEKNQEHAEVDTVCR	4|1/17,C,Carbamidomethyl|	126640114 
EQAADVDDTPVGK	2|0|	125052716 
EQAQIEHTMR	2|0|	107575463 
EQAQIEHTMR	2|1/8,M,Oxidation|	107578626 
EQARNASCPAGGRPA	3|1/7,C,Carbamidomethyl|	23570740 
EQCTPLCHPAQMGIICNTR	3|3/2,C,Carbamidomethyl/6,C,Carbamidomethyl/15,C,Carbamidomethyl|	48626604 
EQCTPLCHPAQMGIICNTR	3|4/2,C,Carbamidomethyl/6,C,Carbamidomethyl/11,M,Oxidation/15,C,Carbamidomethyl|	48631015 
EQDRTTLAVNK	2|0|	114169151 
EQELFRPEDGLTLLN	2|0|	105979896 
EQENSIQLR	2|0|	88368993 
EQEVGYQQSNS	2|0|	122198238 
EQFEDLALK	2|0|	25821861 
EQFLDGDGWTSR	2|0|	23579809 
EQGLGFR	2|0|	26318903 
EQGNTACLYDFDTLMNK	2|1/6,C,Carbamidomethyl|CID	127179135 
EQGNTACLYDFDTLMNK	2|2/6,C,Carbamidomethyl/14,M,Oxidation|CID	127182850 
EQINITLDHR	2|0|	23586574 
EQKSPIVPFKSVK	3|0|	117260004 
EQLELGVSPGPPTLEPEVNLEGK	2|0|	116815257 
EQLELVTTNFPKK	2|0|	110418736 
EQLELVTTNFPKK	3|0|	110425286 
EQLGLGDRPNDSYCYNSAK	3|1/13,C,Carbamidomethyl|CID	23595755 
EQLLAEATKK	2|0|	3956925 
EQLLNYNVSR	2|0|	23605142 
EQNCTSPFSYK	2|1/3,C,Carbamidomethyl|	23614395 
EQNLEYTQR	2|0|	127706848 
EQNPEYNITVTATDR	2|0|	23622532 
EQNQEVLTFHK	2|0|	57628488 
EQNQEVLTFHK	3|0|	57635151 
EQNQQTVLLQK	2|0|CID	57816841 
EQPALNDSR	2|0|	23627595 
EQPALNDSRY	2|0|	23634100 
EQPLNVTVCR	2|1/8,C,Carbamidomethyl|	23642963 
EQPLQGAWANVWTGKDDKR	3|0|	3593013 
EQPTTLVGSGCIHYWGNLIAAR	3|1/10,C,Carbamidomethyl|	47200055 
EQQLESCACNETDNSCK	2|3/6,C,Carbamidomethyl/8,C,Carbamidomethyl/15,C,Carbamidomethyl|	23654432 
EQQLESCACNETDNSCK	3|3/6,C,Carbamidomethyl/8,C,Carbamidomethyl/15,C,Carbamidomethyl|	23658891 
EQQLESCACNETDNSCKVCCR	3|5/6,C,Carbamidomethyl/8,C,Carbamidomethyl/15,C,Carbamidomethyl/18,C,Carbamidomethyl/19,C,Carbamidomethyl|	23673360 
EQQSSFSNK	2|0|	28084428 
EQQSSYNISVR	2|0|	23685947 
EQSICDSLDR	2|1/4,C,Carbamidomethyl|	66134500 
EQSIDITNYMGK	2|0|	80207707 
EQSIDITNYMGK	2|1/9,M,Oxidation|	80212334 
EQTADYNVTIIATDK	2|0|	23698848 
EQTEGQVGLHSPNLGAVFLVGDLQDTNDTTFR	3|0|	119364443 
EQTPEYNVTIAATDR	2|0|	23705889 
EQTPEYNVTITATDR	2|0|	23715722 
EQTSEDSSKCVNASR	2|1/9,C,Carbamidomethyl|	23728443 
EQVANSAFVER	2|0|	23736668 
EQVNLQSATLLSGR	2|0|	66080709 
EQVPSYNITVTATDR	2|0|	23745578 
EQYGASISIQNYYGHMTG	2|0|	38816389 
EQYGASISIQNYYGHMTG	2|1/15,M,Oxidation|	38820608 
EQYIHENYSR	2|0|	23753717 
ERDYELKTGLNR	3|0|	91723135 
EREAFDLTSENLLKEAK	3|0|	92043448 
EREDIPYR	2|0|	49065501 
EREDIPYR	3|0|	49070358 
EREQIKSLNNQFASFIDKVR	4|0|	23760738 
ERFNISTPAFR	2|0|	23773254 
ERNGFQYSVTVGHR	2|0|	42204646 
ERNGFQYSVTVGHR	3|0|	42211853 
ERPPTFLTPEGNASN	2|0|	23781657 
ERPPTFLTPEGNASNK	2|0|	23790068 
ERPPTFLTPEGNASNK	3|0|	23794328 
ERPPTFLTPEGNASNKEELR	3|0|	23812764 
ERPPTFLTPEGNASNKEELR	4|0|CID	23818164 
ERPPVEQEQR	2|0|	123100911 
ERVENTSHPGEMQVTIQNLMPATVYIF	3|0|	23833800 
ERVENTSHPGEMQVTIQNLMPATVYIF	3|1/11,M,Oxidation|	23836643 
ERVENTSHPGEMQVTIQNLMPATVYIF	3|1/19,M,Oxidation|	23839511 
ERVENTSHPGEMQVTIQNLMPATVYIF	3|2/11,M,Oxidation/19,M,Oxidation|	23842379 
ERVENTSHPGEMQVTIQNLMPATVYIFR	4|0|	23856884 
ERVENTSHPGEMQVTIQNLMPATVYIFR	4|1/11,M,Oxidation|	23864275 
ERVENTSHPGEMQVTIQNLMPATVYIFR	4|1/19,M,Oxidation|	23871691 
ERVENTSHPGEMQVTIQNLMPATVYIFR	4|2/11,M,Oxidation/19,M,Oxidation|	23879107 
ERYGFEEYADRDIFFNSVR	3|0|	129683609 
ERYGFEEYADRDIFFNSVR	4|0|	129691230 
ESAAGQTNMPSDMK	2|0|	30256466 
ESAAGQTNMPSDMK	2|1/12,M,Oxidation|	30258565 
ESAAGQTNMPSDMK	2|1/8,M,Oxidation|	30262076 
ESAAGQTNMPSDMK	2|2/8,M,Oxidation/12,M,Oxidation|	30264976 
ESADEFHICK	2|1/8,C,Carbamidomethyl|	25335720 
ESAIHENKTHYVNGTHFLR	4|0|	62635867 
ESALTDTVTPLIAVPRDSFAYAK	3|0|	104596484 
ESAQKEGELAKGARTK	3|0|	33558155 
ESAQKEGELAKGARTK	4|0|	33563730 
ESAYSIAICSQTNNSVELDF	2|1/8,C,Carbamidomethyl|	49732263 
ESCINTTLCPPPATVR	2|2/2,C,Carbamidomethyl/8,C,Carbamidomethyl|	3762614 
ESCTGSIEINSK	2|1/2,C,Carbamidomethyl|	95526082 
ESDALNNCSVTPCR	2|2/7,C,Carbamidomethyl/12,C,Carbamidomethyl|CID	115170346 
ESDGGNYTCSIHLGNLVFK	3|1/8,C,Carbamidomethyl|	23916352 
ESDLKWEALSDNFAIQ	2|0|	14513605 
ESDNIRYEFLRK	3|0|	51123375 
ESDRTPVQERLGWSIDEALKNR	4|0|	106193551 
ESDSLSNHLKSTGLTSLLGSSDLYTEK	3|0|	98182956 
ESDSNEFSVIADPR	2|0|	23925771 
ESDSNGYQYH	2|0|	133234429 
ESDVDYNHLGKQK	3|0|	41541350 
ESDVVGSQQQGR	2|0|	96446645 
ESEDTTHQSCLGCPPNLGTPFQNTTGCQEGQK	3|3/9,C,Carbamidomethyl/12,C,Carbamidomethyl/26,C,Carbamidomethyl|	32499777 
ESEGHCYSFTFNTR	2|1/5,C,Carbamidomethyl|	131807654 
ESEGHCYSFTFNTR	3|1/5,C,Carbamidomethyl|	131814730 
ESEQAGAASELGEVPILLPEPNVQQDTFCR	3|1/28,C,Carbamidomethyl|	117141983 
ESEQAGAASELGEVPILLPEPNVQQDTFCR	4|1/28,C,Carbamidomethyl|	117146762 
ESESPATTGHVPVVLTAGASGISCMFLNR	3|1/23,C,Carbamidomethyl|	95281343 
ESESPATTGHVPVVLTAGASGISCMFLNR	3|2/23,C,Carbamidomethyl/24,M,Oxidation|	95287418 
ESEVKGGALTK	2|0|	36828553 
ESFLQSQLASNPR	2|0|	63253182 
ESFLQTNYTEIR	2|0|	23934540 
ESGDVCQMMR	2|1/5,C,Carbamidomethyl|	100746084 
ESGDVCQMMR	2|2/5,C,Carbamidomethyl/7,M,Oxidation|	100750401 
ESGDVCQMMR	2|2/5,C,Carbamidomethyl/8,M,Oxidation|	100754804 
ESGDVCQMMR	2|3/5,C,Carbamidomethyl/7,M,Oxidation/8,M,Oxidation|	100759145 
ESGIQNVSTCR	2|1/9,C,Carbamidomethyl|CID	23942675 
ESGLNLDTDIVTR	2|0|	17752127 
ESGNVTLCSSSGTV	2|1/7,C,Carbamidomethyl|	66755172 
ESGPTTYKVTSTLTIK	2|0|	23951432 
ESGSGNDRGPLDSTEPAHPTAANKLR	4|0|	16919032 
ESHGSAIQIYQNR	2|0|	130877428 
ESHGSAIQIYQNR	3|0|	130883538 
ESILDNPILPSSK	2|0|	61428880 
ESKPLTAQQTTKLDAPTNLQFVNETDSTVLVR	4|0|	23961046 
ESLAPVEYVVHNVTW	2|0|	117011567 
ESLATLTIQGIR	2|0|	23969207 
ESLEPTVNNIIECELIATQTR	2|1/12,C,Carbamidomethyl|	46263664 
ESLEPTVNNIIECELIATQTR	3|0|	46271183 
ESLEPTVNNIIECELIATQTR	3|1/12,C,Carbamidomethyl|	46278397 
ESLGWDVAELQLNHTGPQQDPR	3|0|	23978145 
ESLNLWYDCTWNNDTK	2|1/8,C,Carbamidomethyl|	23987358 
ESLRNLRGYYNQSEAGSHTLQR	4|0|	23998447 
ESLVTIGETSANDVSNFYPPR	2|0|	110909132 
ESLYNTPHLSTMLF	2|0|	127624327 
ESLYNTPHLSTMLF	2|1/11,M,Oxidation|	127628481 
ESNAGQTNLYVQLR	2|0|	130209590 
ESNATGVSYMITLGNIAR	2|0|	59924437 
ESNATGVSYMITLGNIAR	2|1/9,M,Oxidation|	59927718 
ESNATGVSYMITLGNIAR	3|0|	59931510 
ESNATGVSYMITLGNIAR	3|1/9,M,Oxidation|	59936711 
ESNITVLIK	1|0|	24009762 
ESNITVLIK	2|0|	24013673 
ESNKDLLLTSSYLSDSGSTGEHTK	3|0|	24025544 
ESNLSSVPTNLAQTMAEDAIR	2|0|	103256567 
ESNLSSVPTNLAQTMAEDAIR	2|1/14,M,Oxidation|	103260286 
ESNSENSCIKN	2|1/7,C,Carbamidomethyl|	52159615 
ESNSFSSESLK	2|0|	28104522 
ESNSNTVNPR	2|0|	81261052 
ESPDGVFLVNTTK	2|0|CID	34964946 
ESPFRHVFWGSGSHTLPALLENLK	4|0|	24038327 
ESPFVGNPGNITGAR	2|0|	24051314 
ESPNITDTMK	2|0|	24058279 
ESPNITDTMK	2|1/8,M,Oxidation|	24062467 
ESPNSPSNPEVPSSSGK	2|0|	101804042 
ESPSTECTNTRK	2|1/6,C,Carbamidomethyl|	101278669 
ESPVNVPVPLPIFSLEGV	2|0|	116860800 
ESQAYYQR	2|0|	24075149 
ESQENEGSSCSADVANYR	2|1/9,C,Carbamidomethyl|	94831954 
ESQESSCTAYVPWMMLPVGVQSTHR	3|1/6,C,Carbamidomethyl|	95837957 
ESQESSCTAYVPWMMLPVGVQSTHR	3|2/6,C,Carbamidomethyl/13,M,Oxidation|	95843186 
ESQESSCTAYVPWMMLPVGVQSTHR	3|2/6,C,Carbamidomethyl/14,M,Oxidation|	95848003 
ESQESSCTAYVPWMMLPVGVQSTHR	3|3/6,C,Carbamidomethyl/13,M,Oxidation/14,M,Oxidation|	95853277 
ESQHYSTAQNGYLM	2|0|	132794573 
ESQHYSTAQNGYLM	2|1/13,M,Oxidation|	132798725 
ESQLNFDSISPEDAGSYSCWVNNSIGQTASK	3|1/18,C,Carbamidomethyl|	24083647 
ESQLNLTVMAK	2|0|	24094510 
ESQLNLTVMAK	2|1/8,M,Oxidation|	24098902 
ESQLNLTVMAKPTNWIEGTQAVLR	3|0|	24114488 
ESQLNLTVMAKPTNWIEGTQAVLR	3|1/8,M,Oxidation|	24120707 
ESQQLTVANTK	2|0|	89041614 
ESRAYQDVDVNDWSQASYQDLK	2|0|	18531099 
ESRAYQDVDVNDWSQASYQDLK	3|0|	18536800 
ESRELGNPNR	2|0|	79573058 
ESRPPPGPGPGNTTR	2|0|	24139482 
ESRPPPGPGPGNTTR	3|0|	24143611 
ESSADVIVGNVSCGGTLR	2|1/12,C,Carbamidomethyl|	4979365 
ESSETPDQFMTADETR	2|0|	24156880 
ESSETPDQFMTADETR	2|1/9,M,Oxidation|	24160503 
ESSFPDIPGAVSANMTVK	2|0|	24171902 
ESSFPDIPGAVSANMTVK	2|1/14,M,Oxidation|	24175765 
ESSFPDIPGAVSANMTVK	3|0|	24180184 
ESSFPDIPGAVSANMTVK	3|1/14,M,Oxidation|CID	24185000 
ESSPWHNITVTATEINNPK	3|0|	24207646 
ESTAIGFTPELESIIPVPSNK	2|0|	24217261 
ESTEALDSGNCR	2|1/10,C,Carbamidomethyl|	15051668 
ESTLGLNMGAGDQGMANAR	2|0|	37290345 
ESTLGLNMGAGDQGMANAR	2|1/14,M,Oxidation|	37293863 
ESTLGLNMGAGDQGMANAR	2|1/7,M,Oxidation|	37297406 
ESTLGLNMGAGDQGMANAR	2|2/7,M,Oxidation/14,M,Oxidation|	37300948 
ESTLGLNMGAGDQGMANAR	3|0|	37304515 
ESTLGLNMGAGDQGMANAR	3|1/14,M,Oxidation|	37309272 
ESTLGLNMGAGDQGMANAR	3|1/7,M,Oxidation|	37314054 
ESTLGLNMGAGDQGMANAR	3|2/7,M,Oxidation/14,M,Oxidation|	37318835 
ESTTSDVAYHNCGV	2|1/11,C,Carbamidomethyl|	93485133 
ESVEPGQQTIANWQLPLDLPEITTR	2|0|	119037389 
ESVEPGQQTIANWQLPLDLPEITTR	3|0|	119040737 
ESVGELGATK	2|0|	36820111 
ESVHFESPLYVPSKFPYR	4|0|	117088669 
ESVLKTILNVK	2|0|	67061244 
ESVPSSGPTNVSALATTSSSMLVR	2|0|	24225420 
ESVPSSGPTNVSALATTSSSMLVR	2|1/20,M,Oxidation|	24229959 
ESVPSSGPTNVSALATTSSSMLVR	3|0|	24234549 
ESVPSSGPTNVSALATTSSSMLVR	3|1/20,M,Oxidation|	24239290 
ESWGQESNAGNQTVVR	2|0|	24262832 
ESWPSVFYNR	2|0|	24271455 
ESWVLNSNDLK	2|0|	61765149 
ESYVESKTFSDWAFENPTR	2|0|	1427314 
ESYVESKTFSDWAFENPTR	3|0|	1432177 
ETAGGGWNNLITVLDGPDVR	2|0|	16078705 
ETAIPELEAINEVEGR	2|0|CID	8915085 
ETAPTLQVQKHAEQR	3|0|	104644878 
ETAPTLQVQKHAEQR	4|0|	104649509 
ETASNCNGSLAHPSDL	2|1/5,C,Carbamidomethyl|CID	24281030 
ETASNCNGSLAHPSDLYAEGCEALVVK	3|2/5,C,Carbamidomethyl/20,C,Carbamidomethyl|	24289919 
ETCSGNSSQCAPNIHK	2|2/2,C,Carbamidomethyl/9,C,Carbamidomethyl|	24300744 
ETCSGNSSQCAPNIHK	3|2/2,C,Carbamidomethyl/9,C,Carbamidomethyl|	24304434 
ETDEENYNILATPTETFYAEPSDFTR	3|0|	80740938 
ETEAEEPMVEAETEK	2|0|	106292024 
ETEAEEPMVEAETEK	2|1/7,M,Oxidation|	106298163 
ETECINYGLLVH	2|1/3,C,Carbamidomethyl|	57588739 
ETEFTGSMPNPNDR	2|0|	80541348 
ETEFTGSMPNPNDR	2|1/7,M,Oxidation|	80545612 
ETEIPFGTSSFPGNPNK	2|0|	74675184 
ETEKDCLNLDK	2|1/5,C,Carbamidomethyl|	24322944 
ETEKDCLNLDK	3|1/5,C,Carbamidomethyl|	24330413 
ETEMEGEGNETGECTGSYYCK	2|2/13,C,Carbamidomethyl/19,C,Carbamidomethyl|	24347886 
ETEMEGEGNETGECTGSYYCK	2|3/3,M,Oxidation/13,C,Carbamidomethyl/19,C,Carbamidomethyl|	24352645 
ETEPLNTCRTSSK	2|1/7,C,Carbamidomethyl|	66126170 
ETFANVIVGSLQR	2|0|	94485254 
ETFCITLDIK	2|1/3,C,Carbamidomethyl|	108212018 
ETFRNLEFCSHFKLERVGR	4|1/8,C,Carbamidomethyl|	26944347 
ETFSSHERCEYGVNFTLFR	3|1/8,C,Carbamidomethyl|	27113518 
ETFSSHERCEYGVNFTLFR	4|1/8,C,Carbamidomethyl|	27117972 
ETFTCDTQNITYR	2|1/4,C,Carbamidomethyl|	24367040 
ETFVNVTLEHFN	2|0|	116577732 
ETGCMVYEK	2|1/3,C,Carbamidomethyl|	24375773 
ETGCMVYEK	2|2/3,C,Carbamidomethyl/4,M,Oxidation|	24380055 
ETGEHLVHVK	2|0|	24393558 
ETGGNDETHSYR	2|0|CID	74319702 
ETGLENQQK	2|0|	74211657 
ETGLNCQPCPEVCSIDCHDDDAK	3|4/5,C,Carbamidomethyl/8,C,Carbamidomethyl/12,C,Carbamidomethyl/16,C,Carbamidomethyl|	13278508 
ETHLETNFTLK	2|0|	24402412 
ETHNILR	2|0|	50470943 
ETHSWELNK	2|0|	41819172 
ETIAPAANAIIY	2|0|	46350796 
ETIFCELGNPFK	2|1/4,C,Carbamidomethyl|	24412169 
ETIGDYTWTNGSQPCVH	2|1/14,C,Carbamidomethyl|	24420873 
ETIGDYTWTNGSQPCVHLQ	2|1/14,C,Carbamidomethyl|CID	24425280 
ETIGDYTWTNGSQPCVHLQAQ	2|1/14,C,Carbamidomethyl|	24434071 
ETIGDYTWTNGSQPCVHLQAQ	3|1/14,C,Carbamidomethyl|	24440125 
ETIKVFTHDDQAVNK	3|0|	74052563 
ETIPISSVDPSPFFSCDEK	2|1/15,C,Carbamidomethyl|	97046321 
ETISDYGYHNSGQQ	2|0|	39713748 
ETISYSGYIK	2|0|	97367637 
ETITNYCFNTTQDIR	2|1/6,C,Carbamidomethyl|	75726835 
ETITNYCFNTTQDIR	3|1/6,C,Carbamidomethyl|	75732759 
ETIVIDVPLFVEADR	2|0|	8992871 
ETIYPNASLLMR	2|0|	24455473 
ETIYPNASLLMR	2|1/10,M,Oxidation|	24459868 
ETKDNTTFGVEK	2|0|	108753041 
ETKKHVLFGTVGVPEHTYR	4|0|	24473173 
ETKLTYNDPR	2|0|	77200870 
ETLAFYNHSK	2|0|	99386673 
ETLANIQLWPGFR	2|0|	107007010 
ETLDDAGSNQR	2|0|	88056379 
ETLEGKYDNLR	3|0|	130042753 
ETLELGPRLQDL	2|0|	105974049 
ETLENGSR	2|0|	37523097 
ETLENNSFLITTVNK	2|0|	24490576 
ETLEVNRVVDVTR	3|0|	121402338 
ETLHSPGICWNLQSVQTS	2|1/8,C,Carbamidomethyl|	46032276 
ETLHYETFGK	2|0|	24497952 
ETLIAPEAIVEENGAER	2|0|CID	632411 
ETLLWHNITVIATEINNPK	2|0|	24507979 
ETLLWHNITVIATEINNPK	3|0|	24513308 
ETLSQTSPK	2|0|	66526965 
ETLTYNLLADASCLNEK	2|1/12,C,Carbamidomethyl|	57580084 
ETLVTLFDNR	2|0|	24529693 
ETMVTSTTEPSR	2|0|	24537066 
ETMVTSTTEPSR	2|1/2,M,Oxidation|	24540727 
ETMYLKQNPGN	2|0|	53249756 
ETMYLKQNPGN	2|1/2,M,Oxidation|	53255189 
ETNDGHCNYSTR	2|1/6,C,Carbamidomethyl|	75488511 
ETNETKETNCTDER	2|1/9,C,Carbamidomethyl|	24552172 
ETNETKETNCTDER	3|1/9,C,Carbamidomethyl|	24556605 
ETNFSLASGLEAK	2|0|	24574254 
ETNLDSLPLVDTH	2|0|	24581623 
ETNLDSLPLVDTHSK	2|0|	24590075 
ETNQLGRTLKDAYDGDADWAAYQIKYMRIASDAR	5|0|	38603434 
ETNQLGRTLKDAYDGDADWAAYQIKYMRIASDAR	5|1/26,M,Oxidation|	38608432 
ETNTDCGVAVR	2|1/5,C,Carbamidomethyl|	12309940 
ETNTTSQMQAALLEK	2|0|	24597777 
ETNTTSQMQAALLEK	2|1/7,M,Oxidation|	24601353 
ETNTTSQMQAALLEK	3|0|	24605702 
ETNTTSQMQAALLEK	3|1/7,M,Oxidation|	24610503 
ETNYVTPIPEVVWQKLQ	2|0|	108348116 
ETPFTGGVEVDVFGK	2|0|	24636397 
ETPHVEPLNAAELPLVPK	2|0|	115308180 
ETPHVEPLNAAELPLVPK	3|0|	115312491 
ETPLSFQDVVTLPNGR	2|0|	96337983 
ETPSDNPPWGAAR	2|0|	37032544 
ETQDEYNVTIVAR	2|0|	24645311 
ETQKLQEVR	2|0|	66518283 
ETQNGYYVK	2|0|	24654938 
ETQQPPLFPLIQEK	2|0|	105856106 
ETSDCSYLFEWR	2|1/4,C,Carbamidomethyl|	24663985 
ETSEDLTNGGFR	2|0|	66494751 
ETSEGLELR	2|0|	109184396 
ETSGFGFTLLGGSSMGR	2|0|	95107040 
ETSGFGFTLLGGSSMGR	2|1/14,M,Oxidation|	95113565 
ETSSAVGRAESPAAAKGAEAPAK	3|0|	103950495 
ETSSNPHIFPGVK	2|0|	102244561 
ETSTAVNSNNPR	2|0|	104377748 
ETSVTVAPQNVVDLK	2|0|	65026552 
ETSWANENR	2|0|	126086483 
ETTAYVESELNSK	2|0|	113825381 
ETTDTDTADQVIASFK	2|0|	24672798 
ETTEEAETEINLFK	2|0|	43669586 
ETTEMVLETK	2|0|	106315250 
ETTEMVLETK	2|1/4,M,Oxidation|	106320534 
ETTFNMDILTR	2|0|	29381783 
ETTFNMDILTR	2|1/5,M,Oxidation|	29386708 
ETTGTLNPSPHQETDLSRCLMK	3|1/18,C,Carbamidomethyl|	101521294 
ETTGTLNPSPHQETDLSRCLMK	3|2/18,C,Carbamidomethyl/20,M,Oxidation|	101526047 
ETTLMPHNYSR	2|0|	24681675 
ETTLMPHNYSR	2|1/4,M,Oxidation|	24686527 
ETTNSISNAPHTHF	2|0|	107912790 
ETTPALLLLVEATDRPANASR	2|0|	24701201 
ETTPALLLLVEATDRPANASR	3|0|	24704545 
ETTSQATGKEVQDGLNR	2|0|	98522004 
ETTSQATGKEVQDGLNR	3|0|	98526284 
ETTVHPNLLYVY	2|0|	123876570 
ETVDSFLDLAR	2|0|	24714847 
ETVEPDPKKEKAEQEEEEDK	4|0|	54589892 
ETVEYNISGAER	2|0|	24723785 
ETVLSNYWPYVAVGLQDGK	2|0|	38006401 
ETVPEYNLSITAR	2|0|	24731932 
ETVPSNTTCCAR	2|2/8,C,Carbamidomethyl/9,C,Carbamidomethyl|	24739579 
ETVQQCDLFHK	3|1/5,C,Carbamidomethyl|	28546235 
ETVTECTLNTYGR	2|1/5,C,Carbamidomethyl|	107197937 
ETVWCLPVLR	2|1/4,C,Carbamidomethyl|	24746272 
ETVWRLEEFGR	2|0|	24753015 
EVAAPGGGAPEPEEAK	2|0|	1137263 
EVAEPVLVVTNHSY	2|0|	116999629 
EVAPSLATSLTLQIFLEPHGLGCNISLQPFPTVK	3|1/22,C,Carbamidomethyl|	60909665 
EVATLSCGHNVSVEELAQ	2|1/6,C,Carbamidomethyl|	24764520 
EVATLSCGHNVSVEELAQTR	2|1/6,C,Carbamidomethyl|	24776071 
EVATLSCGHNVSVEELAQTR	3|1/6,C,Carbamidomethyl|	24783286 
EVCLTNTEGFNEIRLNK	3|1/2,C,Carbamidomethyl|	120612727 
EVCNEPVSK	2|1/2,C,Carbamidomethyl|	120650024 
EVCNNVENCDSTGPCTDGGCK	2|4/2,C,Carbamidomethyl/8,C,Carbamidomethyl/14,C,Carbamidomethyl/19,C,Carbamidomethyl|CID	74074847 
EVCNNVENCDSTGPCTDGGCK	3|4/2,C,Carbamidomethyl/8,C,Carbamidomethyl/14,C,Carbamidomethyl/19,C,Carbamidomethyl|CID	74079648 
EVDALNSSHPVSTPVENPAQIR	3|0|	24801817 
EVDEQMLNVQNK	2|0|	24809262 
EVDEQMLNVQNK	2|1/5,M,Oxidation|	24812849 
EVDFDEPWTIFNNMADHK	2|0|	29865903 
EVDFDEPWTIFNNMADHK	2|1/13,M,Oxidation|	29870216 
EVDFDEPWTIFNNMADHK	3|0|	29874554 
EVDFDEPWTIFNNMADHK	3|1/13,M,Oxidation|	29881572 
EVDFTEVLHPTMYTNSTVSA	2|0|	112600525 
EVDFTEVLHPTMYTNSTVSA	2|1/11,M,Oxidation|	112605861 
EVDNLFVHTSR	2|0|	121292370 
EVEAGNTLVRNESHK	2|0|	24824841 
EVELEESYK	2|0|	117097664 
EVELFILGTMESNR	2|0|	44715162 
EVELFILGTMESNR	2|1/9,M,Oxidation|	44718675 
EVENGLLPAEIQWTRSSADKDRVR	3|0|	9770240 
EVENGLLPAEIQWTRSSADKDRVR	4|0|	9776573 
EVENQICPPTAVNTK	2|1/6,C,Carbamidomethyl|CID	105936476 
EVFEGTQLAQNPIEKSLTLTPK	3|0|	111697577 
EVFGYSGNLLFK	2|0|	26285420 
EVFSHGAPQSFQNSSSDETDSPF	2|0|	36063363 
EVGHTTLSPNVGKR	3|0|	54938887 
EVGKGQIAVGRSDGATTVAIIR	3|0|	113807611 
EVGKLPSGR	2|0|	32551342 
EVGLQTNNSR	2|0|	121238069 
EVGRSRYTPGFYSPR	3|0|	127949235 
EVHHKSAFR	2|0|	51303320 
EVHLVQFHEPDIYNYSALLLSEDKDTLYIGAR	4|0|	24833190 
EVHLVQFHEPDIYNYSALLLSEDKDTLYIGAR	5|0|	24838864 
EVHNLTECKNASVSISHNSCTAPDK	4|2/7,C,Carbamidomethyl/19,C,Carbamidomethyl|	24854130 
EVHSGVSTDPQPLK	2|0|	24864658 
EVHSGVSTDPQPLKEQPALNDSR	2|0|	24872683 
EVHSGVSTDPQPLKEQPALNDSR	3|0|	24878617 
EVHSGVSTDPQPLKEQPALNDSR	4|0|	24883291 
EVHSGVSTDPQPLKEQPALNDSRY	3|0|	24903580 
EVICQVLHLGTVTDFK	2|1/3,C,Carbamidomethyl|	24912651 
EVIDTNLTTLR	2|0|	24922539 
EVISSELILDTTNFNHSLSDGAK	3|0|	98086699 
EVKGEGAYNCQTCR	2|2/9,C,Carbamidomethyl/12,C,Carbamidomethyl|	3010818 
EVKGEGAYNCQTCR	3|2/9,C,Carbamidomethyl/12,C,Carbamidomethyl|	3015178 
EVLGMVLNYSR	2|0|	24931724 
EVLGMVLNYSR	2|1/4,M,Oxidation|	24935844 
EVLHLEGWPLDK	3|0|	116610160 
EVLPTGNAELAK	2|0|	55165247 
EVLQFMR	2|0|	58217959 
EVLQFMR	2|1/5,M,Oxidation|	58223401 
EVMMNSSNIQVK	2|0|CID	24948322 
EVMMNSSNIQVK	2|1/2,M,Oxidation|CID	24952609 
EVMMNSSNIQVK	2|1/3,M,Oxidation|CID	24956920 
EVMMNSSNIQVK	2|2/2,M,Oxidation/3,M,Oxidation|CID	24961231 
EVMNGTDPELNLYQDGK	2|0|	24982950 
EVMNGTDPELNLYQDGK	2|1/2,M,Oxidation|	24987542 
EVNCSSPADMDGIQK	2|1/3,C,Carbamidomethyl|	25001436 
EVNCSSPADMDGIQK	2|2/3,C,Carbamidomethyl/9,M,Oxidation|	25005467 
EVNDTLLVNELK	2|0|	25020858 
EVNFQNGIECGGAYVK	2|1/9,C,Carbamidomethyl|	25027233 
EVNLNGYLLAVHYTTAR	3|0|	129014839 
EVNPAIGR	2|0|	30274761 
EVNTSLISFEESHHSLMPNSK	3|0|	74573335 
EVNTSLISFEESHHSLMPNSK	3|1/16,M,Oxidation|	74579482 
EVNTYSPINEFVEIPIYVDLK	2|0|	63318357 
EVNVFTGTYR	1|0|CID	31501401 
EVNVFTGTYR	2|0|	31507993 
EVNVPVYTTPPSINTL	2|0|	99983016 
EVNVTVMGETILQHPTSNNLYR	3|0|	96782517 
EVNVTVMGETILQHPTSNNLYR	3|1/6,M,Oxidation|	96787216 
EVPAGKYPFIVTSDDGR	2|0|	25036599 
EVPAGKYPFIVTSDDGR	3|0|	25042723 
EVPAVDGGNVSLR	2|0|	116869535 
EVPLAVSASPGGHSTLITVNTCMEAGR	3|1/21,C,Carbamidomethyl|	59211655 
EVPLAVSASPGGHSTLITVNTCMEAGR	3|2/21,C,Carbamidomethyl/22,M,Oxidation|	59217963 
EVPVGIPFFVNV	2|0|	25058882 
EVPVGIPFFVNVTHNGTY	2|0|	25067499 
EVPVGIPFFVNVTHNGTYQ	2|0|	25080193 
EVPVGIPFFVNVTHNGTYQC	2|1/19,C,Carbamidomethyl|	25090449 
EVPVGIPFFVNVTHNGTYQCQASSSR	2|1/19,C,Carbamidomethyl|	25099351 
EVPVGIPFFVNVTHNGTYQCQASSSR	3|1/19,C,Carbamidomethyl|	25104116 
EVQCLSTNQTLSTR	2|1/3,C,Carbamidomethyl|	25122235 
EVQNCAYDGSAL	2|1/4,C,Carbamidomethyl|	16898620 
EVQQSPHCTTVPVGASVNITCSTSGGLR	3|2/7,C,Carbamidomethyl/20,C,Carbamidomethyl|	25134832 
EVRLDQLPTGELKYASRAEQDNWR	3|0|	9706639 
EVRLDQLPTGELKYASRAEQDNWR	4|0|	9712744 
EVRLNLLGTVAK	2|0|	6103790 
EVSDHTPNR	2|0|	116799837 
EVSDHTPNR	3|0|	116804029 
EVSEDPPSISNVENLDTSVPIK	2|0|CID	94146570 
EVSLNANSTEIAPVSDIHIDES	2|0|	114050811 
EVSQDHGYIGGNASMYDCGIVPYQR	3|1/17,C,Carbamidomethyl|	132624005 
EVSQDHGYIGGNASMYDCGIVPYQR	3|2/14,M,Oxidation/17,C,Carbamidomethyl|	132629227 
EVSQDHGYIGGNASMYDCGIVPYQR	4|1/17,C,Carbamidomethyl|	132636502 
EVSQDHGYIGGNASMYDCGIVPYQR	4|2/14,M,Oxidation/17,C,Carbamidomethyl|	132641350 
EVTELAQIGLDTR	2|0|	59355938 
EVTQTISNVAR	2|0|	124419204 
EVTSVDSINK	2|0|	123767245 
EVTTAISQSNPPK	2|0|	104546257 
EVVFDSQVYTCIALPNNR	2|1/10,C,Carbamidomethyl|	130021020 
EVVGLNQNCVSATSPFTETHPK	2|1/8,C,Carbamidomethyl|	110247859 
EVVGLNQNCVSATSPFTETHPK	3|1/8,C,Carbamidomethyl|	110250969 
EVVLQWFTENSK	2|0|	25149375 
EVVPYGAIR	2|0|	118727747 
EVVQVSTAQHVQNSK	2|0|	117051702 
EVVSAYENNLRAR	2|0|	90494834 
EVVSAYENNLRAR	3|0|	90498742 
EVVTANAFGITDDEDSSAYNLILK	2|0|	118646976 
EVVTANAFGITDDEDSSAYNLILK	3|0|	118650140 
EVVTNQTIR	2|0|	79507205 
EVVTPSVNLPPTITNTYN	2|0|	100002449 
EVYPWYNLTVEAK	2|0|	25163067 
EWDNTTTECR	2|1/8,C,Carbamidomethyl|CID	25171326 
EWFTKITTCYDTIQNNR	3|1/8,C,Carbamidomethyl|	126251059 
EWLCWVNNTSAGSK	2|1/3,C,Carbamidomethyl|	114441705 
EWLNGEFEGEPRSSLLSGAPTDPSGEQH	3|0|	57390433 
EWNALPQIR	2|0|	60143394 
EWSVSNIK	2|0|	125260979 
EWTNVEESEASGDHINYNLAGIFK	3|0|	67088720 
EYCDISGYYIINCR	2|2/2,C,Carbamidomethyl/12,C,Carbamidomethyl|	47589247 
EYCDISGYYIINCR	3|2/2,C,Carbamidomethyl/12,C,Carbamidomethyl|	47593525 
EYELRFTTCSGGVFYFENR	2|1/8,C,Carbamidomethyl|	27070164 
EYELRFTTCSGGVFYFENR	3|1/8,C,Carbamidomethyl|	27076237 
EYGHDDGGCNK	2|1/8,C,Carbamidomethyl|	32151758 
EYHMGNGTDLGEVGVSTR	2|0|	38083191 
EYHMGNGTDLGEVGVSTR	2|1/3,M,Oxidation|	38088320 
EYHMGNGTDLGEVGVSTR	3|0|	38093387 
EYHMGNGTDLGEVGVSTR	3|1/3,M,Oxidation|	38098521 
EYHTGTNLEF	2|0|	34448596 
EYILLKGQTSNDK	2|0|	46580073 
EYILLKGQTSNDK	3|0|	46586059 
EYLEQISTLINTTDR	2|0|	25179551 
EYLEQISTLINTTDR	3|0|	25184061 
EYLTFATSEDALNHCPLLSVPGMDNNK	3|1/14,C,Carbamidomethyl|	57146832 
EYLTFATSEDALNHCPLLSVPGMDNNK	3|2/14,C,Carbamidomethyl/22,M,Oxidation|	57152440 
EYLTFATSEDALNHCPLLSVPGMDNNK	4|1/14,C,Carbamidomethyl|	57158161 
EYLTFATSEDALNHCPLLSVPGMDNNK	4|2/14,C,Carbamidomethyl/22,M,Oxidation|	57163071 
EYNEFPSHLRINFTLNR	3|0|	107817756 
EYNQGTSLK	2|0|	81907718 
EYNQLSSTTLGIH	2|0|	61619928 
EYQDLLNVK	2|0|	25197149 
EYQLDIIAAEQR	2|0|	127164963 
EYSGGQTECFLVVFPDNTR	2|1/8,C,Carbamidomethyl|	116489029 
EYSGGQTECFLVVFPDNTR	3|1/8,C,Carbamidomethyl|	116493779 
EYSTGECYFFNGTER	2|1/6,C,Carbamidomethyl|	25206979 
EYSTSECHFFNGTER	2|1/6,C,Carbamidomethyl|	25218336 
EYSTSECHFFNGTER	3|1/6,C,Carbamidomethyl|CID	25222613 
EYTFTGNR	2|0|	127871490 
EYTNEKLNK	2|0|	130189083 
EYTSHSHVNSQGYQMMDGCGGAGYIR	3|1/18,C,Carbamidomethyl|	39189328 
EYTSHSHVNSQGYQMMDGCGGAGYIR	3|2/14,M,Oxidation/18,C,Carbamidomethyl|	39194066 
EYTSHSHVNSQGYQMMDGCGGAGYIR	3|2/15,M,Oxidation/18,C,Carbamidomethyl|	39198829 
EYTSHSHVNSQGYQMMDGCGGAGYIR	3|3/14,M,Oxidation/15,M,Oxidation/18,C,Carbamidomethyl|	39203592 
EYTSHSHVNSQGYQMMDGCGGAGYIR	4|1/18,C,Carbamidomethyl|	39208380 
EYTSHSHVNSQGYQMMDGCGGAGYIR	4|2/14,M,Oxidation/18,C,Carbamidomethyl|	39213316 
EYTSHSHVNSQGYQMMDGCGGAGYIR	4|2/15,M,Oxidation/18,C,Carbamidomethyl|	39218277 
EYTSHSHVNSQGYQMMDGCGGAGYIR	4|3/14,M,Oxidation/15,M,Oxidation/18,C,Carbamidomethyl|	39223238 
EYTSHSHVNSQGYQMMDGCGGAGYIR	5|1/18,C,Carbamidomethyl|	39228224 
EYTSHSHVNSQGYQMMDGCGGAGYIR	5|2/14,M,Oxidation/18,C,Carbamidomethyl|	39233128 
EYTSHSHVNSQGYQMMDGCGGAGYIR	5|2/15,M,Oxidation/18,C,Carbamidomethyl|	39238057 
EYTSHSHVNSQGYQMMDGCGGAGYIR	5|3/14,M,Oxidation/15,M,Oxidation/18,C,Carbamidomethyl|	39242986 
EYTSSETYR	2|0|	103734852 
EYVGDSSAQK	2|0|	103864241 
EYVLSSNK	2|0|	131109636 
EYVPDPTFENFTGGVK	2|0|	25235992 
FAAADCSANCASPEPHGDPGPKGDR	3|2/5,C,Carbamidomethyl/9,C,Carbamidomethyl|	17116974 
FAAADCSANCASPEPHGDPGPKGDR	4|2/5,C,Carbamidomethyl/9,C,Carbamidomethyl|	17120572 
FAANMDGSVNGVTSVIYLSGAIESGGWETSPK	2|0|	20476557 
FAANMDGSVNGVTSVIYLSGAIESGGWETSPK	2|1/4,M,Oxidation|	20482433 
FAANMDGSVNGVTSVIYLSGAIESGGWETSPK	3|0|	20488333 
FAANMDGSVNGVTSVIYLSGAIESGGWETSPK	3|1/4,M,Oxidation|	20490924 
FAATNMCSGTHK	2|1/6,C,Carbamidomethyl|	75022745 
FAATNMCSGTHK	2|2/5,M,Oxidation/6,C,Carbamidomethyl|	75026111 
FAAVNDQGEQTCAH	2|1/11,C,Carbamidomethyl|	31766416 
FADLSEAANR	2|0|	25245789 
FADQPADCSIYK	2|1/7,C,Carbamidomethyl|	131384623 
FADSNNYTGCENNVR	2|1/9,C,Carbamidomethyl|	94753892 
FAEAACDVVHVMLNGS	2|1/5,C,Carbamidomethyl|	25256950 
FAEAACDVVHVMLNGS	2|2/5,C,Carbamidomethyl/11,M,Oxidation|	25260876 
FAEAACDVVHVMLNGSR	2|1/5,C,Carbamidomethyl|	25272800 
FAEAACDVVHVMLNGSR	2|2/5,C,Carbamidomethyl/11,M,Oxidation|	25278822 
FAEAACDVVHVMLNGSR	3|1/5,C,Carbamidomethyl|	25285162 
FAEAACDVVHVMLNGSR	3|2/5,C,Carbamidomethyl/11,M,Oxidation|	25290690 
FAEGQDQGSAYANR	2|0|	25317942 
FAEHISDECK	2|1/8,C,Carbamidomethyl|	25329533 
FAEHISDECKR	3|1/8,C,Carbamidomethyl|	25341704 
FAEINGSALCSYNLKPSEYTTSPK	3|1/9,C,Carbamidomethyl|	25351657 
FAEPINELHIPLVQIHNHTTYQF	4|0|	131437241 
FAETKNR	2|0|	52370396 
FAFLMPFGHPL	2|0|	59544601 
FAFLMPFGHPL	2|1/4,M,Oxidation|	59548597 
FAFQAEVNR	2|0|	25360358 
FAFSINEDAPPVTGK	2|0|CID	47677305 
FAGAGVTTER	2|0|	25368993 
FAGDDAPR	2|0|	25377708 
FAGEPLPQNSSMAR	2|0|CID	25384833 
FAGEPLPQNSSMAR	2|1/11,M,Oxidation|CID	25390429 
FAHSLFINTYH	2|0|	40588498 
FAMLANNNLQILNINK	2|0|	25407337 
FAMLANNNLQILNINK	2|1/2,M,Oxidation|	25412430 
FANEALTVFHDK	2|0|	40400411 
FANEALTVFHDK	3|0|	40404108 
FANEYPNITR	2|0|	25428427 
FANFSLGR	2|0|	75091072 
FANGQEAVNSCGQLNPDK	2|1/10,C,Carbamidomethyl|	115275346 
FANLTPEEFVGDYWR	2|0|	25437924 
FANNLSALPTEALAPLR	2|0|	25444147 
FANYIDK	2|0|	25451214 
FANYIGGCTDQDVALLVEVKR	3|1/7,C,Carbamidomethyl|	15208188 
FAPNNTGKEVTVECK	2|1/13,C,Carbamidomethyl|	25463339 
FAQAAFTNVR	2|0|CID	87049772 
FAQAQQQLPLESLGWDVAELQLNHTGPQQDPR	3|0|	25474620 
FAQAQQQLPLESLGWDVAELQLNHTGPQQDPR	4|0|	25479455 
FAQCQTGQEVVIK	2|1/3,C,Carbamidomethyl|	118515452 
FAQILNALLT	2|0|	46929788 
FAQNFQCILEATASSSSGADFSR	3|1/6,C,Carbamidomethyl|	91884211 
FAQNGLTGVPFDPAHTG	2|0|CID	120842829 
FASFEAQGALANIAVDK	2|0|	25492568 
FASFEAQGALANIAVDK	3|0|	25500174 
FASFEAQGALANIAVDKANLEIMTK	3|0|	25517883 
FASFEAQGALANIAVDKANLEIMTK	3|1/22,M,Oxidation|	25524207 
FASFEAQGALANIAVDKANLEIMTKR	3|0|	25541109 
FASFEAQGALANIAVDKANLEIMTKR	3|1/22,M,Oxidation|	25547457 
FASFEAQGALANIAVDKANLEIMTKR	4|0|	25552095 
FASFEAQGALANIAVDKANLEIMTKR	4|1/22,M,Oxidation|	25562687 
FASLAELTGESNK	2|0|	24577921 
FASNISNNQASLTVK	2|0|	118573533 
FATGINVDAVNQSGPK	2|0|	3467023 
FATMFNSSEQSQK	2|0|	25595011 
FATMFNSSEQSQK	2|1/3,M,Oxidation|	25601810 
FATVWETNYDR	2|0|CID	105650156 
FAVNALNISEK	2|0|	25618341 
FAVNQSR	2|0|	25627242 
FAVYWGNTETGAEEEK	2|0|	19226043 
FAYAIEMTLSVEEGLNSAQK	2|0|	7362000 
FAYAIEMTLSVEEGLNSAQK	2|1/6,M,Oxidation|	7368469 
FAYAIEMTLSVEEGLNSAQK	3|0|	7372311 
FAYAIEMTLSVEEGLNSAQK	3|1/6,M,Oxidation|	7378312 
FAYNQSAGNPNYR	2|0|	25635353 
FAYQGTNR	2|0|	127200478 
FCAHENCSAD	2|2/1,C,Carbamidomethyl/6,C,Carbamidomethyl|	25642742 
FCAHENCSADL	2|2/1,C,Carbamidomethyl/6,C,Carbamidomethyl|	25656273 
FCAHENCSADLQVSAK	2|2/1,C,Carbamidomethyl/6,C,Carbamidomethyl|	25666516 
FCAHENCSADLQVSAK	3|2/1,C,Carbamidomethyl/6,C,Carbamidomethyl|	25670403 
FCDTYTSNTLR	2|1/1,C,Carbamidomethyl|	105108584 
FCGVSACGK	2|2/1,C,Carbamidomethyl/6,C,Carbamidomethyl|	115699504 
FCHSYTDANTTAPN	2|1/1,C,Carbamidomethyl|	105009266 
FCIPTWGNETNVATFPK	2|1/1,C,Carbamidomethyl|	777586 
FCLKQPSSKCAPATGPCCQQKCGKK	4|5/1,C,Carbamidomethyl/9,C,Carbamidomethyl/16,C,Carbamidomethyl/17,C,Carbamidomethyl/21,C,Carbamidomethyl|	51398514 
FCLYLPGCPFGNHFNSTDHGGGNK	3|2/1,C,Carbamidomethyl/7,C,Carbamidomethyl|	30501801 
FCLYLPGCPFGNHFNSTDHGGGNK	4|2/1,C,Carbamidomethyl/7,C,Carbamidomethyl|	30506247 
FCNYSIPPGVLENSK	2|1/1,C,Carbamidomethyl|	127354934 
FCRDNYTDLVAIQNK	2|1/1,C,Carbamidomethyl|	25685920 
FCTINFTLEK	2|1/1,C,Carbamidomethyl|	25694067 
FCTNAVSAFLSVEVNCDPNVDPK	2|2/1,C,Carbamidomethyl/15,C,Carbamidomethyl|	12756658 
FCTNAVSAFLSVEVNCDPNVDPK	3|2/1,C,Carbamidomethyl/15,C,Carbamidomethyl|	12760102 
FCVFTIGAHTQNPNAK	2|1/1,C,Carbamidomethyl|	841790 
FCVFTIGAHTQNPNAK	3|1/1,C,Carbamidomethyl|	846102 
FDACLITK	2|1/3,C,Carbamidomethyl|	25702572 
FDAMDNISLK	2|0|	15144910 
FDAMDNISLK	2|1/3,M,Oxidation|	15151109 
FDDAAGGGGLSAKPGGPKYEK	2|0|CID	32082911 
FDDAVVQSDMK	2|0|	25710992 
FDDAVVQSDMK	2|1/9,M,Oxidation|	25714346 
FDDCSVAWVQHK	2|1/3,C,Carbamidomethyl|	43199374 
FDDEGYAADYTISVR	2|0|CID	127835881 
FDDGLPSGPTINR	2|0|	62661779 
FDDHFQHLLNDSER	3|0|	25724803 
FDDNCFNEFFAVSDPAESTSPIPISNCASK	3|2/4,C,Carbamidomethyl/26,C,Carbamidomethyl|	93637715 
FDEILEASDGIMVAR	2|0|	25738396 
FDEILEASDGIMVAR	2|1/11,M,Oxidation|	25742748 
FDEYNWVISTR	2|0|	125270084 
FDFINGTSVANDEIK	2|0|CID	115991746 
FDFTGLNTNK	2|0|	59139038 
FDGEVEWDRGWFNS	2|0|	13905028 
FDGPITITIVNR	2|0|	25756285 
FDGTASVYEINDDSTSDPTNFSK	2|0|	96991827 
FDKNSTFGSVEVHNLQPEK	3|0|	25767663 
FDLMYAK	2|0|	25779574 
FDLMYAK	2|1/3,M,Oxidation|	25782885 
FDLPLSPVTIK	2|0|	25793205 
FDNPPFFQNSTFSFR	2|0|	25801841 
FDNSWMSSDCYENNPQR	2|1/9,C,Carbamidomethyl|	18446792 
FDNSWMSSDCYENNPQR	2|2/5,M,Oxidation/9,C,Carbamidomethyl|	18451892 
FDNSWMSSDCYENNPQR	3|1/9,C,Carbamidomethyl|	18455787 
FDNSWMSSDCYENNPQR	3|2/5,M,Oxidation/9,C,Carbamidomethyl|	18460406 
FDPQFALTNIAVLK	2|0|	25810176 
FDQLLAEEK	2|0|	25817433 
FDSDAASPR	2|0|	25826064 
FDSDAASQR	2|0|	25837148 
FDSDAASQRMEPR	3|0|	25847151 
FDSDAASQRMEPR	3|1/9,M,Oxidation|	25852899 
FDSDVEVYR	2|0|	25867303 
FDSDVGEFR	2|0|	25877057 
FDSDVGEFRAVTELGRPVAESWNSQKDILEDRR	5|0|	25887560 
FDSDVGEYR	2|0|	25901893 
FDSNIDGTPLKGGPTSPF	2|0|	112180137 
FDSNQSVGNYTWTGR	2|0|	32074298 
FDSQTNVSQSK	2|0|	25913500 
FDSVHSKYMGR	3|0|	25918815 
FDSVHSKYMGR	3|1/8,M,Oxidation|	25924263 
FDSYNFGR	2|0|	16090806 
FDTESINNL	2|0|	49395703 
FDTHEYRNES	2|0|	25938032 
FDTHEYRNESR	2|0|	25946361 
FDTHEYRNESR	3|0|	25950475 
FDTHEYRNESR	4|0|	25955931 
FDTTSNSEFSEYVPWR	2|0|	23214520 
FDVNQLQNTTIK	2|0|	25974334 
FDYNATDHAGK	2|0|CID	25984767 
FDYTTVLKPSLNFTATVK	2|0|	25992634 
FEAEHISNYTALL	2|0|	26000735 
FEAEHISNYTALLLSR	2|0|	26009170 
FEAEHISNYTALLLSR	3|0|	26013508 
FEAVVIPVGGTNVTLK	2|0|	106891777 
FECHFFNGTER	2|1/2,C,Carbamidomethyl|	26032112 
FECHFFNGTER	3|1/2,C,Carbamidomethyl|	26038101 
FECHFFNGTERVR	3|1/2,C,Carbamidomethyl|	26054980 
FECHFFNGTERVR	4|1/2,C,Carbamidomethyl|	26059594 
FEDETPITNR	2|0|	26073928 
FEDLYTPVNGSIVIVR	2|0|	26085289 
FEDNGIYFCQQK	2|1/8,C,Carbamidomethyl|	26093558 
FEDNGIYFCQQKCNNTSEVYQGCGTELR	3|3/8,C,Carbamidomethyl/12,C,Carbamidomethyl/22,C,Carbamidomethyl|	26106498 
FEDVTNTK	2|0|	74644291 
FEELNADLFR	2|0|	26117400 
FEEPSCPSNWTWVEGSGR	2|1/5,C,Carbamidomethyl|	26124960 
FEESFAVR	2|0|	1762064 
FEEYSINRLR	2|0|	51106425 
FEEYSINRLR	3|0|	51111481 
FEGPPPRPDGLMRVTQK	3|0|	123120109 
FEGPPPRPDGLMRVTQK	3|1/11,M,Oxidation|	123127560 
FEILLNNLK	2|0|	21963599 
FEMLITCTDSNIK	2|1/6,C,Carbamidomethyl|	99605639 
FEMLITCTDSNIK	2|2/2,M,Oxidation/6,C,Carbamidomethyl|	99609838 
FENLATELILNR	2|0|	4461964 
FENLCPQGDKATVLG	2|1/4,C,Carbamidomethyl|	77461965 
FENQTGFPPPDSR	2|0|	26136207 
FEPVLPNDNGSYR	2|0|	26143024 
FEQTAGSMPSLTR	2|0|	102179455 
FEQTAGSMPSLTR	2|1/7,M,Oxidation|	102183929 
FESNNNIGWLTIHML	2|0|	62557096 
FESNNNIGWLTIHML	2|1/13,M,Oxidation|	62562064 
FETDPLAQTLMVAQK	2|0|	4922593 
FETDPLAQTLMVAQK	2|1/10,M,Oxidation|	4924189 
FETGTLGDQVISTQHNYDEGNFK	3|0|	105275733 
FETQMNSLNPTWTSSPK	2|0|	88531627 
FETQMNSLNPTWTSSPK	2|1/4,M,Oxidation|	88535733 
FETQMNSLNPTWTSSPK	3|0|	88541724 
FETQMNSLNPTWTSSPK	3|1/4,M,Oxidation|	88547325 
FETQNSFER	2|0|	19939531 
FEVLTDLANK	2|0|	26152065 
FEWTISNENAR	2|0|	45234783 
FFAENETWVVDSCTTCTCK	2|3/12,C,Carbamidomethyl/15,C,Carbamidomethyl/17,C,Carbamidomethyl|	26163644 
FFCNSTVCEHCDPCTK	2|4/2,C,Carbamidomethyl/7,C,Carbamidomethyl/10,C,Carbamidomethyl/13,C,Carbamidomethyl|	26174371 
FFCNSTVCEHCDPCTK	3|4/2,C,Carbamidomethyl/7,C,Carbamidomethyl/10,C,Carbamidomethyl/13,C,Carbamidomethyl|	26176854 
FFDNDSK	2|0|	26189791 
FFGVMGLLDK	2|0|	117481533 
FFGVMGLLDK	2|1/4,M,Oxidation|	117485809 
FFNFSWR	2|0|	26197996 
FFNGTER	2|0|	26205581 
FFNTSELR	2|0|	26213872 
FFNVSDEAALLEK	2|0|	26222093 
FFNVTNPEEILR	2|0|	26227452 
FFPAVGLNQTAARR	2|0|	65274260 
FFPAVGLNQTAARR	3|0|	65278194 
FFPYANGTLGIR	2|0|	26235639 
FFQIKNCAPDIR	2|1/6,C,Carbamidomethyl|	46610928 
FFQNVTAEDTDSIGLALFAPH	2|0|	26242638 
FFRDAGT	2|0|	30748068 
FFSAWVR	2|0|	117173134 
FFSNAAR	2|0|	351001 
FFSNNSSNLEVCLR	2|1/11,C,Carbamidomethyl|	103202369 
FFSNVSSAFEK	2|0|	26250817 
FFSTLTSNLR	2|0|	58392850 
FFVTSSNGDKIVEH	2|0|	44826602 
FFVTSSNGDKIVEH	3|0|	44831804 
FGAAVGSDPVIFGPRDARAPR	3|0|	2331668 
FGAFNEITSK	2|0|	91861532 
FGCSVNHREFETR	3|1/2,C,Carbamidomethyl|	94323429 
FGEENGSDPNIHEEK	2|0|	26260780 
FGEENGSDPNIHEEK	3|0|	26265278 
FGEFGNYSLLVK	2|0|	26281368 
FGEGGEACTNCR	2|2/7,C,Carbamidomethyl/10,C,Carbamidomethyl|	20738017 
FGEVQLQPSTSLLPTLNR	2|0|	26289507 
FGFVVADGGDGPR	2|0|	9026973 
FGFWGPNCTER	2|1/7,C,Carbamidomethyl|	26297958 
FGGEHVPNSPFQVTALAGDQPSVQPPLR	3|0|	26305897 
FGGHQELHLECGKPCPPDHR	4|2/10,C,Carbamidomethyl/14,C,Carbamidomethyl|	57519837 
FGGHQELHLECGKPCPPDHR	5|2/10,C,Carbamidomethyl/14,C,Carbamidomethyl|	57526033 
FGGNINYR	2|0|	75418805 
FGGQELR	2|0|	26314511 
FGHFTGFNSSTLK	2|0|	26323066 
FGHFTGFNSSTLK	3|0|	26327481 
FGHSPLVNLTGGL	2|0|	26344736 
FGHSPLVNLTGGLSH	3|0|	26353171 
FGLNQTR	2|0|	36125197 
FGNLTDLNLTK	2|0|	26364670 
FGNLTYLNLTK	2|0|	26373404 
FGNTSGR	2|0|	26380658 
FGPAVTSPVTIAEAAEDSALTK	2|0|	55747041 
FGPAVTSPVTIAEAAEDSALTK	3|0|	55751420 
FGPEQPTGQGGGEGR	2|0|CID	32421515 
FGPNETVYWR	2|0|	126094550 
FGPNPVTSLTTSEMWPGPPAYNA	2|0|	99625141 
FGPNPVTSLTTSEMWPGPPAYNA	2|1/13,M,Oxidation|	99627038 
FGPSAHANAGK	2|0|	6278222 
FGQTPVQER	2|0|	26388107 
FGSENVSHTVN	2|0|	80112833 
FGSGAAGGSGSSNSSGDALVTR	2|0|	26396954 
FGSGAAGGSGSSNSSGDALVTR	3|0|	26402060 
FGSNFENNSAIEDMK	2|0|	47665608 
FGSNFENNSAIEDMK	2|1/13,M,Oxidation|	47668784 
FGSQNLTTVK	2|0|	26416696 
FGSVEVHNLQPEK	2|0|	26425589 
FGSVLGNYSCAAQGTQGGSK	2|1/9,C,Carbamidomethyl|	26440216 
FGTCSQLCNNTK	2|2/3,C,Carbamidomethyl/7,C,Carbamidomethyl|	26448825 
FGTYTENCTEPFSLGR	2|1/7,C,Carbamidomethyl|	107023993 
FGVEQDVDMVFASF	2|0|	26457502 
FGVEQDVDMVFASF	2|1/8,M,Oxidation|	26461714 
FGVEQDVDMVFASFIR	2|0|	26475083 
FGVEQDVDMVFASFIR	2|1/8,M,Oxidation|	26480638 
FGVSLNNLTR	2|0|	76690254 
FGYASRGSGSSSGGG	2|0|CID	96702864 
FGYDEDVGVYDNLGDLTYWDYEDLSEPNPADKNGHK	4|0|	32657934 
FGYHANVTR	2|0|	31644057 
FGYRLPAEGLK	3|0|	26497745 
FHAGHSNCR	2|1/7,C,Carbamidomethyl|	40901347 
FHAGHSNCR	3|1/7,C,Carbamidomethyl|	40908011 
FHASNGCR	2|1/6,C,Carbamidomethyl|	40660093 
FHECAGSYPILPGR	3|1/3,C,Carbamidomethyl|	38441456 
FHHTSEILHTVLPCDLNKR	4|1/13,C,Carbamidomethyl|	108273691 
FHNDLFTK	2|0|	74030885 
FHSPPHTAAHNASVDMCELK	4|1/16,C,Carbamidomethyl|	26507539 
FHSPPHTAAHNASVDMCELK	4|2/15,M,Oxidation/16,C,Carbamidomethyl|	26512439 
FHTGSAATSGVEPR	2|0|	102220052 
FHVNPVSNIVIGPF	2|0|	117237775 
FHVNYTQPLVAVK	2|0|	26527259 
FHVTEVYNSGQAR	2|0|	42131279 
FHVTEVYNSGQAR	3|0|	42136786 
FHYLPFLPSTEDVYDCR	3|1/15,C,Carbamidomethyl|	26535646 
FHYLPFLPSTEDVYDCRVEHWGLDEPLLK	4|1/15,C,Carbamidomethyl|	26547424 
FIAEQNMINAMLSNLR	2|0|	47990032 
FIAEQNMINAMLSNLR	2|1/10,M,Oxidation|	47994489 
FIAEQNMINAMLSNLR	2|1/6,M,Oxidation|	47998971 
FIAEQNMINAMLSNLR	2|2/6,M,Oxidation/10,M,Oxidation|	48003452 
FIASENATK	2|0|	464523 
FIASFNVVNTTK	2|0|	26559259 
FIAVGYVDDTQFVR	2|0|	26566296 
FIAVGYVDDTQFVRFDSDAASQR	3|0|	26576160 
FIAVGYVDDTQFVRFDSDAASQRMEPR	3|0|	26587095 
FIAVGYVDDTQFVRFDSDAASQRMEPR	3|1/23,M,Oxidation|	26593200 
FICNYATR	2|1/2,C,Carbamidomethyl|	3300908 
FICQDVTHNDYIDNTVDK	2|1/2,C,Carbamidomethyl|	16790955 
FICQDVTHNDYIDNTVDK	3|1/2,C,Carbamidomethyl|	16794499 
FIDAATVDDSGEYR	2|0|	26607965 
FIDAATVNDSGEYR	2|0|	26615879 
FIDSGTFNNMDL	2|0|	93766604 
FIDSGTFNNMDL	2|1/9,M,Oxidation|	93772917 
FIDTQTPDYYNVCFMK	2|1/12,C,Carbamidomethyl|	44483174 
FIDTQTPDYYNVCFMK	2|2/12,C,Carbamidomethyl/14,M,Oxidation|	44486605 
FIESQQIVR	2|0|	48675122 
FIEVALVANENSAK	2|0|	19189832 
FIEVPENPKVVVEDVTAINSLR	3|0|	117105334 
FIEWTSQLNAK	2|0|	95264647 
FIFSLPPEIIHNPNFT	2|0|	26624598 
FIFSLPPEIIHNPNFTVR	3|0|	26633045 
FIGNSTAIQELFK	2|0|	26641078 
FIHNGTYICDVK	2|1/8,C,Carbamidomethyl|	26649507 
FIHNGTYICDVK	3|1/8,C,Carbamidomethyl|	26653143 
FIINLLGSLPAPIYDK	2|0|	58353280 
FILHNCYTK	2|1/5,C,Carbamidomethyl|	41733377 
FILQLPYEFKLIIVNPESSDTSTGEQK	3|0|	48245732 
FILTPPNVILSK	2|0|	49598685 
FIMDLVSSLSR	2|0|	26667073 
FIMDLVSSLSR	2|1/2,M,Oxidation|	26671011 
FINDIDILNTTR	2|0|	14717479 
FINFFVGNTINSSYFPDHPLHSISVR	4|0|	26683210 
FINNETIAGK	2|0|CID	26692699 
FINQYEVET	2|0|	118087845 
FINVVDSFTLNDLDNWAR	2|0|	126455701 
FINYNQTVSR	2|0|	26697598 
FIPRFNGDGPSQF	2|0|	96319506 
FIQEVNTTTR	2|0|	26708111 
FIQVQEADTVEAAQNLTVPGGLR	2|0|	26714850 
FIQVQEADTVEAAQNLTVPGGLR	3|0|	26717838 
FISADGLPLVHR	2|0|	95636833 
FISDESNFPIASEDPTPNVNCSFK	2|1/20,C,Carbamidomethyl|	73005556 
FISDESNFPIASEDPTPNVNCSFK	3|1/20,C,Carbamidomethyl|	73010425 
FISDQNFASNTLR	2|0|	110709182 
FISVGYVDDTQFVR	2|0|	26734482 
FITNTETPLNNGSTPR	2|0|	26743845 
FITSLNSIK	2|0|	58401057 
FITVGYVDDTLFVR	2|0|	26753124 
FIVLVVGLIGNQSK	2|0|	118606115 
FIVSPPLGPDCANLDR	2|1/10,C,Carbamidomethyl|	91872893 
FKAEALIEQDSNTLIWNSDK	2|0|	14531778 
FKAEALIEQDSNTLIWNSDK	3|0|	14537274 
FKAEALIEQDSNTLIWNSDK	4|0|	14542675 
FKGRDIYTFDGALNK	3|0|	26761772 
FKGRDIYTFDGALNKSTVPTDFSSAK	4|0|	26771801 
FKLEWLGNCSGLNDETYGYK	2|1/8,C,Carbamidomethyl|	26779678 
FKLEWLGNCSGLNDETYGYK	3|1/8,C,Carbamidomethyl|	26784072 
FKPKPPKNESLETYPVMK	3|0|	26797840 
FKPKPPKNESLETYPVMK	3|1/16,M,Oxidation|	26802329 
FKPLGLANDTDHYFLR	3|0|	26815916 
FKSGTVEEVNTFSVAGLLEASK	2|0|	104489918 
FKSGTVEEVNTFSVAGLLEASK	3|0|	104494125 
FKVSYSLNGKDWEYIQDPRTQQPK	4|0|	26824935 
FLAEWQNITK	2|0|	26837374 
FLAKENVTQDAEDN	2|0|CID	26846545 
FLAKENVTQDAEDNT	2|0|CID	26855300 
FLAKENVTQDAEDNTV	2|0|CID	26866911 
FLAKENVTQDAEDNTVS	2|0|CID	26878384 
FLAKENVTQDAEDNTVSF	2|0|CID	26889675 
FLAKENVTQDAEDNTVSFLQPN	2|0|CID	26895788 
FLAYAEFNDTDIPVIAY	2|0|CID	26909589 
FLAYNSDNTPSSHLK	2|0|	130747319 
FLDRYFYHQEEYVR	4|0|	26918006 
FLELRKSECHFFNGTER	4|1/8,C,Carbamidomethyl|	26930582 
FLELRKSECHFFNGTERVR	4|1/8,C,Carbamidomethyl|	26939643 
FLENLSALLPVGPGSPVTAMSTYHR	3|0|	109197976 
FLENLSALLPVGPGSPVTAMSTYHR	3|1/19,M,Oxidation|	109201471 
FLENNSCNR	2|1/6,C,Carbamidomethyl|	74465573 
FLEPYNDSIQAQK	2|0|	26949086 
FLEQAKCECHFLNGTER	4|2/6,C,Carbamidomethyl/8,C,Carbamidomethyl|	26957297 
FLEQQNQVLQTK	2|0|	26966700 
FLEQVKHECHFFNGTER	3|1/8,C,Carbamidomethyl|	26977626 
FLEQVKHECHFFNGTER	4|1/8,C,Carbamidomethyl|	26984238 
FLEQVKHECHFFNGTERVR	3|1/8,C,Carbamidomethyl|	27002110 
FLEQVKHECHFFNGTERVR	4|1/8,C,Carbamidomethyl|	27008896 
FLEQVKHECHFFNGTERVR	5|1/8,C,Carbamidomethyl|	27015559 
FLEYSTGECYFFNGTER	2|1/8,C,Carbamidomethyl|	27040343 
FLEYSTGECYFFNGTER	3|1/8,C,Carbamidomethyl|	27045733 
FLEYSTGECYFFNGTERVR	2|1/8,C,Carbamidomethyl|	27059295 
FLEYSTGECYFFNGTERVR	3|1/8,C,Carbamidomethyl|	27065325 
FLEYSTSECHFFNGTER	2|1/8,C,Carbamidomethyl|	27081119 
FLEYSTSECHFFNGTER	3|1/8,C,Carbamidomethyl|	27087554 
FLEYSTSECHFFNGTERVR	3|1/8,C,Carbamidomethyl|	27104227 
FLEYSTSECHFFNGTERVR	4|1/8,C,Carbamidomethyl|	27108638 
FLFGMPFHLPSTAR	2|0|	59573763 
FLFGMPFHLPSTAR	2|1/4,M,Oxidation|	59578208 
FLFGMPFHLPSTAR	3|0|	59582706 
FLFGMPFHLPSTAR	3|1/4,M,Oxidation|	59588706 
FLFLLLGPAGK	2|0|	27122895 
FLFNVSVDIKNLGAHYVPDGTTKIVER	3|0|	67384661 
FLFNVSVDIKNLGAHYVPDGTTKIVER	4|0|	67391755 
FLFNVSVDIKNLGAHYVPDGTTKIVER	5|0|	67396074 
FLGSGGFIGYAPNLSK	2|0|	27130933 
FLGSNDELEFLLENSR	2|0|	34559420 
FLHDLTTDLTENNIFK	3|0|	62499043 
FLIGNDSYPIPIALK	2|0|	27139172 
FLINLTLIYDSR	2|0|	46308595 
FLKPYTLEEQ	2|0|CID	27149271 
FLKPYTLEEQK	3|0|	27157834 
FLKPYTLEEQKNLTVCPDGALFEQ	3|1/15,C,Carbamidomethyl|	27167626 
FLKPYTLEEQKNLTVCPDGALFEQK	2|1/15,C,Carbamidomethyl|	27177183 
FLKPYTLEEQKNLTVCPDGALFEQK	3|1/15,C,Carbamidomethyl|	27181875 
FLKPYTLEEQKNLTVCPDGALFEQK	4|1/15,C,Carbamidomethyl|	27188837 
FLKPYTLEEQKNLTVCPDGALFEQKG	3|1/15,C,Carbamidomethyl|	27211836 
FLLCSNSLVDMAR	2|1/3,C,Carbamidomethyl|CID	74514695 
FLLCSNSLVDMAR	2|2/3,C,Carbamidomethyl/10,M,Oxidation|CID	74519454 
FLLLGDPQTNNCSLSIR	2|1/11,C,Carbamidomethyl|	27221101 
FLLLGDPQTNNCSLSIR	3|1/11,C,Carbamidomethyl|	27225337 
FLLLLKPSASSSELHRSNNTDPLPR	4|0|	53204971 
FLLNDNLTAGYGSR	2|0|	27238915 
FLLSSLHNMDNK	2|0|	16184021 
FLLSSLHNMDNK	2|1/8,M,Oxidation|	16188352 
FLLTRTNLVNSRR	3|0|	109802526 
FLLVNDGVTNVSAK	2|0|	115254861 
FLNFKVTNTEPR	2|0|CID	123793744 
FLNHCLEH	2|1/4,C,Carbamidomethyl|	27246010 
FLNHCLEHLVQYR	2|1/4,C,Carbamidomethyl|	27255848 
FLNHCLEHLVQYR	3|1/4,C,Carbamidomethyl|	27260412 
FLNHSENATAK	2|0|	27277593 
FLNIGIYESNTK	2|0|	20871027 
FLNLSANELQPSLR	2|0|	27285151 
FLNLTSEK	2|0|	27296582 
FLNVTATEDYVDPVTNQTK	2|0|	27301989 
FLNVTPNVEVNVECR	2|1/13,C,Carbamidomethyl|	27310503 
FLQANCIDATMTTGER	2|1/5,C,Carbamidomethyl|	37439202 
FLQANCIDATMTTGER	2|2/5,C,Carbamidomethyl/10,M,Oxidation|	37443160 
FLQANCIDATMTTGER	3|1/5,C,Carbamidomethyl|	37447209 
FLQANCIDATMTTGER	3|2/5,C,Carbamidomethyl/10,M,Oxidation|CID	37452071 
FLQPYNASHLYVCGTYAFQPK	3|1/12,C,Carbamidomethyl|	27319256 
FLQQDKYECHFFNGTER	3|1/8,C,Carbamidomethyl|	27328545 
FLQQDKYECHFFNGTER	4|1/8,C,Carbamidomethyl|	27334101 
FLQQDKYECHFFNGTERVR	3|1/8,C,Carbamidomethyl|	27349007 
FLQQDKYECHFFNGTERVR	4|1/8,C,Carbamidomethyl|	27353686 
FLRGYRQDAYDGKDYIALNEDLR	4|0|	27373023 
FLSAINTSVNCSTEK	2|1/10,C,Carbamidomethyl|	115180883 
FLSGQNAESAAGQHDQVYR	2|0|	88208007 
FLSGQNAESAAGQHDQVYR	3|0|	88213478 
FLSHNNTK	2|0|	27385608 
FLSNDTVQLN	2|0|	27393855 
FLSNDTVQLNVK	2|0|	27402064 
FLSNSTPSPTK	2|0|	109487397 
FLSSSPHLPPSSYFNASGR	2|0|	27412727 
FLSSSPHLPPSSYFNASGR	3|0|	27416148 
FLSSSSSSNIK	2|0|	101754024 
FLSVCNPDFSQINCSEGYIQNYR	3|2/4,C,Carbamidomethyl/13,C,Carbamidomethyl|	27428457 
FLTDIVEGLNIEAHQH	2|0|	48696333 
FLTDIVEGLNIEAHQH	3|0|	48699061 
FLTESNFDNDNNFLIEIR	2|0|	49408270 
FLTESNFDNDNNFLIEIR	3|0|	49412573 
FLTEVEKNATALYHVEAFK	3|0|	27437780 
FLTNSTQLNATADTIGYQER	2|0|	36375668 
FLTQNLSLPNSTAQALLAAR	3|0|	27446573 
FLTQVAFTNQVK	2|0|	9362479 
FLTQVNVSNK	2|0|	80166064 
FLVEDTENADNY	2|0|CID	116181038 
FLVTSGEQNK	2|0|	94841943 
FLWQPKRECHFFNGTER	4|1/8,C,Carbamidomethyl|	27455769 
FLYDDPVTPYEKHFLSCR	3|1/16,C,Carbamidomethyl|	52354963 
FLYDDPVTPYEKHFLSCR	4|1/16,C,Carbamidomethyl|	52361582 
FLYQQQGR	2|0|	27465212 
FMCEGTNYTVRAR	2|1/2,C,Carbamidomethyl|	5136041 
FMCEGTNYTVRAR	2|2/1,M,Oxidation/2,C,Carbamidomethyl|	5142978 
FMCEGTNYTVRAR	3|1/2,C,Carbamidomethyl|	5149939 
FMCEGTNYTVRAR	3|2/1,M,Oxidation/2,C,Carbamidomethyl|	5156235 
FMDSTITNK	2|0|	109890752 
FMDSTITNK	2|1/1,M,Oxidation|	109894327 
FMEPVTMQESGTFAFR	2|0|	27473664 
FMEPVTMQESGTFAFR	2|1/1,M,Oxidation|	27479489 
FMEPVTMQESGTFAFR	2|1/6,M,Oxidation|	27485333 
FMEPVTMQESGTFAFR	2|2/1,M,Oxidation/6,M,Oxidation|	27491177 
FMEPVTMQESGTFAFRTPK	3|0|	27521246 
FMEPVTMQESGTFAFRTPK	3|1/1,M,Oxidation|	27525971 
FMEPVTMQESGTFAFRTPK	3|1/6,M,Oxidation|	27530715 
FMEPVTMQESGTFAFRTPK	3|2/1,M,Oxidation/6,M,Oxidation|	27535459 
FMGDMVSFEEDRINATVWK	2|0|	27561505 
FMGDMVSFEEDRINATVWK	2|1/1,M,Oxidation|	27566467 
FMGDMVSFEEDRINATVWK	2|1/4,M,Oxidation|	27571453 
FMGDMVSFEEDRINATVWK	2|2/1,M,Oxidation/4,M,Oxidation|	27576439 
FMGDMVSFEEDRINATVWK	3|0|	27581449 
FMGDMVSFEEDRINATVWK	3|1/1,M,Oxidation|	27586497 
FMGDMVSFEEDRINATVWK	3|1/4,M,Oxidation|	27591569 
FMGDMVSFEEDRINATVWK	3|2/1,M,Oxidation/4,M,Oxidation|	27596641 
FMGLPTKDDNLEHYKNSTVMAR	3|0|	27642249 
FMGLPTKDDNLEHYKNSTVMAR	3|1/1,M,Oxidation|	27647541 
FMGLPTKDDNLEHYKNSTVMAR	3|1/19,M,Oxidation|	27654687 
FMGLPTKDDNLEHYKNSTVMAR	3|2/1,M,Oxidation/19,M,Oxidation|	27659724 
FMGLPTKDDNLEHYKNSTVMAR	4|0|	27664423 
FMGLPTKDDNLEHYKNSTVMAR	4|1/1,M,Oxidation|	27671582 
FMGLPTKDDNLEHYKNSTVMAR	4|1/19,M,Oxidation|	27676484 
FMGLPTKDDNLEHYKNSTVMAR	4|2/1,M,Oxidation/19,M,Oxidation|	27683762 
FMLVALSANSR	2|0|	99155184 
FMLVALSANSR	2|1/1,M,Oxidation|	99161780 
FMNLSQANAQGTPR	2|0|	27734525 
FMNLSQANAQGTPR	2|1/1,M,Oxidation|	27738528 
FMNNNLTGASVWGSAGR	2|0|CID	34198965 
FMNNNLTGASVWGSAGR	2|1/1,M,Oxidation|CID	34203409 
FMSTTQAEFGR	2|0|	109937871 
FMSTTQAEFGR	2|1/1,M,Oxidation|	109942306 
FNAAVFTR	2|0|CID	185885 
FNAHLVSQNEQELDHLK	2|0|	21838382 
FNAHLVSQNEQELDHLK	3|0|	21840945 
FNAITGISELQK	2|0|	45530618 
FNASCVPVNNPK	2|1/4,C,Carbamidomethyl|	27753701 
FNASQLITQR	2|0|	27761952 
FNAVGSTLPR	2|0|	33649310 
FNCSEDNPSR	2|1/2,C,Carbamidomethyl|	27770379 
FNDLDLCVSENETLK	2|1/6,C,Carbamidomethyl|	27778381 
FNDTEVLQR	2|0|	27791416 
FNEEHIPDSPFVVPVASPSGDAR	3|0|	27799621 
FNEFICTQSNR	2|1/5,C,Carbamidomethyl|	99410305 
FNEITPR	2|0|	106495985 
FNETITDIVR	2|0|	106672396 
FNETLFR	2|0|	27809096 
FNETLVTTK	2|0|	106629084 
FNEWEITTLPQDLR	2|0|	65113015 
FNFTNCSSLK	2|1/5,C,Carbamidomethyl|	27817407 
FNGDFGPR	2|0|	13990311 
FNGEVGATIQK	1|0|	21207732 
FNGEVGATIQK	2|0|	21211839 
FNGKDNISK	2|0|CID	27825739 
FNGQQGIIIQNFSTR	2|0|	27834752 
FNGSLCVYTR	2|1/5,C,Carbamidomethyl|	123988270 
FNGSVSFFR	2|0|	27844647 
FNHNSYHESVR	3|0|	120904760 
FNHTQTIQQK	2|0|	27851424 
FNHTQTIQQK	3|0|	27855202 
FNIATSDDAFSLDEVK	2|0|CID	17502394 
FNILLNTEELR	2|0|	63006208 
FNIMLNETAYR	2|0|	129621276 
FNIMLNETAYR	2|1/3,M,Oxidation|	129625335 
FNISLGK	2|0|	27870168 
FNISLQK	2|0|	27880265 
FNISTPAFR	2|0|	27890368 
FNITDNVMK	2|0|	27902513 
FNITDNVMK	2|1/7,M,Oxidation|	27906899 
FNITLIHPK	2|0|	27923461 
FNITSSTCELSK	2|1/7,C,Carbamidomethyl|	27933862 
FNKREMYSLAGFETIAVLVQSGPHAEQQSSLGAGR	4|0|	55388547 
FNKREMYSLAGFETIAVLVQSGPHAEQQSSLGAGR	4|1/5,M,Oxidation|	55393353 
FNKREMYSLAGFETIAVLVQSGPHAEQQSSLGAGR	5|0|	55398183 
FNKREMYSLAGFETIAVLVQSGPHAEQQSSLGAGR	5|1/5,M,Oxidation|	55405621 
FNLLGYEGLESIQEY	2|0|	60038241 
FNLSITEAHESGPYK	2|0|	27942277 
FNLSNVTGNSR	2|0|	27950694 
FNLSSAFSNENVCLR	2|1/12,C,Carbamidomethyl|	8163246 
FNLTLLGGTTIVESK	2|0|	117308410 
FNNAFGTCIELEPQK	2|1/7,C,Carbamidomethyl|	87148812 
FNNILTLTTK	2|0|	109322848 
FNNNEHGVTELK	2|0|CID	31350302 
FNNSNLCSQSLAA	2|1/6,C,Carbamidomethyl|	27963930 
FNNSNLCSQSLAAR	2|1/6,C,Carbamidomethyl|	27972579 
FNNSPATQIR	2|0|	79231659 
FNNTFEQLIVPTFEYR	2|0|	111583343 
FNNTLHLIGEHHDGVSK	3|0|	27979308 
FNNTLHLIGEHHDGVSK	4|0|	27985870 
FNNTMASFLIQSMDVR	2|0|	45199346 
FNNTMASFLIQSMDVR	2|1/12,M,Oxidation|	45203996 
FNNTMASFLIQSMDVR	2|1/4,M,Oxidation|	45208671 
FNNTMASFLIQSMDVR	2|2/4,M,Oxidation/12,M,Oxidation|	45213345 
FNPDSVQTTIAGEITK	2|0|	3457416 
FNPNISWQPIPVHTVPITEDR	2|0|	28003108 
FNPNISWQPIPVHTVPITEDR	3|0|	28009973 
FNQCNTTR	2|1/3,C,Carbamidomethyl|	28025644 
FNQCNTTRGNEVISVMNR	3|1/3,C,Carbamidomethyl|	28035267 
FNQCNTTRGNEVISVMNR	3|2/3,C,Carbamidomethyl/15,M,Oxidation|	28039165 
FNQSSCEHTLSCIR	2|2/5,C,Carbamidomethyl/11,C,Carbamidomethyl|	48869368 
FNQSSCEHTLSCIR	3|2/5,C,Carbamidomethyl/11,C,Carbamidomethyl|	48874884 
FNQTMQPLLTAQNALLEDDTYR	3|0|	28051011 
FNQTMQPLLTAQNALLEDDTYR	3|1/4,M,Oxidation|	28054756 
FNSCLEYAHTFCK	3|2/3,C,Carbamidomethyl/11,C,Carbamidomethyl|	104069197 
FNSGQQSVDHMNMSSFLDLISCDK	2|1/21,C,Carbamidomethyl|	14786966 
FNSGQQSVDHMNMSSFLDLISCDK	2|2/10,M,Oxidation/21,C,Carbamidomethyl|	14791508 
FNSGQQSVDHMNMSSFLDLISCDK	2|2/12,M,Oxidation/21,C,Carbamidomethyl|	14796075 
FNSGQQSVDHMNMSSFLDLISCDK	2|3/10,M,Oxidation/12,M,Oxidation/21,C,Carbamidomethyl|	14800642 
FNSGQQSVDHMNMSSFLDLISCDK	3|1/21,C,Carbamidomethyl|	14805234 
FNSGQQSVDHMNMSSFLDLISCDK	3|2/10,M,Oxidation/21,C,Carbamidomethyl|	14809636 
FNSGQQSVDHMNMSSFLDLISCDK	3|2/12,M,Oxidation/21,C,Carbamidomethyl|	14815958 
FNSGQQSVDHMNMSSFLDLISCDK	3|3/10,M,Oxidation/12,M,Oxidation/21,C,Carbamidomethyl|	14818655 
FNSINVDGK	2|0|	30910288 
FNSPTTQDLVYIDPSPDYCVRNESTGSLGTQGR	3|1/18,C,Carbamidomethyl|	28068101 
FNSSEQSQK	2|0|	28077770 
FNSSGQCEVPLVR	2|1/6,C,Carbamidomethyl|	28091137 
FNSSSSSLEEK	2|0|	28100608 
FNSSYLQGTNQITGR	2|0|CID	28108471 
FNSTEYQVVTR	2|0|	28117886 
FNSTLGPSEEQEESWPGAPGGLSH	2|0|	28127935 
FNSTLGPSEEQEESWPGAPGGLSH	3|0|	28131052 
FNSTLGPSEEQEESWPGAPGGLSHWLPAAR	3|0|	28145919 
FNSTLPTMAQMEK	2|0|	28157482 
FNSTLPTMAQMEK	2|1/10,M,Oxidation|	28161798 
FNSTLPTMAQMEK	2|1/7,M,Oxidation|	28166972 
FNSTLPTMAQMEK	2|2/7,M,Oxidation/10,M,Oxidation|	28172618 
FNSTQIAAMAPEHEEPR	2|0|	28199052 
FNSTQIAAMAPEHEEPR	2|1/8,M,Oxidation|	28203300 
FNSTQIAAMAPEHEEPR	3|0|	28206675 
FNSTQIAAMAPEHEEPR	3|1/8,M,Oxidation|	28211121 
FNSTSVEDSGER	2|0|	19435698 
FNSTWEELGLEPR	2|0|	62645673 
FNTCETYPFEEGNCSAKDKYTGER	4|2/3,C,Carbamidomethyl/13,C,Carbamidomethyl|CID	31655579 
FNTHYELAISESR	3|0|	91940154 
FNTILLFHSIKNVDSDGAGYLTNSK	3|0|	119093621 
FNTILLFHSIKNVDSDGAGYLTNSK	4|0|	119099776 
FNTTVSCDQQGTNHR	2|1/6,C,Carbamidomethyl|	28232976 
FNTYNGFLHSHDDLYSTGR	3|0|	129424332 
FNVEAGAVHTNTASVLDTTGAR	2|0|	104726334 
FNVSDEAALLEK	2|0|	28242179 
FNVSLDSVPELR	2|0|	28249766 
FNVSLGK	2|0|	28263527 
FNVSLTVK	2|0|	28271840 
FNVTDVLTPAQLNVLSK	2|0|	28278321 
FNVTNPEEILR	2|0|	28290608 
FNVVQSDKELHEGTNPSK	2|0|	14978035 
FNVVQSDKELHEGTNPSK	3|0|	14982423 
FNWNHCGEMAPACK	3|2/5,C,Carbamidomethyl/12,C,Carbamidomethyl|	28299047 
FNWNHCGEMAPACK	3|3/5,C,Carbamidomethyl/8,M,Oxidation/12,C,Carbamidomethyl|	28303544 
FNWTEER	2|0|	28318531 
FNYSTAH	2|0|	28326728 
FNYSTAHSA	2|0|	28336995 
FPAVAVGVQYK	2|0|	122128072 
FPDAFEYNNVSR	2|0|	28346190 
FPDEEGACQPCPINCTHSCVDLDDK	3|4/7,C,Carbamidomethyl/10,C,Carbamidomethyl/14,C,Carbamidomethyl/18,C,Carbamidomethyl|	28354707 
FPDLLAQGNASLR	2|0|	28363846 
FPEPFDFLEDNPIR	2|0|	48446194 
FPFDGLGNSFGHSQK	3|0|	35796208 
FPFITLHR	2|0|	111263149 
FPFLNTK	2|0|	63701337 
FPFVTARAAGNQR	2|0|	90961271 
FPFVTARAAGNQR	3|0|	90965564 
FPGQLNADLR	2|0|	28372429 
FPILSANIK	2|0|	28381082 
FPIPHVAPFPSLAR	3|0|	64101748 
FPLATYAPVISAEK	2|0|CID	28390397 
FPNASDMFR	2|0|	28395150 
FPNASDMFR	2|1/6,M,Oxidation|	28400595 
FPNGAVTQQGLLSPR	2|0|	88637776 
FPNPSLLLSLNR	2|0|	63822414 
FPPFADEVNFEGPR	2|0|	79034273 
FPQDRPFEDTCHGNPSHYYDK	5|1/10,C,Carbamidomethyl|	28417074 
FPRTDVNVTQPLAL	2|0|	90864594 
FPSNLSGAVGEAVSR	2|0|	28426861 
FPSSEVMNK	2|0|CID	28434132 
FPSSEVMNK	2|1/6,M,Oxidation|CID	28438343 
FPTMVALSHQPHAPESNK	3|0|	111452765 
FPTMVALSHQPHAPESNK	3|1/3,M,Oxidation|	111457059 
FPTMVALSHQPHAPESNK	4|0|	111461377 
FPTMVALSHQPHAPESNK	4|1/3,M,Oxidation|	111466282 
FPTSTTIEGVFNEF	2|0|	23438569 
FPVTFGEECLYMSAK	2|1/8,C,Carbamidomethyl|	28451094 
FPVTFGEECLYMSAK	2|2/8,C,Carbamidomethyl/11,M,Oxidation|	28456206 
FQAFANGSLLIPDFGK	2|0|	28469889 
FQANLNTKRGFLENR	3|0|	65200776 
FQCGNMIFDNK	2|1/2,C,Carbamidomethyl|	28478056 
FQCGNMIFDNK	2|2/2,C,Carbamidomethyl/5,M,Oxidation|	28482199 
FQDNGRALLPFDNLHDDPCLLTNRSAR	4|1/18,C,Carbamidomethyl|	28495222 
FQDTTTMALSSNQFR	2|0|	93671228 
FQDTTTMALSSNQFR	2|1/6,M,Oxidation|	93675167 
FQDTTTMALSSNQFR	3|0|	93680882 
FQDTTTMALSSNQFR	3|1/6,M,Oxidation|	93685601 
FQEPPGVNTTELPSFPK	2|0|	28505095 
FQETSVFNETLR	2|0|	28513716 
FQFPEYDVRDSK	2|0|	89773254 
FQFTKNIEGSSSTNGSSMELEFLTGH	3|0|	45162774 
FQFTKNIEGSSSTNGSSMELEFLTGH	3|1/17,M,Oxidation|	45167484 
FQFYSPRLDSPNQQLNTVK	3|0|	90530896 
FQGYSVNYVR	2|0|	124943013 
FQHSASCTQLIGR	2|1/6,C,Carbamidomethyl|	65690728 
FQHSASCTQLIGR	3|1/6,C,Carbamidomethyl|	65697674 
FQHSTASIGSNTK	2|0|	40686555 
FQIPCIVPELNSTISANSTNADTCTPK	3|2/4,C,Carbamidomethyl/23,C,Carbamidomethyl|	28525529 
FQLHDCTQVEK	3|1/5,C,Carbamidomethyl|	28540257 
FQLLNFSSSELK	2|0|	28551697 
FQMSAEQSNSTK	2|0|	8329874 
FQMSAEQSNSTK	2|1/2,M,Oxidation|	8335702 
FQNGGMSYSIHK	2|0|	33403096 
FQNGGMSYSIHK	2|1/5,M,Oxidation|	33407456 
FQNGSLVIHDVAPEDSGR	3|0|	28563294 
FQNMNGSEYFVK	2|0|	28572221 
FQNMNGSEYFVK	2|1/3,M,Oxidation|	28576465 
FQNTSSPSAR	2|0|	28589315 
FQSLFEEPPVVNSGTLPTTPK	2|0|	98829134 
FQSSHHPTDITS	2|0|	28596110 
FQSSHHPTDITSLDQYVER	3|0|	28602595 
FQSVPAQPGQTSPLLQYFGILLDQGQLNK	3|0|CID	28612913 
FQTCPHVTEEQHYFFNR	4|1/3,C,Carbamidomethyl|	127580423 
FQTDLIYNLLEK	2|0|	28623947 
FQTVDSSNIDGFVNCTK	2|1/14,C,Carbamidomethyl|	28632730 
FQVLVQHPQNESNK	2|0|	28640509 
FQVPSTDANLSQK	2|0|	5935945 
FQVQNGSETK	2|0|	99748063 
FQVSLHAQGDTYGFTEALAVEQANN	3|0|	58272148 
FQVTNPNDTSYIK	2|0|	48224784 
FRDQYECVVATNATGSVGYHR	3|1/6,C,Carbamidomethyl|	537813 
FRDQYECVVATNATGSVGYHR	4|1/6,C,Carbamidomethyl|	545587 
FRDYGSFRNR	3|0|	91268915 
FRGNETLHYETFGK	2|0|	28649614 
FRGNETLHYETFGK	3|0|	28655624 
FRGNETLHYETFGK	4|0|CID	28662609 
FRGRAKDIGSENDFADDEHSTFEDNDSRR	4|0|	28690237 
FRLNDEPEEGQTLLLT	2|0|	105984098 
FRNSSFHLNSETGTLVF	2|0|	28699938 
FRNSSFHLNSETGTLVFTAVHK	4|0|	28713445 
FRPPTACVQELFGGCANIEPNK	3|2/6,C,Carbamidomethyl/14,C,Carbamidomethyl|	123091297 
FRPTNITLEER	2|0|	28727876 
FRSYSLSLQQTLLNNK	3|0|	90452696 
FSADFNLNSQIK	2|0|	98350362 
FSADLGYNGTR	2|0|	28734967 
FSAEGQVCNSRPIR	2|1/7,C,Carbamidomethyl|	49929230 
FSAHSVNDQETNCCQQWQLDSGR	3|2/12,C,Carbamidomethyl/13,C,Carbamidomethyl|	112005055 
FSAPLSHNK	2|0|	41278623 
FSAPNTTLNHLALAPGR	2|0|	28746062 
FSAPNTTLNHLALAPGR	3|0|	28750268 
FSATTGSSSNHEQLR	3|0|	87623643 
FSAYQITVNGLAK	2|0|	2240354 
FSCCGGISYK	2|2/2,C,Carbamidomethyl/3,C,Carbamidomethyl|	28761086 
FSDCWNTEGSYDCVCSPGYEPVSGAK	3|3/3,C,Carbamidomethyl/12,C,Carbamidomethyl/14,C,Carbamidomethyl|	28774830 
FSDFINNETIAGK	2|0|CID	28786565 
FSDGLESNSSTQFEVK	2|0|	28799374 
FSEDHLNITCSAT	2|1/9,C,Carbamidomethyl|	28807797 
FSEDHLNITCSATA	2|1/9,C,Carbamidomethyl|	28821554 
FSEDHLNITCSATAR	2|1/9,C,Carbamidomethyl|	28832137 
FSEDHLNITCSATAR	3|1/9,C,Carbamidomethyl|	28837392 
FSEDNSVLPAIHESLSVITSPQGVGSHYEQR	4|0|	58669316 
FSEEEPAVSR	2|0|	18813036 
FSEESQLLNQPF	2|0|	87948476 
FSEMTGSQALLVDQVHNR	3|0|	112492909 
FSEMTGSQALLVDQVHNR	3|1/3,M,Oxidation|	112497539 
FSENCDESFASK	2|1/4,C,Carbamidomethyl|	74592203 
FSENEICDR	2|1/6,C,Carbamidomethyl|	93748585 
FSEPESVSTMLYVK	2|0|	95458413 
FSEPESVSTMLYVK	2|1/9,M,Oxidation|	95461862 
FSETIGLACR	2|1/8,C,Carbamidomethyl|	4796352 
FSGGTLPMMQIDYNAAR	2|0|CID	5720702 
FSGGTLPMMQIDYNAAR	2|1/7,M,Oxidation|	5725470 
FSGGTLPMMQIDYNAAR	2|1/8,M,Oxidation|CID	5729118 
FSGGTLPMMQIDYNAAR	2|2/7,M,Oxidation/8,M,Oxidation|	5733910 
FSGSQDNLTITMHR	2|0|	28854335 
FSGSQDNLTITMHR	2|1/11,M,Oxidation|	28861104 
FSGVNDTDFR	2|0|	28881557 
FSHGTHEYHAETIK	4|0|CID	28888772 
FSIAILGSYNRGNLSTEK	3|0|	28902258 
FSITPGIGNETWGDPR	2|0|	28911453 
FSLADAINTEFK	2|0|	28925084 
FSLENNLCNR	2|1/7,C,Carbamidomethyl|	62607161 
FSMTLCNPR	2|1/5,C,Carbamidomethyl|	110538270 
FSMTLCNPR	2|2/2,M,Oxidation/5,C,Carbamidomethyl|	110543872 
FSNAPGFPAPMGR	2|0|	94999210 
FSNAPGFPAPMGR	2|1/10,M,Oxidation|	95005134 
FSNDSVDAVEDR	2|0|	102674844 
FSNGLVWGR	2|0|	34710206 
FSNGSLSGCSHQR	2|1/8,C,Carbamidomethyl|	36091601 
FSNISAAK	2|0|CID	28933703 
FSNISEGLSNYSIIDK	2|0|	28941972 
FSNLVYTAGK	2|0|	103480346 
FSNLYALDGIKTTLK	2|0|	4885935 
FSNNMGNTK	2|0|	110274656 
FSNNMGNTK	2|1/4,M,Oxidation|	110278621 
FSNNVSVCEPFNAPK	2|1/7,C,Carbamidomethyl|	94476176 
FSNSSSLSIK	2|0|	98588326 
FSNSSSSNEFSK	2|0|	28949340 
FSNTHSAPSQR	2|0|	40604359 
FSNVSSAFEK	2|0|	28958055 
FSPGTFLPCNIEK	2|1/8,C,Carbamidomethyl|	45575895 
FSQEFSIMAR	2|0|	49474628 
FSQEFSIMAR	2|1/7,M,Oxidation|	49478747 
FSQQIYGVVYGNVTFHVPSNVPLK	3|0|	28967950 
FSQSKQLK	2|0|	28973569 
FSQTAWTNAK	2|0|	99252954 
FSSCAANNVQTEVLR	2|1/3,C,Carbamidomethyl|	124826252 
FSSCGGGGGSFGAGGGFGSR	2|1/3,C,Carbamidomethyl|	28982142 
FSSDLSGEPVRSASNPAQAR	3|0|	99806733 
FSSGDLFTAHNFSEQSR	2|0|	28995991 
FSSGDLFTAHNFSEQSR	3|0|	29000170 
FSSHGCSSNR	2|1/5,C,Carbamidomethyl|	36688306 
FSSIYLNMK	2|0|	58613221 
FSSIYLNMK	2|1/7,M,Oxidation|	58618655 
FSSNFEETSVPTWITIIR	2|0|	50437305 
FSSTCYEPNSQK	2|1/4,C,Carbamidomethyl|	94852782 
FSSYNNIGLSHGTIK	2|0|	45028596 
FSSYNNIGLSHGTIK	3|0|	45032300 
FSTACTLQEVDPPSWSYEGK	2|1/4,C,Carbamidomethyl|	9128664 
FSTEYELQQLEQFKKDNEETGFGSGTR	4|0|	29016001 
FSTKDPAHDNADYLAEDFIVK	3|0|	129480252 
FSTKDPAHDNADYLAEDFIVK	4|0|	129484975 
FSVICPAVLQQLNFHPCEDRPK	3|2/4,C,Carbamidomethyl/16,C,Carbamidomethyl|	29029437 
FSVICPAVLQQLNFHPCEDRPK	4|2/4,C,Carbamidomethyl/16,C,Carbamidomethyl|	29037852 
FSVNYDTK	2|0|	29061035 
FSVTFSYGPRR	2|0|	127805346 
FSVVYTPVTNTTQQIMNK	2|0|	29074526 
FSVVYTPVTNTTQQIMNK	2|1/15,M,Oxidation|	29081267 
FTAAIIPTINGLK	2|0|	46442262 
FTAHIAR	2|0|	29101636 
FTANKYSSLAQV	2|0|	53496876 
FTCDLEYNFTACGVPGK	2|2/2,C,Carbamidomethyl/11,C,Carbamidomethyl|	117127988 
FTCDTQNITYR	2|1/2,C,Carbamidomethyl|	29110122 
FTCFGEHHENR	2|1/2,C,Carbamidomethyl|	40106290 
FTCFGEHHENR	3|1/2,C,Carbamidomethyl|	40113246 
FTCFNYTGVDACKVPSGK	3|2/2,C,Carbamidomethyl/11,C,Carbamidomethyl|	125362180 
FTCKEATDVIIIHSK	3|1/2,C,Carbamidomethyl|	29117401 
FTCKEATDVIIIHSK	4|1/2,C,Carbamidomethyl|	29122689 
FTCSVSTSSDQNDLFVQK	2|1/2,C,Carbamidomethyl|	102641756 
FTCSVSTSSDQNDLFVQK	3|1/2,C,Carbamidomethyl|	102649162 
FTCTVTHTDLPSPLK	2|1/2,C,Carbamidomethyl|	29142940 
FTCTVTHTDLPSPLK	3|1/2,C,Carbamidomethyl|	29147938 
FTCVVSNSNGWDTR	2|1/2,C,Carbamidomethyl|	126471943 
FTCYMEHSGNHSTHPVPSGK	3|1/2,C,Carbamidomethyl|	29168169 
FTCYMEHSGNHSTHPVPSGK	3|2/2,C,Carbamidomethyl/4,M,Oxidation|	29175236 
FTCYMEHSGNHSTHPVPSGK	4|1/2,C,Carbamidomethyl|	29180107 
FTCYMEHSGNHSTHPVPSGK	4|2/2,C,Carbamidomethyl/4,M,Oxidation|	29185312 
FTCYMEHSGNHSTHPVPSGK	5|1/2,C,Carbamidomethyl|	29190147 
FTCYMEHSGNHSTHPVPSGK	5|2/2,C,Carbamidomethyl/4,M,Oxidation|	29195017 
FTDFDSQTNVSQSK	2|0|	29231889 
FTDHMSLFNNTMC	2|1/12,C,Carbamidomethyl|	56481140 
FTDHMSLFNNTMC	2|2/11,M,Oxidation/12,C,Carbamidomethyl|	56485603 
FTDHMSLFNNTMC	2|2/4,M,Oxidation/12,C,Carbamidomethyl|	56490091 
FTDHMSLFNNTMC	2|3/4,M,Oxidation/11,M,Oxidation/12,C,Carbamidomethyl|	56494578 
FTDMSNEVCQLQR	2|1/8,C,Carbamidomethyl|	64726609 
FTDMSNEVCQLQR	2|2/3,M,Oxidation/8,C,Carbamidomethyl|	64731454 
FTDNMFTNLSHMCL	2|1/12,C,Carbamidomethyl|	56517982 
FTDNMFTNLSHMCL	2|2/11,M,Oxidation/12,C,Carbamidomethyl|	56522123 
FTDNMFTNLSHMCL	2|2/4,M,Oxidation/12,C,Carbamidomethyl|	56527314 
FTDNMFTNLSHMCL	2|3/4,M,Oxidation/11,M,Oxidation/12,C,Carbamidomethyl|	56531706 
FTDQAAQNEGK	2|0|	5616369 
FTEHSYAHNGTIHEK	4|0|	74555856 
FTEPTTLTYI	2|0|	114585686 
FTESVIFNGDKSV	2|0|	44812596 
FTETGNYTVTGLK	2|0|	29244066 
FTFTSHTPGDHQICLHSNSTR	2|1/13,C,Carbamidomethyl|	29257583 
FTFTSHTPGDHQICLHSNSTR	3|1/13,C,Carbamidomethyl|	29262005 
FTFTSHTPGDHQICLHSNSTR	4|1/13,C,Carbamidomethyl|	29268476 
FTFTSHTPGDHQICLHSNSTR	5|1/13,C,Carbamidomethyl|	29274639 
FTFTSHTPGEHQICLHSNSTK	3|1/13,C,Carbamidomethyl|	29301473 
FTFTSHTPGEHQICLHSNSTK	4|1/13,C,Carbamidomethyl|	29307515 
FTGPGDPDSIR	2|0|	29326007 
FTGTWNFTSCSER	2|1/9,C,Carbamidomethyl|	29335243 
FTGYDGHNTDYSSLSLYLR	2|0|	129435797 
FTGYDGHNTDYSSLSLYLR	3|0|	129440688 
FTGYSGTPLFSNSELK	2|0|	109478496 
FTHDFHLNNK	3|0|	41846234 
FTIPFHLVQR	2|0|	89288228 
FTIPFHLVQR	3|0|	89291819 
FTLFFPNTQGNPLK	2|0|	109089397 
FTLHEDENIILAR	2|0|	105432355 
FTLHNFSCY	2|1/7,C,Carbamidomethyl|	95135757 
FTLQSGTKGKK	2|0|	53170048 
FTLVAQQQEAEQNHK	2|0|	87166538 
FTNAIAETETTQTTK	2|0|	106859854 
FTNARLPFVYATQGLVAR	3|0|	123979668 
FTNDLLNSSSAIYSK	2|0|	29346470 
FTNIGPDTMR	2|0|	29355229 
FTNIGPDTMR	2|1/8,M,Oxidation|	29359386 
FTNLTMDTEIR	2|0|	29372215 
FTNLTMDTEIR	2|1/5,M,Oxidation|	29377105 
FTNTRVETLK	2|0|	91522476 
FTPPVVNVTWLR	2|0|	29391421 
FTPPVVNVTWLR	3|0|	29395225 
FTQDVTGLADIQAHMCDPQSVRSNR	3|1/15,C,Carbamidomethyl|	116043362 
FTQDVTGLADIQAHMCDPQSVRSNR	3|2/14,M,Oxidation/15,C,Carbamidomethyl|	116050650 
FTQDVTGLADIQAHMCDPQSVRSNR	4|1/15,C,Carbamidomethyl|	116058101 
FTQDVTGLADIQAHMCDPQSVRSNR	4|2/14,M,Oxidation/15,C,Carbamidomethyl|	116065527 
FTQNNPVLLTAPPVR	2|0|	74626431 
FTRSSTNK	2|0|	101292150 
FTRSSTNK	3|0|	101296345 
FTSDAQLDLPK	2|0|	106439987 
FTSGALPYNGSQYLILSATTR	2|0|	97706493 
FTSHTPGDHQICLHSNSTR	4|1/11,C,Carbamidomethyl|	29410949 
FTSHTPGEHQICLHSNSTK	3|1/11,C,Carbamidomethyl|	29422908 
FTSQENSKTELQTNDR	2|0|	51991352 
FTSQENSKTELQTNDR	3|0|	51996377 
FTSSEICDLSETGNGHCR	2|2/6,C,Carbamidomethyl/16,C,Carbamidomethyl|	35056648 
FTSSEICDLSETGNGHCR	3|2/6,C,Carbamidomethyl/16,C,Carbamidomethyl|	35061157 
FTTSDEENGESLGGPESITAGSKADETQNLGPETGVK	3|0|	59106958 
FTVGTDSNIQTFK	2|0|	17850191 
FTVSELHLGNTPTSESNTYHGSCLTSCEVK	3|2/22,C,Carbamidomethyl/26,C,Carbamidomethyl|	94549996 
FTVSELHLGNTPTSESNTYHGSCLTSCEVK	4|2/22,C,Carbamidomethyl/26,C,Carbamidomethyl|	94554842 
FTWTVEENGAEGK	2|0|	1286866 
FTYNWTEETLR	2|0|	29432221 
FTYSSSNMHGSYDLYLGDR	2|0|	129369875 
FTYSSSNMHGSYDLYLGDR	2|1/7,M,Oxidation|	129374083 
FTYSSSNMHGSYDLYLGDR	3|0|	129378315 
FTYSSSNMHGSYDLYLGDR	3|1/7,M,Oxidation|	129382849 
FVAAILQGSMETDIAPGGLK	2|0|	46207038 
FVAAILQGSMETDIAPGGLK	2|1/9,M,Oxidation|	46214099 
FVANGTQGK	2|0|	29441800 
FVCNDDVYSGPLK	2|1/2,C,Carbamidomethyl|	29452519 
FVEEYPGNSR	2|0|	130660025 
FVEGSHNSTVSLTTK	2|0|CID	29463938 
FVEGSHNSTVSLTTK	3|0|CID	29470777 
FVENSECIQCHPECLPQAMNITCTGR	3|4/6,C,Carbamidomethyl/9,C,Carbamidomethyl/13,C,Carbamidomethyl/22,C,Carbamidomethyl|	29483068 
FVENSECIQCHPECLPQAMNITCTGR	3|5/6,C,Carbamidomethyl/9,C,Carbamidomethyl/13,C,Carbamidomethyl/18,M,Oxidation/22,C,Carbamidomethyl|	29487864 
FVEQIYTEWNV	2|0|	118103272 
FVEQNETAINITTYPDQENNK	2|0|	29501672 
FVEQNETAINITTYPDQENNK	3|0|	29507836 
FVESNIPVQQMMNVNQSIDK	2|0|CID	44915314 
FVESNIPVQQMMNVNQSIDK	2|1/10,M,Oxidation|CID	44920063 
FVESNIPVQQMMNVNQSIDK	2|1/11,M,Oxidation|CID	44924837 
FVESNIPVQQMMNVNQSIDK	2|2/10,M,Oxidation/11,M,Oxidation|CID	44929611 
FVESNIPVQQMMNVNQSIDK	3|0|CID	44934410 
FVESNIPVQQMMNVNQSIDK	3|1/10,M,Oxidation|CID	44939042 
FVESNIPVQQMMNVNQSIDK	3|1/11,M,Oxidation|CID	44943699 
FVESNIPVQQMMNVNQSIDK	3|2/10,M,Oxidation/11,M,Oxidation|CID	44948356 
FVEWIPNNVK	2|0|	29521142 
FVGGELNGEGLLLSEPEVVSIVVGR	3|0|	61055558 
FVGNPDSMNVSK	2|0|	102994492 
FVGNPDSMNVSK	2|1/7,M,Oxidation|	102998751 
FVGNPGNITGAR	2|0|	29534712 
FVGNTINSSYFPDHPLHSISVR	3|0|	29542315 
FVGNTINSSYFPDHPLHSISVR	4|0|	29546052 
FVGSSEFASNVFK	2|0|	117542711 
FVGTPEVNQTTLYQR	2|0|	29559445 
FVGTPPTQTESLNPFEPK	2|0|	106742672 
FVHGATNLK	2|0|	67327120 
FVHGATNLK	3|0|	67332656 
FVHVNTSAVLK	2|0|	29569396 
FVHVNTSAVLK	3|0|	29574359 
FVITNNTNQGLQAWK	2|0|	29589484 
FVKNITSWK	3|0|	29598049 
FVLMANASEMDR	2|0|	29606606 
FVLMANASEMDR	2|1/3,M,Oxidation|	29611448 
FVLMANASEMDR	2|1/9,M,Oxidation|	29614117 
FVLMANASEMDR	2|2/3,M,Oxidation/9,M,Oxidation|	29618983 
FVLNPTRSIYTS	2|0|	113746135 
FVLPATPPQLVSPR	2|0|	29636918 
FVNCSTDCPSSEK	2|2/3,C,Carbamidomethyl/7,C,Carbamidomethyl|	29644098 
FVNDRPPFSFVVGRPGK	3|0|	123598684 
FVNETDSTVLVR	2|0|	29653237 
FVNLFTNK	2|0|	74719628 
FVNLVHTVNPSGYPVK	2|0|	125486678 
FVNLVHTVNPSGYPVK	3|0|	125492777 
FVNQLLSQGTLHASVILGSR	3|0|	87660560 
FVNSHNVYILAK	2|0|	41509664 
FVNSSGNLQR	2|0|	122332450 
FVNSTGYLTEAEK	2|0|	29665478 
FVNTIPTSCGIWPSSEADLMNGVK	3|1/8,C,Carbamidomethyl|	15244754 
FVNTIPTSCGIWPSSEADLMNGVK	3|2/8,C,Carbamidomethyl/19,M,Oxidation|	15249501 
FVNTSAPR	2|0|	29672379 
FVNTVSLTDQVER	2|0|	87577124 
FVNVTHNGTYQCQASSSR	2|1/11,C,Carbamidomethyl|	29682574 
FVNVTHNGTYQCQASSSR	3|1/11,C,Carbamidomethyl|	29688458 
FVPAEMGTHTVSVK	2|0|	29705664 
FVPAEMGTHTVSVK	2|1/5,M,Oxidation|	29709255 
FVPGVIPNFEVV	2|0|	25063173 
FVPNVPVSSELGANLQGC	2|1/17,C,Carbamidomethyl|	116899358 
FVPVGEYPAGDKTDISR	2|0|	25048230 
FVPVGEYPAGDKTDISR	3|0|	25054127 
FVRYTFSQNFDDDSTCDSNELR	3|1/15,C,Carbamidomethyl|	113551590 
FVSGVTNTLHK	2|0|	106724226 
FVSIEPVTER	2|0|	94564625 
FVTNCESCPGK	2|2/4,C,Carbamidomethyl/7,C,Carbamidomethyl|	95939191 
FVTNMEAQNTTEVYVK	2|0|	29720482 
FVTNMEAQNTTEVYVK	2|1/4,M,Oxidation|	29724321 
FVVFSQIEILTPPNMTAK	2|0|	29738352 
FVVFSQIEILTPPNMTAK	2|1/14,M,Oxidation|	29742550 
FVVTFNTSHLQK	2|0|	29755166 
FVVTVDTDDEGR	2|0|	123743369 
FVYNGTLK	1|0|	29763565 
FVYNGTLK	2|0|	29767416 
FVYNITTNK	2|0|	29778521 
FVYNLSDTHLFPNASSK	2|0|	29786064 
FVYNLSDTHLFPNASSK	3|0|	29791893 
FWAAGECDTTLR	2|1/6,C,Carbamidomethyl|	126792253 
FWEVISDEHGIDPTGTYHGDSDLQLDR	4|0|	29805718 
FWGNSLDYIYENSR	2|0|	60236145 
FWLPHNVTWADLK	2|0|	29818074 
FWLPHNVTWADLK	3|0|	29821379 
FWLVEGNSSR	2|0|	29835064 
FWNETDPEFVIDHMDANK	2|0|	29843279 
FWNETDPEFVIDHMDANK	2|1/13,M,Oxidation|	29847557 
FWNETDPEFVIDHMDANK	3|0|	29851886 
FWNETDPEFVIDHMDANK	3|1/13,M,Oxidation|	29858869 
FWSNTHIILYLHPR	3|0|	42962654 
FWVIESNNPSVYK	2|0|	102024260 
FYAGPNGSQFGFSLDFHK	3|0|	29888615 
FYALSASFEPFSNK	2|0|	29897430 
FYCGSCTK	2|2/2,C,Carbamidomethyl/5,C,Carbamidomethyl|	131983257 
FYEHYVQYER	2|0|	127895200 
FYEHYVQYER	3|0|	127899463 
FYFFNVTNPEEILR	2|0|	29904867 
FYFINTEPNVLER	2|0|	127785480 
FYFPGRVLAQATANR	3|0|	130259819 
FYFSSNGTSDVITGS	2|0|	29913284 
FYFSSNGTSDVITGSIQVSSR	2|0|	29921893 
FYLENLTLGIR	2|0|	29930210 
FYLQAVNSEGQNLTR	2|0|	29939701 
FYNETYYGR	2|0|	29948174 
FYNMSLDVNR	2|0|	29955811 
FYNMSLDVNR	2|1/3,M,Oxidation|	29959766 
FYNQTWVHR	2|0|	29975909 
FYNQTWVHR	3|0|	29981072 
FYNYTLCR	2|1/6,C,Carbamidomethyl|	29996205 
FYNYTVCR	2|1/6,C,Carbamidomethyl|	30003646 
FYPFTDNYVETAK	2|0|	19076715 
FYPSNVSYLR	2|0|	66070618 
FYPVGQAVVKAK	2|0|	54809375 
FYPVGQAVVKAK	3|0|	54813316 
FYPYNNTADGVYK	2|0|CID	30010823 
FYREASSGAAK	2|0|CID	30017680 
FYSDESLQYPK	2|0|	30028964 
FYTMYFEEPDSSGHAGGPVSAR	3|0|	30039086 
FYTMYFEEPDSSGHAGGPVSAR	3|1/3,M,Oxidation|	30044686 
GAAANAEAPSAAGVLGR	2|0|	55994736 
GAAHSLEPGKENLPGDPTSNATSR	3|0|	30058800 
GAAHSLEPGKENLPGDPTSNATSR	4|0|	30063964 
GAANYTDWEK	2|0|	30083938 
GAAVDSQDSALIGTTLNSAAGKSR	3|0|	51590373 
GAAVHLGLSQVAEADTYLR	3|0|	55863167 
GAAVPGAANASAQQPR	2|0|	30091771 
GACEVRPLGNLSR	2|1/2,C,Carbamidomethyl|	30097532 
GACEVRPLGNLSR	3|1/2,C,Carbamidomethyl|	30101604 
GACNPDDLPGITGGAQ	2|1/2,C,Carbamidomethyl|	15081510 
GADADFPR	2|0|	25381258 
GADDCGDGSDEIPCNK	2|2/4,C,Carbamidomethyl/13,C,Carbamidomethyl|	30111516 
GADFKQELYETDICSNTYADVWLVK	3|1/13,C,Carbamidomethyl|	125413261 
GADFLVTEVENGGSLGSK	2|0|	30120329 
GADLLQLELSRNLSR	3|0|	90420294 
GAEAANVTGPGGVPVQGSK	2|0|	30126988 
GAEDGTSVQASESCLFR	2|1/13,C,Carbamidomethyl|	30135583 
GAEVPNLYDTR	2|0|	21653045 
GAFISNFSMTVDGK	2|0|	30145201 
GAFISNFSMTVDGK	2|1/8,M,Oxidation|	30148326 
GAFNETLFR	2|0|	30157819 
GAFSSNEQVSLLLNALPK	2|0|	92014584 
GAGDNCDNDGIDSPCEK	2|2/5,C,Carbamidomethyl/14,C,Carbamidomethyl|	74746776 
GAGGAELEVIAASPGK	2|0|	18837648 
GAGTGGLGLAVEGPSEAK	2|0|	30167628 
GAGTNAIDQCK	2|1/9,C,Carbamidomethyl|	45494970 
GAHAAKQGGLR	2|0|	2249966 
GAHCVVETLPNTFSSPK	2|1/3,C,Carbamidomethyl|	116980264 
GAIPIFGYASNTGVLQGCIELR	3|1/17,C,Carbamidomethyl|	46688972 
GAISISWPSSQGLPESRVTVK	3|0|	88142949 
GAITVIHSLLPFSDR	2|0|	112301324 
GALEGSEQNLAPAAGNFESGLAAR	2|0|	7300317 
GALEGSEQNLAPAAGNFESGLAAR	3|0|	7304171 
GALGGLDFLSVKNASCVPSPEGGSR	3|1/15,C,Carbamidomethyl|	30181222 
GALLWQNQSQDTHEGDPLEVPR	3|0|	23982734 
GALNISVSCPDPFNIASSGVPFTLTNALR	3|1/8,C,Carbamidomethyl|	119677975 
GALNSSLQLLEDR	2|0|	30190561 
GALPQGPMQNATK	2|0|	30200182 
GALPQGPMQNATK	2|1/7,M,Oxidation|	30204745 
GALQNIIPASTGAAK	2|0|	30219734 
GALTALSEGALNK	2|0|	2750987 
GALTASTPNLGR	2|0|	4895226 
GALTIVQNNHAINLAQL	2|0|	88010986 
GALVSVLDK	2|0|	65546565 
GAMWHSLYEDNTWGAITPTTR	3|0|	113100876 
GAMWHSLYEDNTWGAITPTTR	3|1/2,M,Oxidation|	113106998 
GANCSQPCQCGPGEK	2|3/3,C,Carbamidomethyl/7,C,Carbamidomethyl/9,C,Carbamidomethyl|	30227920 
GANDFVVTFNTSHLQK	2|0|	30236647 
GANDSTSAMPEQMK	2|0|	30245306 
GANDSTSAMPEQMK	2|1/12,M,Oxidation|	30247370 
GANDSTSAMPEQMK	2|1/8,M,Oxidation|	30250846 
GANDSTSAMPEQMK	2|2/8,M,Oxidation/12,M,Oxidation|	30253711 
GANFVQGTK	2|0|	29447142 
GANICESSLEITSK	2|1/4,C,Carbamidomethyl|	4786125 
GANPSNAAAAASSALGEGQIAVSAPAK	2|0|	4738863 
GANPSNAAAAASSALGEGQIAVSAPAK	3|0|	4745934 
GANPVEIR	2|0|	30267766 
GANQTIIVAVK	2|0|	30281706 
GANSDLPEEVTVLVNK	2|0|	30294289 
GANSPEECYNDNPQIVTR	2|1/7,C,Carbamidomethyl|	74038730 
GANTTSDVLVR	2|0|	75180307 
GAPLQMNQAPMAGTPTLPMLLAQK	2|0|	8491806 
GAPLQMNQAPMAGTPTLPMLLAQK	2|1/10,M,Oxidation|	8499042 
GAPLQMNQAPMAGTPTLPMLLAQK	2|1/18,M,Oxidation|	8506303 
GAPLQMNQAPMAGTPTLPMLLAQK	2|1/5,M,Oxidation|	8513564 
GAPLQMNQAPMAGTPTLPMLLAQK	2|2/10,M,Oxidation/18,M,Oxidation|	8518251 
GAPLQMNQAPMAGTPTLPMLLAQK	2|2/5,M,Oxidation/10,M,Oxidation|	8525537 
GAPLQMNQAPMAGTPTLPMLLAQK	2|2/5,M,Oxidation/18,M,Oxidation|	8530249 
GAPLQMNQAPMAGTPTLPMLLAQK	2|3/5,M,Oxidation/10,M,Oxidation/18,M,Oxidation|	8536530 
GAPLQMNQAPMAGTPTLPMLLAQK	3|0|	8542836 
GAPLQMNQAPMAGTPTLPMLLAQK	3|1/10,M,Oxidation|	8547601 
GAPLQMNQAPMAGTPTLPMLLAQK	3|1/18,M,Oxidation|	8552391 
GAPLQMNQAPMAGTPTLPMLLAQK	3|1/5,M,Oxidation|	8557187 
GAPLQMNQAPMAGTPTLPMLLAQK	3|2/10,M,Oxidation/18,M,Oxidation|	8561976 
GAPLQMNQAPMAGTPTLPMLLAQK	3|2/5,M,Oxidation/10,M,Oxidation|	8566776 
GAPLQMNQAPMAGTPTLPMLLAQK	3|2/5,M,Oxidation/18,M,Oxidation|	8571590 
GAPLQMNQAPMAGTPTLPMLLAQK	3|3/5,M,Oxidation/10,M,Oxidation/18,M,Oxidation|	8576410 
GAPNIICNTNASHV	2|1/6,C,Carbamidomethyl|	45871502 
GAPTANWLANASVINPGAIYR	2|0|	30303558 
GAQAAVGDLLELHCEALR	3|1/13,C,Carbamidomethyl|	30312693 
GAQAVVGDLLELHCESLR	2|1/13,C,Carbamidomethyl|	30328710 
GAQAVVGDLLELHCESLR	3|1/13,C,Carbamidomethyl|	30334036 
GAQLHLNCLYQCNPSPTSTPIGPK	3|2/7,C,Carbamidomethyl/11,C,Carbamidomethyl|	113022078 
GAQTDNLLQSEDR	2|0|	88106859 
GASADSLNIEK	2|0|	55201985 
GASAIPLLVAAESAAANSAQAGAASGPNK	2|0|	3712649 
GASAIPLLVAAESAAANSAQAGAASGPNK	3|0|	3719583 
GASAIPLVVGR	2|0|	95490377 
GASGTTNTVAAYNLTWK	2|0|	30350173 
GASNLTWR	2|0|	30360872 
GASPGNGDSGHSAAGRSAPGDR	3|0|	14160613 
GASPTQCTPIEFDSK	2|1/6,C,Carbamidomethyl|	30365667 
GASQSHNYYEI	2|0|	132485597 
GASYHQSNET	2|0|	130893795 
GATTWAESLTYTR	2|0|	5071901 
GAVAGVLQDNPFVGVKR	3|0|	117589436 
GAVDFNVSR	2|0|	8129415 
GAVDVFDGAK	2|0|	13836796 
GAVLINPWNYTLYDPAINTTDVSVKDGR	3|0|	131895937 
GAVPIATANSKIFLGDYCNPEEN	2|1/17,C,Carbamidomethyl|	129953211 
GAVPIATANSKIFLGDYCNPEEN	3|1/17,C,Carbamidomethyl|	129956913 
GAVPNNYACLTIVR	2|1/8,C,Carbamidomethyl|	118897810 
GAVPNNYACLTIVR	3|1/8,C,Carbamidomethyl|	118901239 
GAVQNYNLLTTR	2|0|	67686253 
GAVSANMTVK	2|0|	30375404 
GAVSANMTVK	2|1/6,M,Oxidation|	30379072 
GAVTLDDTNDYVAR	2|0|CID	12611006 
GAVTMQEAESK	2|0|	117717965 
GAVTMQEAESK	2|1/4,M,Oxidation|	117722404 
GAYNLATCHVCHPHCGYDC	3|4/7,C,Carbamidomethyl/10,C,Carbamidomethyl/14,C,Carbamidomethyl/18,C,Carbamidomethyl|	127122825 
GCACAPEMTCARSNTSTCIR	3|4/1,C,Carbamidomethyl/3,C,Carbamidomethyl/9,C,Carbamidomethyl/17,C,Carbamidomethyl|	104854145 
GCACAPEMTCARSNTSTCIR	3|5/1,C,Carbamidomethyl/3,C,Carbamidomethyl/7,M,Oxidation/9,C,Carbamidomethyl/17,C,Carbamidomethyl|	104861282 
GCACAPSMECITTTRN	2|3/1,C,Carbamidomethyl/3,C,Carbamidomethyl/9,C,Carbamidomethyl|	104829309 
GCACAPSMECITTTRN	2|4/1,C,Carbamidomethyl/3,C,Carbamidomethyl/7,M,Oxidation/9,C,Carbamidomethyl|	104833897 
GCARWCPQNSSCVNATACR	3|4/1,C,Carbamidomethyl/5,C,Carbamidomethyl/11,C,Carbamidomethyl/17,C,Carbamidomethyl|	30390508 
GCATASMCQHA	2|2/1,C,Carbamidomethyl/7,C,Carbamidomethyl|	30400588 
GCATASMCQHA	2|3/1,C,Carbamidomethyl/6,M,Oxidation/7,C,Carbamidomethyl|	30407357 
GCCQDNITAAR	2|2/1,C,Carbamidomethyl/2,C,Carbamidomethyl|	30426806 
GCCSSASSAAQSSK	2|2/1,C,Carbamidomethyl/2,C,Carbamidomethyl|	30435225 
GCDHETACCNPECNASCLTPASAVNCDECR	3|7/1,C,Carbamidomethyl/7,C,Carbamidomethyl/8,C,Carbamidomethyl/12,C,Carbamidomethyl/16,C,Carbamidomethyl/25,C,Carbamidomethyl/28,C,Carbamidomethyl|	828209 
GCDLTEVK	2|1/1,C,Carbamidomethyl|	104780703 
GCEITETNRHDLECVLQNKGTCR	4|3/1,C,Carbamidomethyl/13,C,Carbamidomethyl/21,C,Carbamidomethyl|	56197653 
GCEITETNRHDLECVLQNKGTCR	5|3/1,C,Carbamidomethyl/13,C,Carbamidomethyl/21,C,Carbamidomethyl|	56205140 
GCFDGNVTLTAANVTVSLPVR	2|1/1,C,Carbamidomethyl|	30443461 
GCGTVLLSGPR	2|1/1,C,Carbamidomethyl|	30453595 
GCGYLPGCPGSNGFH	2|2/1,C,Carbamidomethyl/7,C,Carbamidomethyl|	30467393 
GCGYLPGCPGSNGFHNNDTFH	3|2/1,C,Carbamidomethyl/7,C,Carbamidomethyl|	30476356 
GCGYLPGCPGSNGFHNNDTFHFL	3|2/1,C,Carbamidomethyl/7,C,Carbamidomethyl|	30485457 
GCGYLPGCPGSNGFHNNDTFHFLK	3|2/1,C,Carbamidomethyl/7,C,Carbamidomethyl|	30492982 
GCGYLPGCPGSNGFHNNDTFHFLK	4|2/1,C,Carbamidomethyl/7,C,Carbamidomethyl|	30497393 
GCHCNNFSGTTGCNHCR	3|4/1,C,Carbamidomethyl/3,C,Carbamidomethyl/12,C,Carbamidomethyl/15,C,Carbamidomethyl|	104883525 
GCHPAAGAPTPQPSAGDK	3|1/1,C,Carbamidomethyl|	104753913 
GCKVLLNIGQQMLR	2|1/1,C,Carbamidomethyl|	30510690 
GCKVLLNIGQQMLR	2|2/1,C,Carbamidomethyl/11,M,Oxidation|	30515129 
GCNTNDCMLQK	2|2/1,C,Carbamidomethyl/6,C,Carbamidomethyl|CID	73711543 
GCNTNDCMLQK	2|3/1,C,Carbamidomethyl/6,C,Carbamidomethyl/7,M,Oxidation|	73715847 
GCPEDAAVCAVDK	2|2/1,C,Carbamidomethyl/8,C,Carbamidomethyl|	30528309 
GCPEDAAVCAVDKNGSK	2|2/1,C,Carbamidomethyl/8,C,Carbamidomethyl|	30538689 
GCPLEELEEPRGQQEVLQDQPLSQGAR	3|1/1,C,Carbamidomethyl|	30545304 
GCPLEELEEPRGQQEVLQDQPLSQGAR	4|1/1,C,Carbamidomethyl|	30552161 
GCPPDDIENPR	2|1/1,C,Carbamidomethyl|	30571092 
GCPTNTMGNEALKVWVY	2|1/1,C,Carbamidomethyl|	104973123 
GCPTNTMGNEALKVWVY	2|2/1,C,Carbamidomethyl/6,M,Oxidation|	104977003 
GCPVVTETNLQCR	2|2/1,C,Carbamidomethyl/11,C,Carbamidomethyl|	115752648 
GCSLSSSNTTTLK	2|1/1,C,Carbamidomethyl|	105042012 
GCSPCNPQCQPTHFYAACQDPELEACHHCVVGK	4|6/1,C,Carbamidomethyl/4,C,Carbamidomethyl/8,C,Carbamidomethyl/17,C,Carbamidomethyl/25,C,Carbamidomethyl/28,C,Carbamidomethyl|	40009843 
GCSSSTSVLLTLDNNVVNGSSPAIR	2|1/1,C,Carbamidomethyl|	30581045 
GCSSSTSVLLTLDNNVVNGSSPAIR	3|1/1,C,Carbamidomethyl|	30585409 
GCSVLNDVR	2|1/1,C,Carbamidomethyl|	115709055 
GCTATTPNVVLGQTR	2|1/1,C,Carbamidomethyl|	105001825 
GCTCFPAALGSSDHSNGQIK	2|2/1,C,Carbamidomethyl/3,C,Carbamidomethyl|	12845326 
GCTCFPAALGSSDHSNGQIK	3|2/1,C,Carbamidomethyl/3,C,Carbamidomethyl|	12849826 
GCTINVDIR	2|1/1,C,Carbamidomethyl|	73609371 
GCTKYDVDPGCDPCEEVNQTDEK	3|3/1,C,Carbamidomethyl/10,C,Carbamidomethyl/13,C,Carbamidomethyl|	12889579 
GCVFVGHQSK	2|1/1,C,Carbamidomethyl|	93382636 
GCVHGNLTFWYMQNPVITAISPR	3|1/1,C,Carbamidomethyl|	30599581 
GCVHGNLTFWYMQNPVITAISPR	3|2/1,C,Carbamidomethyl/11,M,Oxidation|	30603916 
GCYSIVLNTSDK	2|1/1,C,Carbamidomethyl|	73832415 
GDACEGDSGGPFVMK	2|1/3,C,Carbamidomethyl|	30617041 
GDACEGDSGGPFVMK	2|2/3,C,Carbamidomethyl/13,M,Oxidation|	30621363 
GDAMIMEETGK	2|0|	30634896 
GDAMIMEETGK	2|1/3,M,Oxidation|	30639295 
GDAMIMEETGK	2|1/5,M,Oxidation|	30643713 
GDAMIMEETGK	2|2/3,M,Oxidation/5,M,Oxidation|	30648131 
GDANMTYMMSK	2|0|	16332211 
GDANMTYMMSK	2|1/4,M,Oxidation|	16336666 
GDANMTYMMSK	2|1/7,M,Oxidation|	16341145 
GDANMTYMMSK	2|1/8,M,Oxidation|	16345624 
GDANMTYMMSK	2|2/4,M,Oxidation/7,M,Oxidation|	16350103 
GDANMTYMMSK	2|2/4,M,Oxidation/8,M,Oxidation|	16354606 
GDANMTYMMSK	2|2/7,M,Oxidation/8,M,Oxidation|	16359109 
GDANMTYMMSK	2|3/4,M,Oxidation/7,M,Oxidation/8,M,Oxidation|	16363612 
GDAQAETINSSWIQSQRSPSYTR	3|0|	43758880 
GDASLKMDK	2|0|	30670721 
GDASLKMDK	2|1/6,M,Oxidation|	30677710 
GDASLKMDKSDAVSHTGNYTCEVTELTR	3|1/20,C,Carbamidomethyl|	30697708 
GDASLKMDKSDAVSHTGNYTCEVTELTR	3|2/6,M,Oxidation/20,C,Carbamidomethyl|	30702558 
GDASLKMDKSDAVSHTGNYTCEVTELTR	4|1/20,C,Carbamidomethyl|	30707458 
GDASLKMDKSDAVSHTGNYTCEVTELTR	4|2/6,M,Oxidation/20,C,Carbamidomethyl|	30711870 
GDCEPKLYDQAEYR	3|1/2,C,Carbamidomethyl|	54211350 
GDCGPGANPTAGLQDAID	2|1/2,C,Carbamidomethyl|	15087747 
GDCISEDSYPDGNITWYR	2|1/2,C,Carbamidomethyl|	30735044 
GDCLSPVLVNRLFISR	3|1/2,C,Carbamidomethyl|	59979594 
GDDAAAGFPR	2|0|	2320125 
GDDGPNFPSITR	2|0|	74651709 
GDDTGGEQQERDTTTPEQADVLFK	3|0|	13966864 
GDEASAEAALTLITVVTVVPK	2|0|CID	12216626 
GDEDSSNQGYRQGGMHLCFVYPTAR	3|1/17,C,Carbamidomethyl|	132986256 
GDEDSSNQGYRQGGMHLCFVYPTAR	3|2/14,M,Oxidation/17,C,Carbamidomethyl|	132990872 
GDETAVNIINFTR	2|0|	44956749 
GDEWFDREFGNVQQMSWR	3|0|	13923305 
GDEWFDREFGNVQQMSWR	3|1/14,M,Oxidation|	13929120 
GDFFRAT	2|0|	30743747 
GDIYIHDAMINEFSVNIQCNTK	2|1/18,C,Carbamidomethyl|	12477367 
GDIYIHDAMINEFSVNIQCNTK	2|2/8,M,Oxidation/18,C,Carbamidomethyl|	12482308 
GDIYIHDAMINEFSVNIQCNTK	3|1/18,C,Carbamidomethyl|	12487273 
GDIYIHDAMINEFSVNIQCNTK	3|2/8,M,Oxidation/18,C,Carbamidomethyl|	12493036 
GDKNVTMGQ	2|0|	30752193 
GDKNVTMGQ	2|1/6,M,Oxidation|	30757880 
GDKNVTMGQSS	2|0|	30775085 
GDKNVTMGQSS	2|1/6,M,Oxidation|	30781884 
GDKNVTMGQSSA	2|0|	30802425 
GDKNVTMGQSSA	2|1/6,M,Oxidation|	30806921 
GDKNVTMGQSSAR	2|0|	30818767 
GDKNVTMGQSSAR	2|1/6,M,Oxidation|	30825878 
GDKNVTMGQSSAR	3|0|	30831657 
GDKNVTMGQSSAR	3|1/6,M,Oxidation|	30838062 
GDLEVGPALSNLISATATDATTR	2|0|	112685626 
GDLEVGPALSNLISATATDATTR	3|0|	112692374 
GDLFRMVQLLIEPA	2|0|	58237834 
GDLFRMVQLLIEPA	2|1/5,M,Oxidation|	58242267 
GDLFTAHNFSEQSR	2|0|	30869175 
GDLGIEIPAEK	2|0|	30876068 
GDLNAVNVTWK	2|0|	30884318 
GDLNLTGPEMK	2|0|	56663282 
GDLNLTGPEMK	2|1/9,M,Oxidation|	56669338 
GDLNSGCYLEYLEGNTWK	2|1/6,C,Carbamidomethyl|	58048467 
GDLNSGCYLEYLEGNTWK	3|1/6,C,Carbamidomethyl|	58055886 
GDLPESSFLSLR	2|0|	94417538 
GDLVPLAFGALVQTFK	2|0|	647422 
GDNGTTISAVSNK	2|0|	30897753 
GDNLTLLSYLNK	2|0|	62864934 
GDNVNISFK	2|0|	30906050 
GDPLNNTTPVTGASPGGLR	2|0|	30914561 
GDPSVISVNGTDFTFR	2|0|	30922519 
GDPYSAHNSTEFLIYER	2|0|	30931760 
GDPYSAHNSTEFLIYER	3|0|	30938176 
GDQITNCPNIL	2|1/6,C,Carbamidomethyl|CID	47696290 
GDSFTHTPPLDPQELDILK	3|0|	30954140 
GDSGGPLVCK	2|1/8,C,Carbamidomethyl|	30964564 
GDSIFDEVMVVFQAFR	2|0|	26486491 
GDSIFDEVMVVFQAFR	2|1/8,M,Oxidation|	26492081 
GDSLATSSDGSPPDPNPPGK	2|0|	99785782 
GDSNLIGCDNIKGCSCVQ	2|3/7,C,Carbamidomethyl/13,C,Carbamidomethyl/15,C,Carbamidomethyl|	51704551 
GDSQLVHPSPTK	2|0|	42913309 
GDSSNLTATAR	2|0|	30973402 
GDSTYANWFTSTNFGICK	2|1/16,C,Carbamidomethyl|	126198029 
GDTCLQDVIQAK	2|1/3,C,Carbamidomethyl|	50877235 
GDTFSTFLPTNTK	2|0|	66543039 
GDTGCIPSGAK	2|1/4,C,Carbamidomethyl|	946259 
GDTLCTNLTGTLLPS	2|1/4,C,Carbamidomethyl|	30985319 
GDTLCTNLTGTLLPSR	2|0|	30995464 
GDTLCTNLTGTLLPSR	2|1/4,C,Carbamidomethyl|	31002255 
GDTLCTNLTGTLLPSR	3|1/4,C,Carbamidomethyl|	31006727 
GDTPKVFLLGRESVFPTTHNVER	3|0|	74897573 
GDTPKVFLLGRESVFPTTHNVER	4|0|	74903885 
GDTPKVFLLGRESVFPTTHNVER	5|0|	74909977 
GDTYGSHETSLSK	2|0|	130274275 
GDTYGSHETSLSK	3|0|	130278387 
GDVAQMSKNTSR	2|0|	15008162 
GDVAQMSKNTSR	2|1/5,M,Oxidation|	15012639 
GDVAQMSKNTSR	3|0|	15017140 
GDVAQMSKNTSR	3|1/5,M,Oxidation|	15021916 
GDVFHNLTNLR	2|0|	31028357 
GDVFHNLTNLR	3|0|	31031107 
GDVSNLDPNFSFEGTK	2|0|	31042001 
GDVTDLYGSLLVINQK	2|0|	56742973 
GDVTIFWCPFSQK	2|1/7,C,Carbamidomethyl|	97236119 
GDYGSNTLTHYLF	2|0|	129448081 
GDYPLEAVR	2|0|	31050272 
GDYSPPYNDSNFVADISIENR	2|0|	76122390 
GEAAAERPGEAAVASSPSK	2|0|	31056844 
GEAAAERPGEAAVASSPSK	3|0|	31061667 
GEAGAAGPAGPAGPR	2|0|	31075149 
GEAGDEGNPGPDGAPGER	2|0|CID	31087524 
GEALSALDSK	2|0|	31097103 
GEANIPHHGCGVGDESAFSEWSQMLANTSR	4|1/9,C,Carbamidomethyl|	45119355 
GEANIPHHGCGVGDESAFSEWSQMLANTSR	4|2/9,C,Carbamidomethyl/23,M,Oxidation|	45124456 
GECINNSSYIKPVR	2|1/2,C,Carbamidomethyl|	129494157 
GECNYQATQFR	2|1/2,C,Carbamidomethyl|	87354614 
GECSTIISFPGPH	2|1/2,C,Carbamidomethyl|	46157434 
GECVCGQCVCR	2|4/2,C,Carbamidomethyl/4,C,Carbamidomethyl/7,C,Carbamidomethyl/9,C,Carbamidomethyl|	31105686 
GECYVAHPPYVSCSQVNASTDK	2|2/2,C,Carbamidomethyl/12,C,Carbamidomethyl|	18702702 
GECYVAHPPYVSCSQVNASTDK	3|2/2,C,Carbamidomethyl/12,C,Carbamidomethyl|	18708444 
GEDEEENNLEVR	2|0|	31114477 
GEDGPAGNGTEGFPGFPGYPGNR	2|0|	31121541 
GEDGPAGNGTEGFPGFPGYPGNR	3|0|	31125354 
GEDPNGTLIIQNVNK	2|0|	31140851 
GEDVYWVNNAPGSDNVSDLEIYPEDK	3|0|	126488642 
GEEAASAEDPAQASAAPAGALESGNAPAEKSK	3|0|	19932144 
GEEDNSLSVR	2|0|	31149515 
GEELTNSTSDLIR	2|0|	44389940 
GEEMYEGNETSTYCGETEGCK	2|2/13,C,Carbamidomethyl/19,C,Carbamidomethyl|	24357428 
GEEMYEGNETSTYCGETEGCK	2|3/3,M,Oxidation/13,C,Carbamidomethyl/19,C,Carbamidomethyl|	24362222 
GEETDFNGSR	2|0|	19749526 
GEETLVCTHTNTYR	2|1/6,C,Carbamidomethyl|	43110264 
GEETPDPDTTPEPVGLGRRLNLEVVR	4|0|	57953687 
GEFTWPGCNFR	2|1/7,C,Carbamidomethyl|	26301910 
GEGATQLAPQR	2|0|	31159728 
GEGGVNNNGTR	2|0|	75387664 
GEGLEPVTNTIVQYAKFK	3|0|	58017092 
GEGLTEHNRTFYLFK	3|0|	58509037 
GEGNETTNMVITWK	2|0|	31171955 
GEGNETTNMVITWK	2|1/8,M,Oxidation|	31176196 
GEGNETTNMVITWKPLR	2|0|	31190073 
GEGNETTNMVITWKPLR	2|1/8,M,Oxidation|	31193387 
GEGNETTNMVITWKPLR	3|0|	31199174 
GEGNETTNMVITWKPLR	3|1/8,M,Oxidation|	31203424 
GEGNETTNMVITWKPLR	4|0|	31207963 
GEGNETTNMVITWKPLR	4|1/8,M,Oxidation|	31212681 
GEGYADTNGLR	2|0|	73361217 
GEHFQVNDNTK	2|0|	75427756 
GEHLVHVK	2|0|	31245009 
GEIIQSASHR	2|0|	94235197 
GEIPDGLCPHMYVR	2|1/7,C,Carbamidomethyl|	41558640 
GEIPDGLCPHMYVR	2|2/7,C,Carbamidomethyl/10,M,Oxidation|	41564029 
GEIPFCYCANDSCFR	2|3/5,C,Carbamidomethyl/7,C,Carbamidomethyl/12,C,Carbamidomethyl|	51045453 
GEIPTSPMDINSQAVIANVCLDQPCR	3|2/19,C,Carbamidomethyl/24,C,Carbamidomethyl|	116140082 
GEIPTSPMDINSQAVIANVCLDQPCR	3|3/7,M,Oxidation/19,C,Carbamidomethyl/24,C,Carbamidomethyl|	116145675 
GEIVGVIFYHPR	3|0|	128067372 
GELAYESFVAAK	2|0|	68173318 
GELCSKDADARLDSCPPIEKNRPGKDK	5|2/3,C,Carbamidomethyl/14,C,Carbamidomethyl|	92741633 
GELELQPARNTEDTSFLLPY	2|0|	105991856 
GELKDKTYYNLTPR	2|0|	129805004 
GELKDKTYYNLTPR	3|0|	129809118 
GELKDKTYYNLTPR	4|0|	129814353 
GELNTSIFSSR	2|0|	31253532 
GELNTSIFSSRPIDK	2|0|	31262751 
GELQPLSENATLTLISTK	2|0|	31270934 
GELRSENASLVLSSSNQKR	3|0|	31276647 
GELVSDNTVSGVPVPTTPFNALATR	2|0|	104233027 
GELVSDNTVSGVPVPTTPFNALATR	3|0|	104236767 
GENALKDAK	2|0|	31286356 
GENCQLNSQDQALGCVFSAPNK	2|2/3,C,Carbamidomethyl/14,C,Carbamidomethyl|	88119120 
GENCQLNSQDQALGCVFSAPNK	3|2/3,C,Carbamidomethyl/14,C,Carbamidomethyl|	88123288 
GENFTETDVK	1|0|CID	31295104 
GENFTETDVK	2|0|	31301463 
GENGSIVTCGHR	2|1/8,C,Carbamidomethyl|	31323696 
GENGSIVTCGHR	3|1/8,C,Carbamidomethyl|	31329338 
GENVTHEFNLNK	2|0|CID	31346330 
GENVTLSCSSR	2|1/7,C,Carbamidomethyl|	31354309 
GENVTYQYK	2|0|	24659600 
GEPAAAAAPEAGASPVEK	2|0|	31360918 
GEPAIFNLSITEAHESGPYK	2|0|	31365541 
GEPAIFNLSITEAHESGPYK	3|0|	31370281 
GEPLPQNSSMAR	2|0|CID	31382339 
GEPLPQNSSMAR	2|1/9,M,Oxidation|CID	31387233 
GEPSNEPSTETNK	2|0|	31402033 
GEPSNEPSTETNKTQEQSDVK	3|0|	31409558 
GESDESWNK	2|0|	19816916 
GESGLNELQVER	2|0|	21910884 
GESGPSGPAGPTGAR	2|0|	31416741 
GESGTLGVESVNK	2|0|	123784335 
GESIVPTVTHNLL	2|0|	50831214 
GESQSLSECR	2|1/8,C,Carbamidomethyl|	101834288 
GESSLNSENLTGR	2|0|	102479750 
GESSTATGPNCNAH	2|1/10,C,Carbamidomethyl|	5453007 
GETAQADSNSSFSGR	2|0|	87304741 
GETASLLCNISVR	2|1/7,C,Carbamidomethyl|	31422310 
GETGPAGPAGPVGPVGAR	2|0|	31433061 
GETGPSGPVGPAGAVGPR	2|0|	31444954 
GETIDLNAIKK	2|0|	3357441 
GETLEIGNYSFYALDNQNLR	2|0|	31455727 
GETLEIGNYSFYALDNQNLR	3|0|	31459881 
GETPLDYDEGCSYIDK	2|1/10,C,Carbamidomethyl|	102097125 
GETRLLAITMLLPDLFGMARPHNR	4|0|	89986469 
GETRLLAITMLLPDLFGMARPHNR	4|1/17,M,Oxidation|	89991394 
GETRLLAITMLLPDLFGMARPHNR	4|1/9,M,Oxidation|	89996344 
GETRLLAITMLLPDLFGMARPHNR	4|2/9,M,Oxidation/17,M,Oxidation|	90001293 
GEVFNELVGK	2|0|	31473647 
GEVFNELVGKQR	2|0|	31482449 
GEVHASTTQGYDNQRGVSYLLR	3|0|	116200728 
GEVHASTTQGYDNQRGVSYLLR	4|0|	116206122 
GEVVSHCVSYTPTQTAPLVEREWSR	4|1/6,C,Carbamidomethyl|	95895690 
GEWCNNHSAPGAR	2|1/3,C,Carbamidomethyl|	2581402 
GEWCNNHSAPGAR	3|1/3,C,Carbamidomethyl|	2586318 
GEYFVNVTTR	1|0|CID	31489555 
GEYFVNVTTR	2|0|	31496112 
GEYLGWHVPPGTLEPNFD	2|0|	119212931 
GEYSFGATPYRVRPR	3|0|	127939109 
GFAKNYDRLFIGTDK	3|0|	26766769 
GFCANSSLAFPTK	2|1/2,C,Carbamidomethyl|	31513317 
GFCEAPGNR	2|1/2,C,Carbamidomethyl|	31520258 
GFCSADGSDPLWDWNVTWNTSNPDFTK	3|1/2,C,Carbamidomethyl|	31531105 
GFDPDCNKTNGQCQCK	3|3/5,C,Carbamidomethyl/12,C,Carbamidomethyl/14,C,Carbamidomethyl|	31540443 
GFDTSTNLR	2|0|	56698441 
GFEESEPVSGSFTTALDGPSGLVTANITDSEALAR	3|0|	31549720 
GFFAANLTSR	2|0|	106396789 
GFFSNVSSAFEK	2|0|	31558829 
GFGNQEFNVADSER	2|0|	87651785 
GFHNNDTFHFLK	3|0|	31566440 
GFKPKPPKNESLETYPVMK	3|0|	31575995 
GFKPKPPKNESLETYPVMK	3|1/17,M,Oxidation|	31580600 
GFLDNITISTTAH	2|0|	31593941 
GFLKPHENK	2|0|	31607496 
GFLKPHENK	3|0|	31613330 
GFNASYIR	2|0|	31631582 
GFNATYHVR	2|0|	31640033 
GFNCESKPEAEETCFDKYTGNTYR	4|2/3,C,Carbamidomethyl/13,C,Carbamidomethyl|CID	31648116 
GFNFSTESMAR	2|0|	31661254 
GFNFSTESMAR	2|1/8,M,Oxidation|	31666285 
GFNFSTESMARPEGR	2|0|	31681478 
GFNFSTESMARPEGR	2|1/8,M,Oxidation|	31685587 
GFNFSTESMARPEGR	3|0|	31689746 
GFNFSTESMARPEGR	3|1/8,M,Oxidation|	31694359 
GFPSVLRGGK	2|0|	31717660 
GFPSVLRGGKYAATSQVLLPSKDVMQGTDEHVVCK	5|1/33,C,Carbamidomethyl|	31731269 
GFPSVLRGGKYAATSQVLLPSKDVMQGTDEHVVCK	5|2/24,M,Oxidation/33,C,Carbamidomethyl|	31741020 
GFQDVEAQAATCNH	2|1/11,C,Carbamidomethyl|	31763782 
GFQDVEAQAATCNHT	2|1/11,C,Carbamidomethyl|	31769085 
GFQDVEAQAATCNHTV	2|1/11,C,Carbamidomethyl|	31778194 
GFQDVEAQAATCNHTVM	2|1/11,C,Carbamidomethyl|	31785665 
GFQDVEAQAATCNHTVM	2|2/11,C,Carbamidomethyl/16,M,Oxidation|	31791319 
GFQDVEAQAATCNHTVM	3|1/11,C,Carbamidomethyl|	31797328 
GFQDVEAQAATCNHTVM	3|2/11,C,Carbamidomethyl/16,M,Oxidation|	31801889 
GFQDVEAQAATCNHTVMA	2|1/11,C,Carbamidomethyl|	31827451 
GFQDVEAQAATCNHTVMA	2|2/11,C,Carbamidomethyl/16,M,Oxidation|	31831962 
GFQDVEAQAATCNHTVMAL	2|1/11,C,Carbamidomethyl|	31846699 
GFQDVEAQAATCNHTVMAL	2|2/11,C,Carbamidomethyl/16,M,Oxidation|	31851075 
GFQDVEAQAATCNHTVMAL	3|1/11,C,Carbamidomethyl|	31857560 
GFQDVEAQAATCNHTVMAL	3|2/11,C,Carbamidomethyl/16,M,Oxidation|	31862274 
GFQDVEAQAATCNHTVMALM	2|1/11,C,Carbamidomethyl|	31887467 
GFQDVEAQAATCNHTVMALM	2|2/11,C,Carbamidomethyl/16,M,Oxidation|	31890668 
GFQDVEAQAATCNHTVMALM	2|2/11,C,Carbamidomethyl/19,M,Oxidation|	31893894 
GFQDVEAQAATCNHTVMALM	2|3/11,C,Carbamidomethyl/16,M,Oxidation/19,M,Oxidation|	31897120 
GFQDVEAQAATCNHTVMALM	3|1/11,C,Carbamidomethyl|CID	31900371 
GFQDVEAQAATCNHTVMALM	3|2/11,C,Carbamidomethyl/16,M,Oxidation|CID	31904204 
GFQDVEAQAATCNHTVMALM	3|2/11,C,Carbamidomethyl/19,M,Oxidation|CID	31908062 
GFQDVEAQAATCNHTVMALM	3|3/11,C,Carbamidomethyl/16,M,Oxidation/19,M,Oxidation|CID	31911920 
GFQDVEAQAATCNHTVMALMASLDAEK	2|1/11,C,Carbamidomethyl|	31944419 
GFQDVEAQAATCNHTVMALMASLDAEK	2|2/11,C,Carbamidomethyl/16,M,Oxidation|	31950299 
GFQDVEAQAATCNHTVMALMASLDAEK	2|2/11,C,Carbamidomethyl/19,M,Oxidation|	31956204 
GFQDVEAQAATCNHTVMALMASLDAEK	2|3/11,C,Carbamidomethyl/16,M,Oxidation/19,M,Oxidation|	31962109 
GFQDVEAQAATCNHTVMALMASLDAEK	3|1/11,C,Carbamidomethyl|	31968039 
GFQDVEAQAATCNHTVMALMASLDAEK	3|2/11,C,Carbamidomethyl/16,M,Oxidation|	31972872 
GFQDVEAQAATCNHTVMALMASLDAEK	3|2/11,C,Carbamidomethyl/19,M,Oxidation|	31977130 
GFQDVEAQAATCNHTVMALMASLDAEK	3|3/11,C,Carbamidomethyl/16,M,Oxidation/19,M,Oxidation|	31981107 
GFQDVEAQAATCNHTVMALMASLDAEK	4|1/11,C,Carbamidomethyl|	31986039 
GFQDVEAQAATCNHTVMALMASLDAEK	4|2/11,C,Carbamidomethyl/16,M,Oxidation|	31990439 
GFQDVEAQAATCNHTVMALMASLDAEK	4|2/11,C,Carbamidomethyl/19,M,Oxidation|	31994864 
GFQDVEAQAATCNHTVMALMASLDAEK	4|3/11,C,Carbamidomethyl/16,M,Oxidation/19,M,Oxidation|	32001089 
GFQENDIFCQYK	2|1/8,C,Carbamidomethyl|	26100314 
GFQVARSHMCNTTAK	3|1/9,C,Carbamidomethyl|	122875605 
GFQVARSHMCNTTAK	3|2/8,M,Oxidation/9,C,Carbamidomethyl|	122881969 
GFQWVTGDNNTSYSR	2|0|	32070679 
GFRDCGSDGEVPGAMK	3|1/4,C,Carbamidomethyl|	89952024 
GFRDCGSDGEVPGAMK	3|2/4,C,Carbamidomethyl/14,M,Oxidation|	89957707 
GFSGLDGAKGDAGPAGPK	2|0|CID	32077947 
GFSNATQITSSK	2|0|	32087488 
GFSNSWQQLCCVNHDQQEDR	3|2/9,C,Carbamidomethyl/10,C,Carbamidomethyl|	116281978 
GFTHEQTLSLLFDQLR	3|0|	66883496 
GFTLFHNLEF	2|0|	59048718 
GFTVPTTGTAVNK	2|0|	107041746 
GFVEPDHYVVVGAQR	2|0|	32096929 
GFVEPDHYVVVGAQR	3|0|	32104640 
GFVLEHTVKVPHYTGR	3|0|	52691826 
GFVLEHTVKVPHYTGR	4|0|	52696566 
GFYLDGSDTIVCDSNSTWDPPVPK	2|1/11,C,Carbamidomethyl|	32122881 
GFYLDGSDTIVCDSNSTWDPPVPK	3|1/11,C,Carbamidomethyl|	32126627 
GFYVSYTVNQEVR	2|0|	131172145 
GFYVSYTVNQEVR	3|0|	131176595 
GGANDTETVVR	2|0|	115489833 
GGASDGQNLNPSVELWQAK	2|0|	64423407 
GGASDGQNLNPSVELWQAK	3|0|	64426699 
GGASLSPQYVSYNQSSY	2|0|	32141097 
GGAYYLPFR	2|0|	1777047 
GGCAPASAGPAPDPHQATK	3|1/2,C,Carbamidomethyl|	8214291 
GGCVNNGREGTNSKYK	3|1/2,C,Carbamidomethyl|	103528115 
GGCVNNGREGTNSKYK	4|1/2,C,Carbamidomethyl|	103532333 
GGDAGAGNGKIGQQFLLHLAR	3|0|	45348062 
GGDAGAGNGKIGQQFLLHLAR	4|0|	45353172 
GGDEYDNHCGK	2|1/8,C,Carbamidomethyl|	32146924 
GGDGINSIGGGQK	2|0|	32156437 
GGDIIENVAVEK	2|0|	45258108 
GGDITLSLQNDSVSIQNATYCK	2|1/20,C,Carbamidomethyl|	95601705 
GGDITLSLQNDSVSIQNATYCK	3|1/20,C,Carbamidomethyl|	95606257 
GGDSITAVEAR	2|0|	32165690 
GGEENSQVR	2|0|	20046631 
GGELFPRLAYK	3|0|	26502885 
GGFLLAYHSLITEHYFK	3|0|	106524528 
GGGAEAGPAGPAAPRELR	2|0|	31081471 
GGGAPPGPVQPRYYR	2|0|	38187183 
GGGCSFGSFGSFGASGGGGR	2|1/3,C,Carbamidomethyl|	28989314 
GGGDPWTNGSGLALCQR	2|1/14,C,Carbamidomethyl|	32176251 
GGGGGADGAPGGPGAREAK	3|0|	1348681 
GGGGGGYGSGGSSYGSGGGSYGSGGGGGGGR	2|0|	32184352 
GGGGGGYGSGGSSYGSGGGSYGSGGGGGGGR	3|0|	32189482 
GGGISMDTTVTVDH	2|0|	112827944 
GGGISMDTTVTVDH	2|1/5,M,Oxidation|	112830948 
GGGSVHDTYEYGNMMISCQSAYQDR	2|1/17,C,Carbamidomethyl|	132728957 
GGGSVHDTYEYGNMMISCQSAYQDR	2|2/13,M,Oxidation/17,C,Carbamidomethyl|	132733472 
GGGSVHDTYEYGNMMISCQSAYQDR	2|2/14,M,Oxidation/17,C,Carbamidomethyl|	132738012 
GGGSVHDTYEYGNMMISCQSAYQDR	2|3/13,M,Oxidation/14,M,Oxidation/17,C,Carbamidomethyl|	132742552 
GGGSVHDTYEYGNMMISCQSAYQDR	3|1/17,C,Carbamidomethyl|	132747117 
GGGSVHDTYEYGNMMISCQSAYQDR	3|2/13,M,Oxidation/17,C,Carbamidomethyl|	132751962 
GGGSVHDTYEYGNMMISCQSAYQDR	3|2/14,M,Oxidation/17,C,Carbamidomethyl|	132756497 
GGGSVHDTYEYGNMMISCQSAYQDR	3|3/13,M,Oxidation/14,M,Oxidation/17,C,Carbamidomethyl|	132761367 
GGHVAGDVPIKR	3|0|	52567159 
GGHWATEGCQVLGSK	3|1/8,C,Carbamidomethyl|	32211023 
GGIDCVTDGAPSMPHGGAGGSCVPGAR	3|2/4,C,Carbamidomethyl/21,C,Carbamidomethyl|	118037795 
GGIDCVTDGAPSMPHGGAGGSCVPGAR	3|3/4,C,Carbamidomethyl/12,M,Oxidation/21,C,Carbamidomethyl|	118042807 
GGIDQANCAYDGTPSIQNR	2|1/7,C,Carbamidomethyl|	12987655 
GGIDQANCAYDGTPSIQNR	3|1/7,C,Carbamidomethyl|	12993529 
GGKEIVETR	2|0|	52539598 
GGKYAATSQVLLPSKDVMQGTDEHVVCK	3|1/26,C,Carbamidomethyl|	32227587 
GGKYAATSQVLLPSKDVMQGTDEHVVCK	3|2/17,M,Oxidation/26,C,Carbamidomethyl|	32232417 
GGKYAATSQVLLPSKDVMQGTDEHVVCK	4|1/26,C,Carbamidomethyl|	32239032 
GGKYAATSQVLLPSKDVMQGTDEHVVCK	4|2/17,M,Oxidation/26,C,Carbamidomethyl|	32247789 
GGKYAATSQVLLPSKDVMQGTDEHVVCK	5|1/26,C,Carbamidomethyl|	32258869 
GGKYAATSQVLLPSKDVMQGTDEHVVCK	5|2/17,M,Oxidation/26,C,Carbamidomethyl|	32266348 
GGKYAATSQVLLPSKDVMQGTDEHVVCKVQHPNGNKEK	5|1/26,C,Carbamidomethyl|	32321738 
GGKYAATSQVLLPSKDVMQGTDEHVVCKVQHPNGNKEK	5|2/17,M,Oxidation/26,C,Carbamidomethyl|	32326742 
GGLAPGSAGALCCNHSK	2|2/11,C,Carbamidomethyl/12,C,Carbamidomethyl|	32348195 
GGLLEGALSGLLGENVQR	2|0|	57767086 
GGLLEGALSGLLGENVQR	3|0|	57770313 
GGLNLTAVTVAAENNHTVAF	2|0|	32357532 
GGLNLTAVTVAAENNHTVAFLGTSDGR	2|0|	32365904 
GGLNLTAVTVAAENNHTVAFLGTSDGR	3|0|	32369643 
GGLNLTAVTVAAENNHTVAFLGTSDGR	4|0|	32375084 
GGLVNGSSVTVSCK	2|1/12,C,Carbamidomethyl|	32392846 
GGNEDFLWVQSK	2|0|	79670121 
GGNMPMNEIDSVTR	2|0|	22749845 
GGNMPMNEIDSVTR	2|1/3,M,Oxidation|	22753652 
GGNMPMNEIDSVTR	2|1/5,M,Oxidation|	22758732 
GGNMPMNEIDSVTR	2|2/3,M,Oxidation/5,M,Oxidation|	22762687 
GGNSNGALCHFPFLYNNHNYTDCTSEGR	4|2/8,C,Carbamidomethyl/22,C,Carbamidomethyl|	32406761 
GGNTLQDTAHPSIPFFAG	2|0|CID	97139364 
GGNVDSTDGLCANCGHTVMQR	3|2/10,C,Carbamidomethyl/13,C,Carbamidomethyl|	55930229 
GGNVDSTDGLCANCGHTVMQR	3|3/10,C,Carbamidomethyl/13,C,Carbamidomethyl/18,M,Oxidation|	55935425 
GGPGQPGFEGEQGTR	2|0|CID	32414274 
GGPHNSMNALLLSDSTSVTSR	2|0|	92701127 
GGPHNSMNALLLSDSTSVTSR	2|1/6,M,Oxidation|	92703292 
GGPHNSMNALLLSDSTSVTSR	3|0|	92705481 
GGPHNSMNALLLSDSTSVTSR	3|1/6,M,Oxidation|	92712762 
GGPNLNASAGDGTWQPAGAER	2|0|CID	64843169 
GGPQSLVILLNK	2|0|	32428399 
GGQSPSTLAGQAIR	2|0|	102448619 
GGQVMQGMVHK	2|0|	42526095 
GGQVMQGMVHK	2|1/4,M,Oxidation|	42531157 
GGQVMQGMVHK	2|1/7,M,Oxidation|	42535807 
GGQVMQGMVHK	2|2/4,M,Oxidation/7,M,Oxidation|	42540329 
GGQVMQGMVHK	3|0|	42544805 
GGQVMQGMVHK	3|1/4,M,Oxidation|	42552208 
GGQVMQGMVHK	3|1/7,M,Oxidation|	42559366 
GGQVMQGMVHK	3|2/4,M,Oxidation/7,M,Oxidation|	42566524 
GGSGGGGGGSSGGRGSGGGSSGGSIGGR	3|0|	32437648 
GGSGGGGGGSSGGRGSGGGSSGGSIGGRGSSSGGVK	4|0|	32451399 
GGSLFVNCSTDCPSSEK	2|2/7,C,Carbamidomethyl/11,C,Carbamidomethyl|	32465390 
GGSLWLNCSTNCPRPER	3|2/7,C,Carbamidomethyl/11,C,Carbamidomethyl|	32473809 
GGSVLVTCSTSCDQPK	2|2/7,C,Carbamidomethyl/11,C,Carbamidomethyl|	32487874 
GGTELTQPINIK	2|0|	50493287 
GGTESQDTLCQNCPPGTFSPNGTLEECQHQTK	3|3/9,C,Carbamidomethyl/12,C,Carbamidomethyl/26,C,Carbamidomethyl|	32497730 
GGTFDLVQLK	2|0|	32501859 
GGTGTISMVPDLYAR	2|0|	119820908 
GGTGTISMVPDLYAR	2|1/7,M,Oxidation|CID	119824335 
GGTMNAANVNDFIR	2|0|	80920552 
GGTMNAANVNDFIR	2|1/3,M,Oxidation|	80927251 
GGTNLEPQYSLGLESIKLLSGNK	3|0|	98384563 
GGTSDVEVNEK	2|0|	32510779 
GGTVEYANEKHMLALAPNSTAR	3|0|	32519723 
GGTVEYANEKHMLALAPNSTAR	3|1/11,M,Oxidation|	32523751 
GGVFTIQANK	2|0|	45224711 
GGVNPFTNGCCNNVSR	2|2/9,C,Carbamidomethyl/10,C,Carbamidomethyl|	32535955 
GGVQDLLKVLWAKPGEK	3|0|	126356218 
GGVSEPLKR	2|0|	32546854 
GGVVLKEDALPGQK	2|0|	32555584 
GGVVLKEDALPGQK	3|0|	32560858 
GGVVLKEDALPGQKTEFK	3|0|	32576122 
GGVVLKEDALPGQKTEFKVDSD	3|0|	32586069 
GGYDYVRETKQR	3|0|	14260113 
GGYIADSCSDITTK	2|1/7,C,Carbamidomethyl|	94178773 
GGYTALQMSLNLLNYCSAGETVQK	2|1/15,C,Carbamidomethyl|	119515619 
GGYTALQMSLNLLNYCSAGETVQK	2|2/7,M,Oxidation/15,C,Carbamidomethyl|	119520210 
GGYTALQMSLNLLNYCSAGETVQK	3|1/15,C,Carbamidomethyl|	119524825 
GGYTALQMSLNLLNYCSAGETVQK	3|2/7,M,Oxidation/15,C,Carbamidomethyl|	119528379 
GHAHLAALVNHESYNFSHR	3|0|	32599027 
GHAHLAALVNHESYNFSHR	4|0|	32603478 
GHAHLAALVNHESYNFSHR	5|0|	32609443 
GHAIEISNQQSR	2|0|	79318386 
GHAPDQPSVSSVGLEPSSPTAQVDGR	3|0|	2791661 
GHAVGDIPGVR	2|0|	32629654 
GHCWGPGPTQCVNCSQFLR	3|3/2,C,Carbamidomethyl/10,C,Carbamidomethyl/13,C,Carbamidomethyl|	32638480 
GHDLNEDGLVSWEEYKNATYGYVLDDPDPDDGFNYK	4|0|	32653329 
GHESNVTPGVTL	2|0|	124853803 
GHFDPEDLNLTDEALR	2|0|	32662574 
GHFDPEDLNLTDEALR	3|0|	32666925 
GHFLNSYR	2|0|	58280095 
GHFNWTAR	2|0|	32676714 
GHFQNTSSPSAR	2|0|	32686735 
GHGTAISNASDVWK	2|0|	32694898 
GHHNCSESLELEDPSSGLGVTK	2|1/4,C,Carbamidomethyl|	32708503 
GHHNCSESLELEDPSSGLGVTK	3|1/4,C,Carbamidomethyl|	32713187 
GHHNCSESLELEDPSSGLGVTK	4|1/4,C,Carbamidomethyl|	32717704 
GHHNNSLPR	2|0|	32738982 
GHIEQTNQNNSKKER	3|0|	111627172 
GHIPYPLPPNYSYGLCPGNGTTK	3|1/15,C,Carbamidomethyl|	32748493 
GHLGLQGSILVIIAK	3|0|	61180439 
GHLVHMTVVSGSNVTLNISESLPENYK	3|0|	32761199 
GHLVHMTVVSGSNVTLNISESLPENYK	3|1/5,M,Oxidation|	32765751 
GHNSTFFGNVNESAVVR	2|0|	32779541 
GHNSTFFGNVNESAVVR	3|0|	32783464 
GHPANLAIRPLQK	3|0|	42708394 
GHPQILEAAGNASAGTVLL	2|0|	32797191 
GHPQILEAAGNASAGTVLLR	2|0|	32810774 
GHPQILEAAGNASAGTVLLR	3|0|	32814620 
GHPSTNCIIAVANNY	2|1/6,C,Carbamidomethyl|	45883121 
GHQLIPPR	2|0|	48716395 
GHSANNLIGSISYTVVY	2|0|	41037159 
GHSGLQPTGFLS	2|0|	32829200 
GHSNVLNSHQPR	2|0|	123516615 
GHSNVLNSHQPR	3|0|	123520581 
GHSNVLNSHQPR	4|0|	123525806 
GHSPPISSQNVTVLR	2|0|	32838205 
GHSPPISSQNVTVLR	3|0|	32840705 
GHSTPAFVNTR	2|0|	75254071 
GHSTPAFVNTR	3|0|	75259624 
GHTAGSEPDGVGGGLSVSSLSASR	3|0|	97623992 
GHTFYEK	2|0|	43393251 
GHTGSMVVYIGGDDITPVETTY	2|0|	112842902 
GHTGSMVVYIGGDDITPVETTY	2|1/5,M,Oxidation|	112846849 
GHTLFEYK	2|0|	59843157 
GHTLTLNFTR	2|0|	32852451 
GHTLTLNFTR	3|0|	32857294 
GHTLTLNFTRNATR	2|0|	32875799 
GHTLTLNFTRNATR	3|0|	32879983 
GHVNITR	2|0|CID	32893595 
GHVSGAGDTCSVCQAGNGNR	3|2/9,C,Carbamidomethyl/12,C,Carbamidomethyl|CID	7847537 
GHYDTPYPLPK	2|0|	32901890 
GHYDTPYPLPK	3|0|	32908393 
GHYQENIAYSSI	2|0|	132497745 
GHYTEGAELVDSVLDVVR	2|0|	32924621 
GHYTEGAELVDSVLDVVR	3|0|	32930848 
GHYTIGK	2|0|	32945450 
GIACNQPLTPPANSSFIK	2|1/3,C,Carbamidomethyl|	77004258 
GIALSAELSAKSVCVELCCDGAK	3|3/13,C,Carbamidomethyl/17,C,Carbamidomethyl/18,C,Carbamidomethyl|	8730378 
GIAQGCGNAQQIK	2|1/5,C,Carbamidomethyl|	48526553 
GIAQLFALDEETGNVVVQPATQR	2|0|	26724631 
GIAQLFALDEETGNVVVQPATQR	3|0|	26727654 
GIATGSVQLPDVQLSTNAGGVVH	2|0|	115192518 
GICECGVCK	2|3/2,C,Carbamidomethyl/4,C,Carbamidomethyl/7,C,Carbamidomethyl|	32956246 
GICIIFIPSSLSSSTLTQHSCNPTNLTTR	3|2/2,C,Carbamidomethyl/20,C,Carbamidomethyl|	48650498 
GICNSSDVR	2|1/2,C,Carbamidomethyl|	32968943 
GICRPWTNCSLDGK	2|2/2,C,Carbamidomethyl/8,C,Carbamidomethyl|	32978238 
GICRPWTNCSLDGK	3|2/2,C,Carbamidomethyl/8,C,Carbamidomethyl|	32982650 
GICTSYCNQYVSSSGITILVNR	2|2/2,C,Carbamidomethyl/6,C,Carbamidomethyl|	46719519 
GICTSYCNQYVSSSGITILVNR	3|2/2,C,Carbamidomethyl/6,C,Carbamidomethyl|	46725325 
GIDSVINHLTGR	2|0|	50567688 
GIEPEPSADVNR	2|0|	19149367 
GIETDVDNPNNITCVLTK	2|1/13,C,Carbamidomethyl|	33000918 
GIGNWSDSK	2|0|	33012413 
GIGNYSCSYR	2|1/6,C,Carbamidomethyl|	33025622 
GIGYPVSTGCEVANH	2|1/9,C,Carbamidomethyl|	1368446 
GIHAPSEGWSALPLSAPSGNASGR	3|0|	33034755 
GIHDSTESSEEDNSFPYSPAPNLNVQEVVPLNKK	3|0|	93930617 
GIHDSTESSEEDNSFPYSPAPNLNVQEVVPLNKK	4|0|	93936544 
GIHETTFNSIMK	2|0|	33044044 
GIHETTFNSIMK	2|1/10,M,Oxidation|	33048583 
GIHNYSDWENTDWFK	3|0|	33061319 
GIIASPCTVDNVGGCQQTDCK	3|3/6,C,Carbamidomethyl/14,C,Carbamidomethyl/19,C,Carbamidomethyl|	118052890 
GIIAVANDTNSCELSPCR	2|2/11,C,Carbamidomethyl/16,C,Carbamidomethyl|	33070358 
GIIIIEK	2|0|	45465704 
GIIQNGAEQCQVGALHK	2|1/9,C,Carbamidomethyl|	21463099 
GIIQNGAEQCQVGALHK	3|1/9,C,Carbamidomethyl|	21467643 
GIKEQNDFSTLSFTVMIDNSPR	3|0|	66240649 
GIKEQNDFSTLSFTVMIDNSPR	3|1/15,M,Oxidation|	66245609 
GILGASFEIQTE	2|0|	2876093 
GILINLPPSELSH	2|0|	57643196 
GILNATISVAEINHPVTTYK	3|0|	33078047 
GILNPSQPGQSSSSSQT	2|0|	33086864 
GILPAADNAHLISNTTSQWTA	2|0|	65554574 
GILSNLENTTK	2|0|	33094297 
GILTVDELLAIR	2|0|	33107656 
GINASSMAWAR	2|0|	33114832 
GINASSMAWAR	2|1/6,M,Oxidation|	33119101 
GINESYKK	2|0|	33132026 
GINGTSDWTSGPPASCPSDR	2|1/15,C,Carbamidomethyl|	33140659 
GINGTSDWTSGPPASCPSDR	3|1/15,C,Carbamidomethyl|CID	33146278 
GINHNITTGR	2|0|	33160843 
GINILIQNSTK	2|0|	97020437 
GINVLIPGCVLLVPSYSSSGHVYKLPNR	4|1/8,C,Carbamidomethyl|	59420978 
GINYQPPTVVPGGDLAK	2|0|CID	33169406 
GIPFFVNVTHNGTYQCQASSSR	3|1/15,C,Carbamidomethyl|	33177446 
GIPLHLAYNSSLVTFQEPPGVNTTELPSFPK	3|0|	33186498 
GIPMAASNLSV	2|0|	33197514 
GIPMAASNLSV	2|1/3,M,Oxidation|	33202413 
GIPMAASNLSVNYP	2|0|	33217228 
GIPMAASNLSVNYP	2|1/3,M,Oxidation|	33221444 
GIPMAASNLSVNYPV	2|0|	33237688 
GIPMAASNLSVNYPV	2|1/3,M,Oxidation|	33239896 
GIPMAASNLSVNYPVGAPDH	2|0|	33246638 
GIPMAASNLSVNYPVGAPDH	2|1/3,M,Oxidation|	33251128 
GIPMAASNLSVNYPVGAPDHISVK	3|0|	33264716 
GIPMAASNLSVNYPVGAPDHISVK	3|1/3,M,Oxidation|	33271770 
GIPNNICVAIHASLNYTT	2|1/6,C,Carbamidomethyl|	45911271 
GIPYYESSLANNVTSVVGH	2|0|	33293050 
GIPYYESSLANNVTSVVGH	3|0|	33296809 
GIPYYESSLANNVTSVVGHLSTSL	2|0|	33310292 
GIQEEFNATLK	2|0|CID	33319469 
GIQEIIQMNK	2|0|	33324446 
GIQEIIQMNK	2|1/7,M,Oxidation|	33328487 
GIQSESISDLNSALQTLNLK	2|0|	43681155 
GIQSESISDLNSALQTLNLK	3|0|	43686125 
GIQVDHGSNTK	2|0|	42008137 
GISDNYTLALITYALSSVGSPK	2|0|	33344218 
GISDNYTLALITYALSSVGSPK	3|0|	33350922 
GISHENVK	2|0|	41001724 
GISPAVGVAPCK	2|1/10,C,Carbamidomethyl|	50699804 
GISQEQMQEFR	2|0|	33366780 
GISQEQMQEFR	2|1/6,M,Oxidation|	33373516 
GISSVNAGDR	2|0|	118594208 
GISYQMFGNHSK	2|0|	33394422 
GISYQMFGNHSK	2|1/5,M,Oxidation|	33398747 
GITIPAFDVNITR	2|0|	1712921 
GITPVWSDSGLNLGK	2|0|CID	119352357 
GITTTAQHYNETILK	2|0|	57673332 
GITTTAQHYNETILK	3|0|	57677890 
GIVQLEHQGCAN	2|1/9,C,Carbamidomethyl|	21445285 
GIYRCNGTDIYK	2|1/4,C,Carbamidomethyl|	33411840 
GIYVIHQAGNGTFNR	2|0|CID	33420305 
GKANSTGTLVITDPTR	2|0|	33428914 
GKANSTGTLVITDPTR	3|0|	33432007 
GKDLDTDFTNNASQPETK	2|0|	33444484 
GKDLDTDFTNNASQPETK	3|0|	33448064 
GKFPVQLENVDSFVELGQVALR	3|0|	33460836 
GKGNGTLITFHSTFQCCGK	3|2/15,C,Carbamidomethyl/16,C,Carbamidomethyl|	33474977 
GKIFINPIANYAETK	2|0|	81707312 
GKIFINPIANYAETK	3|0|	81709835 
GKNNQTECFNFIR	2|1/7,C,Carbamidomethyl|	33489098 
GKNNQTECFNFIR	3|1/7,C,Carbamidomethyl|	33492710 
GKQESMNSNVSVYQPPR	2|0|	33506990 
GKQESMNSNVSVYQPPR	2|1/5,M,Oxidation|	33511856 
GKQESMNSNVSVYQPPR	3|0|	33516746 
GKQESMNSNVSVYQPPR	3|1/5,M,Oxidation|	33521286 
GKRTVNECLHHVFEQEFR	4|1/7,C,Carbamidomethyl|	57911905 
GKSTEEARKELQAAGK	3|0|	33544850 
GKSTEEARKELQAAGK	4|0|	33550999 
GKSTEEARKELQAAGKSPEDLER	4|0|	33569129 
GKSTEEARKELQAAGKSPEDLER	5|0|	33576124 
GKTPHNIGTGNSVPQK	3|0|	117892797 
GKTWINWVGGITK	2|0|	52797453 
GKVACYEK	2|1/4,C,Carbamidomethyl|	54689251 
GKVKVGVNGFGR	3|0|	33597091 
GKVPEALDQSEIT	2|0|	52746802 
GKWGQQVLDFELVAAVDFR	3|0|	118772326 
GKYVDTEFLTSYSALT	2|0|	119985992 
GLANASAPSGEQLLR	2|0|CID	33612240 
GLATPSTDNVSGLLSGLNLR	2|0|	95992631 
GLATPSTDNVSGLLSGLNLR	3|0|	95999165 
GLATSDSVHEVENSINPR	2|0|	46066209 
GLATSDSVHEVENSINPR	3|0|	46072012 
GLCVNASAVSR	2|1/2,C,Carbamidomethyl|	33620771 
GLDGNGTGNSTR	2|0|	33627242 
GLDNVWGLNKCSGLGR	2|1/10,C,Carbamidomethyl|	126599056 
GLDNVWGLNKCSGLGR	3|1/10,C,Carbamidomethyl|	126603610 
GLDSVGFALACVTIVDPSPNVR	2|1/10,C,Carbamidomethyl|	114951796 
GLDTCSYSDAAEQHYNALYTFPGHGTNLQLK	3|1/4,C,Carbamidomethyl|	129342586 
GLDTCSYSDAAEQHYNALYTFPGHGTNLQLK	4|1/4,C,Carbamidomethyl|	129347440 
GLECLLSQQDR	2|1/3,C,Carbamidomethyl|	15218906 
GLEFTGVPHTVTKN	2|0|	107408960 
GLELHTVQVNQNLATVEL	2|0|	122317664 
GLEWNVSLLQTNR	2|0|	64573384 
GLFKENNER	2|0|	33635704 
GLFLELPVAFLSR	2|0|	65376498 
GLFLFQNDK	2|0|	61480348 
GLFNDSEWITVNLNR	2|0|	49664595 
GLFVNTSAPR	2|0|	33644514 
GLFYPYNNTADGVYK	2|0|	33654141 
GLGIPTNSPNGEAQAK	2|0|	104433415 
GLGLFENSSAPR	2|0|	33660366 
GLGLFVNTSAPR	2|0|	33673147 
GLGLHSFPR	2|0|	40779832 
GLGLQMNHSIESK	2|0|	33683436 
GLGLQMNHSIESK	2|1/5,M,Oxidation|	33688241 
GLGNSPGFPLQYYPYYGK	2|0|	33702774 
GLGPTTEHR	2|0|	112925049 
GLHLYGTQGNVGLTNAWSIIQTDFR	3|0|	33710863 
GLHNTLWINYIFIMSNEK	3|0|	62576592 
GLHNTLWINYIFIMSNEK	3|1/13,M,Oxidation|	62581503 
GLHSTSIVHSK	2|0|	102012930 
GLIDGAESYVSFSR	2|0|	33722081 
GLIIYGQK	2|0|	45609011 
GLITIEALSQTR	2|0|	23973834 
GLIVFENESYVLEPMK	2|0|	33731255 
GLIVFENESYVLEPMK	2|1/14,M,Oxidation|	33734858 
GLLAGTPAVLLHLLQEGANLSK	3|0|	87099508 
GLLCDPNR	2|1/3,C,Carbamidomethyl|	33745787 
GLLDSLLEENKNR	2|0|	61212547 
GLLDSLLEENKNR	3|0|	61218221 
GLLFNQTGSCK	2|1/9,C,Carbamidomethyl|CID	33754642 
GLLGCELGPDNTSVPTAK	2|1/4,C,Carbamidomethyl|	33763231 
GLLLNNFTTDK	2|0|	26369022 
GLLLSGGWVNCGDK	2|1/10,C,Carbamidomethyl|	126584313 
GLLNFSSSGELR	2|0|	75057575 
GLLQNER	2|0|	61365559 
GLMIKWNTPEIYQNDM	2|0|	53279099 
GLMIKWNTPEIYQNDM	2|1/15,M,Oxidation|	53283484 
GLMIKWNTPEIYQNDM	2|1/2,M,Oxidation|	53287858 
GLMIKWNTPEIYQNDM	2|2/2,M,Oxidation/15,M,Oxidation|	53292231 
GLMVSEQANFLSQDVHR	3|0|	100892410 
GLMVSEQANFLSQDVHR	3|1/2,M,Oxidation|	100897103 
GLNCTTNHPINPK	2|1/3,C,Carbamidomethyl|	33771998 
GLNDETYGYK	2|0|	33780327 
GLNGAATASR	2|0|	55441646 
GLNGISLNTPNEAFSSK	2|0|	20516664 
GLNGSLQER	2|0|	33789056 
GLNLTEDTYKPR	2|0|	33797651 
GLNLTEDTYKPR	3|0|	33802655 
GLNSCVSHGVPI	2|1/4,C,Carbamidomethyl|	120973240 
GLNVTLSSTGR	2|0|	33814767 
GLPATNYAAFVGDK	2|0|	2674844 
GLPFLYQNVHQCSSILGTPEVVHNR	3|1/11,C,Carbamidomethyl|	111747309 
GLPGGNASLPR	2|0|	33822426 
GLPQPETVGQLGTVLR	2|0|	33831345 
GLPQPETVGQLGTVLR	3|0|	33836015 
GLPSLTSVSWNISVPR	2|0|	33851241 
GLPTANVTTGR	2|0|	109495903 
GLPWPGVESTFAYMTPAPPSNTNQ	2|0|	99632395 
GLPWPGVESTFAYMTPAPPSNTNQ	2|1/13,M,Oxidation|	99634135 
GLQLNITQDK	2|0|	33859918 
GLQLNLTYER	2|0|	33868045 
GLQLTWLENGNVSR	2|0|	33876422 
GLQMNHSIESK	2|0|	33882229 
GLQMNHSIESK	2|1/3,M,Oxidation|	33886327 
GLQPILNQFTPANISR	2|0|	33898739 
GLQSLPTHDPSPLQR	3|0|	33907370 
GLQTSQDAR	2|0|	33917523 
GLSAVCAYNLSTAEEVFSHGK	3|1/5,C,Carbamidomethyl|CID	33926747 
GLSDSELLQDMFDR	2|0|	17251755 
GLSDSELLQDMFDR	2|1/10,M,Oxidation|	17257640 
GLSGIDSNLNVSNQVQPS	2|0|	79769368 
GLSGQNALGFCQPLR	2|1/10,C,Carbamidomethyl|	58825047 
GLSGQYVTLDNR	2|0|	33936078 
GLSLASELQNSGTSVLSR	2|0|CID	104173004 
GLSPGNYSVR	2|0|	33949845 
GLSQANFTLGPVSR	2|0|CID	33959156 
GLSQSQGNLSHVDWFSVHK	4|0|	33962457 
GLSSWLHSGESAPLGLNER	2|0|	62711892 
GLSSWLHSGESAPLGLNER	3|0|	62715165 
GLSTNIDFVISR	2|0|	16282036 
GLTDSIHRYHSDNSTK	3|0|	33971614 
GLTFQQNASSM	2|0|	33981223 
GLTFQQNASSM	2|1/10,M,Oxidation|	33985779 
GLTFQQNASSMCVPDQDTA	2|1/11,C,Carbamidomethyl|	34001187 
GLTFQQNASSMCVPDQDTA	2|2/10,M,Oxidation/11,C,Carbamidomethyl|	34005834 
GLTFQQNASSMCVPDQDTAIR	2|1/11,C,Carbamidomethyl|	34019895 
GLTFQQNASSMCVPDQDTAIR	2|2/10,M,Oxidation/11,C,Carbamidomethyl|	34026923 
GLTFQQNASSMCVPDQDTAIR	3|1/11,C,Carbamidomethyl|	34033378 
GLTFQQNASSMCVPDQDTAIR	3|2/10,M,Oxidation/11,C,Carbamidomethyl|	34037965 
GLTSPKGDWVR	2|0|	113520564 
GLVDTPITVNWAILDTNNR	2|0|	126406703 
GLVDTPITVNWAILDTNNR	3|0|	126409889 
GLVLGPIHK	2|0|	34066579 
GLVMNYPHITNLTNLGQSTEYR	3|0|	34079971 
GLVMNYPHITNLTNLGQSTEYR	3|1/3,M,Oxidation|	34084101 
GLVNGSSVTVSCK	2|1/11,C,Carbamidomethyl|	34096609 
GLVTAVFVNK	2|0|	117113490 
GLVYVALGAGALR	2|0|	61242392 
GLWVLTDANLTK	2|0|	34105260 
GLWVSNWASSK	2|0|	92761510 
GLYQCIIHHK	2|1/4,C,Carbamidomethyl|	34115323 
GLYQCIIHHK	3|1/4,C,Carbamidomethyl|	34121557 
GLYVISNDITR	2|0|	132378366 
GMCYFTNGTER	2|1/2,C,Carbamidomethyl|	34137315 
GMCYFTNGTER	2|2/1,M,Oxidation/2,C,Carbamidomethyl|	34142522 
GMCYFTNGTERVR	3|1/2,C,Carbamidomethyl|	34161391 
GMCYFTNGTERVR	3|2/1,M,Oxidation/2,C,Carbamidomethyl|	34168542 
GMDDMFVNVEAEWFRISTK	2|0|	27601737 
GMDDMFVNVEAEWFRISTK	2|1/1,M,Oxidation|	27606734 
GMDDMFVNVEAEWFRISTK	2|1/4,M,Oxidation|	27611755 
GMDDMFVNVEAEWFRISTK	2|2/1,M,Oxidation/4,M,Oxidation|	27616776 
GMDDMFVNVEAEWFRISTK	3|0|	27621821 
GMDDMFVNVEAEWFRISTK	3|1/1,M,Oxidation|	27626904 
GMDDMFVNVEAEWFRISTK	3|1/4,M,Oxidation|	27632011 
GMDDMFVNVEAEWFRISTK	3|2/1,M,Oxidation/4,M,Oxidation|	27637118 
GMEYQLNPTN	2|0|	61862854 
GMEYQLNPTN	2|1/1,M,Oxidation|	61868295 
GMGGCVYDPSDR	2|1/4,C,Carbamidomethyl|	99223666 
GMGGCVYDPSDR	2|2/1,M,Oxidation/4,C,Carbamidomethyl|	99227560 
GMGWAAFNLSNVTGNSR	2|0|CID	34190113 
GMGWAAFNLSNVTGNSR	2|1/1,M,Oxidation|CID	34194527 
GMNSHLHETTSQR	2|0|	41645310 
GMNSHLHETTSQR	2|1/1,M,Oxidation|	41651297 
GMNSHLHETTSQR	3|0|	41657308 
GMNSHLHETTSQR	3|1/1,M,Oxidation|	41661444 
GMPMDIVNTSGR	2|0|	34207877 
GMPMDIVNTSGR	2|1/1,M,Oxidation|	34214669 
GMPMDIVNTSGR	2|1/3,M,Oxidation|	34221485 
GMPMDIVNTSGR	2|2/1,M,Oxidation/3,M,Oxidation|	34228301 
GNAGTSAAGPSPR	2|0|	480777 
GNALSAAAGSLSVSYPLYK	2|0|	132118815 
GNAQEQNVSGR	2|0|	34262545 
GNAQWFILTIPLER	2|0|	50384212 
GNASFLSHAHYLQ	2|0|	40433639 
GNASNDSQSEDCETR	2|1/11,C,Carbamidomethyl|	34273924 
GNATLLLNLR	2|0|	34278820 
GNCREELYFATFQQR	3|1/2,C,Carbamidomethyl|	87365524 
GNCSGLNDETYGYK	2|1/2,C,Carbamidomethyl|	34287481 
GNCSLVIR	2|1/2,C,Carbamidomethyl|	34291836 
GNCTFYEK	2|1/2,C,Carbamidomethyl|	34303825 
GNDCISCIR	2|2/3,C,Carbamidomethyl/6,C,Carbamidomethyl|	46165753 
GNDHDYIKPLVLETYGLNAGSLT	3|0|	40734340 
GNDSLHESAHSMR	2|0|CID	34315006 
GNDSLHESAHSMR	2|1/11,M,Oxidation|CID	34319325 
GNDTLYTLLCMNR	2|1/9,C,Carbamidomethyl|	61352300 
GNDTLYTLLCMNR	2|2/9,C,Carbamidomethyl/10,M,Oxidation|	61356703 
GNEANYYSNATTDEHGLVQFSINTTNVMGTSLTVR	3|0|	34332448 
GNEANYYSNATTDEHGLVQFSINTTNVMGTSLTVR	3|1/27,M,Oxidation|	34337238 
GNEANYYSNATTDEHGLVQFSINTTNVMGTSLTVR	4|0|	34342053 
GNEANYYSNATTDEHGLVQFSINTTNVMGTSLTVR	4|1/27,M,Oxidation|	34347000 
GNECVDTDECSVGNPCGNGTCK	2|4/3,C,Carbamidomethyl/9,C,Carbamidomethyl/15,C,Carbamidomethyl/20,C,Carbamidomethyl|CID	34371616 
GNECVDTDECSVGNPCGNGTCK	3|4/3,C,Carbamidomethyl/9,C,Carbamidomethyl/15,C,Carbamidomethyl/20,C,Carbamidomethyl|CID	34378813 
GNEECQACGNILLAFPHSR	3|2/4,C,Carbamidomethyl/7,C,Carbamidomethyl|	4452660 
GNEFFTHR	2|0|	40377508 
GNEFNNKATLFQR	2|0|	54296985 
GNEFNNKATLFQR	3|0|	54301990 
GNEHEFLQCTQFFYKDR	3|1/8,C,Carbamidomethyl|	27338741 
GNEHEFLQCTQFFYKDR	4|1/8,C,Carbamidomethyl|	27344332 
GNELQLLVVNQTSGELR	2|0|	34395772 
GNELSLVLLNASTGELK	2|0|	34405277 
GNELSLVLLNASTGELK	3|0|	34409525 
GNESLPER	2|0|	34423085 
GNETLHYET	2|0|	34430542 
GNETLHYETF	2|0|	34443533 
GNETLHYETFG	2|0|	34453694 
GNETLHYETFGK	2|0|	34462797 
GNETLHYETFGK	3|0|	34469441 
GNETQLMLNSLQPNK	2|0|	34487501 
GNETQLMLNSLQPNK	2|1/6,M,Oxidation|	34490900 
GNETSVSDSMK	2|0|	34501215 
GNETSVSDSMK	2|1/9,M,Oxidation|	34506757 
GNETTYEDGHGSR	2|0|	34517255 
GNFGSTR	2|0|	26384365 
GNFSDKEVAELEEIFR	2|0|	34524788 
GNFSDKEVAELEEIFR	3|0|	34531555 
GNFSKDNIK	2|0|CID	27830228 
GNFSNEELSDLELLFR	2|0|	34552286 
GNFSSLSCDYFAVNQSR	2|1/7,C,Carbamidomethyl|	34566589 
GNFSTEGCGCVCEPGWK	2|3/7,C,Carbamidomethyl/9,C,Carbamidomethyl/11,C,Carbamidomethyl|	34574729 
GNFYYGYKADQRAIDLLLDDRER	4|0|	27380077 
GNGHGQLNCISLSKSSECDVRIDCECQSCLCGT	4|6/8,C,Carbamidomethyl/17,C,Carbamidomethyl/23,C,Carbamidomethyl/25,C,Carbamidomethyl/28,C,Carbamidomethyl/30,C,Carbamidomethyl|	101846368 
GNGNTVGGERSYR	2|0|	38134712 
GNGSEAHRVPCSCYNLSATNDSTILDK	3|2/10,C,Carbamidomethyl/12,C,Carbamidomethyl|	34583730 
GNGSEAHRVPCSCYNLSATNDSTILDK	4|2/10,C,Carbamidomethyl/12,C,Carbamidomethyl|	34588583 
GNGSSLSLPEGQSLR	2|0|	34602908 
GNGTELLLLR	2|0|	61685152 
GNHSITQFTQADIDDMK	3|0|	34611311 
GNHSITQFTQADIDDMK	3|1/15,M,Oxidation|	34615278 
GNHTSGAGLVQINK	2|0|	34627299 
GNHVVKHSTMDPR	3|0|	120920971 
GNHVVKHSTMDPR	3|1/9,M,Oxidation|	120926599 
GNIGDVVHTEVLMIFTH	3|0|	118194448 
GNIGDVVHTEVLMIFTH	3|1/12,M,Oxidation|	118199350 
GNILLADETTYR	2|0|	22507014 
GNILNHCSDIGGCLCGVCSCDVDQSPTK	3|5/6,C,Carbamidomethyl/12,C,Carbamidomethyl/14,C,Carbamidomethyl/17,C,Carbamidomethyl/19,C,Carbamidomethyl|CID	16207992 
GNISAVAVR	2|0|	34635829 
GNISLKPSTTE	2|0|	112403857 
GNITEYQCH	2|1/7,C,Carbamidomethyl|	34646142 
GNITEYQCHQY	2|1/7,C,Carbamidomethyl|	34659509 
GNITEYQCHQYITK	2|1/7,C,Carbamidomethyl|	34665416 
GNITEYQCHQYITK	3|1/7,C,Carbamidomethyl|	34669570 
GNITVIQAHR	2|0|	34680688 
GNKTLSDIDMASEE	2|0|	50210194 
GNKTLSDIDMASEE	2|1/9,M,Oxidation|	50214588 
GNLEDLMSNITNR	2|0|CID	34685961 
GNLEDLMSNITNR	2|1/6,M,Oxidation|CID	34688632 
GNLLSTATASTVSHADSGAVLPAPLVLVNR	3|0|	97631211 
GNLSFDWYIK	2|0|CID	34696753 
GNLSFGWVR	2|0|	34704912 
GNLSSPGYVSCR	2|1/10,C,Carbamidomethyl|	80049000 
GNLSTEKFVEEIK	2|0|	34715543 
GNLSTEKFVEEIK	3|0|	34719478 
GNLTFTAQYLSYR	2|0|	34732367 
GNLTMSFHLE	2|0|	34741450 
GNLTMSFHLE	2|1/4,M,Oxidation|	34746380 
GNLTVCTNHNPITPK	2|1/5,C,Carbamidomethyl|	123843753 
GNLTVCTNHNPITPK	3|1/5,C,Carbamidomethyl|	123849437 
GNLTYGYVTILNGSDIR	2|0|	34761288 
GNLTYGYVTILNGSDIR	3|0|	34767400 
GNLVAVHLFQLGKLTISTQSSR	4|0|	108846729 
GNLYPGHWDAR	2|0|	14333709 
GNLYPGHWDAR	3|0|	14339159 
GNMPMSTNDGVIR	3|0|	74970742 
GNMPMSTNDGVIR	3|1/2,M,Oxidation|	74975392 
GNMPMSTNDGVIR	3|1/4,M,Oxidation|	74980066 
GNMPMSTNDGVIR	3|2/2,M,Oxidation/4,M,Oxidation|	74984740 
GNMSGNFTYIIDK	2|0|	34783736 
GNMSGNFTYIIDK	2|1/2,M,Oxidation|	34787623 
GNMYYENSYALAVLSNYDANK	2|0|	34802628 
GNMYYENSYALAVLSNYDANK	2|1/2,M,Oxidation|	34805679 
GNMYYENSYALAVLSNYDANKTGLK	3|0|	34814950 
GNMYYENSYALAVLSNYDANKTGLK	3|1/2,M,Oxidation|	34818999 
GNMYYENSYALAVLSNYDANKTGLKELPMR	3|0|	34831264 
GNMYYENSYALAVLSNYDANKTGLKELPMR	3|1/2,M,Oxidation|	34836053 
GNMYYENSYALAVLSNYDANKTGLKELPMR	3|1/28,M,Oxidation|	34840866 
GNMYYENSYALAVLSNYDANKTGLKELPMR	3|2/2,M,Oxidation/28,M,Oxidation|	34845680 
GNMYYENSYALAVLSNYDANKTGLKELPMR	4|0|	34850544 
GNMYYENSYALAVLSNYDANKTGLKELPMR	4|1/2,M,Oxidation|	34855400 
GNMYYENSYALAVLSNYDANKTGLKELPMR	4|1/28,M,Oxidation|	34860280 
GNMYYENSYALAVLSNYDANKTGLKELPMR	4|2/2,M,Oxidation/28,M,Oxidation|	34864669 
GNNLTKFQNAEF	2|0|	54280838 
GNNQNALFCNTTITQK	2|1/8,C,Carbamidomethyl|	110641612 
GNNQTAVQDNVK	2|0|CID	34907154 
GNNTCTNNEVHNLTECK	3|2/4,C,Carbamidomethyl/15,C,Carbamidomethyl|CID	34920793 
GNNTIHVHR	2|0|	34929935 
GNPGEPGLNGTTGPK	2|0|CID	34938394 
GNPILLNSSIPEDPSIK	2|0|	34949833 
GNPTSTGVSSVVVNSR	2|0|	114160841 
GNPTVEVDLFTSK	2|0|CID	34958794 
GNPVAACIITNSNYHI	2|1/6,C,Carbamidomethyl|	45893979 
GNPYSDLGNHTTC	2|1/12,C,Carbamidomethyl|	34971133 
GNPYSDLGNHTTCR	2|1/12,C,Carbamidomethyl|	34979176 
GNPYSDLGNHTTCR	3|1/12,C,Carbamidomethyl|	34986432 
GNQCNAQNACTSVGYNQPTCR	3|3/3,C,Carbamidomethyl/9,C,Carbamidomethyl/19,C,Carbamidomethyl|	2933501 
GNQENTLVLSWR	2|0|	88183154 
GNQTALCGGGIQTR	2|1/6,C,Carbamidomethyl|	35000974 
GNQTIEITYSLNSR	2|0|	75743954 
GNRFPPVLCSNAESQECFIATPGK	3|2/8,C,Carbamidomethyl/16,C,Carbamidomethyl|	102001676 
GNSEYQVQEQ	2|0|	122187180 
GNSSLLLAVTEVK	2|0|	35009547 
GNSSLYPVASPSLQQLVVEK	2|0|	35018500 
GNSSSLSVLEGQSLR	2|0|	35029793 
GNSTHGCSSEETF	2|1/6,C,Carbamidomethyl|	35038306 
GNSTHGCSSEETFLIDCR	2|2/6,C,Carbamidomethyl/16,C,Carbamidomethyl|	35047113 
GNSTHGCSSEETFLIDCR	3|2/6,C,Carbamidomethyl/16,C,Carbamidomethyl|	35051587 
GNSTLLHITDLQAR	2|0|	35066253 
GNSTLSVPK	2|0|	35078396 
GNSTNIAVLHCSYK	2|1/10,C,Carbamidomethyl|	131710263 
GNSTNIAVLHCSYK	3|1/10,C,Carbamidomethyl|	131715132 
GNSVEIVALGAIEDK	2|0|	67639778 
GNSVQCHTDTKLYK	3|1/5,C,Carbamidomethyl|	55105759 
GNSYMIQR	2|0|	35087213 
GNSYMIQR	2|1/4,M,Oxidation|	35093924 
GNTAGNAHPHCASECSTPR	3|2/10,C,Carbamidomethyl/14,C,Carbamidomethyl|	5466710 
GNTAGNAHPHCASECSTPR	4|2/10,C,Carbamidomethyl/14,C,Carbamidomethyl|	5472006 
GNTDSEAHGDLFGTDR	3|0|	102066045 
GNTEKQQEEQELSLEFDGTSKFYFTGR	4|0|	29023262 
GNTLCAGGASDEK	2|1/4,C,Carbamidomethyl|	35113500 
GNTLSSQPNLTVSWDPR	2|0|CID	35122979 
GNTLVRNESHK	2|0|	35128216 
GNTSGVLVVLTK	2|0|	35141723 
GNTTTLISENGHAADTLTATNFR	3|0|	35152292 
GNTVHLESGCSINNNYSK	3|1/9,C,Carbamidomethyl|	99900396 
GNTVIHCGSR	2|1/6,C,Carbamidomethyl|	75080195 
GNVCNGFIETK	2|1/3,C,Carbamidomethyl|	113693359 
GNVGLVLVPNETMR	2|0|	77543013 
GNVGLVLVPNETMR	2|1/12,M,Oxidation|	77547355 
GNVISSHGNPILLNSSIPE	2|0|	35161501 
GNVISSHGNPILLNSSIPED	2|0|	35170170 
GNVISSHGNPILLNSSIPEDPSIK	2|0|	35176965 
GNVISSHGNPILLNSSIPEDPSIK	3|0|	35181800 
GNVISSHGNPILLNSSIPEDPSIKADINKWR	4|0|	35195933 
GNVNIPITNTSHSTCR	2|1/14,C,Carbamidomethyl|	118423805 
GNVPGTIANGR	2|0|	117639992 
GNVSYAWYR	2|0|	35205608 
GNVTFHVPSNVPLK	2|0|	35211853 
GNVTFHVPSNVPLK	3|0|	35218658 
GNVTQHVQ	2|0|	35239847 
GNVTQHVQGH	2|0|	35248142 
GNVTQHVQGHR	2|0|	35258751 
GNVTQHVQGHR	3|0|	35265726 
GNVTQHVQGHR	4|0|	35271497 
GNVTSLSLSSNR	2|0|	35297026 
GNVVFYEDSTSSQFDK	2|0|	93612608 
GNVYPSAIIR	2|0|	102791823 
GNVYSGQDSVALNVSGASK	2|0|	6204069 
GNWLLVGSPWSGFPENR	2|0|	35310497 
GNWLLVGSPWSGFPENR	3|0|	35314028 
GNWWAVSLSK	2|0|	7856481 
GNYMVEDTHMH	2|0|	128276463 
GNYMVEDTHMH	2|1/3,M,Oxidation|	128281767 
GNYMVEDTHMH	2|1/9,M,Oxidation|	128287095 
GNYMVEDTHMH	2|2/3,M,Oxidation/9,M,Oxidation|	128291477 
GNYMVEDTHMH	3|0|	128295883 
GNYMVEDTHMH	3|1/3,M,Oxidation|	128301992 
GNYMVEDTHMH	3|1/9,M,Oxidation|	128308125 
GNYMVEDTHMH	3|2/3,M,Oxidation/9,M,Oxidation|	128313472 
GNYSCFVSSPSITK	2|1/4,C,Carbamidomethyl|	35328115 
GNYSQQLQVYSK	2|0|	35337376 
GNYSVIIQENKPVGF	2|0|	35349849 
GNYTYYER	2|0|	130641252 
GPAEHLTAVEDLLALCHAGR	3|1/15,C,Carbamidomethyl|	6725465 
GPAEHLTAVEDLLALCHAGR	4|1/15,C,Carbamidomethyl|	6730568 
GPAGDATVASEK	2|0|	35362526 
GPAGNDFR	2|0|	6648945 
GPAGPQGPR	2|0|	35371637 
GPAGPSGPAGK	2|0|	35378759 
GPAGPSGPAGKD	2|0|	35387556 
GPAGPSGPAGKDG	2|0|	35396837 
GPAGPSGPAGKDGR	2|0|	35411198 
GPAQRQSNCGV	2|1/8,C,Carbamidomethyl|	91043580 
GPDAGPIGNATGQADCK	2|1/15,C,Carbamidomethyl|	35425638 
GPDKNFTR	2|0|	35433075 
GPDKNFTR	3|0|	35438231 
GPDLSNCTSH	2|1/6,C,Carbamidomethyl|	35456063 
GPDLSNCTSHWVN	2|1/6,C,Carbamidomethyl|	35464402 
GPDLSNCTSHWVNQLAQK	3|1/6,C,Carbamidomethyl|	35478107 
GPDPPAPNAEESSLAER	2|0|	63571895 
GPDSLIDGGNETVAAICIAATGK	2|1/16,C,Carbamidomethyl|	35487284 
GPDSLIDGGNETVAAICIAATGK	3|1/16,C,Carbamidomethyl|	35490912 
GPDSLIDGGNETVAAICIAATGKPVAH	3|1/16,C,Carbamidomethyl|	35503344 
GPECSQNYTTPSGVIK	2|1/3,C,Carbamidomethyl|	35517637 
GPESPRAK	2|0|	90938159 
GPESTMLSNGVGSEVSVIDCK	2|1/19,C,Carbamidomethyl|	16547907 
GPESTMLSNGVGSEVSVIDCK	2|2/5,M,Oxidation/19,C,Carbamidomethyl|	16551144 
GPESTMLSNGVGSEVSVIDCK	3|1/19,C,Carbamidomethyl|	16555146 
GPESTMLSNGVGSEVSVIDCK	3|2/5,M,Oxidation/19,C,Carbamidomethyl|	16560835 
GPEVPTNSNEGDPMAATQAGEQEQYGR	3|0|	7009915 
GPEVPTNSNEGDPMAATQAGEQEQYGR	3|1/13,M,Oxidation|	7014624 
GPEYMLNAGLSSITVGGDLR	2|0|	64053151 
GPEYMLNAGLSSITVGGDLR	2|1/4,M,Oxidation|	64058651 
GPEYMLNAGLSSITVGGDLR	3|0|	64064044 
GPEYMLNAGLSSITVGGDLR	3|1/4,M,Oxidation|	64067784 
GPGCDELDCGPSNCSQHGLCTETGCR	3|5/3,C,Carbamidomethyl/8,C,Carbamidomethyl/13,C,Carbamidomethyl/19,C,Carbamidomethyl/24,C,Carbamidomethyl|	35527026 
GPGDPDSIR	2|0|	35536179 
GPGEDPNGTLIIQNVNK	2|0|	35544487 
GPGEHLR	2|0|	35553231 
GPGFSWIANFTK	2|0|	35563344 
GPGIKPNQTSK	2|0|	35571357 
GPGLQGGSAGSPAR	2|0|	35579946 
GPGQSFGSINLPDVNVLNSFSNGNYK	2|0|	16653393 
GPGQSFGSINLPDVNVLNSFSNGNYK	3|0|	16656715 
GPGWTTGDIENPR	2|0|	111215725 
GPHNVQNWTWSPVTIK	2|0|	48433140 
GPHNVQNWTWSPVTIK	3|0|	48436270 
GPIDINMSEIGMDYIHELFSK	3|0|	35588528 
GPIDINMSEIGMDYIHELFSK	3|1/11,M,Oxidation|	35594979 
GPIDINMSEIGMDYIHELFSK	3|1/6,M,Oxidation|	35601455 
GPIDINMSEIGMDYIHELFSK	3|2/6,M,Oxidation/11,M,Oxidation|	35607930 
GPIGNATGQADCK	2|1/11,C,Carbamidomethyl|	35640472 
GPITITIVNR	2|0|	35649995 
GPKLLPFFPFDSADAR	3|0|	53887660 
GPKVPGGPPGSDPDD	2|0|	35967686 
GPLAGIDTNVESGTHEPASNK	3|0|	79108358 
GPLANPIWNVTGF	2|0|	35659451 
GPLANPIWNVTGFTGR	2|0|	35667724 
GPLASQISGLYLPYK	2|0|	35675169 
GPLGNPIWNISGDPTR	2|0|	35684965 
GPLPAAPPVAPER	2|0|	35695312 
GPLQHHNLLVCHVTDFYPGSIQVR	3|1/10,C,Carbamidomethyl|	35703285 
GPLQHHNLLVCHVTDFYPGSIQVR	4|1/10,C,Carbamidomethyl|	35709588 
GPLQHHNLLVCHVTDFYPGSIQVR	5|1/10,C,Carbamidomethyl|	35716208 
GPLSTANHTALR	2|0|	35741927 
GPMNQCLVATGTHEPK	3|1/5,C,Carbamidomethyl|	35750602 
GPMNQCLVATGTHEPK	3|2/2,M,Oxidation/5,C,Carbamidomethyl|	35755302 
GPNCSEPECPGNCHLR	2|3/3,C,Carbamidomethyl/8,C,Carbamidomethyl/12,C,Carbamidomethyl|	35771004 
GPNCSEPECPGNCHLR	3|3/3,C,Carbamidomethyl/8,C,Carbamidomethyl/12,C,Carbamidomethyl|	35776800 
GPNGSQFGFSLDFHK	3|0|	35791568 
GPNGTLFVADAYK	2|0|	35800883 
GPNIGGNNTTHA	2|0|	111322878 
GPNLFINNLNK	2|0|CID	35809226 
GPNNFILPTITIAVDR	2|0|	63883547 
GPNSEHIGTQCGVR	2|1/10,C,Carbamidomethyl|	88616066 
GPNSEHIGTQCGVR	3|1/10,C,Carbamidomethyl|	88620854 
GPNSGGAASSAWR	2|0|CID	6750927 
GPNSNTVGKSVSTYDC	2|1/15,C,Carbamidomethyl|	100495328 
GPNTSSALR	2|0|	100570698 
GPNVTDSLTNR	2|0|	35817642 
GPPGVNGTQGFQGCPGQR	2|1/13,C,Carbamidomethyl|	35826366 
GPPGVNGTQGFQGCPGQR	3|1/13,C,Carbamidomethyl|CID	35830585 
GPPLNATVR	2|0|	35845980 
GPPLNYVLSGPFLVGATLPNR	2|0|	63949929 
GPPLNYVLSGPFLVGATLPNR	3|0|	63952709 
GPPPEDYTIVYSHKLNNIK	3|0|	131321975 
GPQAPEAQALTDGDLQSNR	2|0|	6702532 
GPQAPEAQALTDGDLQSNR	3|0|CID	6709456 
GPQERCGSYPVCVDCLTELSPWCTQCQDYVR	3|5/5,C,Carbamidomethyl/11,C,Carbamidomethyl/14,C,Carbamidomethyl/22,C,Carbamidomethyl/25,C,Carbamidomethyl|	64129662 
GPQERCGSYPVCVDCLTELSPWCTQCQDYVR	4|5/5,C,Carbamidomethyl/11,C,Carbamidomethyl/14,C,Carbamidomethyl/22,C,Carbamidomethyl/25,C,Carbamidomethyl|	64134756 
GPQNGWVYSLAGDYHH	3|0|	16726575 
GPQSAGPVAANDAQAAPR	2|0|	16597906 
GPQWEEETPGIDERWAYK	3|0|	7141308 
GPSADNARLATHDFLER	3|0|	91133785 
GPSEVLASANGSVFR	2|0|	28430479 
GPSGPQGIR	2|0|	35851063 
GPSHNTSASSCWDTLTPVVVAVEPNYLEPETVQAER	3|1/10,C,Carbamidomethyl|	121741305 
GPSTPLPEDPNWNVTEF	2|0|	35858044 
GPSTPLPEDPNWNVTEFH	2|0|	35864459 
GPSTPLPEDPNWNVTEFHTTPK	2|0|	35876166 
GPSTPLPEDPNWNVTEFHTTPK	3|0|	35881582 
GPSTTVSSSNLDHQK	3|0|	111275605 
GPSVFPLAPSSK	2|0|	35898706 
GPTDPILATVGENTTLR	2|0|	35910070 
GPTLANSTHHNVR	2|0|	35917193 
GPTLANSTHHNVR	3|0|	35921033 
GPTNNTCVVR	2|1/6,C,Carbamidomethyl|	35933731 
GPTQAHSAATARDENFETDR	3|0|	6867272 
GPTTLNSTQVK	1|0|	121784911 
GPTTLNSTQVK	2|0|	121791438 
GPTVLNAH	2|0|	6685945 
GPTYNELQFR	2|0|	111124921 
GPVDLGVFNNK	2|0|	63760663 
GPVDLNVSGIYR	2|0|	35943828 
GPVGPSGPPGK	2|0|	35952223 
GPVGPSGPPGKD	2|0|	35960308 
GPVLQLHDLKR	3|0|	35974690 
GPVPGATPVFENYNGK	2|0|	131339843 
GPVPSHQLEVNQPLPVPS	2|0|CID	88644967 
GPVQSMFESADVAHSSCPHLNLN	3|1/16,C,Carbamidomethyl|	121553471 
GPVQSMFESADVAHSSCPHLNLN	3|2/5,M,Oxidation/16,C,Carbamidomethyl|	121558326 
GPVWEEQDPIQNEYAETWRK	3|0|	7203777 
GPVYVACQFPISL	2|1/6,C,Carbamidomethyl|	35981483 
GPVYVACQFPISLLQACSGMNDPDFGYSQGNPCILVK	3|3/6,C,Carbamidomethyl/16,C,Carbamidomethyl/32,C,Carbamidomethyl|	35990340 
GPVYVACQFPISLLQACSGMNDPDFGYSQGNPCILVK	3|4/6,C,Carbamidomethyl/16,C,Carbamidomethyl/19,M,Oxidation/32,C,Carbamidomethyl|	35995176 
GPWQEQIVSDPFLVVSNTSTFVPYEIK	2|0|	36011259 
GPWQEQIVSDPFLVVSNTSTFVPYEIK	3|0|	36015629 
GPYANTTR	2|0|	36026455 
GPYTLQGLLGCELGPDNTSVPTAK	3|1/10,C,Carbamidomethyl|	36036134 
GQAPLFGGGSAASPGR	2|0|	1768869 
GQAQNYSTLLLEEASAR	2|0|	36050427 
GQCISQCAIR	2|2/2,C,Carbamidomethyl/6,C,Carbamidomethyl|	46126027 
GQCNCLGFTR	2|2/2,C,Carbamidomethyl/4,C,Carbamidomethyl|	62339026 
GQDALKPSPQDLSPSTENVR	2|0|	96662793 
GQDALKPSPQDLSPSTENVR	3|0|	96667482 
GQDHADPNINYMSSEFAQGASGGFTK	3|0|	2735086 
GQDHADPNINYMSSEFAQGASGGFTK	3|1/11,M,Oxidation|	2740659 
GQDLALNNNLTSTLGHL	2|0|	56930095 
GQEIVIAGQCANIHGQK	2|1/9,C,Carbamidomethyl|	21430266 
GQEIVIAGQCANIHGQK	3|1/9,C,Carbamidomethyl|	21434828 
GQEQYELQSSTCNGVYR	2|1/11,C,Carbamidomethyl|	122240710 
GQEQYELQSSTCNGVYR	3|1/11,C,Carbamidomethyl|	122248251 
GQFESVAPSQNFSDSSESDTHPF	2|0|	36058858 
GQFESVAPSQNFSDSSESDTHPFVIAK	3|0|	36067903 
GQFSTDELVAEVEK	2|0|	36077228 
GQFWDTENLESGTR	2|0|	126651182 
GQGAGCNLQIAQK	2|1/5,C,Carbamidomethyl|	64153939 
GQGGYNCWETPQR	2|1/6,C,Carbamidomethyl|	127696635 
GQGHLETPMNYLR	2|0|	42070687 
GQGHLETPMNYLR	2|1/8,M,Oxidation|	42076462 
GQGHLETPMNYLR	3|0|	42083022 
GQGHLETPMNYLR	3|1/8,M,Oxidation|	42090521 
GQGLAYASGPSVPLNPPYPDGLPECPHR	3|1/24,C,Carbamidomethyl|	18400327 
GQHLTVDAAESLNQVPEVER	3|0|	122167474 
GQIGELSTVNCGIGR	2|1/10,C,Carbamidomethyl|	46816813 
GQIGTFGVSNR	2|0|	118163038 
GQILGTYQQPLNTGR	2|0|CID	111599479 
GQIVNSDDSTIR	2|0|	97029431 
GQLGSFSNCSHSR	2|1/8,C,Carbamidomethyl|	36086095 
GQLGTVLRNLK	2|0|	36097142 
GQLLECPWDLQDPSTQWGWPMCENTRNPAPENK	3|2/5,C,Carbamidomethyl/21,C,Carbamidomethyl|	56402311 
GQLLECPWDLQDPSTQWGWPMCENTRNPAPENK	3|3/5,C,Carbamidomethyl/20,M,Oxidation/21,C,Carbamidomethyl|	56407212 
GQLVAVGKQNSTMFSLTPENSWTPK	3|0|	36106021 
GQLVAVGKQNSTMFSLTPENSWTPK	3|1/12,M,Oxidation|	36109745 
GQNFTLR	2|0|	36121037 
GQNGSFDAPNER	2|0|	36129400 
GQNGSFDAPNERPY	2|0|	36140377 
GQNGSFDAPNERPYSLK	2|0|	36152842 
GQNGSFDAPNERPYSLK	3|0|	36158576 
GQNGTETELEIAVR	2|0|	1676624 
GQNLLAPAESLSAR	2|0|CID	55600082 
GQNQTQRPF	2|0|	36175100 
GQNQTQRPFFLN	2|0|	36184871 
GQNQTQRPFFLNVVQAVSQEGACVYAVSDLRK	4|1/22,C,Carbamidomethyl|	36192944 
GQNSSAMLLLLEGVR	2|0|	60492978 
GQNSSAMLLLLEGVR	2|1/6,M,Oxidation|	60498179 
GQNVSMFCSHK	2|1/7,C,Carbamidomethyl|	36203773 
GQNVSMFCSHK	2|2/5,M,Oxidation/7,C,Carbamidomethyl|	36208103 
GQNVTFR	2|0|	36226717 
GQPANQSVLLSIYDER	2|0|	36234570 
GQPAQLQLNATESDDGR	2|0|	36242893 
GQPGAANNEPTR	2|0|	74202979 
GQPSFGCKPKQLPCCSQACTAK	3|4/6,C,Carbamidomethyl/13,C,Carbamidomethyl/14,C,Carbamidomethyl/18,C,Carbamidomethyl|	60409449 
GQPSFGCKPKQLPCCSQACTAK	4|4/6,C,Carbamidomethyl/13,C,Carbamidomethyl/14,C,Carbamidomethyl/18,C,Carbamidomethyl|	60416658 
GQQGIIIQNFSTR	2|0|	36256272 
GQSEDPGSLLSLFR	2|0|	36264667 
GQSGAGNNWAK	2|0|	36274108 
GQSNHTVSSK	2|0|	36286100 
GQSVVLLHQPSPDKEEPADNSRTY	3|0|	24908098 
GQTAESLAVHNI	2|0|	36294535 
GQTAESLAVHNITVCEQK	2|1/14,C,Carbamidomethyl|	36306018 
GQTAESLAVHNITVCEQK	3|1/14,C,Carbamidomethyl|	36312148 
GQTALGFLYASGLGVNSSQAK	2|0|	36329916 
GQTALGFLYASGLGVNSSQAK	3|0|	36334030 
GQTEANSQILVSVCK	2|1/13,C,Carbamidomethyl|	121193983 
GQTEHGSNSACYDISMNSK	3|1/10,C,Carbamidomethyl|	100800693 
GQTEHGSNSACYDISMNSK	3|2/10,C,Carbamidomethyl/15,M,Oxidation|	100804910 
GQTEIQVNCPPAVTENK	2|1/8,C,Carbamidomethyl|	36345072 
GQTEIQVNCPPAVTENK	3|1/8,C,Carbamidomethyl|	36353170 
GQTTLIQYTSNAEDANFTLR	2|0|	36371408 
GQVIHGGICAIQANQK	3|1/8,C,Carbamidomethyl|	50709600 
GQVINETSQHHDDLE	2|0|	36379963 
GQVITIGNER	2|0|	36393438 
GQVLTADGTPLIGVNVSFFHYPEYGYTITR	3|0|	36405429 
GQVNNPGATPLGAEISK	2|0|	123708146 
GQVTWYRNNSEPVFLLSSNSSLRPAEPR	4|0|	36414760 
GQVVTTDGTPLVGVNVSFVK	2|0|	36426936 
GRDIYTFDGALNK	2|0|	36435355 
GRDIYTFDGALNK	3|0|	36439391 
GRDIYTFDGALNKSTVPTDFSSAK	3|0|	36457457 
GRHLVLLDTAQAAAAGHR	4|0|	36467542 
GRIDFSGSQDNLTITMHR	3|0|	36480162 
GRIDFSGSQDNLTITMHR	3|1/15,M,Oxidation|	36486373 
GRLDYLSSLK	2|0|	36505126 
GRLDYLSSLKVK	3|0|	36513715 
GRLEQLGGLLANVSGELGGR	3|0|	36528903 
GRLFEER	2|0|	90412807 
GRMEESQNESLATLTIQGIR	2|0|	36533174 
GRMEESQNESLATLTIQGIR	2|1/2,M,Oxidation|	36537616 
GRMEESQNESLATLTIQGIR	3|0|	36542047 
GRMEESQNESLATLTIQGIR	3|1/2,M,Oxidation|	36546673 
GRNDFGPFK	3|0|	13999758 
GRNLADPSWGHYR	3|0|	101123526 
GRNTSSEYQILTAR	2|0|	36569714 
GRNTSSEYQILTAR	3|0|	36576348 
GRRGSHVEFQVVTYENPK	4|0|	42224327 
GSAAVSTQGISVPGSVSSSGSTASGAR	3|0|	7768817 
GSAGNVYTLVC	2|1/10,C,Carbamidomethyl|	124747447 
GSALHEDIYVLHENGTLEIPVAQK	3|0|	36592084 
GSALHEDIYVLHENGTLEIPVAQK	4|0|	36595524 
GSCCFYSGIK	2|2/2,C,Carbamidomethyl/3,C,Carbamidomethyl|	28768007 
GSCDGVYGDR	2|1/2,C,Carbamidomethyl|	128015072 
GSCLIVSHPGR	2|1/2,C,Carbamidomethyl|	65508636 
GSCSNATQYEDTGDLK	2|1/2,C,Carbamidomethyl|	36612406 
GSCVNNSEEKDVPK	2|1/2,C,Carbamidomethyl|	36618857 
GSCVNNSKEED	2|1/2,C,Carbamidomethyl|	36627066 
GSCVNNSKEEDPPR	2|1/2,C,Carbamidomethyl|	36635997 
GSCVNNSKEEDPPR	3|1/2,C,Carbamidomethyl|	36640046 
GSDLARPHGAELELNLFSPR	3|0|	1461519 
GSDLARPHGAELELNLFSPR	4|0|	1464641 
GSDQAIITLR	2|0|	36658229 
GSEGGNGSNPVAGLETDDHGGK	2|0|CID	36667193 
GSEGGNGSNPVAGLETDDHGGK	3|0|	36671474 
GSELGLKESISSNLFLR	3|0|	49461565 
GSEQDGRHEILVFK	3|0|	90205325 
GSEYASQNYH	2|0|	132473632 
GSFDELDYPLR	2|0|	94409312 
GSFSNCSHSR	2|1/5,C,Carbamidomethyl|	36683827 
GSFSNQEDSSASGTAR	2|0|	100686620 
GSFVGNISK	2|0|	36692820 
GSGFSSISGQGIGYNAR	2|0|	95974028 
GSGGGSSGGSIGGR	2|0|	36701057 
GSGGGSSGGSIGGRGSSSGGVK	2|0|	36711129 
GSGGGSSGGSIGGRGSSSGGVK	3|0|	36715707 
GSGGGSSGGSIGGRGSSSGGVKSSGGSS	3|0|	36735525 
GSGGGSSGGSIGGRGSSSGGVKSSGGSSS	3|0|	36743550 
GSGGVANASGASWGPPR	2|0|	36750324 
GSGNLTLALEAK	2|0|	36759025 
GSGPASEFTFSTPEGVPGHPEALHLECQSNTSLLLR	3|1/26,C,Carbamidomethyl|	36771772 
GSGPASEFTFSTPEGVPGHPEALHLECQSNTSLLLR	4|1/26,C,Carbamidomethyl|	36779052 
GSGPNDPITTYQPFTGGVK	2|0|	114838511 
GSGSGSISGGGGGRNWR	2|0|	36706272 
GSGSVINQTEESPYINGR	2|0|	36797016 
GSGSVINQTEESPYINGR	3|0|	36801521 
GSGTAEVELK	2|0|	36815204 
GSGTAEVELKK	2|0|	36824887 
GSHLCVVINSPGR	2|1/4,C,Carbamidomethyl|	120984436 
GSIGTPFDPEFIQCR	2|1/13,C,Carbamidomethyl|	105307352 
GSIGTPFDPEFIQCR	3|1/13,C,Carbamidomethyl|	105312347 
GSINGHQSGEGETTGGTDHSSSHAPTR	3|0|	112938637 
GSINGHQSGEGETTGGTDHSSSHAPTR	4|0|	112943201 
GSITNFAYLYTATYTVIPK	2|0|CID	132022023 
GSKDNATDSVPLR	2|0|	36832161 
GSKDNATDSVPLR	3|0|	36836506 
GSLEVNCSTTCNQPEVGGLETSLDK	2|2/6,C,Carbamidomethyl/10,C,Carbamidomethyl|	36851917 
GSLEVNCSTTCNQPEVGGLETSLDK	3|2/6,C,Carbamidomethyl/10,C,Carbamidomethyl|	36857792 
GSLFVNCSTDCPSSEK	2|2/6,C,Carbamidomethyl/10,C,Carbamidomethyl|	36874279 
GSLHENPTGTVR	2|0|	121300102 
GSLNHVDTSLTNSR	2|0|	123457920 
GSLNHVDTSLTNSR	3|0|	123462251 
GSLNVWWSK	2|0|	96300067 
GSLPSNTSNDR	2|0|	36884672 
GSLSFNWVER	2|0|	29839154 
GSLSFVLIIPDAHR	2|0|	97299368 
GSLSLTNLSSSMAGVYVCK	2|1/17,C,Carbamidomethyl|	36894737 
GSLSLTNLSSSMAGVYVCK	2|2/11,M,Oxidation/17,C,Carbamidomethyl|	36898672 
GSLSYLNVTR	2|0|	36910623 
GSLYWIMNINK	2|0|	75104448 
GSLYWIMNINK	2|1/6,M,Oxidation|	75108675 
GSMKEEPLLASNVPTDIK	2|0|	60072932 
GSMKEEPLLASNVPTDIK	2|1/2,M,Oxidation|	60075339 
GSMKEEPLLASNVPTDIK	3|0|	60077770 
GSMKEEPLLASNVPTDIK	3|1/2,M,Oxidation|	60082215 
GSNASLAQVVMK	2|0|	36919518 
GSNASLAQVVMK	2|1/10,M,Oxidation|	36922514 
GSNFNFVGGETTFDHESK	3|0|	17429749 
GSNGEASTIPNSLNF	2|0|	20506352 
GSNGPCTNGVCK	2|2/5,C,Carbamidomethyl/10,C,Carbamidomethyl|CID	102722245 
GSNMTIECK	2|1/7,C,Carbamidomethyl|	36931648 
GSNMTIECK	2|2/3,M,Oxidation/7,C,Carbamidomethyl|	36935841 
GSNNSQDWR	2|0|	36948564 
GSNSMALKEDR	2|0|	14860153 
GSNSMALKEDR	2|1/4,M,Oxidation|	14865394 
GSNSTSTAEIYCNVTNVK	2|1/11,C,Carbamidomethyl|	36962025 
GSNTQTHVSVNVSE	2|0|	125084418 
GSNTVFYLQLENTPLQYYQCVPCYGPEVARR	3|2/19,C,Carbamidomethyl/22,C,Carbamidomethyl|	74170413 
GSNTVFYLQLENTPLQYYQCVPCYGPEVARR	4|2/19,C,Carbamidomethyl/22,C,Carbamidomethyl|	74177780 
GSNVTLNISESLPENYK	2|0|	36971289 
GSNVTMSVDAECVPMVR	2|1/11,C,Carbamidomethyl|	36984633 
GSNVTMSVDAECVPMVR	2|2/11,C,Carbamidomethyl/14,M,Oxidation|	36988991 
GSNVTMSVDAECVPMVR	2|2/5,M,Oxidation/11,C,Carbamidomethyl|	36993400 
GSNVTMSVDAECVPMVR	2|3/5,M,Oxidation/11,C,Carbamidomethyl/14,M,Oxidation|	36997808 
GSNYSEILDK	2|0|	37018707 
GSPAGMETDGGQRLEVGVNATTVVEVASNTTQR	3|0|	7541918 
GSPAGMETDGGQRLEVGVNATTVVEVASNTTQR	3|1/5,M,Oxidation|	7545619 
GSPAWEPPANDTR	2|0|	37026764 
GSPGESSQAPWLIVTIVVA	2|0|	126103073 
GSPGNGSSHSGAPGPD	2|0|	37038359 
GSPGNGSSHSGAPGPDPTLA	2|0|	37045574 
GSPGNGSSHSGAPGPDPTLAR	3|0|	37052749 
GSPLDHHGFTPPSEHNFQNVNPAR	4|0|	99729614 
GSQDNLTITMHR	2|0|	37060350 
GSQDNLTITMHR	2|1/9,M,Oxidation|	37066361 
GSQEGGANTTSGPIR	2|0|	37084538 
GSQITGSSNITVYR	2|0|	37092383 
GSQLRYNVQK	2|0|	91228399 
GSQNAVSEFLLLPK	2|0|	98326277 
GSQNGCFTETDAEVF	2|1/5,C,Carbamidomethyl|	105882207 
GSQVLNQNDLLPH	2|0|	121203098 
GSQWSDIEEF	2|0|	37101992 
GSQWSDIEEFCNR	2|1/10,C,Carbamidomethyl|	37115708 
GSQWSDIEEFCNR	3|1/10,C,Carbamidomethyl|	37122910 
GSQWSDIEEFCNRSCEVPTR	2|2/10,C,Carbamidomethyl/14,C,Carbamidomethyl|	37139458 
GSQWSDIEEFCNRSCEVPTR	3|2/10,C,Carbamidomethyl/14,C,Carbamidomethyl|	37144083 
GSSDLLNIPTASAKQVV	2|0|	50597379 
GSSLHVGSDLLK	2|0|	37159198 
GSSLPNVLQDSAAR	2|0|	16855626 
GSSLVTNFSIEFSPHIGPDIK	2|0|	49514382 
GSSLVTNFSIEFSPHIGPDIK	3|0|	49519450 
GSSNVVSVLTCK	2|1/10,C,Carbamidomethyl|	67532280 
GSSQTLNEVCIVIHVDGALITHGQSK	3|1/9,C,Carbamidomethyl|	61325032 
GSSQTLNEVCIVIHVDGALITHGQSK	4|1/9,C,Carbamidomethyl|	61330144 
GSSSGGQETNIYEPVTINR	2|0|	107342802 
GSSSLMTCNYLSGH	2|1/7,C,Carbamidomethyl|	96481384 
GSSSLMTCNYLSGH	2|2/5,M,Oxidation/7,C,Carbamidomethyl|	96486871 
GSSVILNCSAYSEPSPK	2|1/7,C,Carbamidomethyl|	37168135 
GSSVRFTLNVVAPGLLR	3|0|	59450050 
GSSVSKIILLGNSS	2|0|	98796227 
GSSVTLNNASVSAI	2|0|	92916799 
GSTCNVAETR	2|1/3,C,Carbamidomethyl|	102374956 
GSTESFLSHGGLFTGMGR	3|0|	42839973 
GSTESFLSHGGLFTGMGR	3|1/15,M,Oxidation|	42844738 
GSTGINQTEASPGR	2|0|	100693981 
GSTLKKAFEHSVHR	4|0|	37179876 
GSTNNLFVSNR	2|0|	27957297 
GSTQVPYIFNTK	2|0|	48236773 
GSTSQTSNYLSMN	2|0|	59293644 
GSTSQTSNYLSMN	2|1/11,M,Oxidation|	59297690 
GSTWTTYPFVEHVVK	2|0|	106785889 
GSTWTTYPFVEHVVK	3|0|	106789167 
GSVAIWSGKPPICEK	2|1/12,C,Carbamidomethyl|	37191150 
GSVAIWSGKPPICEK	3|1/12,C,Carbamidomethyl|	37198468 
GSVALVIHNITAQENGTYR	2|0|	37217696 
GSVALVIHNITAQENGTYR	3|0|	37223471 
GSVGALVPCNHLFTIGTPSK	3|1/8,C,Carbamidomethyl|	50681202 
GSVINQTEESPYINGR	2|0|	37241158 
GSVNINIPAYAAR	2|0|	5481271 
GSWDLTWLKPTK	3|0|	108964344 
GSYGDLGGPIITTQVTIPK	2|0|	37250693 
GTAGNALMDGASQLMGENR	2|0|	37257329 
GTAGNALMDGASQLMGENR	2|1/14,M,Oxidation|	37260812 
GTAGNALMDGASQLMGENR	2|1/7,M,Oxidation|	37264320 
GTAGNALMDGASQLMGENR	2|2/7,M,Oxidation/14,M,Oxidation|	37267827 
GTAGNALMDGASQLMGENR	3|0|	37271359 
GTAGNALMDGASQLMGENR	3|1/14,M,Oxidation|	37276081 
GTAGNALMDGASQLMGENR	3|1/7,M,Oxidation|	37280828 
GTAGNALMDGASQLMGENR	3|2/7,M,Oxidation/14,M,Oxidation|	37285574 
GTAIALLFGSALEPNR	2|0|	55948921 
GTAIALLFGSALEPNR	3|0|	55953154 
GTANIQLHGPPR	2|0|	37323641 
GTANLSEAIR	2|0|	37333151 
GTANLSETIR	2|0|	37340190 
GTANLSLLTNNTALPK	2|0|	60592339 
GTANLSLLTNNTALPK	3|0|	60596605 
GTAPDSTEQGLPR	2|0|	109532021 
GTASEQDQDPQR	2|0|	37351387 
GTCISLGAVEPSKDSNSFR	2|1/2,C,Carbamidomethyl|	101360896 
GTCISLGAVEPSKDSNSFR	3|1/2,C,Carbamidomethyl|	101365567 
GTDICSCNTDSNICR	2|3/4,C,Carbamidomethyl/6,C,Carbamidomethyl/13,C,Carbamidomethyl|	45363898 
GTDNITVR	2|0|	37357640 
GTDPSLSPSPAALPPAPGTELSYLNGTFR	2|0|	37364569 
GTDPSLSPSPAALPPAPGTELSYLNGTFR	3|0|	37366041 
GTDSSSVVSVWFVAR	2|0|	125044984 
GTDYVFHNDTK	2|0|	37373151 
GTELCTQDPYNVNR	2|1/4,C,Carbamidomethyl|	78192801 
GTELGKVFNNEVK	2|0|	110400829 
GTESQGNIVAHLAGN	2|0|	18879145 
GTETNITPFNLTNSPR	2|0|	26748467 
GTEVNTTVIGENDPIDEVQGFLFGK	2|0|	37382448 
GTEVNTTVIGENDPIDEVQGFLFGK	3|0|	37385335 
GTEWLVNSSR	2|0|	37395094 
GTFGVTGLIIDIFR	2|0|	106548304 
GTFTDCALANM	2|1/5,C,Carbamidomethyl|CID	37404599 
GTFTDCALANM	2|2/5,C,Carbamidomethyl/10,M,Oxidation|CID	37408776 
GTFTDCALANMTEQIR	2|1/5,C,Carbamidomethyl|	37421663 
GTFTDCALANMTEQIR	2|2/5,C,Carbamidomethyl/10,M,Oxidation|	37425586 
GTFTDCALANMTEQIR	3|1/5,C,Carbamidomethyl|	37429600 
GTFTDCALANMTEQIR	3|2/5,C,Carbamidomethyl/10,M,Oxidation|CID	37434427 
GTFTDCALANMTEQIRQDR	3|1/5,C,Carbamidomethyl|	37456881 
GTFTDCALANMTEQIRQDR	3|2/5,C,Carbamidomethyl/10,M,Oxidation|	37461440 
GTGETLVPAVGSTYLRGITK	3|0|	113032950 
GTGGGPTGPPGPQGPNED	2|0|	74820661 
GTGVNPYSLSCR	1|1/10,C,Carbamidomethyl|	80708986 
GTGVNPYSLSCR	2|1/10,C,Carbamidomethyl|	80713102 
GTHESNHFMICLDK	3|1/10,C,Carbamidomethyl|	99472359 
GTHESNHFMICLDK	3|2/8,M,Oxidation/10,C,Carbamidomethyl|	99475231 
GTHFKNTSENVSQQSCK	3|1/15,C,Carbamidomethyl|	74376775 
GTILGLDLQNCSLEDPGPNFHQAH	3|1/10,C,Carbamidomethyl|	37475263 
GTIWWGALPNGK	2|0|	58880902 
GTLIIQNVNK	2|0|	37482740 
GTLNSHEPVVGTR	2|0|	124871997 
GTLNSHEPVVGTR	3|0|	124878050 
GTLPNSDEEPGTPSKALSNR	3|0|	97977242 
GTLRGYYNQSEAGSHTVQR	3|0|	37491309 
GTLSASSYRPLT	2|0|	114728141 
GTLSGWILSK	2|0|	37500552 
GTMGLMLATAGNK	2|0|	110588498 
GTMGLMLATAGNK	2|1/2,M,Oxidation|	110594204 
GTMGLMLATAGNK	2|1/5,M,Oxidation|	110599934 
GTMGLMLATAGNK	2|2/2,M,Oxidation/5,M,Oxidation|	110605664 
GTNCNLTITSR	2|1/3,C,Carbamidomethyl|	37510136 
GTNEANIIFK	2|0|CID	26695131 
GTNESLER	2|0|	37518833 
GTNFTHLVADR	2|0|	37527404 
GTNFTHLVADR	3|0|	37532839 
GTNGGVEGRNNK	2|0|	75404640 
GTNGGVEGRNNK	3|0|	75409343 
GTNIYCEASQGNVSEGMK	2|1/5,C,Carbamidomethyl|	37547436 
GTNIYCEASQGNVSEGMK	2|2/5,C,Carbamidomethyl/16,M,Oxidation|	37551929 
GTNKGVSDANIINQTSNFAK	2|0|	76134661 
GTNKGVSDANIINQTSNFAK	3|0|	76137791 
GTNQVTLFSK	2|0|	26421125 
GTNSSDLQQILSLLESNK	2|0|	37565528 
GTNSSDLQQILSLLESNK	3|0|	37568307 
GTNSSDLQQILSLLESNKDLLLTSSYLSDSGSTGEHTK	4|0|	37580448 
GTNTGCNLSQFK	2|1/5,C,Carbamidomethyl|	76464901 
GTNVTISSLKPD	2|0|	37590291 
GTNVTISSLKPDTIY	2|0|	37598744 
GTNVTISSLKPDTIYV	2|0|	37607149 
GTNVTISSLKPDTIYVF	2|0|	37615366 
GTNVTISSLKPDTIYVFQIR	2|0|	37622757 
GTNVTISSLKPDTIYVFQIR	3|0|	37629373 
GTPATMFEVVHVSK	2|0|	29713158 
GTPATMFEVVHVSK	2|1/5,M,Oxidation|	29716784 
GTPCEMCPAVNTSEYK	2|2/3,C,Carbamidomethyl/6,C,Carbamidomethyl|CID	37649831 
GTPCEMCPAVNTSEYK	2|3/3,C,Carbamidomethyl/5,M,Oxidation/6,C,Carbamidomethyl|CID	37654314 
GTPFVNSLSAESLSIVPHNR	2|0|	45079500 
GTPFVNSLSAESLSIVPHNR	3|0|	45086629 
GTPKLNFDR	2|0|	59164795 
GTPLSDGQSNHTVSSK	2|0|	37667881 
GTPSVEKLDPESNK	2|0|	21569615 
GTQAVPVGLQTNGIEK	2|0|	6371843 
GTQAVPVGLQTNGIEK	3|0|	6378748 
GTQLFEDNYALAVLDNGDPLNNTTPVTGASPGGLR	3|0|	37673884 
GTRALSDQTLQVDR	2|0|	7630062 
GTRCLNEEVGVIR	2|1/3,C,Carbamidomethyl|	21415084 
GTRLDGLDLVDTWK	3|0|	37680394 
GTRLDGLDLVDTWKSFKPR	4|0|	37691109 
GTSCETNFEHFR	2|1/3,C,Carbamidomethyl|	112061227 
GTSCETNFEHFR	3|1/3,C,Carbamidomethyl|	112066290 
GTSECNPQRLLDTQLVGPR	3|1/4,C,Carbamidomethyl|	64503008 
GTSETDTICTCEEGWHCTSEACESCVLHR	4|5/8,C,Carbamidomethyl/10,C,Carbamidomethyl/16,C,Carbamidomethyl/21,C,Carbamidomethyl/24,C,Carbamidomethyl|	37704248 
GTSGLETTLWGPQNVATAFK	2|0|	119807715 
GTSICTVNLGSR	2|1/4,C,Carbamidomethyl|CID	120942290 
GTSLSSTYSDGHSEK	2|0|	102043318 
GTSNTYLNVYVLDK	2|0|	62461070 
GTSPFNANK	2|0|	95017589 
GTSPIHNSTNTNCR	2|1/12,C,Carbamidomethyl|	75833662 
GTSPPSSCPDAR	2|1/7,C,Carbamidomethyl|	112195527 
GTSSHGLATNSSGAK	2|0|	37722197 
GTSTCDKDVIQVSHVLNDTHMK	3|1/4,C,Carbamidomethyl|	37728530 
GTSTCDKDVIQVSHVLNDTHMK	3|2/4,C,Carbamidomethyl/20,M,Oxidation|	37734156 
GTSTCDKDVIQVSHVLNDTHMK	4|1/4,C,Carbamidomethyl|	37738269 
GTSTCDKDVIQVSHVLNDTHMK	4|2/4,C,Carbamidomethyl/20,M,Oxidation|	37744215 
GTSVNSFNNALR	2|0|	1865075 
GTSYDTYCSSNK	2|1/7,C,Carbamidomethyl|	74045062 
GTSYNGGQDDEGLSMHWCYYQPAVR	3|1/17,C,Carbamidomethyl|	133005210 
GTSYNGGQDDEGLSMHWCYYQPAVR	3|2/14,M,Oxidation/17,C,Carbamidomethyl|	133009941 
GTTALNNSNPK	2|0|	37772802 
GTTNTVAAYNLTWK	2|0|	37781151 
GTTPTGNLSSLTLADHMYLTVVCTR	3|1/22,C,Carbamidomethyl|	66984787 
GTTPTGNLSSLTLADHMYLTVVCTR	3|2/16,M,Oxidation/22,C,Carbamidomethyl|	66989949 
GTTTVSDLITNPAR	2|0|	6309133 
GTVEDSLVINK	2|0|	50649058 
GTVEPQLEAR	2|0|	37789736 
GTVIDYGNTASLMTPGLYAR	2|0|CID	68031699 
GTVIDYGNTASLMTPGLYAR	2|1/12,M,Oxidation|	68036143 
GTVIDYGNTASLMTPGLYAR	3|0|	68041132 
GTVIDYGNTASLMTPGLYAR	3|1/12,M,Oxidation|	68045835 
GTVNSSVQSN	2|0|	125067806 
GTVSLLAVLNF	2|0|	59431718 
GTWLLLPASETVEEGADNTVEQR	3|0|	8119993 
GTWNAQEPALYSREVAK	3|0|	9466761 
GTWSTAESGAECTNWNSSALAQKPYSGR	3|1/11,C,Carbamidomethyl|	37797336 
GTYANIAAK	2|0|	2258477 
GTYEFNFR	2|0|	127758168 
GTYFNNSDEDPATDTK	2|0|	103716934 
GTYQCQASSSR	2|1/4,C,Carbamidomethyl|	37807795 
GTYTCALHHSGHSPPISSQNVTVLR	3|1/4,C,Carbamidomethyl|	37816965 
GVAEVLRDGDCPAVLIPSKPLAR	3|1/10,C,Carbamidomethyl|	37831876 
GVAEVLRDGDCPAVLIPSKPLAR	4|1/10,C,Carbamidomethyl|	37838327 
GVAEVLRDGDCPAVLIPSKPLARR	3|1/10,C,Carbamidomethyl|	37861552 
GVAEVLRDGDCPAVLIPSKPLARR	4|1/10,C,Carbamidomethyl|	37867597 
GVAEVLRDGDCPAVLIPSKPLARR	5|1/10,C,Carbamidomethyl|	37874225 
GVAGVVPQHLSNWHSR	3|0|	102757870 
GVAGVVPQHLSNWHSR	4|0|	102762864 
GVALHRPDVYLLPPAR	3|0|	37901274 
GVANVARSIRR	3|0|	91279143 
GVATPVIFAGTSGCGVGNLTEPVAVSLR	3|1/13,C,Carbamidomethyl|	37911106 
GVATTHGPLQK	2|0|	4902632 
GVAVTNTSK	2|0|	37920957 
GVCHCHANR	2|2/2,C,Carbamidomethyl/4,C,Carbamidomethyl|	37932462 
GVDLQENNPASR	2|0|	37940133 
GVDNVLETSK	2|0|	116397969 
GVDPDALQVVVSVLDNR	2|0|	122923086 
GVDSDHGCLNQKGCICSICLCNT	3|5/7,C,Carbamidomethyl/13,C,Carbamidomethyl/15,C,Carbamidomethyl/18,C,Carbamidomethyl/20,C,Carbamidomethyl|CID	51725806 
GVDSLLGTILGNQVMGMYVR	2|0|	114654875 
GVDSLLGTILGNQVMGMYVR	2|1/14,M,Oxidation|	114659697 
GVDSLLGTILGNQVMGMYVR	2|1/16,M,Oxidation|	114664544 
GVDSLLGTILGNQVMGMYVR	2|2/14,M,Oxidation/16,M,Oxidation|	114669391 
GVDSLLGTILGNQVMGMYVR	3|0|	114674288 
GVDSLLGTILGNQVMGMYVR	3|1/14,M,Oxidation|	114678966 
GVDSLLGTILGNQVMGMYVR	3|1/16,M,Oxidation|	114683669 
GVDSLLGTILGNQVMGMYVR	3|2/14,M,Oxidation/16,M,Oxidation|	114688372 
GVEGRGAVPGTPASPGDPGG	2|0|	95689924 
GVEGYSSHTFQPENPEPPITVR	2|0|	96431083 
GVEGYSSHTFQPENPEPPITVR	3|0|	96435524 
GVENSSYLVALDK	2|0|	37949694 
GVENVTHQSLADPL	2|0|CID	57986841 
GVEQSAQNR	2|0|	7397131 
GVESSNTSCLTR	2|1/8,C,Carbamidomethyl|	106962286 
GVETLLAYLAHK	2|0|	20910730 
GVETLLAYLAHK	3|0|	20915285 
GVFITNETGQPLIGK	2|0|	37963087 
GVFQSSDVLGDHIIPHANER	3|0|	41013083 
GVGANQTTVLCYK	2|1/10,C,Carbamidomethyl|	66629646 
GVGCHSNLIPSR	2|1/3,C,Carbamidomethyl|	76980942 
GVGEFEAGISK	2|0|	37971242 
GVGGSQPPDIDKTELVEPTEYLVVHLK	3|0|	37978600 
GVGGSQPPDIDKTELVEPTEYLVVHLK	4|0|	37984807 
GVGLKGEVALEAICDEIHLAAR	3|1/13,C,Carbamidomethyl|	115027209 
GVGNYERSFELSNK	2|0|	128052894 
GVGNYERSFELSNK	3|0|	128056879 
GVGPGEWLVGGAK	2|0|	9980883 
GVGVTWLEPDYQVYLNASK	2|0|	38002153 
GVHGGLINK	2|0|CID	38010684 
GVHTAETR	2|0|	8268659 
GVIEGIDAITPRLFWDAR	2|0|	60179775 
GVIEGIDAITPRLFWDAR	3|0|	60184071 
GVIIQGARGGDSITAVEAR	2|0|	38019202 
GVIIQGARGGDSITAVEAR	3|0|	38024195 
GVKTTPGVSTADTTNFK	2|0|	102236170 
GVLCTQSEGK	2|1/3,C,Carbamidomethyl|	105873683 
GVLEGFFSGMSGTQMK	2|0|	64982182 
GVLEGFFSGMSGTQMK	2|1/14,M,Oxidation|	64986455 
GVLEGFFSGMSGTQMK	2|1/9,M,Oxidation|	64990617 
GVLEGFFSGMSGTQMK	2|2/9,M,Oxidation/14,M,Oxidation|	64994778 
GVLGDPVVGILEHQLK	3|0|	44495696 
GVLMVGNETTYEDGHGS	2|0|	38042309 
GVLMVGNETTYEDGHGS	2|1/3,M,Oxidation|	38046498 
GVLMVGNETTYEDGHGSR	2|0|	38061081 
GVLMVGNETTYEDGHGSR	2|1/3,M,Oxidation|	38066175 
GVLMVGNETTYEDGHGSR	3|0|	38071207 
GVLMVGNETTYEDGHGSR	3|1/3,M,Oxidation|	38076306 
GVLNHLELAQGLTPH	2|0|	119256561 
GVLNHLELAQGLTPH	3|0|	119261235 
GVMLAVDAVIAELK	2|0|	38105441 
GVMLAVDAVIAELK	2|1/2,M,Oxidation|	38109568 
GVNASAVVNVTVR	2|0|	38122480 
GVNFGANSQAGWK	2|0|	117183906 
GVNGTGENGR	2|0|	38130594 
GVNLNTGQPPLVWEPNTGPLFYDIGEINHK	2|0|	119232016 
GVNLNTGQPPLVWEPNTGPLFYDIGEINHK	3|0|	119237431 
GVNLNTGQPPLVWEPNTGPLFYDIGEINHK	4|0|	119242489 
GVNLPGAAVDLPAVSEK	2|0|	38138868 
GVNSTAAAAAGQPNVSCTCNCK	2|3/16,C,Carbamidomethyl/18,C,Carbamidomethyl/20,C,Carbamidomethyl|	38147154 
GVNVTMPAQPGTPPLSSTQLQIDPSLHEFQLVDLSR	4|0|	38156832 
GVNVTMPAQPGTPPLSSTQLQIDPSLHEFQLVDLSR	4|1/5,M,Oxidation|	38163283 
GVPGALYETKTVDATDNR	2|0|	129904684 
GVPGALYETKTVDATDNR	3|0|	129911316 
GVPVFQTNQK	2|0|	122642179 
GVQGPPGPAGPR	2|0|	38182754 
GVQLAPNLEATNK	2|0|	4142581 
GVQQVETPACTR	2|1/9,C,Carbamidomethyl|	114250153 
GVSEINCNGQESCSCEVCNCR	2|5/6,C,Carbamidomethyl/12,C,Carbamidomethyl/14,C,Carbamidomethyl/17,C,Carbamidomethyl/19,C,Carbamidomethyl|	23151217 
GVSEINCNGQESCSCEVCNCR	3|5/6,C,Carbamidomethyl/12,C,Carbamidomethyl/14,C,Carbamidomethyl/17,C,Carbamidomethyl/19,C,Carbamidomethyl|	23156404 
GVSGLSGGQTINAPLDQLSVTK	2|0|	98755002 
GVSGLSGGQTINAPLDQLSVTK	3|0|	98758919 
GVSIHASLHNR	2|0|	39945347 
GVSIHASLHNR	3|0|	39947863 
GVSNYTDWFEVYNATR	2|0|	38191403 
GVSTMYHKTEELNGGGDVR	3|0|	52635374 
GVSTMYHKTEELNGGGDVR	3|1/4,M,Oxidation|	52640030 
GVSYCTGNSSECPPPGNAEDDTVCLDLGK	3|3/4,C,Carbamidomethyl/11,C,Carbamidomethyl/23,C,Carbamidomethyl|	38199139 
GVTDAEGRPVGPGGPAGPGASR	3|0|	95702294 
GVTGNDSLHESAHSMR	2|0|CID	38209380 
GVTGNDSLHESAHSMR	2|1/14,M,Oxidation|CID	38213625 
GVTHLNISGLK	2|0|	38226506 
GVTHLNISGLK	3|0|	38231191 
GVTNDLLSIQGNTGPSWINK	2|0|	38244490 
GVTNSYTIITPK	2|0|	46225025 
GVTTGTVMDR	2|0|	123755830 
GVTTGTVMDR	2|1/7,M,Oxidation|	123759918 
GVTYHLTVEPGHVFR	3|0|	43297500 
GVVDSDDLPLNVSR	2|0|	38256071 
GVVDSEDIPLNLSR	2|0|	38264260 
GVVDSEDLPLNISR	2|0|	38271803 
GVVEVTHDLQK	2|0|	38279440 
GVVGPQGAR	2|0|CID	38293688 
GVVIFGLVNVEFVPKQGADYIHIR	4|0|	47123388 
GVVTDEQGIPIANATISVSGINHGVK	3|0|	38302392 
GVVYGNVTFHVPSNVPLK	2|0|	38316537 
GVVYGNVTFHVPSNVPLK	3|0|	38321103 
GVYELTHNNK	2|0|	38334727 
GWAAFNLSNVTGNSR	2|0|	38348424 
GWAAPGPEPTYPNSTILPTPDTGPTGIK	2|0|	38354706 
GWAAPGPEPTYPNSTILPTPDTGPTGIK	3|0|	38358093 
GWDVAELQLNHTGPQQDPR	2|0|	38369344 
GWDVAELQLNHTGPQQDPR	3|0|	38371476 
GWLHLEDLPKVK	2|0|	116619930 
GWLKSNVSDAVAQSTR	2|0|	38382356 
GWLLESVDKPGQYLHDDNNNLDTR	4|0|	59601766 
GWNTFSDANK	2|0|	80733172 
GWNWTSGFNK	1|0|	38391023 
GWNWTSGFNK	2|0|	38397448 
GWSCTDNSTAQTVAQQR	2|1/3,C,Carbamidomethyl|	38412933 
GWTDEARSDVR	3|0|	14192695 
GWTNQPR	2|0|	88358274 
GWTTNTCSR	2|1/6,C,Carbamidomethyl|	126848504 
GWVDHASDSANTIGK	2|0|	14035920 
GWVDHASDSANTIGK	3|0|	14042106 
GWVGFAMLSSAENVANTSNLGR	2|0|	22433486 
GWVGFAMLSSAENVANTSNLGR	2|1/6,M,Oxidation|	22437699 
GWVGFAMLSSAENVANTSNLGR	3|0|	22441936 
GWVGFAMLSSAENVANTSNLGR	3|1/6,M,Oxidation|	22446844 
GYCDVFMR	2|1/2,C,Carbamidomethyl|	38416732 
GYCDVFMR	2|2/2,C,Carbamidomethyl/6,M,Oxidation|	38420917 
GYDMNTVEVHFTVKR	3|0|	18074801 
GYDMNTVEVHFTVKR	3|1/3,M,Oxidation|	18080452 
GYDNEASQQGAAR	2|0|	1358144 
GYEAGTFGYYR	2|0|	20882802 
GYECLFHIPGSPAR	3|1/3,C,Carbamidomethyl|	38433955 
GYELAHQR	2|0|	38448223 
GYELTFTSSEIDSNK	2|0|CID	17418457 
GYENGVLGAEAER	2|0|	81004147 
GYEYLNEPVQNLECLQPVGMHFSR	3|1/13,C,Carbamidomethyl|	132455770 
GYEYLNEPVQNLECLQPVGMHFSR	3|2/13,C,Carbamidomethyl/19,M,Oxidation|	132462169 
GYFEYIEENK	2|0|	38460299 
GYFYIPPLATHTICDRNHTWLPVSDDACYR	5|2/13,C,Carbamidomethyl/27,C,Carbamidomethyl|	38467639 
GYGARTTCYEVSQFNRADVRHVR	5|1/7,C,Carbamidomethyl|	89469951 
GYGEIYENSAK	2|0|	10073226 
GYGPADYSGYYGGAQSER	2|0|CID	10044733 
GYHEDMLVHAIALVGGPIYTITTVPSDTGR	3|0|	112896992 
GYHEDMLVHAIALVGGPIYTITTVPSDTGR	3|1/5,M,Oxidation|	112901944 
GYHEDMLVHAIALVGGPIYTITTVPSDTGR	4|0|	112906629 
GYHEDMLVHAIALVGGPIYTITTVPSDTGR	4|1/5,M,Oxidation|	112913166 
GYISNNVLQPGVGITYAGR	2|0|	62740292 
GYIVGNISK	2|0|	38477454 
GYLQPALTMNFVYEYNQASR	2|0|	9318790 
GYLQPALTMNFVYEYNQASR	2|1/8,M,Oxidation|	9324257 
GYLQPALTMNFVYEYNQASR	3|0|	9329748 
GYLQPALTMNFVYEYNQASR	3|1/8,M,Oxidation|	9334369 
GYNNPGQLLEDDTK	2|0|	75188879 
GYNVTYWR	1|0|	38490721 
GYNVTYWR	2|0|	38497222 
GYPEAEVFWQDGQGVPLTGNVTTSQMAN	3|0|	38511117 
GYPEAEVFWQDGQGVPLTGNVTTSQMAN	3|1/25,M,Oxidation|	38515700 
GYPEAEVFWQDGQGVPLTGNVTTSQMANEQGLFDVH	3|0|	38529569 
GYPEAEVFWQDGQGVPLTGNVTTSQMANEQGLFDVH	3|1/25,M,Oxidation|	38534113 
GYPGIHPFTFVEVVTNNVQ	2|0|	25085306 
GYPGQVCANDSDTLELPDSSR	2|1/6,C,Carbamidomethyl|	38545603 
GYPGQVCANDSDTLELPDSSR	3|1/6,C,Carbamidomethyl|	38550526 
GYPPIYQKVLGTVDLGPINELASK	3|0|	67594981 
GYQAHVIYESDYNSMGICQV	2|1/17,C,Carbamidomethyl|	132580267 
GYQAHVIYESDYNSMGICQV	2|2/14,M,Oxidation/17,C,Carbamidomethyl|	132586309 
GYQAHVIYESDYNSMGICQV	3|1/17,C,Carbamidomethyl|	132592376 
GYQAHVIYESDYNSMGICQV	3|2/14,M,Oxidation/17,C,Carbamidomethyl|	132597141 
GYQPPVADPTGLVNK	2|0|	81846540 
GYRQDAYDGKDYIALNEDLR	3|0|	38565071 
GYRQDAYDGKDYIALNEDLR	4|0|	38570666 
GYRQDAYDGKDYIALNEDLRSWTAADMAAQITKR	5|0|	38588589 
GYRQDAYDGKDYIALNEDLRSWTAADMAAQITKR	5|1/26,M,Oxidation|	38593520 
GYSETAWPVSDGESQAVPANALYVVVLK	2|0|	114961819 
GYSETAWPVSDGESQAVPANALYVVVLK	3|0|	114964998 
GYSFTTTAER	2|0|	38614713 
GYSNPLYRDCSNADK	2|1/9,C,Carbamidomethyl|	58739278 
GYSNPLYRDCSNADK	3|1/9,C,Carbamidomethyl|	58743644 
GYSSNEDGKTLIHNHLESTYR	3|0|	52672453 
GYSTQINVLGR	2|0|	107071186 
GYTFSCGYTENEFR	2|1/5,C,Carbamidomethyl|	131781060 
GYTPNCSPTPSSFSTDR	2|1/5,C,Carbamidomethyl|CID	107015314 
GYVFNLTK	1|0|	29771008 
GYVFNLTK	2|0|	29774894 
GYVTILNGSDIR	2|0|	38624638 
GYWNSQHTYASEQ	2|0|	133048457 
GYYNQSEAGSH	2|0|	38632903 
GYYNQSEAGSHI	2|0|	38648498 
GYYNQSEAGSHII	2|0|	38657059 
GYYNQSEAGSHIIQ	2|0|	38665630 
GYYNQSEAGSHIIQR	2|0|	38672585 
GYYNQSEAGSHIIQR	3|0|	38679136 
GYYNQSEAGSHIIQRMYGCDVGPDGR	4|1/18,C,Carbamidomethyl|CID	38696135 
GYYNQSEAGSHIIQRMYGCDVGPDGR	4|2/15,M,Oxidation/18,C,Carbamidomethyl|CID	38700833 
GYYNQSEAGSHT	2|0|	38715073 
GYYNQSEAGSHTI	2|0|	38725244 
GYYNQSEAGSHTIQ	2|0|	38738485 
GYYNQSEAGSHTIQ	3|0|	38744349 
GYYNQSEAGSHTIQI	2|0|	38764773 
GYYNQSEAGSHTIQIM	2|0|	38771704 
GYYNQSEAGSHTIQIM	2|1/15,M,Oxidation|	38777736 
GYYNQSEAGSHTIQIMY	2|0|	38791756 
GYYNQSEAGSHTIQIMY	2|1/15,M,Oxidation|	38796088 
GYYNQSEAGSHTIQIMYG	2|0|	38807850 
GYYNQSEAGSHTIQIMYG	2|1/15,M,Oxidation|	38812026 
GYYNQSEAGSHTIQIMYGCDVGSDGR	2|1/18,C,Carbamidomethyl|	38825014 
GYYNQSEAGSHTIQIMYGCDVGSDGR	2|2/15,M,Oxidation/18,C,Carbamidomethyl|	38831004 
GYYNQSEAGSHTIQIMYGCDVGSDGR	3|1/18,C,Carbamidomethyl|	38837449 
GYYNQSEAGSHTIQIMYGCDVGSDGR	3|2/15,M,Oxidation/18,C,Carbamidomethyl|	38842518 
GYYNQSEAGSHTIQM	2|0|	38870198 
GYYNQSEAGSHTIQM	2|1/14,M,Oxidation|	38875561 
GYYNQSEAGSHTIQMM	2|0|	38895256 
GYYNQSEAGSHTIQMM	2|1/14,M,Oxidation|	38899865 
GYYNQSEAGSHTIQMM	2|1/15,M,Oxidation|	38904460 
GYYNQSEAGSHTIQMM	2|2/14,M,Oxidation/15,M,Oxidation|CID	38908943 
GYYNQSEAGSHTIQMM	3|0|CID	38913651 
GYYNQSEAGSHTIQMM	3|1/14,M,Oxidation|CID	38919104 
GYYNQSEAGSHTIQMM	3|1/15,M,Oxidation|CID	38924608 
GYYNQSEAGSHTIQMM	3|2/14,M,Oxidation/15,M,Oxidation|CID	38930112 
GYYNQSEAGSHTIQMMY	2|0|	38976484 
GYYNQSEAGSHTIQMMY	2|1/14,M,Oxidation|	38980781 
GYYNQSEAGSHTIQMMY	2|1/15,M,Oxidation|	38985129 
GYYNQSEAGSHTIQMMY	2|2/14,M,Oxidation/15,M,Oxidation|	38989655 
GYYNQSEAGSHTIQMMYGCDVGPDGR	3|1/18,C,Carbamidomethyl|	39012196 
GYYNQSEAGSHTIQMMYGCDVGPDGR	3|2/14,M,Oxidation/18,C,Carbamidomethyl|	39016220 
GYYNQSEAGSHTIQMMYGCDVGPDGR	3|2/15,M,Oxidation/18,C,Carbamidomethyl|	39020295 
GYYNQSEAGSHTIQMMYGCDVGPDGR	3|3/14,M,Oxidation/15,M,Oxidation/18,C,Carbamidomethyl|	39024370 
GYYNQSEAGSHTIQMMYGCDVGSDGR	3|1/18,C,Carbamidomethyl|	39044806 
GYYNQSEAGSHTIQMMYGCDVGSDGR	3|2/14,M,Oxidation/18,C,Carbamidomethyl|	39051541 
GYYNQSEAGSHTIQMMYGCDVGSDGR	3|2/15,M,Oxidation/18,C,Carbamidomethyl|	39056508 
GYYNQSEAGSHTIQMMYGCDVGSDGR	3|3/14,M,Oxidation/15,M,Oxidation/18,C,Carbamidomethyl|	39061389 
GYYNQSEAGSHTIQMMYGCDVGSDGR	4|1/18,C,Carbamidomethyl|	39067934 
GYYNQSEAGSHTIQMMYGCDVGSDGR	4|2/14,M,Oxidation/18,C,Carbamidomethyl|	39072736 
GYYNQSEAGSHTIQMMYGCDVGSDGR	4|2/15,M,Oxidation/18,C,Carbamidomethyl|	39077780 
GYYNQSEAGSHTIQMMYGCDVGSDGR	4|3/14,M,Oxidation/15,M,Oxidation/18,C,Carbamidomethyl|	39082607 
GYYNQSEAGSHTIQMMYGCHVGSDGR	3|1/18,C,Carbamidomethyl|	39130954 
GYYNQSEAGSHTIQMMYGCHVGSDGR	3|2/14,M,Oxidation/18,C,Carbamidomethyl|	39135657 
GYYNQSEAGSHTIQMMYGCHVGSDGR	3|2/15,M,Oxidation/18,C,Carbamidomethyl|	39140411 
GYYNQSEAGSHTIQMMYGCHVGSDGR	3|3/14,M,Oxidation/15,M,Oxidation/18,C,Carbamidomethyl|	39145139 
GYYNQSEAGSHTIQMMYGCHVGSDGR	4|1/18,C,Carbamidomethyl|	39149918 
GYYNQSEAGSHTIQMMYGCHVGSDGR	4|2/14,M,Oxidation/18,C,Carbamidomethyl|	39154819 
GYYNQSEAGSHTIQMMYGCHVGSDGR	4|2/15,M,Oxidation/18,C,Carbamidomethyl|	39159771 
GYYNQSEAGSHTIQMMYGCHVGSDGR	4|3/14,M,Oxidation/15,M,Oxidation/18,C,Carbamidomethyl|	39164697 
GYYNQSEAGSHTIQMMYGCHVGSDGR	5|1/18,C,Carbamidomethyl|	39169674 
GYYNQSEAGSHTIQMMYGCHVGSDGR	5|2/14,M,Oxidation/18,C,Carbamidomethyl|	39174543 
GYYNQSEAGSHTIQMMYGCHVGSDGR	5|2/15,M,Oxidation/18,C,Carbamidomethyl|	39179463 
GYYNQSEAGSHTIQMMYGCHVGSDGR	5|3/14,M,Oxidation/15,M,Oxidation/18,C,Carbamidomethyl|	39184383 
GYYNQSEAGSHTLQR	2|0|	39247940 
GYYNQSEAGSHTLQR	3|0|	39255959 
GYYNQSEAGSHTLQRM	2|0|	39275766 
GYYNQSEAGSHTLQRM	2|1/15,M,Oxidation|	39279301 
GYYNQSEAGSHTLQRMYGCDVGPDGR	4|1/18,C,Carbamidomethyl|	39290196 
GYYNQSEAGSHTLQRMYGCDVGPDGR	4|2/15,M,Oxidation/18,C,Carbamidomethyl|	39295153 
GYYNQSEAGSHTLQS	2|0|CID	39310208 
GYYNQSEAGSHTLQSM	2|0|	39316065 
GYYNQSEAGSHTLQSM	2|1/15,M,Oxidation|	39319278 
GYYNQSEAGSHTLQSM	3|0|CID	39322960 
GYYNQSEAGSHTLQSM	3|1/15,M,Oxidation|CID	39328613 
GYYNQSEAGSHTLQSMY	2|0|	39352817 
GYYNQSEAGSHTLQSMY	2|1/15,M,Oxidation|	39357427 
GYYNQSEAGSHTLQSMYG	2|0|	39371457 
GYYNQSEAGSHTLQSMYG	2|1/15,M,Oxidation|	39375824 
GYYNQSEAGSHTLQSMYGCDV	3|1/18,C,Carbamidomethyl|	39388351 
GYYNQSEAGSHTLQSMYGCDV	3|2/15,M,Oxidation/18,C,Carbamidomethyl|	39393164 
GYYNQSEAGSHTLQSMYGCDVGPDGR	2|1/18,C,Carbamidomethyl|	39407803 
GYYNQSEAGSHTLQSMYGCDVGPDGR	2|2/15,M,Oxidation/18,C,Carbamidomethyl|	39413390 
GYYNQSEAGSHTLQSMYGCDVGPDGR	3|1/18,C,Carbamidomethyl|	39419002 
GYYNQSEAGSHTLQSMYGCDVGPDGR	3|2/15,M,Oxidation/18,C,Carbamidomethyl|	39424084 
GYYNQSEAGSHTLQSMYGCDVGPDGR	4|1/18,C,Carbamidomethyl|	39429329 
GYYNQSEAGSHTLQSMYGCDVGPDGR	4|2/15,M,Oxidation/18,C,Carbamidomethyl|	39434474 
GYYNQSEAGSHTLQWM	2|0|	39471935 
GYYNQSEAGSHTLQWM	2|1/15,M,Oxidation|	39476389 
GYYNQSEAGSHTLQWMFGCDLGPDGR	3|1/18,C,Carbamidomethyl|	39489961 
GYYNQSEAGSHTLQWMFGCDLGPDGR	3|2/15,M,Oxidation/18,C,Carbamidomethyl|	39494742 
GYYNQSEAGSHTLQWMHGCELGPDR	3|1/18,C,Carbamidomethyl|	39510687 
GYYNQSEAGSHTLQWMHGCELGPDR	3|2/15,M,Oxidation/18,C,Carbamidomethyl|	39514450 
GYYNQSEAGSHTLQWMHGCELGPDR	4|1/18,C,Carbamidomethyl|	39518238 
GYYNQSEAGSHTLQWMHGCELGPDR	4|2/15,M,Oxidation/18,C,Carbamidomethyl|	39525665 
GYYNQSEAGSHTLQWMYGCDLGPDGR	3|1/18,C,Carbamidomethyl|	39555687 
GYYNQSEAGSHTLQWMYGCDLGPDGR	3|2/15,M,Oxidation/18,C,Carbamidomethyl|	39561800 
GYYNQSEAGSHTV	2|0|	39580259 
GYYNQSEAGSHTVQ	2|0|	39589762 
GYYNQSEAGSHTVQR	2|0|	39598293 
GYYNQSEAGSHTVQR	3|0|	39605316 
GYYNQSEAGSHTWQR	2|0|	39622379 
GYYNQSEAGSHTWQR	3|0|	39625613 
GYYNQSEAGSHTWQRMYGCDVGPDGR	4|1/18,C,Carbamidomethyl|	39638023 
GYYNQSEAGSHTWQRMYGCDVGPDGR	4|2/15,M,Oxidation/18,C,Carbamidomethyl|	39642807 
GYYNQSEAGSHTWQT	2|0|	39657305 
GYYNQSEAGSHTWQTMYGCDVGPDGR	3|1/18,C,Carbamidomethyl|	39660690 
GYYNQSEAGSHTWQTMYGCDVGPDGR	3|2/15,M,Oxidation/18,C,Carbamidomethyl|	39666254 
GYYNQSEDGSH	2|0|	39682486 
GYYNQSEDGSHT	2|0|	39692927 
GYYNQSEDGSHTI	2|0|	39701644 
GYYNQSEDGSHTIQ	2|0|	39708917 
GYYNQSEDGSHTIQI	2|0|	39718670 
GYYNQSEDGSHTIQIM	2|0|	39727143 
GYYNQSEDGSHTIQIM	2|1/15,M,Oxidation|	39731038 
GYYNQSEDGSHTIQIMY	2|0|	39746761 
GYYNQSEDGSHTIQIMY	2|1/15,M,Oxidation|	39751725 
GYYNQSEDGSHTIQIMYG	2|0|	39766627 
GYYNQSEDGSHTIQIMYG	2|1/15,M,Oxidation|	39771472 
GYYNQSEDGSHTIQIMYGCDVGPDGR	2|1/18,C,Carbamidomethyl|	39786175 
GYYNQSEDGSHTIQIMYGCDVGPDGR	2|2/15,M,Oxidation/18,C,Carbamidomethyl|	39790897 
GYYNQSEDGSHTIQIMYGCDVGPDGR	3|1/18,C,Carbamidomethyl|	39795644 
GYYNQSEDGSHTIQIMYGCDVGPDGR	3|2/15,M,Oxidation/18,C,Carbamidomethyl|	39800787 
GYYNQSEDGSHTIQIMYGCDVGPDGR	4|1/18,C,Carbamidomethyl|	39805761 
GYYNQSEDGSHTIQIMYGCDVGPDGR	4|2/15,M,Oxidation/18,C,Carbamidomethyl|	39810148 
GYYNQSEDGSHTIQIMYGCDVGSDGR	3|1/18,C,Carbamidomethyl|	39845017 
GYYNQSEDGSHTIQIMYGCDVGSDGR	3|2/15,M,Oxidation/18,C,Carbamidomethyl|	39849883 
GYYNQSEDGSHTIQR	2|0|	39864627 
GYYNQSEDGSHTIQR	3|0|	39871102 
GYYNQSEDGSHTLQRMSGCDLGPDGR	4|1/18,C,Carbamidomethyl|	39888347 
GYYNQSEDGSHTLQRMSGCDLGPDGR	4|2/15,M,Oxidation/18,C,Carbamidomethyl|	39893938 
GYYYQSDEPR	2|0|	103888864 
HAAANSSPPENSNIT	2|0|	39909467 
HAAANSSPPENSNITG	2|0|	39914727 
HAAAWQEEVR	2|0|	126026616 
HAALGNATVVTNGTEAVLNF	2|0|	32361703 
HAATNLFNLQ	2|0|	73086952 
HADIEESCK	2|1/7,C,Carbamidomethyl|	1391859 
HADIEESCK	3|1/7,C,Carbamidomethyl|	1395183 
HAEQSTGQVSR	2|0|	88848639 
HAFETVPLLTNVQVQ	2|0|	115230619 
HAGCSNINMSSATSK	2|1/3,C,Carbamidomethyl|	39921203 
HAGCSNINMSSATSK	2|2/3,C,Carbamidomethyl/8,M,Oxidation|	39925498 
HAGVEQSNQYGTRSYR	3|0|	90141874 
HAILVGNHSSR	2|0|	39938501 
HAILVGNHSSR	3|0|	39940982 
HAKTRDIENNRSFEGGDRFDSDDAESFDR	4|0|	28695070 
HALDPELTGDDNLEFR	2|0|	32669609 
HALDPELTGDDNLEFR	3|0|	32673995 
HALFDQDHEKSAAER	4|0|	52661589 
HALNPLHPSTGSANL	2|0|	2831236 
HALNPLHPSTGSANL	3|0|	2835386 
HAMGTVIR	2|0|	2554561 
HAMGTVIR	2|1/2,M,Oxidation|	2558657 
HAMGTVIR	3|0|	2562684 
HAMGTVIR	3|1/2,M,Oxidation|	2567112 
HANFGTKKDFEDLYTPVNGSIVIVR	4|0|	39952263 
HANIGGSYGGRIDGYMVQCDYQPSER	4|1/18,C,Carbamidomethyl|CID	38705582 
HANIGGSYGGRIDGYMVQCDYQPSER	4|2/15,M,Oxidation/18,C,Carbamidomethyl|CID	38710315 
HANITGTAGEDPSYR	3|0|	104324125 
HANRTVAGVQDR	3|0|	39962010 
HANWTLTPLK	2|0|	39968061 
HASNLLPVEFEEKCK	2|1/13,C,Carbamidomethyl|	118790007 
HASNLLPVEFEEKCK	3|1/13,C,Carbamidomethyl|	118797106 
HAVALEQVISNCTEK	2|1/11,C,Carbamidomethyl|	1649238 
HCAGISINLLSDPTFVR	2|1/1,C,Carbamidomethyl|	73820063 
HCAGISINLLSDPTFVR	3|1/1,C,Carbamidomethyl|	73823619 
HCALEVEVCR	2|2/1,C,Carbamidomethyl/8,C,Carbamidomethyl|	56229679 
HCALEVEVCR	3|2/1,C,Carbamidomethyl/8,C,Carbamidomethyl|	56233994 
HCCGSNNSQDWR	2|2/1,C,Carbamidomethyl/2,C,Carbamidomethyl|	39976978 
HCDGNVSSCGDHPSEGCFCPPDK	3|4/1,C,Carbamidomethyl/8,C,Carbamidomethyl/16,C,Carbamidomethyl/18,C,Carbamidomethyl|CID	39984251 
HCLPCHPECQPQNGSVTCFGPEADQCVACAH	4|6/1,C,Carbamidomethyl/4,C,Carbamidomethyl/8,C,Carbamidomethyl/17,C,Carbamidomethyl/25,C,Carbamidomethyl/28,C,Carbamidomethyl|	39994146 
HCLPCHPECQPQNGSVTCFGPEADQCVACAHYK	4|6/1,C,Carbamidomethyl/4,C,Carbamidomethyl/8,C,Carbamidomethyl/17,C,Carbamidomethyl/25,C,Carbamidomethyl/28,C,Carbamidomethyl|	40004671 
HCLSNVHPGDLQISLLGTNR	3|1/1,C,Carbamidomethyl|	73766301 
HCLSNVHPGDLQISLLGTNR	4|1/1,C,Carbamidomethyl|	73772528 
HCNSGLLVR	2|1/1,C,Carbamidomethyl|	40015050 
HCSTSEILK	2|1/1,C,Carbamidomethyl|	93174156 
HCTNFEEGFR	2|1/1,C,Carbamidomethyl|	19243203 
HDANETLPLHLYVK	3|0|	40027298 
HDANGFDFCYQNGDK	3|1/8,C,Carbamidomethyl|	13045681 
HDCVNITIK	2|1/2,C,Carbamidomethyl|	40037913 
HDEADEISDENR	2|0|	40046596 
HDELKQACEEELIR	3|1/7,C,Carbamidomethyl|	54270853 
HDFNINVTYTDK	2|0|	14725607 
HDGDTTVNVFVTYK	2|0|	114367986 
HDHTSLPIHHTEAVTR	3|0|	108068471 
HDHTSLPIHHTEAVTR	4|0|	108075357 
HDIVEIDR	2|0|	14484799 
HDNTANITVK	2|0|CID	40055417 
HDSGDQDINVVSTYISK	2|0|	40063914 
HDSGDQDINVVSTYISK	3|0|	40068319 
HDSVLEINK	2|0|	62506367 
HDVVFLITK	2|0|	40084074 
HDWTSNNITNNVR	2|0|	116258243 
HEADDGATPTHEYEGEVNYYFAK	3|0|	73534258 
HEADDGATPTHEYEGEVNYYFAK	4|0|	73539938 
HEAEVTTAAITGR	2|0|	108203734 
HEALFCVTLNEGSSGSAYVAK	3|1/5,C,Carbamidomethyl|CID	33931395 
HEAQAKEVWQAR	3|0|	54998809 
HECHFFNGTER	2|1/2,C,Carbamidomethyl|	40094768 
HECHFFNGTER	3|1/2,C,Carbamidomethyl|	40101689 
HECHFFNGTERVR	4|1/2,C,Carbamidomethyl|	40117882 
HECSAHDNMCQGTDSCK	2|3/2,C,Carbamidomethyl/9,C,Carbamidomethyl/15,C,Carbamidomethyl|CID	13210254 
HECSAHDNMCQGTDSCK	2|4/2,C,Carbamidomethyl/8,M,Oxidation/9,C,Carbamidomethyl/15,C,Carbamidomethyl|CID	13213277 
HECWEVAIPQGNTGAVPSGLPELTPSSPPWTTSVSR	3|1/2,C,Carbamidomethyl|	114940335 
HECWEVAIPQGNTGAVPSGLPELTPSSPPWTTSVSR	4|1/2,C,Carbamidomethyl|	114943253 
HEDCANASLANLTCDQLADR	2|2/3,C,Carbamidomethyl/13,C,Carbamidomethyl|	40129799 
HEDCANASLANLTCDQLADR	3|2/3,C,Carbamidomethyl/13,C,Carbamidomethyl|	40134037 
HEDCANASLANLTCDQLADRR	3|2/3,C,Carbamidomethyl/13,C,Carbamidomethyl|	40147177 
HEDNHHHHDSHSNTHILNTPLFR	4|0|	59652912 
HEDNHHHHDSHSNTHILNTPLFR	5|0|	59658239 
HEEFSLVEPKQL	2|0|	116559053 
HEEGHMLNCTCFGQGR	2|2/8,C,Carbamidomethyl/10,C,Carbamidomethyl|	40156851 
HEEGHMLNCTCFGQGR	2|3/5,M,Oxidation/8,C,Carbamidomethyl/10,C,Carbamidomethyl|	40161272 
HEEGHMLNCTCFGQGR	3|2/8,C,Carbamidomethyl/10,C,Carbamidomethyl|	40165717 
HEEGHMLNCTCFGQGR	3|3/5,M,Oxidation/8,C,Carbamidomethyl/10,C,Carbamidomethyl|	40170910 
HEEGHMLNCTCFGQGR	4|2/8,C,Carbamidomethyl/10,C,Carbamidomethyl|	40176163 
HEEGHMLNCTCFGQGR	4|3/5,M,Oxidation/8,C,Carbamidomethyl/10,C,Carbamidomethyl|	40180945 
HEFTTTVNPK	2|0|	81359807 
HEGNGTFECGACR	2|2/8,C,Carbamidomethyl/11,C,Carbamidomethyl|	40214861 
HEGSPTLTGR	2|0|	102514834 
HEISVDNK	2|0|	74234432 
HEITNETFR	2|0|	40222788 
HEKFPNLGK	2|0|	31619504 
HEKFPNLGK	3|0|	31625373 
HELNHGTCDYCTPGCVGGCYGPGTHLCPAANPK	3|5/7,C,Carbamidomethyl/10,C,Carbamidomethyl/14,C,Carbamidomethyl/18,C,Carbamidomethyl/26,C,Carbamidomethyl|	127142681 
HELNHGTCDYCTPGCVGGCYGPGTHLCPAANPK	4|5/7,C,Carbamidomethyl/10,C,Carbamidomethyl/14,C,Carbamidomethyl/18,C,Carbamidomethyl/26,C,Carbamidomethyl|	127147538 
HELNHGTCDYCTPGCVGGCYGPGTHLCPAANPK	5|5/7,C,Carbamidomethyl/10,C,Carbamidomethyl/14,C,Carbamidomethyl/18,C,Carbamidomethyl/26,C,Carbamidomethyl|	127152369 
HEMPPHIYAITDTAYR	3|0|	40231147 
HEMPPHIYAITDTAYR	3|1/2,M,Oxidation|	40235985 
HENLLLNASELDTLHK	2|0|	77330221 
HENLLLNASELDTLHK	3|0|	77335745 
HENLLLNASELDTLHK	4|0|	77340758 
HENTSSSPIQ	2|0|	40251609 
HENTSSSPIQY	2|0|	40257244 
HENTSSSPIQYE	2|0|	40265985 
HENTSSSPIQYEF	2|0|	40274546 
HENTSSSPIQYEFS	2|0|	40283091 
HENTSSSPIQYEFSL	2|0|	40292686 
HENTSSSPIQYEFSLT	2|0|	40301519 
HENTSSSPIQYEFSLTR	2|0|	40308962 
HENTSSSPIQYEFSLTR	3|0|	40315591 
HEQNIDCGGGYVK	2|1/6,C,Carbamidomethyl|	40333280 
HEQNIDCGGGYVK	3|1/6,C,Carbamidomethyl|	40338820 
HESEVNVTIR	2|0|	40354951 
HETHDLITNR	3|0|CID	107605393 
HETQLVQDEQLMNEGLGAVVTR	3|0|	66282214 
HETQLVQDEQLMNEGLGAVVTR	3|1/11,M,Oxidation|	66286735 
HETSGETDVYNGGR	2|0|	117619658 
HETSGETDVYNGGR	3|0|	117623363 
HFADTLVGNTR	2|0|	37537385 
HFADTLVGNTR	3|0|	37542855 
HFCFTEEFGNR	2|1/2,C,Carbamidomethyl|	26043487 
HFCFTEEFGNR	3|1/2,C,Carbamidomethyl|	26049535 
HFDETVNR	2|0|	40363260 
HFEDSETRNYR	2|0|	25960295 
HFEDSETRNYR	3|0|	25964444 
HFEDSETRNYR	4|0|	25969935 
HFFNGTER	2|0|	40371987 
HFFNVSDELALVTIVK	3|0|	40383152 
HFFNVTDEAALK	2|0|	40392055 
HFFNVTDEAALK	3|0|	40395717 
HFHLYGSNA	2|0|	40408837 
HFHLYGSNASLA	2|0|	40420040 
HFHLYGSNASLAQ	2|0|	40428165 
HFHLYGSNASLAQVV	2|0|	40439148 
HFHLYGSNASLAQVVMK	2|0|	40451557 
HFHLYGSNASLAQVVMK	2|1/15,M,Oxidation|	40456122 
HFHLYGSNASLAQVVMK	3|0|	40460885 
HFHLYGSNASLAQVVMK	3|1/15,M,Oxidation|	40467489 
HFHNQEELLR	2|0|	40496845 
HFHNQEELLR	3|0|	40503933 
HFHNQEELLRFDSDVGEFR	3|0|	40525181 
HFHNQEELLRFDSDVGEFR	4|0|	40532576 
HFLADGSK	2|0|	17036646 
HFLNVHTDDQNR	2|0|	78574976 
HFLNVHTDDQNR	3|0|	78578181 
HFLNYSTINYK	2|0|	40551971 
HFLTNTY	2|0|	110454893 
HFNDSGACVPR	2|1/7,C,Carbamidomethyl|	40560120 
HFNFTVNASASIIK	3|0|	104118183 
HFNGTLHDFFNK	3|0|	31571200 
HFNMSIIISNGHGTTQY	3|0|	40566809 
HFNMSIIISNGHGTTQY	3|1/3,M,Oxidation|	40571386 
HFNYTSLIAFH	2|0|	40585235 
HFNYTSLIAFHCK	3|1/11,C,Carbamidomethyl|	40591796 
HFQNTSSPSAR	2|0|	40600819 
HFRNNTNNWR	3|0|	40607934 
HFSEVNSLTEGQPVK	3|0|	102150356 
HFSSYGTRPVR	3|0|	127827068 
HFTETENVAPVMVYLSDSTTR	2|0|	112626646 
HFTETENVAPVMVYLSDSTTR	2|1/11,M,Oxidation|	112631307 
HFTETENVAPVMVYLSDSTTR	3|0|	112635336 
HFTETENVAPVMVYLSDSTTR	3|1/11,M,Oxidation|	112639319 
HFVALSTNTTK	2|0|	40621859 
HFVDQLPSQTSHEIDYSTR	3|0|	28608143 
HFVENGTNYR	2|0|	40629080 
HFVNVTEAQTLVSK	2|0|	110763576 
HFVNVTEAQTLVSK	3|0|	110767471 
HFVQGTEECNFLKFEHR	3|1/8,C,Carbamidomethyl|	26989833 
HFVQGTEECNFLKFEHR	4|1/8,C,Carbamidomethyl|	26996480 
HFVSLCQK	2|1/5,C,Carbamidomethyl|	40637007 
HFYQPIWTLVGAGAK	3|0|	40645562 
HGANFSCR	2|1/6,C,Carbamidomethyl|	40655690 
HGAVVNESHHDALVEDIFDKEDEDKDGFISAR	5|0|	40664539 
HGCSLPGPVFCQWCGNTQR	3|3/2,C,Carbamidomethyl/10,C,Carbamidomethyl/13,C,Carbamidomethyl|	32645887 
HGDTLTATATATAR	2|0|	40674922 
HGFSNATQITSSK	2|0|	40682480 
HGGHQAANTSHDLAQR	3|0|	40690665 
HGGHQAANTSHDLAQR	4|0|	40695234 
HGGLDYPNSRA	2|0|	101111032 
HGGTAAHLGSPSRSFPNK	3|0|	58296039 
HGGTAAHLGSPSRSFPNK	4|0|	58301667 
HGGYITK	2|0|	32950864 
HGLASSNETFDGLDCPAAGR	3|1/14,C,Carbamidomethyl|	40709219 
HGLGPSSLFGLTNVH	3|0|	26358903 
HGLNTLNDTQLSAGLNALIMR	3|0|	56941908 
HGLNTLNDTQLSAGLNALIMR	3|1/19,M,Oxidation|	56945680 
HGLSMVVNVR	3|0|CID	124678209 
HGLSMVVNVR	3|1/4,M,Oxidation|CID	124685131 
HGNLYDLKPLGLNDTIVS	2|0|	40718588 
HGNLYDLKPLGLNDTIVSAGEYT	3|0|	40729713 
HGNRGETGPSGPVGPAGAVGPR	3|0|CID	40739002 
HGPGIQSGTTNKPNK	3|0|	40750507 
HGPMVALSISGNIPVNDPYSVAAK	3|0|	33278848 
HGPMVALSISGNIPVNDPYSVAAK	3|1/3,M,Oxidation|	33285937 
HGQIAIVAPEALLAGHNYTLK	3|0|	40760568 
HGQNLSQDCFK	2|1/8,C,Carbamidomethyl|	13740168 
HGQVHQTR	2|0|	111645719 
HGQVHQTR	3|0|	111652138 
HGSDMTIIELLQNSLEK	3|0|	49575320 
HGSDMTIIELLQNSLEK	3|1/4,M,Oxidation|	49580016 
HGSGNVIGCETR	2|1/8,C,Carbamidomethyl|	31334978 
HGSGNVIGCETR	3|1/8,C,Carbamidomethyl|	31340655 
HGSHSLYQSVNTIK	2|0|	88575635 
HGSLGFLPR	2|0|	40774935 
HGTSNVHNMQTYSK	3|0|	96918860 
HGTSNVHNMQTYSK	3|1/8,M,Oxidation|	96923513 
HGTTETCNNVECNNNVNEEVLNCK	3|3/6,C,Carbamidomethyl/11,C,Carbamidomethyl/22,C,Carbamidomethyl|CID	120714102 
HGVVPLATYMR	2|0|	40784547 
HGVVPLATYMR	2|1/9,M,Oxidation|	40788714 
HGYIGEFEIIDDHR	3|0|	40800781 
HGYSNEYGQSDT	2|0|	39697220 
HHDYYITSTSNGSLEGLENR	2|0|	40812011 
HHDYYITSTSNGSLEGLENR	3|0|	40816219 
HHDYYITSTSNGSLEGLENR	4|0|	40820436 
HHEQPETSNMSICTN	2|1/12,C,Carbamidomethyl|	40839936 
HHEQPETSNMSICTN	2|2/9,M,Oxidation/12,C,Carbamidomethyl|	40844257 
HHEQPETSNMSICTN	3|1/12,C,Carbamidomethyl|	40848246 
HHEQPETSNMSICTN	3|2/9,M,Oxidation/12,C,Carbamidomethyl|	40852676 
HHEQPETSNMSICTNLSSR	3|1/12,C,Carbamidomethyl|	40874464 
HHEQPETSNMSICTNLSSR	3|2/9,M,Oxidation/12,C,Carbamidomethyl|	40878108 
HHGANFSCR	2|1/7,C,Carbamidomethyl|	40889148 
HHGANFSCR	3|1/7,C,Carbamidomethyl|	40895777 
HHLVCLEYQLNFR	2|1/4,C,Carbamidomethyl|	27267249 
HHLVCLEYQLNFR	3|1/4,C,Carbamidomethyl|	27271562 
HHMDTHPALTSETIHR	3|0|	107768174 
HHMDTHPALTSETIHR	3|1/2,M,Oxidation|	107773168 
HHMDTHPALTSETIHR	4|0|	107778291 
HHMDTHPALTSETIHR	4|1/2,M,Oxidation|	107784172 
HHPPLKTMAIHPTHDTDSTER	4|0|	105516337 
HHPPLKTMAIHPTHDTDSTER	4|1/7,M,Oxidation|	105521691 
HHPTTLAVGICSPASR	2|1/10,C,Carbamidomethyl|	40913616 
HHPTTLAVGICSPASR	3|1/10,C,Carbamidomethyl|	40917610 
HHSCSVGCASNHNCQNK	3|3/3,C,Carbamidomethyl/7,C,Carbamidomethyl/13,C,Carbamidomethyl|	101768722 
HHSCSVGCASNHNCQNK	4|3/3,C,Carbamidomethyl/7,C,Carbamidomethyl/13,C,Carbamidomethyl|	101772635 
HHSGHSPPISSQNVTVLR	2|0|	40933967 
HHSGHSPPISSQNVTVLR	3|0|	40937147 
HHTFYNELR	2|0|	40951105 
HHYEVIPPLTSPGQPGDMNCTTQR	3|1/19,C,Carbamidomethyl|	40959383 
HHYEVIPPLTSPGQPGDMNCTTQR	3|2/17,M,Oxidation/19,C,Carbamidomethyl|	40963937 
HHYEVIPPLTSPGQPGDMNCTTQR	4|1/19,C,Carbamidomethyl|	40968516 
HHYEVIPPLTSPGQPGDMNCTTQR	4|2/17,M,Oxidation/19,C,Carbamidomethyl|	40973388 
HICLDDTDATPYSRNVCWR	3|2/2,C,Carbamidomethyl/16,C,Carbamidomethyl|	108187870 
HICLDDTDATPYSRNVCWR	4|2/2,C,Carbamidomethyl/16,C,Carbamidomethyl|	108193727 
HIENETAVSVDAPISDSNLE	2|0|	114033968 
HIENETAVSVDAPISDSNLE	3|0|	114039644 
HIETVTAAPSYVLAPLNR	2|0|	125427277 
HIETVTAAPSYVLAPLNR	3|0|	125431507 
HIEVNGSK	2|0|	40997327 
HIFQNGSLVIHDVAPEDSGR	3|0|	41006156 
HIGEDMGTILVYSGTAPTYDGVVTPH	3|0|	112861430 
HIGEDMGTILVYSGTAPTYDGVVTPH	3|1/5,M,Oxidation|	112866035 
HIGHANLTFEQLR	3|0|	41020045 
HIGNSLANVSYGSIVTY	2|0|	41030916 
HIGSGVYCR	2|1/7,C,Carbamidomethyl|	96763180 
HIGSGVYCR	3|1/7,C,Carbamidomethyl|	96767971 
HIGSPGGLANSSPWEAPSLSAGAR	3|0|	33039382 
HIHHNLSPPTSLSGVVQSR	3|0|	59676343 
HIHHNLSPPTSLSGVVQSR	4|0|	59681551 
HIHQVTSNDDK	2|0|	16107451 
HIHQVTSNDDK	3|0|	16111651 
HIILSSVNDTLTK	2|0|	117910334 
HIMNQPENWPNNPLNR	3|0|	89308635 
HIMNQPENWPNNPLNR	3|1/2,M,Oxidation|CID	89313358 
HINGQQTSESDYR	2|0|	131015910 
HINGQQTSESDYR	3|0|	131021375 
HINLTTLSVAGGFR	3|0|	41043437 
HIPKTAAGDR	2|0|	432783 
HIPNANCIANST	2|1/6,C,Carbamidomethyl|	45852925 
HIPQNSSLENVDSR	2|0|	41051594 
HIPQNSSLENVDSR	3|0|	41055228 
HISLVNAAPQSISIAEIR	3|0|	49754336 
HISTGNSLECIK	2|1/9,C,Carbamidomethyl|	49554268 
HISTGNSLECIK	3|1/9,C,Carbamidomethyl|	49559056 
HITIDLNR	2|0|	47782036 
HITNHSSENPTA	2|0|	107881242 
HIVGEQAVEPLNFDYLLDDYILAESTSKYHLR	4|0|	24843625 
HIVGEQAVEPLNFDYLLDDYILAESTSKYHLR	5|0|	24849334 
HIVNDKDNETLCTEPK	3|1/11,C,Carbamidomethyl|	53685179 
HIVSLHGLYNR	2|0|	60263175 
HIVSLHGLYNR	3|0|	60268142 
HIVSLHGLYNR	4|0|	60273132 
HIVSNSNVSVTNSAIIK	2|0|	80184999 
HIWSLEISNKPNVSEPEEPK	3|0|	41068666 
HIWSLEISNKPNVSEPEEPK	4|0|	41074036 
HKGNSTLSVPK	2|0|	41089008 
HKLATIAISVPANVEK	3|0|	8907925 
HKNGLDTESR	2|0|	105334835 
HKSNITFNNNDTVSFLEYR	3|0|	41097103 
HKSNITFNNNDTVSFLEYR	4|0|	41101118 
HKWEAAHVAEQLR	3|0|	41114145 
HKWEAAHVAEQLR	4|0|	41120412 
HLAGLGLTEAIDK	2|0|	41138306 
HLAPSATIFQMIYESGNLPSNLVDK	3|0|	18752077 
HLAPSATIFQMIYESGNLPSNLVDK	3|1/10,M,Oxidation|	18756642 
HLAVFPDTITGADSSQLLEVSGSCVNHSVTDEPPK	4|1/23,C,Carbamidomethyl|	41150411 
HLAYNSSLVTFQEPPGVNTTELPSFPK	3|0|	41160296 
HLECQSNTSLLLR	2|1/3,C,Carbamidomethyl|	41174616 
HLEDNLYKR	3|0|	41183151 
HLEINPDHPIVETLR	3|0|	41195730 
HLEINPDHSIIETLR	3|0|	41206611 
HLEMNLGYTMDVHQ	2|0|	128485557 
HLEMNLGYTMDVHQ	2|1/3,M,Oxidation|	128490447 
HLEMNLGYTMDVHQ	2|1/9,M,Oxidation|	128495361 
HLEMNLGYTMDVHQ	2|2/3,M,Oxidation/9,M,Oxidation|	128499817 
HLEMNLGYTMDVHQ	3|0|	128504297 
HLEMNLGYTMDVHQ	3|1/3,M,Oxidation|	128510157 
HLEMNLGYTMDVHQ	3|1/9,M,Oxidation|	128516041 
HLEMNLGYTMDVHQ	3|2/3,M,Oxidation/9,M,Oxidation|	128521925 
HLENGKETLQR	3|0|	41218211 
HLETNFTLK	2|0|	41233624 
HLEVEAGNTLVRNESHK	2|0|	41242001 
HLEVEAGNTLVRNESHK	3|0|	41247543 
HLEVEAGNTLVRNESHK	4|0|	41252551 
HLFPNASSK	2|0|	41274538 
HLFTGDCNYK	2|1/6,C,Carbamidomethyl|	106620898 
HLGSQSGEDGYQTHVTATYLARQHRSNVR	3|0|	3187143 
HLGSQSGEDGYQTHVTATYLARQHRSNVR	4|0|	3191936 
HLGSQSGEDGYQTHVTATYLARQHRSNVR	5|0|	3197581 
HLHEANLLTPSDL	2|0|	65757392 
HLHGGLFLTLNNDR	3|0|	15258163 
HLHPQGHSTCSISTNDR	3|1/9,C,Carbamidomethyl|	96932089 
HLHTLHTDFHLLNGNQAQQGHAADSR	4|0|	77298618 
HLILHPTSNSGLGLVQDR	3|0|	109606105 
HLILTFVNNSR	2|0|	103066375 
HLILTFVNNSR	3|0|	103070709 
HLINIFTPK	2|0|	27928644 
HLIQAECAK	2|1/6,C,Carbamidomethyl|	3085369 
HLLENSTASVSEAER	2|0|	41282743 
HLLENSTASVSEAER	3|0|	41288570 
HLLENSTASVSEAERK	3|0|	41306175 
HLLPAFWTNDWVK	2|0|	29826534 
HLLPAFWTNDWVK	3|0|	29829874 
HLNASNPTEPATIIF	2|0|	41316900 
HLNASNPTEPATIIFTAAR	2|0|	41325224 
HLNASNPTEPATIIFTAAR	3|0|	41329747 
HLNDSGQLGLR	2|0|	41343964 
HLNGSNVQVLHR	3|0|	41354337 
HLNGTITAK	2|0|	41363234 
HLNSSHPR	3|0|	41374163 
HLNSTDDADR	2|0|	41386777 
HLNSTDDADRIPFQEDWMK	3|0|	41394910 
HLNSTDDADRIPFQEDWMK	3|1/17,M,Oxidation|	41402159 
HLNTIVESGDSL	2|0|	13359360 
HLPAASIVSVNTVR	2|0|	43839122 
HLPSVYCSNIINNTTAIGAN	2|1/6,C,Carbamidomethyl|	45926463 
HLQENVEPVK	2|0|	117036355 
HLSHTPGVWMNANFSK	3|0|	79933742 
HLSHTPGVWMNANFSK	3|1/9,M,Oxidation|	79938093 
HLSINTLFN	2|0|	60113804 
HLSLEIEVTLFENDIQDSTITR	3|0|	124171369 
HLSLENALDPTH	2|0|	65750899 
HLSNLNTILSK	2|0|	75479354 
HLSSYNNQK	2|0|	79299833 
HLSSYNNQK	3|0|	79304064 
HLTHVTSLDAQRGR	4|0|	3163540 
HLTIIDNEIGAPPCK	2|1/13,C,Carbamidomethyl|	43943512 
HLTIIDNEIGAPPCK	3|1/13,C,Carbamidomethyl|	43948971 
HLTLPQALPQYAGSGNLTLALEAK	3|0|	41424026 
HLTMPSNTYR	2|0|	112999957 
HLTMPSNTYR	2|1/3,M,Oxidation|	113003966 
HLTNDTTTPESTMTSGQAR	2|0|	41433787 
HLTNDTTTPESTMTSGQAR	2|1/12,M,Oxidation|	41436212 
HLTNDTTTPESTMTSGQAR	3|0|	41438662 
HLTNDTTTPESTMTSGQAR	3|1/12,M,Oxidation|	41443319 
HLTNSESCTSK	2|1/7,C,Carbamidomethyl|CID	94806144 
HLVHMTVVSGSNVTLNISESLPENYK	3|0|	41460989 
HLVHMTVVSGSNVTLNISESLPENYK	3|1/4,M,Oxidation|	41465035 
HLVHMTVVSGSNVTLNISESLPENYK	4|0|	41469105 
HLVHMTVVSGSNVTLNISESLPENYK	4|1/4,M,Oxidation|	41473109 
HLVLLDTAQAAAAGHR	3|0|	41493405 
HLVNISVYAFNK	2|0|	41506431 
HLVYESDK	2|0|	41512927 
HLVYESDQNK	2|0|	41521867 
HLVYESDQNKDGK	3|0|	41533699 
HLYNDNVR	2|0|	76340063 
HLYPGEVCPGMDIR	2|1/7,C,Carbamidomethyl|	41548467 
HLYPGEVCPGMDIR	2|2/7,C,Carbamidomethyl/10,M,Oxidation|	41553887 
HLYQCSCKCGQEESPIIPECNGFTEEGACGECR	4|6/4,C,Carbamidomethyl/6,C,Carbamidomethyl/8,C,Carbamidomethyl/19,C,Carbamidomethyl/28,C,Carbamidomethyl/31,C,Carbamidomethyl|	65122252 
HLYTTTGGETDFTNVTSLR	2|0|	41568659 
HLYTTTGGETDFTNVTSLR	3|0|	41572309 
HLYTTTLSHETNK	2|0|	66689366 
HLYTTTLSHETNK	3|0|	66693819 
HLYTTTLSHETNK	4|0|	66699188 
HMLALAPNSTAR	2|0|	41584217 
HMLALAPNSTAR	2|1/1,M,Oxidation|	41589379 
HMLALAPNSTAR	3|0|	41594565 
HMLALAPNSTAR	3|1/1,M,Oxidation|	41599030 
HMNETSHTQGSLR	2|0|	41622961 
HMNETSHTQGSLR	2|1/1,M,Oxidation|	41628913 
HMNETSHTQGSLR	3|0|	41634889 
HMNETSHTQGSLR	3|1/1,M,Oxidation|	41638990 
HMNQQSVEDLMLLSNQEDIR	3|0|	77813272 
HMNQQSVEDLMLLSNQEDIR	3|1/1,M,Oxidation|	77818100 
HMNQQSVEDLMLLSNQEDIR	3|1/10,M,Oxidation|	77822952 
HMNQQSVEDLMLLSNQEDIR	3|2/1,M,Oxidation/10,M,Oxidation|	77827805 
HMQNINLATK	2|0|CID	77843841 
HMQNINLATK	2|1/1,M,Oxidation|	77848023 
HNASVDMCELK	2|1/7,C,Carbamidomethyl|	41667799 
HNASVDMCELK	2|2/6,M,Oxidation/7,C,Carbamidomethyl|	41671386 
HNATCTVR	2|1/4,C,Carbamidomethyl|	41682265 
HNDSKNIFHAAR	2|0|	41690572 
HNFLYDR	2|0|	56627570 
HNFSEQSR	2|0|	41698805 
HNFTASLLTLR	2|0|	41707262 
HNFTASLLTLR	3|0|	41711248 
HNFTLCYIK	2|1/5,C,Carbamidomethyl|	41726532 
HNGLNIEQYIYTR	2|0|	129083073 
HNGLNIEQYIYTR	3|0|	129087936 
HNGSDAFECR	2|1/8,C,Carbamidomethyl|	19547388 
HNGSDAFECR	3|1/8,C,Carbamidomethyl|	19553768 
HNGTELFEYTK	2|0|	74301489 
HNIILWTETNLTANVIEPK	2|0|	24518801 
HNIILWTETNLTANVIEPK	3|0|	24524165 
HNIIPIFAVTNY	2|0|	41740257 
HNIIPIFAVTNYSY	2|0|	41748228 
HNIIPIFAVTNYSYSYYEK	2|0|	41754631 
HNIIPIFAVTNYSYSYYEK	3|0|	41756281 
HNIITDLK	2|0|	47774219 
HNINIGNVSSFTFHLPSYPIFDVSFR	4|0|	26687937 
HNISNWILNTVTTNDR	2|0|	108421292 
HNISNWILNTVTTNDR	3|0|	108426379 
HNLCTGSVGK	2|1/3,C,Carbamidomethyl|	109276954 
HNLFATGKVK	2|0|	67353319 
HNLFATGKVK	3|0|	67360047 
HNLNEAASTK	2|0|	62746818 
HNLNSLIK	2|0|	41765711 
HNLNSLIKR	2|0|	41778654 
HNLNSLIKR	3|0|	41783123 
HNLSTSGVNC	2|1/9,C,Carbamidomethyl|	99891886 
HNLTITQGK	2|0|	41802277 
HNLTWEESK	2|0|	41813566 
HNLVALGGLAAIQNVPATR	3|0|	4723012 
HNMDNTSTVLR	2|0|	41824813 
HNMDNTSTVLR	2|1/2,M,Oxidation|	41829029 
HNNDTFHFLK	3|0|	41841795 
HNNDTQHIW	2|0|	41850708 
HNNDTQHIWE	2|0|	41858899 
HNNDTQHIWES	2|0|	41867080 
HNNDTQHIWESD	2|0|	41875561 
HNNDTQHIWESDSN	2|0|	41883988 
HNNDTQHIWESDSNEFSVIADPR	3|0|	41892325 
HNNDTQHIWESDSNEFSVIADPR	4|0|	41897067 
HNNGLLLLDSLTPK	2|0|	60642147 
HNNGLLLLDSLTPK	3|0|	60646446 
HNNITSISTGSF	2|0|	41909077 
HNNITSISTGSFSTTPN	2|0|	41922260 
HNNITSISTGSFSTTPNL	2|0|	41928645 
HNNITSISTGSFSTTPNLK	2|0|	41934406 
HNNITSISTGSFSTTPNLK	3|0|	41939565 
HNNNISVVGSSDFCPPGHNTK	3|1/13,C,Carbamidomethyl|CID	41955426 
HNPGFYYFGDTTLLPIPAPK	2|0|	107235890 
HNPGFYYFGDTTLLPIPAPK	3|0|	107242908 
HNPTFGVFTKK	3|0|	54787076 
HNQLAFLLEDTQTK	2|0|	13785529 
HNQLAFLLEDTQTK	3|0|	13789766 
HNQSEYEDSAGECCSCPK	2|3/12,C,Carbamidomethyl/13,C,Carbamidomethyl/15,C,Carbamidomethyl|	41964907 
HNQSEYEDSAGECCSCPK	3|3/12,C,Carbamidomethyl/13,C,Carbamidomethyl/15,C,Carbamidomethyl|	41969443 
HNQTWVFYR	2|0|	29986022 
HNQTWVFYR	3|0|	29991220 
HNSGLYSQEDASVALCR	3|1/15,C,Carbamidomethyl|CID	65053786 
HNSLGGCLTKIYMGIESQEK	3|1/6,C,Carbamidomethyl|	105912936 
HNSLGGCLTKIYMGIESQEK	3|2/6,C,Carbamidomethyl/12,M,Oxidation|	105917591 
HNSLGGCLTKIYMGIESQEK	4|1/6,C,Carbamidomethyl|	105922271 
HNSLGGCLTKIYMGIESQEK	4|2/6,C,Carbamidomethyl/12,M,Oxidation|	105927094 
HNSLHSPRNPR	3|0|	41380451 
HNSPTQYIICCNK	2|2/9,C,Carbamidomethyl/10,C,Carbamidomethyl|	129542292 
HNSPTQYIICCNK	3|2/9,C,Carbamidomethyl/10,C,Carbamidomethyl|	129546556 
HNSSCESFLTCQR	2|2/4,C,Carbamidomethyl/10,C,Carbamidomethyl|	88486823 
HNSSSLGNLSVSIVPPSK	3|0|	41982339 
HNSSTDGQEPLPLEVAPQSDVKR	2|0|	24888079 
HNSSTDGQEPLPLEVAPQSDVKR	3|0|	24894048 
HNSSTDGQEPLPLEVAPQSDVKR	4|0|	24898757 
HNSTGCLR	2|1/5,C,Carbamidomethyl|	41990763 
HNSTGLILEPVELPSGTSLPTPGVLR	3|0|	61674311 
HNSTIDVGGQK	2|0|	42002724 
HNTCFSEKEGFR	2|1/3,C,Carbamidomethyl|	54420855 
HNTCFSEKEGFR	3|1/3,C,Carbamidomethyl|	54427094 
HNTLVKPVLTNELR	2|0|	59730055 
HNTLVKPVLTNELR	3|0|	59734799 
HNTSVVVTHK	2|0|	81372475 
HNTSVVVTHK	3|0|	81376514 
HNTTQLEHVEFNVIFR	3|0|	116593332 
HNTTQLEHVEFNVIFR	4|0|	116598259 
HNVHVMNISTGK	3|0|	42013585 
HNVHVMNISTGK	3|1/5,M,Oxidation|	42019328 
HNVSASTGYTCSQNVQR	2|1/10,C,Carbamidomethyl|	121380699 
HNVSASTGYTCSQNVQR	3|1/10,C,Carbamidomethyl|	121382838 
HNVTASDSGK	2|0|	42036701 
HNVYVVLTSL	2|0|	119930679 
HNYELGGPMTLQR	2|0|	42042764 
HNYELGGPMTLQR	2|1/8,M,Oxidation|	42048886 
HNYELGGPMTLQR	3|0|	42055933 
HNYELGGPMTLQR	3|1/8,M,Oxidation|	42064070 
HNYELGGPMTLQRR	3|0|	42096282 
HNYELGGPMTLQRR	3|1/8,M,Oxidation|	42102575 
HNYFQDTILTESLGMGTPNGR	3|0|	109401383 
HNYFQDTILTESLGMGTPNGR	3|1/14,M,Oxidation|	109406001 
HNYGAVESFTVQR	2|0|	42119306 
HNYGAVESFTVQR	3|0|	42125117 
HNYGAVESFTVQRR	2|0|	42142297 
HNYGAVESFTVQRR	3|0|	42148687 
HNYGVGESFTVQR	2|0|	42164649 
HNYGVGESFTVQR	3|0|	42171138 
HNYGVGESFTVQRR	2|0|	42191420 
HNYGVGESFTVQRR	3|0|	42198921 
HNYGVGESFTVQRRVEPK	4|0|	42217267 
HNYGVVESFTVQR	2|0|	42230286 
HNYGVVESFTVQR	3|0|	42236024 
HNYGVVESFTVQRR	3|0|	42254009 
HNYHEIHLT	2|0|	59851619 
HNYQLELR	2|0|	42270036 
HNYTDCTSEGR	2|1/5,C,Carbamidomethyl|	42278727 
HNYTNNLGDVTELLCPDSEAPL	2|1/14,C,Carbamidomethyl|	57063695 
HNYTNNLGDVTELLCPDSEAPL	3|1/14,C,Carbamidomethyl|	57070929 
HPAKIDCFLTYLNTPK	3|1/6,C,Carbamidomethyl|	131263966 
HPAKIDCFLTYLNTPK	4|1/6,C,Carbamidomethyl|	131268860 
HPASSPEVEEYFVK	3|0|	121751086 
HPATTSNGVQQQAVPDYNAEQR	3|0|	16421497 
HPCNITEED	2|1/2,C,Carbamidomethyl|	42283504 
HPCNITEEDYQP	2|1/2,C,Carbamidomethyl|	42291653 
HPCNITEEDYQPL	2|1/2,C,Carbamidomethyl|	42299958 
HPCNITEEDYQPLM	2|1/2,C,Carbamidomethyl|	42306901 
HPCNITEEDYQPLM	2|2/2,C,Carbamidomethyl/13,M,Oxidation|	42310243 
HPCNITEEDYQPLMK	2|1/2,C,Carbamidomethyl|	42321201 
HPCNITEEDYQPLMK	2|2/2,C,Carbamidomethyl/13,M,Oxidation|	42326848 
HPCNITEEDYQPLMK	3|1/2,C,Carbamidomethyl|	42332346 
HPCNITEEDYQPLMK	3|2/2,C,Carbamidomethyl/13,M,Oxidation|	42338027 
HPDAVAWANLTN	2|0|	42365923 
HPDAVAWANLTNAIR	3|0|	42376040 
HPEDVQSSNGSVY	2|0|	42385859 
HPEDVQSSNGSVYTWR	3|0|	42394392 
HPFTGDNCTIK	2|1/7,C,Carbamidomethyl|	42405287 
HPGNFSSLSCDYFAVNQS	2|1/9,C,Carbamidomethyl|	42413946 
HPGNFSSLSCDYFAVNQSR	2|1/9,C,Carbamidomethyl|	42422532 
HPGNFSSLSCDYFAVNQSR	3|1/9,C,Carbamidomethyl|	42425760 
HPHSLTGNNVTAR	2|0|	35925427 
HPHSLTGNNVTAR	3|0|	35929302 
HPLPQYSEQGVVPNPSPLVMR	3|0|CID	88659002 
HPLPQYSEQGVVPNPSPLVMR	3|1/19,M,Oxidation|CID	88663779 
HPLYGDSTTNNCR	2|1/11,C,Carbamidomethyl|	79142749 
HPLYGDSTTNNCR	3|1/11,C,Carbamidomethyl|	79147115 
HPNSLLQR	2|0|	63768612 
HPSCVNVSK	2|1/3,C,Carbamidomethyl|	42437122 
HPSCWNLVNGTVVPLGEMR	3|1/3,C,Carbamidomethyl|	42444397 
HPSCWNLVNGTVVPLGEMR	3|2/3,C,Carbamidomethyl/17,M,Oxidation|	42448133 
HPSFNPDYGTLSVATDY	2|0|	110956978 
HPSYEGCFSGQNLVLPSAHCEETMDDK	3|2/6,C,Carbamidomethyl/19,C,Carbamidomethyl|	16510416 
HPSYEGCFSGQNLVLPSAHCEETMDDK	3|3/6,C,Carbamidomethyl/19,C,Carbamidomethyl/23,M,Oxidation|	16514369 
HPSYEGCFSGQNLVLPSAHCEETMDDK	4|2/6,C,Carbamidomethyl/19,C,Carbamidomethyl|	16518347 
HPSYEGCFSGQNLVLPSAHCEETMDDK	4|3/6,C,Carbamidomethyl/19,C,Carbamidomethyl/23,M,Oxidation|	16523864 
HPVEAPLLETLAPNEPK	3|0|CID	6594306 
HPVNECAPYQR	2|1/5,C,Carbamidomethyl|	42459461 
HQAQIDHYLGLANK	3|0|	42468164 
HQCEYHLTGVPLPLTKR	4|1/2,C,Carbamidomethyl|	131957670 
HQDSIITSLNFGTMDR	2|0|	44263585 
HQDSIITSLNFGTMDR	2|1/13,M,Oxidation|	44268911 
HQDSIITSLNFGTMDR	3|0|	44273388 
HQDSIITSLNFGTMDR	3|1/13,M,Oxidation|	44278114 
HQFDLVETCPQAATNR	2|1/8,C,Carbamidomethyl|	80803775 
HQFDLVETCPQAATNR	3|1/8,C,Carbamidomethyl|	80808565 
HQFEDVLQTLAGGIIGR	3|0|	45454146 
HQFNTEMGECGCGHRLR	3|2/9,C,Carbamidomethyl/11,C,Carbamidomethyl|	90171449 
HQFNTEMGECGCGHRLR	3|3/6,M,Oxidation/9,C,Carbamidomethyl/11,C,Carbamidomethyl|	90176354 
HQFNTEMGECGCGHRLR	4|2/9,C,Carbamidomethyl/11,C,Carbamidomethyl|	90181283 
HQFNTEMGECGCGHRLR	4|3/6,M,Oxidation/9,C,Carbamidomethyl/11,C,Carbamidomethyl|	90184277 
HQGLSVTLVKDTPEVVKMGASYDAGQCK	3|1/26,C,Carbamidomethyl|	32279670 
HQGLSVTLVKDTPEVVKMGASYDAGQCK	3|2/17,M,Oxidation/26,C,Carbamidomethyl|	32284535 
HQGLSVTLVKDTPEVVKMGASYDAGQCK	4|1/26,C,Carbamidomethyl|	32289930 
HQGLSVTLVKDTPEVVKMGASYDAGQCK	4|2/17,M,Oxidation/26,C,Carbamidomethyl|	32296440 
HQGLSVTLVKDTPEVVKMGASYDAGQCK	5|1/26,C,Carbamidomethyl|	32304797 
HQGLSVTLVKDTPEVVKMGASYDAGQCK	5|2/17,M,Oxidation/26,C,Carbamidomethyl|	32312311 
HQGVINKAVVVVVTYNQK	3|0|	125661994 
HQGVMVGMGQK	2|0|	42480342 
HQGVMVGMGQK	2|1/4,M,Oxidation|	42485373 
HQGVMVGMGQK	2|1/7,M,Oxidation|	42489983 
HQGVMVGMGQK	2|2/4,M,Oxidation/7,M,Oxidation|	42494487 
HQGVMVGMGQK	3|0|	42498913 
HQGVMVGMGQK	3|1/4,M,Oxidation|	42506475 
HQGVMVGMGQK	3|1/7,M,Oxidation|	42513566 
HQGVMVGMGQK	3|2/4,M,Oxidation/7,M,Oxidation|	42520657 
HQGVMVGMGQKDSYVGDEAQSKR	4|0|	42571462 
HQGVMVGMGQKDSYVGDEAQSKR	4|1/4,M,Oxidation|	42578689 
HQGVMVGMGQKDSYVGDEAQSKR	4|1/7,M,Oxidation|	42583544 
HQGVMVGMGQKDSYVGDEAQSKR	4|2/4,M,Oxidation/7,M,Oxidation|CID	42588399 
HQGYSDATQNGSYSGMYLCEV	3|1/18,C,Carbamidomethyl|	39398002 
HQGYSDATQNGSYSGMYLCEV	3|2/15,M,Oxidation/18,C,Carbamidomethyl|	39402890 
HQILGNPPR	2|0|	75855410 
HQLFTRMVR	3|0|	91623952 
HQLFTRMVR	3|1/6,M,Oxidation|	91628465 
HQLVDAESNT	2|0|CID	57977755 
HQNVEQFTK	2|0|	75567804 
HQNVQLPR	2|0|CID	42619020 
HQQPDATGNPDLASHVLR	3|0|	60562313 
HQSDSNLENSQKAVQVMGHK	4|0|CID	81247167 
HQSDSNLENSQKAVQVMGHK	4|1/16,M,Oxidation|CID	81252023 
HQSTELEPAQWSNVDCGQVLSLPYPTK	2|1/15,C,Carbamidomethyl|	67014182 
HQSTELEPAQWSNVDCGQVLSLPYPTK	3|1/15,C,Carbamidomethyl|	67020039 
HQTGNIYQAER	2|0|	3046939 
HQTGNIYQAER	3|0|	3050513 
HQTNLSISSR	2|0|	65001207 
HQTNVCAFR	2|1/5,C,Carbamidomethyl|	74709941 
HQTVPQNTGGK	2|0|	42627596 
HQVSINNTAVMQR	2|0|	42642032 
HQVSINNTAVMQR	2|1/10,M,Oxidation|	42644153 
HQVSINNTAVMQR	3|0|	42646299 
HQVSINNTAVMQR	3|1/10,M,Oxidation|	42650614 
HQYGSGSIDIETQNYM	2|0|	39736893 
HQYGSGSIDIETQNYM	2|1/15,M,Oxidation|	39740847 
HRDCAECGAFR	3|2/3,C,Carbamidomethyl/6,C,Carbamidomethyl|	42668016 
HRPCTCTHCIGQR	4|3/3,C,Carbamidomethyl/5,C,Carbamidomethyl/8,C,Carbamidomethyl|	42681576 
HRPELIEYDK	3|0|	42693415 
HRPILQAGLPANK	3|0|	42701580 
HRPTAGAFNHSDLDAELR	2|0|	42715243 
HRPTAGAFNHSDLDAELR	3|0|	42720385 
HRPTAGAFNHSDLDAELR	4|0|	42725881 
HRPTAGAFNHSDLDAELRR	3|0|	42748052 
HRPTAGAFNHSDLDAELRR	4|0|	42754349 
HRTFDGLGSINQITDMSR	3|0|	36492609 
HRTFDGLGSINQITDMSR	3|1/15,M,Oxidation|	36498855 
HRYTAEAQYSLSQNLIGR	3|0|	43693593 
HSAAVSDDQSLVQLEIGLSNAEAADK	3|0|	123488861 
HSADICAVPAESH	2|1/5,C,Carbamidomethyl|	42775206 
HSADICAVPAESHIY	2|1/5,C,Carbamidomethyl|	42786145 
HSADICAVPAESHIYR	2|1/5,C,Carbamidomethyl|	42795321 
HSADICAVPAESHIYR	3|1/5,C,Carbamidomethyl|	42800148 
HSADICAVPAESHIYR	4|1/5,C,Carbamidomethyl|	42806410 
HSANLVHLLPTDEYLK	2|0|	65804680 
HSANLVHLLPTDEYLK	3|0|	65810107 
HSANLVHLLPTDEYLK	4|0|	65816777 
HSCCLYDLK	2|2/2,C,Carbamidomethyl/3,C,Carbamidomethyl|	15071855 
HSDASFVSISSANVR	2|0|	92778807 
HSDDFNEHLQFSDLR	2|0|	95051722 
HSDDFNEHLQFSDLR	3|0|	95055789 
HSDDFNEHLQFSDLR	4|0|	95061704 
HSEHALNTGYIHTEFK	3|0|	62621304 
HSEHALNTGYIHTEFK	4|0|	62626179 
HSELNNTSSLR	2|0|	98342754 
HSESATPPLPGPGLSASFNTAAWPPPAEEK	3|0|	1378630 
HSEYNIR	2|0|	45712105 
HSFGGGTGSGFTSLLMER	3|0|	42829442 
HSFGGGTGSGFTSLLMER	3|1/15,M,Oxidation|	42834140 
HSGFEDELSEVLENQSSQAELK	3|0|	42849862 
HSGHSPPISSQNVTVLR	2|0|	42857919 
HSGHSPPISSQNVTVLR	3|0|	42862467 
HSGHSPPISSQNVTVLR	4|0|	42867834 
HSGKPDNQTCHSLCR	3|2/9,C,Carbamidomethyl/13,C,Carbamidomethyl|	42889970 
HSGKPDNQTCHSLCR	4|2/9,C,Carbamidomethyl/13,C,Carbamidomethyl|	42894578 
HSGLNNGTVLLK	2|0|	61384600 
HSGSVSQTTNVENK	2|0|	124185998 
HSGSVSQTTNVENK	3|0|	124191987 
HSGVSTDPQPLK	2|0|	42908760 
HSGVSTDPQPLKEQPALNDSR	3|0|	42917498 
HSGVSTDPQPLKEQPALNDSR	4|0|	42922042 
HSHYVLSGTISNK	2|0|	81895137 
HSISSFDYLLGGHPFLGAAFR	3|0|	98204996 
HSITTLNHPLNLTK	3|0|	42934738 
HSLEQKPTDAPPK	3|0|	42943823 
HSLNLQLR	2|0|	61394316 
HSLTALDVQPDLNTIQVTR	3|0|	119536497 
HSLVNVNPALGDASDMLLK	3|0|	5581861 
HSLVNVNPALGDASDMLLK	3|1/15,M,Oxidation|	5586601 
HSLWYNFTIIHLPR	3|0|	42955510 
HSMSNGGNVTNNVTDAYYLLIFQDCH	3|1/24,C,Carbamidomethyl|	124003982 
HSMSNGGNVTNNVTDAYYLLIFQDCH	3|2/2,M,Oxidation/24,C,Carbamidomethyl|	124009764 
HSNAVLVLR	2|0|CID	61773795 
HSNLAETFLANK	2|0|	58361910 
HSNLVVTLSYEFK	2|0|	74692188
[truncated: 775,906 more chars]
