# Supplementary material for: A Mass Spectrometric-Derived Cell Surface Protein Atlas
Source: PLoS One. 2015 Apr 20;10(4):e0121314. doi: 10.1371/journal.pone.0121314 (PMC4404347; doi:10.1371/journal.pone.0121314)
Supplement: S4 File — ZIP file, containing a README.txt file and two subfolders with the respective spectral libraries. A. The .pepidx, .spidx and .splib file of the human spectral library for proteins within the CSPA. The sequence motif N-X-S/T has been modified to D-X-S/T, which corresponds to a deamidated asparagine (N). Methionines are variable modified by oxidation and a decoy spectral library is appended. B. The .pepidx, .spidx and .splib file of the human spectral library for proteins within the CSPA. Asparagines and methionines can be searched with variable modifications of deamidation and oxidation, respectively and a decoy spectral library is appended. (ZIP) [file pone.0121314.s005.zip › S4_file/B/CSPAhuman_filtered_M_unmod_pD.spidx]

10
11
12
13
14
15
16
17
18
19
20
21
22
23
24
25
26
27
28
29
30
31
32
33
34
35
36
37
38
39
40
41
42
43
44
45
46
47
48
49
50
51
52
53
54
55
56
57
58
59
60
61
62
63
64
65
66
67
68
69
70
71
72
73
74
75
76
77
78
79
80
81
82
83
84
85
86
87
88
89
90
91
92
93
94
95
96
97
98
99
100
101
102
103
104
105
106
107
108
109
110
111
112
113
114
115
116
117
118
119
120
121
122
123
124
125
126
127
128
129
130
131
132
133
134
135
136
137
138
139
140
141
142
143
144
145
146
147
148
149
150
151
152
153
154
155
156
157
158
159
160
161
162
163
164
165
166
167
168
169
170
171
172
173
174
175
176
177
178
179
180
181
182
183
184
185
186
187
188
189
190
191
192
193
194
195
196
197
198
199
200
201
202
203
204
205
206
207
208
209
210
211
212
213
214
215
216
217
218
219
220
221
222
223
224
225
226
227
228
229
230
231
232
233
234
235
236
237
238
239
240
241
242
243
244
245
246
247
248
249
250
251
252
253
254
255
256
257
258
259
260
261
262
263
264
265
266
267
268
269
270
271
272
273
274
275
276
277
278
279
280
281
282
283
284
285
286
287
288
289
290
291
292
293
294
295	2545024 2562684
296
297
298
299
300	2549418 2567112
301
302
303
304
305
306
307
308	35271497 35290652 46102514 46114416
309
310
311
312	35438231 35449725
313
314	101289728 101296345
315
316	41374163 41380451 121534864 121539488
317
318	66654573 66668109
319	92788414 92801428
320
321	111638230 111652138
322	2438939 2453074 6800171 6809729 98121646 98130003
323
324
325
326
327	60258748 60273132
328	59859643 59867962 90332608 90352834
329	67319394 67332656
330
331
332
333
334
335
336
337	123511402 123525806
338	70556775 70567508
339	55451539 55460565 61922531 61946633 89687158 89700012
340
341	100937909 100951530
342	70561429 70572197 105526558 105536007 105617744 105628755
343	10210049 10214842
344
345	61929427 61953564
346	13994603 13999758 51259044 51264210 65841184 65852666 101679355 101695583
347	105531550 105540678
348
349	94371222 94380627
350	96757824 96767971
351	52709372 52722369 110466308 110476871
352	116794310 116804029
353
354	124145200 124158901
355
356	103720124 103725168 129556137 129567551
357	31613330 31625373
358	17059200 17070097 75311048 75321245 115138600 115145621
359	5900137 5909781 49060288 49070358
360	45741289 45745921 118820310 118830708
361	52326600 52335651 119304330 119315223
362	40895777 40908011 115714348 115719290
363	1386453 1395183
364	5905384 5914405 25955931 25969935 63772775 63780132 79295552 79304064
365	41783123 41795002 60433447 60437584 121360430 121367151
366
367	43278911 43285749 76320385 76327423 131915916 131929142 131966261 131972692
368	108110039 108129256 131030548 131041173
369	26380658 26384365 107700474 107728074 108552907 108557234
370	5765208 5775148 54002452 54007677 68189940 68196084 90187295 90194294 90303809 90311737
371	53607075 53631629 89430065 89441776 124664413 124678209
372	43604423 43616458 67346849 67360047 72426364 72457990 91306772 91313677 107708661 107734541
373	109244712 109262470
374	14425342 14437648 29598049 29602310 81368084 81376514 90646695 90657753
375
376	45812376 45823926 53614145 53638734 72433342 72465003 124671299 124685131
377	105594661 105606933
378	109249765 109267559
379	1840956 1846238 48007958 48014756 52547715 52557235 62938930 62942182 112206778 112221238 115130018 115134291
380	38231191 38240183 78245739 78259234 100654454 100666408 110685332 110695350 131574600 131579608
381	58909836 58919281 63267510 63271602
382	7719937 7727450 28263527 28267666 54609339 54619639
383	35553231 35558345 54745779 54750720 127726300 127736451
384
385	21022818 21028066 53437297 53442856 91501681 91509369
386	66684828 66699188 82284284 82289745 84271524 84291685 87877795 87887053
387	4436366 4441289 32857294 32868968 61010436 61023502 89623082 89632701 115210598 115214848
388	32945450 32950864 54948308 54960216
389	27870168 27875199 55604743 55611691 57354533 57365589 83253434 83257539 83705990 83711120 122067178 122079901
390	11523488 11537145 71280100 71289776 85950149 85964980
391	42498913 42544805 126828143 126838639
392	84275984 84296180 89628236 89637362 91297149 91302165 104078317 104089468
393	45459295 45465704
394	10761045 10765424 19401872 19416734 41120412 41132942 45414982 45425989 78272383 78279080 86642108 86667198 86806874 86811896 122259243 122270100
395	11462808 11472831 90242073 90252110 104740837 104744537 119044813 119047887
396	41183151 41189651 42506475 42513566 42552208 42559366 53747581 53760535 60124774 60133742 63519120 63530862 75247965 75259624 83692661 83699308 91614576 91623952 127212176 127219096
397	1832572 1836747 39940982 39947863 117897028 117902379 126946326 126957908 127954213 127958564
398	3155241 3163540 19409291 19424188 19540379 19553768 32893595 32897725 51268880 51276189 51331050 51342579 55049181 55057052 71283929 71293640 82883019 82892753 86648847 86673972 116563976 116568557 126164218 126169542
399	37179876 37185979 51656521 51660985 67664392 67675168 90087091 90092603
400	14372528 14385505 45276994 45289965 78503837 78510422 91273325 91279143
401	42520657 42566524 52971624 52979556 65969251 65970950 75399451 75409343 91619644 91628465 99537382 99542614 99578231 99583636 104344021 104356890 105827736 105838362
402	52561944 52567159 64140279 64145137 80053874 80059060 83560011 83573251 90289995 90297537
403	26314511 26318903 65897167 65905201 117843673 117847296
404	6679366 6685945 8926489 8929821 113706271 113711673
405	29574359 29584403 82519224 82536933 125311369 125319082
406	345815 351001 33597091 33604881 52601075 52607071 84056679 84060259 90265473 90282091 129021081 129026653
407	30743747 30748068 59245088 59249161 67075674 67079865 84000147 84004976
408	15287507 15299654 29101636 29105948 84238297 84247539
409	48166963 48170475 75929190 75934897 78667911 78678878 79841290 79845468 90323804 90345349 102887452 102891837 129291554 129301001
410	4983815 4987142 10379545 10385254 37532839 37542855 107582929 107588131 117527843 117533250
411	6504375 6507286 25627242 25631280 35265726 35284846 36226717 36230626 86956795 86960314 110297360 110315624
412	99877695 99882684 107598622 107605393
413	53829877 53840032 106529213 106536741 117968445 117979679
414	28888772 28896041 79557688 79563229 128981791 128990996 132365014 132370050
415	27855202 27864574 61361131 61365559 73426119 73428411 82385041 82395904 90942422 90947847 100840230 100847801 118279851 118295575
416	47573174 47576966 84304785 84313069 97312370 97317300 100767292 100777565
417	6644474 6648945 26497745 26502885 29981072 29991220 46591243 46598524 69054386 69062834 76734193 76748480 110303326 110321626 110823564 110829926
418	17822783 17831215 35371637 35375266 36121037 36125197 53835520 53844828 61522323 61527629 66638648 66645152 75573578 75577672 83460737 83464898 86348155 86359074 98621834 98625930 117947420 117954973
419	1296056 1308443 28933703 28937816 61035414 61045303 89283146 89291819 128986595 128995578
420	6755192 6760772 28326728 28331844 38293688 38298188 55695454 55709721 59472014 59482692 107054103 107059447 110863335 110873065 118284046 118299806 129110401 129133675 131935280 131942163
421	42681576 42687994 70613180 70631789 90933797 90938159 120871279 120877145
422	3279054 3283427 5780754 5787570 40117882 40123823 90473229 90479637 90837500 90843319 98214130 98225204 114123821 114127218 115152410 115159318 117515432 117524524 121928253 121933397
423	654786 663884 5494498 5500642 11083818 11102590 34121557 34132663 53569568 53583224 63805111 63811677 71208672 71226622 100068808 100073292
424	25377708 25381258 41711248 41720883 41841795 41846234 52836000 52847234 56224396 56233994 82206628 82210710 99264260 99268435 106334678 106337783 110890392 110894002
425	26059594 26069068 27880265 27885299 28662609 28682938 35974690 35978174 40695234 40704511 54782967 54787076 69058598 69067089 107413354 107421313 129800370 129814353
426	17827097 17835390 33550999 33563730 69460537 69483033 70618159 70636379 78696066 78698075 80986410 80993056 96398298 96404730
427	2164831 2169654 41594565 41613937 89804461 89809943
428	1329557 1338904 30267766 30274761 71213243 71231228 75441948 75447216 129823575 129833507
429	14328117 14339159 31031107 31037929 31329338 31340655 32908393 32919902 63738261 63747829 75062337 75068281 83890673 83897124 84990465 84995446 88353231 88358274 88496105 88505812 90820079 90830849
430	502221 506801 15330236 15335728 45310932 45315007 69467675 69490206
431	14187456 14192695 14998656 15017140 16101312 16111651 53576489 53590027 71356336 71364842 111168026 111184336
432	3305076 3308589 11060678 11066228 32609443 32624774 43578401 43587071 46890364 46901467 111407605 111418206 126808423 126818148
433	9047835 9061940 41599030 41618437 42693415 42697731 52367669 52370396 53987365 53995286 62389833 62401679 63698335 63701337 107211529 107216016 111613744 111618193
434	2800924 2812897 11388081 11400278 35851063 35854604 43146813 43155653 45613230 45618089 56955155 56960299 63743444 63752385 74542444 74546540 93731296 93737308 104637427 104649509 112416158 112426977
435	8265915 8268659 10862275 10876812 12256539 12268016 25451214 25457323 26205581 26209657 43591575 43595652 54771664 54777298 55815812 55819752 63931826 63937996 103523619 103532333 105806125 105810661 111480434 111484654
436	3606048 3618562 26189791 26193876 50917466 50920995 54801769 54813316 60253793 60268142 62667168 62671201 64449777 64457249 76308269 76314512 83433822 83437651 96305717 96309764 102752939 102762864 111331818 111340500 127821967 127827068
437	4487538 4492025 4807539 4818369 15003397 15021916 16982004 16988209 17032176 17036646 69828517 69835717 98782955 98787631 107507551 107513575 108139749 108150437 109765197 109774150 130332241 130343649
438	15332970 15338497 20902595 20915285 21139359 21148943 37357640 37361087 37920957 37926692 66846295 66855964 103061751 103070709 106491384 106495985
439	3041809 3050513 9094240 9100985 43151208 43160099 52655128 52661589 53359381 53368628 53765916 53770485 59607196 59613090 71360577 71369118 73034130 73044415 82829528 82833699 91264540 91268915 113766567 113770312 114446136 114450271 115079874 115085263
440	10271805 10276481 36026455 36031277 45789957 45801453 55025877 55034217 57214233 57223847 100214552 100221245 117683761 117688091 121064075 121074142
441	781777 795285 2755313 2759720 20988543 21010033 29122689 29135882 35239847 35243977 39962010 39965018 40503933 40518322 43388915 43393251 43623834 43628601 50467453 50470943 80025103 80029012 85894748 85899220
442	2536753 2554561 16133748 16144738 25918815 25928749 40997327 41001724 41218211 41226271 51101300 51111481 54436896 54447307 55005806 55012541 66463526 66471145 80883865 80889193 91246289 91257990 128930911 128944621
443	34635829 34640968 74550671 74555856 120945375 120949571
444	9388890 9394306 25779574 25786340 47094867 47101519 52438827 52443359 57609962 57613388 73065472 73069554 91550778 91556139 93447692 93452295 121406810 121410230 130517146 130523852
445	20363558 20374132 53102709 53112196 69832105 69839340 81298274 81302439 83319407 83324634 83747105 83759269 85767065 85772833 109769750 109778582 128253647 128295883
446	2510841 2516814 15425282 15429431 20995277 21016802 29672379 29677459 42013585 42025121 45604624 45609011 48077249 48082730 53412144 53422145 62728141 62732411 91674329 91679765 130037430 130042753
447	8217427 8222952 38010684 38015027 61873617 61883737 91592240 91607232 97385292 97398192 100922818 100926941 128937741 128951487
448	13091855 13111343 21349560 21359173 25924263 25933527 35378759 35383267 43809045 43815501 67574745 67579607 73403421 73412401 83070519 83081788 87794498 87805840 89747185 89761152 95344550 95349009 100438478 100456462 110448398 110454893 111702075 111708787
449	788507 802048 8006312 8010557 42894578 42903973 46293281 46298853 55796766 55802556 66007620 66012430 66108676 66117669 71181886 71190900 79450131 79458263 86225478 86236407 93581338 93585821 110672890 110677247 123506213 123520581
450	2541016 2558657 13425538 13435327 30831657 30856861 46502465 46518171 51381625 51386379 66467431 66474962 84608608 84612814 89815468 89820037 96411073 96416338 123575345 123579561 128259720 128265817 128301992 128308125 130053190 130064496 130690754 130695196 132107792 132111533
451	3936669 3943679 34423085 34426796 35078396 35082787 42019328 42030899 43852713 43868817 51893823 51900637 60695654 60701524 62945469 62950962 64549964 64554164 65542841 65546565 79578038 79583214 100563551 100570698 121451959 121463819
452	2423492 2427596 4953886 4962406 13096424 13115947 25782885 25789742 30360872 30363252 46622667 46635953 62594408 62598605 76090011 76094610 81450006 81459903 89681753 89694572 97195639 97198311 99955412 99960356 118620132 118623303 120504935 120516141
453	2409273 2418891 5161409 5168677 36836506 36846384 37518833 37523097 40607934 40614879 43331446 43339063 49547385 49559056 52612651 52619362 79808578 79814037 79830705 79836401 90408311 90412807 102360765 102365612 104016987 104021060 115676641 115690238 126538264 126547424
454	2254310 2258477 28271840 28275063 36692820 36696913 42867834 42883877 100443918 100461938 103595142 103601863 105380991 105385431 105667374 105672702 130162975 130167521 131530640 131537469
455	13985881 13990311 24330413 24343115 29190147 29222055 54132081 54154100 58289682 58301667 61878091 61888246 85045436 85049890 118730342 118737035 123440905 123445083 128271128 128313472 130703996 130712970
456	7799077 7803398 30838062 30863301 47836082 47841580 75086165 75091072 78389214 78394751 90969992 90973125 95402469 95407285 117167746 117173134 117575352 117579698 118906230 118912078 124866811 124878050
457	35536179 35540414 42806410 42823476 55535847 55539930 61695087 61704374 65324117 65331560 71185828 71194877 79454200 79462367 83164004 83169497 85264388 85274126 86383960 86389887 90210275 90216994 95707294 95712638 97201018 97205524 103875211 103879897 124886875 124892740 131563172 131568868
458	6966936 6977239 29195017 29226960 41354337 41358768 43348306 43357773 44657235 44661683 54497488 54502838 57623493 57635151 60447347 60455084 83211225 83215795 85054374 85059591 100854607 100868181 100993630 100998654
459	31245009 31249311 34291836 34297813 45708115 45712105 48711459 48716395 53849359 53853407 54136754 54158808 55436488 55441646 60768547 60781896 65345324 65357598 74056614 74060901 78592657 78598945 91839084 91843441 96796695 96807147 108102812 108122717 111659235 111663411 123770581 123774791
460	5881485 5890858 22813137 22816335 36513715 36521541 42668016 42675186 52683444 52696566 83329896 83335497 101960214 101971809 102728804 102733585 107028464 107033168 120510574 120521832 123546995 123549523
461	5164596 5171906 29441800 29447142 58207026 58217959 83584774 83594019 84860894 84864131 91529183 91540619 94298290 94311209 97161272 97167963 104775675 104780703 107683576 107713799 113464841 113479140 118358445 118373114 121669847 121676484 127420097 127432422 127811930 127817276 130266228 130278387
462	7701832 7710863 35845980 35848504 46096780 46108737 54340484 54351577 54667531 54677174 77325201 77340758 82820712 82825166 83676263 83680453 90504092 90510850 98266901 98280058 101671391 101688291 106508823 106514565 124620534 124624205 128062264 128067372
463	184027 185885 27809096 27813234 44578064 44585050 65797598 65816777 90628858 90634653 103608228 103613901 108059637 108075357 111723914 111737027 120899793 120904760 131688783 131693607 131786271 131790808
464	25341704 25346910 31631582 31635790 40395717 40404108 50441031 50445254 51079685 51083491 67584512 67588415 73290728 73294686 74952160 74970742 77497349 77503040
465	27157834 27162962 34469441 34481793 36467542 36474494 44756559 44761296 54055509 54063936 55769179 55776012 73073671 73078494 75953409 75957544 79968149 79972274 84337425 84368548 84417363 84423966 85269245 85279018 88374669 88379277 89333626 89344901 91637399 91647265 95047112 95061704 107691894 107720908 110142143 110154915 113007879 113011921 129059708 129069244
466	5390129 5411649 5964206 5975639 6422988 6429592 16212739 16217550 52412730 52419653 60686524 60691133 97141811 97148265 100861498 100874960 118365378 118380123 119455545 119463957 129147352 129154006
467	6208428 6213032 7706323 7715388 8014777 8018671 14076997 14086020 16061228 16067069 34066579 34073286 35433075 35444534 43222809 43237579 51749583 51753811 63377420 63382885 67995737 68006404 91535147 91546003 102705701 102710845 117735811 117741608 119275765 119292012 127857658 127862379
468	5886270 5895530 28540257 28546235 35921033 35929302 46820635 46825247 76078574 76084275 86277736 86301741 87154521 87158601 89717184 89723107 91571042 91578550 91709172 91713305 95011069 95017589 104867860 104873377 107835664 107845289 133329877 133339063
469	33132026 33136325 33802655 33811213 41765711 41772242 57340394 57344613 58212583 58223401 74956775 74961414 74975392 74980066 75029501 75033637 84342812 84373970 98833381 98840380 108740550 108744780 130610906 130619146
470	4423368 4427507 5620592 5625721 32560858 32571315 75414567 75418805 78151746 78157016 79512632 79516515 90576090 90585416 101285569 101292150 107891806 107901728 108083019 108090638 115825181 115837573 115934809 115939303 131105072 131109636
471	2764063 2768561 5394720 5416274 10650035 10656322 29767416 29774894 32546854 32551342 55074751 55079071 62616360 62626179 74232226 74234432 84382780 84390631 101238996 101249848 105132677 105145909 107751796 107778291 117726974 117731510
472	4202001 4211400 18596273 18606766 33745787 33750296 41990763 41996726 42701580 42708394 53373243 53379594 60097183 60102220 67550182 67553604 74826806 74831391 91560734 91566212 92983634 92986318 106473006 106478086 117819525 117822640 120701759 120706266 123048420 123052671 126177576 126185918
473	1049996 1055160 8958681 8962961 12673585 12684548 31286356 31290790 60240402 60244614 60309767 60315903 62444956 62451077 73365173 73370424 75289680 75293730 75297815 75302074 86179768 86186574 88406985 88413537 90777275 90782742 104242118 104246272 108457861 108463880 123656496 123662355
474	8942002 8946378 10466216 10475923 19330580 19334777 40655690 40660093 45535748 45539495 66042574 66045664 73467214 73488081 87004851 87015690 91692147 91704449 94671033 94675976 119459739 119468187
475	30752193 30763617 35952223 35956315 38477454 38484070 54977871 54985943 57510920 57526033 69915575 69924449 73971392 73979064 74966053 74984740 77475707 77481004 79818685 79825388 105140947 105152135 107758555 107784172
476	27296582 27299268 29395225 29404989 30101604 30108596 83716285 83723381 83765252 83774107 84148385 84157910 86066560 86071573 86283866 86289818 86307779 86313750 92029881 92034326 125606350 125611024 129249166 129253059
477	13167246 13186176 41363234 41368681 44591805 44595848 46020076 46024493 47770095 47774219 54682160 54689251 66214308 66218165 66648004 66661505 73265739 73275357 74640121 74644291 80835008 80841074 83271858 83275986 95154029 95165213 108959008 108964344 115502444 115515170 120671525 120682927 130192420 130195860
478	511175 515776 22673695 22678851 40101689 40113246 82753152 82757372 86898241 86904979 90956878 90965564 91004414 91009440 103230459 103243492 108757153 108761163 127195366 127200478 127889986 127899463 131460790 131465063
479	8347613 8351766 13287637 13297683 41682265 41686401 59052876 59056844 92783029 92796290 95175776 95185132 96624684 96629702 98893596 98914812 103364665 103367553 104035672 104055368 116604410 116610160
480	18994015 18998188 27385608 27389714 27985870 27997770 38130594 38134712 47847113 47851267 63388380 63392527 69920000 69928909 80147838 80153673 80306252 80317602 85978576 85981975 90693956 90700720 114173253 114177650 123711494 123716043 131256961 131268860
481	3923142 3931897 14344066 14350960 26038101 26049535 26327481 26338316 53947772 53959714 59066322 59080336 64759085 64791467 65972687 65976746 76782017 76793151 80008690 80012620 81562493 81567435 84009429 84018431 86183146 86189987 96674583 96680612 105222561 105227012 111631702 111645719 122928845 122933248 125256671 125260979 131728164 131740690 132033324 132037776
482	1487325 1491634 2431734 2446191 4387198 4408576 6795711 6805424 8126319 8129415 9344154 9353873 30670721 30684342 33012413 33019000 56623258 56627570 59224296 59228275 63764484 63768612 65039043 65044475 73471587 73492489 78549130 78553936 80172620 80176724 84801978 84808109 98117490 98125812 118541300 118553862 128020302 128024671 128336643 128375831
483	13171983 13190948 25826064 25831447 28973569 28977987 30757880 30769339 40176163 40205203 42943823 42950016 45304427 45307662 51426742 51430990 51874883 51886937 96943195 96955890 104040220 104059952 109669207 109673314 114564871 114574494 128131991 128145051 130624048 130628972
484	6562747 6567128 10326157 10330508 25702572 25706807 35087213 35100424 41252551 41268837 45762862 45768183 54991069 54998809 73192914 73199537 73666019 73671140 83769576 83778469 86295770 86319721 89557072 89571804 89785229 89798369 99457073 99461427 99915007 99920348 102079566 102087904 112920621 112925049 114710121 114716920 116381602 116387356
485	2576782 2586318 3660041 3664432 11209322 11213212 12653748 12660397 15480218 15488954 25950475 25964444 51669876 51680342 53427692 53432477 64763826 64796243 82367389 82371573 102155094 102163032 105157197 105164236 126266131 126279740
486	744516 763202 44803329 44806569 76278557 76285780 76440369 76448344 82141098 82145814 84013905 84022942 84578396 84588943 88238919 88241756 94664052 94667525 103377417 103382129 105956668 105958647 111102439 111113916 112377585 112381664 113434565 113443659 129398851 129406996 129736585 129742313
487	11593411 11598158 27015559 27034693 29061035 29067842 31207963 31235479 33789056 33793336 38448223 38454357 40180945 40210020 44569406 44573910 64177850 64182583 65867657 65874301 69634520 69643560 71373418 71381430 75764473 75768988 96541609 96557150 98284731 98293437 127532395 127544123 130003590 130010316 130129071 130133241
488	2314654 2320125 3251067 3266068 11552918 11561228 17079246 17087199 20043469 20046631 33917523 33922251 54639650 54645144 58685358 58689579 63826585 63833237 68214582 68222596 81966526 81973002 85944771 85959567 97466113 97479739 115614552 115618907 118587457 118594208 120399571 120422969 128341930 128347241 128381154 128386501
489	13829758 13836796 23390617 23394816 26653143 26661926 29274639 29296619 30375404 30382921 45991255 45997061 56281666 56288492 59073317 59087366 59824872 59833562 63104773 63108933 76788807 76799812 82606923 82611336 90078346 90082701 103488009 103497497 104615205 104626068 117700801 117704723 131389065 131393538
490	460154 464523 4393616 4415028 30677710 30691057 36439391 36450442 53814009 53818450 61389929 61394316 69707671 69721656 77467718 77471695 86015031 86017952 86106395 86110225 99431672 99435826 103656250 103669084 118716923 118721002 120739681 120745014 125125149 125130584 125569905 125580541 130804298 130808818 131195320 131198951 131909394 131922749
491	749584 768303 1738417 1745526 1892614 1905663 8271390 8276055 14254606 14260113 16834844 16839915 26918006 26924894 28318531 28322612 31212681 31240232 44137678 44146623 45829810 45834949 47778378 47782036 74714548 74719628 82915526 82919682 87854899 87861333 96596207 96600571 107674276 107678908 128138584 128151680
492	1759218 1762064 31566440 31571200 35093924 35106981 40338820 40349913 40774935 40779832 43368584 43372689 44334612 44348382 45367933 45374701 58790490 58794746 59855646 59863930 73212156 73221151 79037821 79042003 82057497 82071156 83810762 83815093 85167734 85171855 96545306 96560882 101305953 101322767 104096179 104100591 111144709 111154458 120404243 120427677 127239315 127249747 130978286 130…
493	23507573 23512042 47682453 47687228 60460765 60464086 62841122 62845047 65725838 65731585 67313754 67327120 75979705 75984379 76655338 76666677 85468891 85473805 86706388 86710496 100906131 100916419 102159085 102167059 108038861 108045494 115695062 115699504 120909763 120920971 124910116 124916185 128352552 128391848
494	7393079 7397131 32676714 32681707 44725440 44731026 48406406 48411381 52536212 52539598 52571993 52580061 52801274 52805719 52943507 52950017 75903198 75907809 76201417 76205814 77268907 77274512 86757781 86767125 99478972 99485703 99517801 99522731 113177610 113186299 120555059 120558567 121160031 121164375 127478265 127489089 127867136 127871490 128105761 128110606
495	1690242 1694162 7943498 7949643 15468649 15472291 20337219 20343098 30964564 30969038 31097103 31101458 36815204 36820111 41043437 41047498 41512927 41517432 50021305 50029390 54595745 54599828 57233247 57241767 66522439 66526965 69638814 69647889 71377399 71385446 78685866 78690951 81913235 81917299 82795023 82799599 87237158 87241782 98289059 98297800 112056632 112066290 122523864 122545010 123…
496	23014733 23025333 42619020 42623320 43599764 43611764 68218564 68226613 72414903 72446459 76099244 76103365 84735502 84746307 90040238 90045065 107148049 107152453 116587217 116598259 117251728 117260004 124182421 124191987 125063767 125067806 130856101 130861104 131366901 131373658
497	30379072 30386624 30906050 30910288 54862753 54885814 58276136 58280095 59838643 59843157 63275729 63280002 78399840 78403071 86797653 86802246 130954037 130966327 132090429 132094585
498	10229529 10232117 14480632 14484799 25837148 25842166 34719478 34727890 42171138 42184802 54934368 54938887 67866188 67878818 69714458 69728478 83802091 83806486 91717457 91723135 101311278 101328128 111443003 111461377 120742331 120747700 120915355 120926599
499	1899114 1912197 6070307 6083249 7692402 7697100 15646846 15655483 28336995 28341575 41634889 41657308 42646299 42659291 43095652 43100554 67130173 67139885 77871756 77882804 78570606 78578181 85452388 85463352 101762139 101772635 114737531 114747197
500	1404021 1412758 17090772 17095140 18000439 18014279 41274538 41278623 44765851 44771719 61207493 61218221 62829407 62835247 73217360 73226390 91284996 91291308 98762831 98767050 99397120 99401294 102387674 102392313 122529785 122550967 123453597 123462251 127875888 127880601 130530594 130538307
501	7427267 7435175 28381082 28385802 43772108 43778258 64520661 64528467 69233947 69251612 73322784 73327382 105814974 105818541 130872633 130883538
502	26197996 26201771 41698805 41703016 42725881 42742303 44360981 44365921 47637416 47643777 50950820 50955313 52576071 52584096 54870514 54892639 58540154 58546853 63990752 64000308 65684843 65697674 70024179 70037195 70268413 70284753 72419986 72451577 82783287 82789274 83220091 83224514 84740801 84750885 91727915 91734219 104364202 104369721 111447872 111466282 114333939 114339073 118725117 11872…
503	7946546 7952725 16084500 16090806 19797759 19808262 25847151 25857495 35218658 35232655 42125117 42136786 46574924 46586059 51771987 51786286 62290563 62295635 63035510 63040557 75151935 75159288 108537336 108545187 110212039 110216339 124767426 124776517 127789906 127794285
504	6883666 6901016 14894152 14906616 23020008 23030643 25368993 25373435 31520258 31525664 32968943 32973573 40371987 40377508 43376701 43382773 48936420 48941596 54415615 54427094 61769719 61773795 72022431 72035195 79878235 79883573 82584997 82590142 88610725 88620854 96812843 96818099 98847064 98851068 100467438 100472995 122420713 122442399
505	17853814 17858496 35387556 35392359 41638990 41661444 42055933 42083022 42650614 42663641 46801698 46809191 49083570 49091417 50973238 50983123 53385980 53392279 56694282 56698441 72101965 72110362 75749185 75753142 76509269 76519562 86058177 86062351 90097369 90102472 131080901 131086202
506	5461271 5472006 33576124 33590739 41802277 41807904 61175054 61180439 71933633 71952980 87488218 87498384 102101541 102108232 110186627 110193493 110266764 110274656 113629943 113641174 117992864 118004672
507	1664166 1668374 15651021 15659741 24143611 24152310 26213872 26217965 48575490 48580670 52879097 52883691 53083590 53092586 54508008 54512137 61508943 61515689 69238371 69256071 70273012 70289387 77877255 77888338 85176011 85181493 90489519 90498742 97179380 97189855 100649289 100661782 107204340 107207946 117615176 117623363 121687031 121692503 130781650 130785677
508	7775629 7778052 11425307 11432199 17168401 17175480 18007154 18021029 24013673 24021564 42036701 42039707 47108206 47112579 55446839 55455830 61415966 61420229 66740946 66745989 67181285 67186263 92969948 92972947 94435888 94440142 130534025 130541774
509	25852899 25862544 31717660 31724551 34303825 34309398 40363260 40367670 40637007 40641359 46169010 46173034 52052284 52056352 61912315 61936347 65880980 65882896 68332532 68374256 79379629 79384953 79960268 79964191 102540327 102553892 110256364 110261546 112034272 112043053 112258367 112268510 124554688 124558825
510	2824114 2835386 3062396 3074612 31050272 31053566 43379725 43385832 49109345 49114286 49153861 49160672 63995518 64005109 70030675 70043726 71544858 71554185 75344281 75371539 76513777 76524105 82946654 82959749 85624328 85630981 85761646 85764338 90991761 90998348 101116685 101123526 102293681 102297323 106946620 106950269 109093629 109100301 113165930 113169647 115703798 115709055 121397902 121…
511	3650703 3655628 27825739 27830228 41533699 41541350 42064070 42090521 54700009 54709506 58397086 58401057 74025911 74030885 92956238 92965587 93026540 93033631 100931100 100944685 108541365 108549065 113113144 113117564 120081643 120107088 123668123 123672257 128999999 129004415 129843879 129854793 131978054 131983257
512	5266352 5279836 11478179 11482707 26353171 26358903 40750507 40755710 41020045 41025463 42236024 42248092 49119262 49127252 55110841 55120267 60639180 60646446 68400712 68415754 71939266 71957858 72028788 72041587 74685200 74698346 79138246 79147115 84887453 84891636 86746028 86749594 88787796 88792378 90603453 90612578 99093426 99116403 112233484 112245874 113135208 113139783 131011054 131021375
513	1343271 1348681 45431354 45435824 49088311 49096193 54291354 54301990 72106271 72114500 75555790 75558910 84226006 84230358 95120191 95125340 103003034 103007325 104888351 104897093 105611701 105622943 107859125 107863100 110434092 110443585 110712183 110716400 121001427 121021361 126911606 126925370 131948340 131957670
514	7116835 7120324 23570740 23575257 42437122 42440742 55181797 55185306 57703294 57709969 65909218 65914432 75348754 75376047 84965346 84969473 90431598 90435759 96873184 96877576 97240195 97244489 104675338 104679867 107120601 107139476 110270698 110278621 117998743 118010587
515	23627595 23630830 51061398 51072619 53670668 53674737 54535528 54547197 66679494 66693819 66731372 66736216 67196384 67208546 68338416 68345666 68380175 68387460 76334496 76340063 78728312 78733844 86608128 86614974 87776326 87782427 111257751 111263149 113570840 113575201 120088764 120114245
516	6736218 6741641 7955831 7960094 11670649 11681813 18405215 18409794 32738982 32743720 37333151 37336649 50135195 50145147 51026915 51034551 64097099 64101748 65269776 65278194 75850142 75855410 82953176 82966306 86161186 86165676 86542034 86544984 88796724 88801126 92002159 92006250 104113761 104118183 108864313 108869118 110414277 110425286 117320834 117323278 118892855 118901239 119012939 11902…
517	6047543 6058091 7828995 7838115 22521518 22539522 45218044 45224711 51563504 51581051 55115562 55125023 59670791 59681551 61917411 61941478 85064883 85069254 87562987 87567941 90012881 90023957 99098124 99120769 109177516 109184396 112038835 112047375 113259697 113266508 113615937 113620301 119610313 119615481 123290731 123296046 127753586 127758168 129983131 129987145
518	2217391 2221734 6313217 6318243 14952100 14961496 15450956 15455091 16256631 16268345 34704912 34710206 37874225 37894158 38744349 38757493 47796304 47801768 59619014 59625875 71548996 71558358 83400213 83405426 88471346 88476981 89369722 89373962 105251990 105262945 106245999 106250376 108511657 108522976 110841674 110852284 123747636 123755830 124898836 124906393
519	14030020 14042106 28434132 28442578 33822426 33826868 43915527 43922607 59704890 59709707 65837036 65848483 73646201 73651665 75117009 75127929 80032956 80038541 89670163 89674662 92058361 92067234 93394820 93398602 107124839 107143750 109135793 109140279 111268489 111275605 111881877 111900454 121006183 121026153
520	5273082 5286600 5996447 6005410 11517065 11530687 13025569 13029791 16455476 16460628 27465212 27469502 28025644 28030430 36931648 36940084 45340419 45353172 51513405 51528261 68351574 68393403 68404429 68408196 68419514 68423298 69743924 69763668 74887997 74909977 75867506 75872565 81902236 81907718 82268718 82273117 86611539 86618420 95483665 95490377 95535247 95546384 108832995 108837457 11255…
521	5861833 5871625 13723257 13728127 60566739 60570476 62749771 62758773 76023299 76034719 90029387 90034795 104892710 104901488 113506682 113511287 116402828 116407080 131166248 131176595 131703300 131715132
522	1772675 1777047 3296774 3300908 6249179 6256988 8613125 8616485 14357453 14362463 16261320 16273069 22526052 22544091 24075149 24079469 28417074 28421950 36286100 36290300 49419809 49430247 74524238 74529129 81546037 81550330 84955915 84960613 90165507 90181283 91935764 91940154 93963133 93967352 107082260 107093875 113584108 113589455 113717060 113720935 117062779 117076034
523	2056890 2134453 6261310 6267829 40408837 40414421 51116641 51123375 64347495 64355226 67045186 67050585 73132287 73138057 74206965 74211657 78227092 78234517 83541401 83547844 83684678 83688652 90457253 90459968 101888399 101893250 123068688 123078618 123410374 123415582
524	1173806 1192136 1440744 1449016 4474330 4480917 23407833 23413064 34929935 34934147 38416732 38425405 44374370 44381441 46984852 46988910 47650173 47654611 50140616 50150497 51030630 51038301 59159967 59164795 73604841 73609371 76845106 76861663 79916645 79920848 82100125 82114748 85076241 85083941 94366637 94376007 96752864 96763180 102458636 102470128 110758615 110767471 112740954 112745068 114…
525	5866717 5876543 8171388 8184828 9855924 9867165 33949845 33954483 41114145 41127054 51516442 51531333 58427710 58432227 58923912 58927215 69749492 69769271 81499394 81506753 86630591 86655611 90788244 90802080 91068641 91080102 102434746 102439408 119319703 119323873 128402469 128407806 128425608 128430981
526	8192523 8196780 19812601 19816916 27890368 27896423 42217267 42224327 42984785 43000181 47071381 47086049 49391249 49395703 55038942 55044386 62754260 62763297 62818434 62823903 70380411 70396755 82995530 83004025 85138145 85144528 90168466 90184277 98442536 98449160 98679109 98683198 103676453 103680376 105886457 105890307 106625594 106629084 110461424 110471951 120960503 120964601 123751823 123…
527	19304556 19309282 28077770 28084428 28438343 28446824 30157819 30162706 44820550 44831804 45401097 45405291 51473708 51488563 52703640 52716961 62503531 62506367 68916934 68924022 76816858 76828185 86621890 86626223 90238073 90248662 102507665 102514834 104256918 104270537 116790154 116799837 124794116 124798210
528	2062422 2067181 2140019 2144812 6089956 6094232 6274382 6278222 10219446 10224698 36935841 36944312 40015050 40021276 46477346 46485831 48298909 48301640 68411963 68427082 81058775 81066979 81265230 81268987 84822290 84826340 85637669 85641856 85879564 85884877 99527523 99532595 109881295 109890752 117635441 117639992 129514276 129519476
529	7090258 7095549 9244628 9248122 11076502 11095239 13345231 13350066 13537293 13541877 32211023 32219771 38497222 38507420 43362281 43365415 46377215 46380434 52816186 52826955 54105721 54113040 57258338 57267580 57562780 57571541 60107292 60113804 67734599 67741381 77235785 77240014 77248514 77257397 91494748 91498288 91652391 91658515 93898388 93911725 102738323 102743134 110220675 110226221 112…
530	8662246 8670825 19485627 19510699 27844647 27848018 33197514 33207336 34161391 34175717 36640046 36651162 37680394 37686090 42934738 42939263 42989568 43004999 53188890 53194676 53344984 53349845 53731967 53735970 75994564 76005297 79501813 79507205 81580147 81583978 82554135 82558358 86334923 86339225 86556218 86560920 86636337 86661392 88869705 88874191 89176142 89181126 90795137 90809008 98575…
531	941593 946259 23086976 23106469 26388107 26392692 32840705 32847828 33644514 33649310 34986432 34997331 37340190 37345767 37500552 37505378 45504028 45514876 47075743 47090446 54477328 54490195 58452794 58460831 59897593 59902295 60833403 60840655 64350976 64358654 66295697 66301948 70385061 70401440 73230216 73239462 77093280 77098876 77435242 77449075 85674645 85685643 86951418 86954089 8858924…
532	1094856 1099827 15818947 15828754 15879360 15895896 18892509 18906127 20244373 20248076 31640033 31644057 33962457 33967018 34430542 34437020 35960308 35967686 36576348 36587533 36948564 36955277 38420917 38429625 41055228 41063764 74246316 74251359 81229852 81233661 95293518 95301484 97997713 98022575 99752432 99756228 107792392 107796982 116756588 116777870
533	429404 432783 2245507 2249966 4871672 4876440 6718512 6730568 7659823 7664871 9069122 9073550 9861651 9872778 14197510 14202171 22220197 22252294 45270848 45284409 45750363 45757265 54735312 54741118 62909588 62913661 73416764 73421424 77693493 77716105 81503428 81510822 86020908 86025552 89359857 89364772 91371409 91376991 100245574 100250128 108606637 108617250 114907997 114911497 119252373 119…
534	2074244 2151909 15056216 15060556 19491412 19516519 32879983 32888881 35396837 35404196 47548441 47559446 80082931 80091780 81809717 81813515 83854716 83863799 125335528 125341347
535	3080109 3085369 4151461 4162159 5124639 5149939 21700866 21706033 26957297 26961981 27246010 27250978 31607496 31619504 38433955 38441456 43397509 43401547 43432688 43437491 56729034 56734076 68920466 68927589 71257678 71268854 87673286 87687250 93089817 93094356 96909590 96918860 98583421 98588326 113525072 113530766 123884741 123894050
536	4189157 4193678 5485102 5489783 10711578 10720211 14014516 14019175 15254273 15258163 17053627 17064727 23091556 23111084 25877057 25882367 29470777 29480342 34168542 34182903 40084074 40089455 42270036 42274505 42468164 42474451 52300467 52307727 52919049 52931283 68825562 68835885 73234814 73244095 77075973 77080753 77599738 77610574 83554042 83567247 85572157 85581714 85816780 85822741 8632571…
537	6366136 6378748 12562194 12584331 22225009 22257141 36658229 36662795 44428085 44432526 44970350 44977053 47463177 47472020 73382283 73393830 75306187 75316552 75380580 75387664 75526237 75530366 83468991 83477793 93168631 93174156 98310838 98315999 116761858 116783176 117937835 117942798 127494657 127499058
538	3392174 3403148 15883951 15900522 16150004 16158510 16735803 16747312 21331431 21340592 32165690 32171062 33202413 33212270 35248142 35253429 36175100 36179968 43728046 43739439 50941515 50946130 51906756 51910861 63066993 63080844 66197112 66205769 73254077 73257771 77551722 77564878 80096291 80102405 81490217 81494788 81979513 81985046 90199775 90205325 96294452 96300067 99811459 99817296 10314…
539	8355953 8360375 11624504 11631589 17040988 17047726 32501859 32506438 32629654 32634090 45509293 45520176 49055361 49065501 53712480 53725518 54909065 54926803 56983012 57021504 59038472 59041516 62273843 62277589 77486344 77491829 81333107 81337536 82513151 82530825 83008764 83013391 83782879 83787309 85724341 85728463 85922874 85926456 86006109 86010555 88075054 88080115 88593398 88601761 10586…
540	3137470 3149691 5130901 5156235 6599568 6603694 15823826 15833668 22622831 22626898 32603478 32618774 59561442 59582706 65884847 65888981 90364848 90374689 94721935 94734986 96914213 96923513 99168400 99179459 107646256 107652688 112811196 112816188 121311789 121314883 121746178 121751086 129079006 129087936 132296941 132300661
541	10263647 10267756 20717935 20725791 25360358 25364735 27902513 27912952 27923461 27928644 32956246 32962656 33160843 33165107 42754349 42767926 44542018 44552102 46550289 46555038 47898042 47903722 52322182 52331417 57480042 57485388 59023194 59030798 61473444 61480348 77699561 77705499 77722179 77728200 82122184 82124492 82926714 82934028 83514630 83519361 87410481 87414571 87616852 87623643 902…
542	2862822 2867182 4243306 4247808 13050263 13054603 15984902 15989125 28395150 28406090 29821379 29829874 34278820 34283133 35649995 35654853 57716679 57720953 62743903 62746818 63787192 63791334 68831232 68840872 83859041 83868159 86885868 86892037 89027311 89031399 90728476 90735076 93107976 93127282 94898109 94908168 100121332 100126926 103859291 103864241 104564005 104572425 104601189 104605842…
543	850509 856578 3668610 3675879 12740954 12745407 15170763 15175730 26930582 26935095 33492710 33501656 36393438 36399488 37122910 37134785 37198468 37211749 40889148 40901347 53398613 53403134 55944836 55953154 60587842 60596605 61679119 61685152 64375423 64381009 65919190 65924254 66095886 66100171 67499583 67504264 70330149 70339033 70693265 70715125 71262873 71274084 72635291 72644267 94239949 …
544	1273168 1277744 1383014 1391859 10715872 10724540 14274105 14278804 15282995 15295107 15959913 15963695 22094202 22106691 25901893 25907775 33432007 33439792 35456063 35460215 52925205 52937410 53338817 53341883 56988185 56993383 57026712 57031945 60023394 60028848 71389486 71395790 72550762 72570286 84435475 84444589 85576332 85585924 87307820 87311530 99887708 99891886 111226908 111237676 11445…
545	1456807 1464641 26984238 26996480 36274108 36280190 38182754 38187183 43704040 43715525 47467416 47476294 53775089 53781303 54913360 54930862 59724827 59734799 59752538 59762065 64362818 64369158 74256437 74261353 79291356 79299833 83474125 83482962 84662314 84671283 93313766 93340004 94858028 94862521 98032508 98035707 98712030 98725126 102785713 102791823 112663463 112667867 116450117 116453777…
546	10357891 10363957 16154438 16162765 25817433 25821861 30973402 30979343 31473647 31478189 35791568 35796208 36701057 36706272 40591796 40596290 43982942 43990410 45022410 45032300 51307542 51316003 57730622 57742262 59567343 59588706 66201275 66209967 74924653 74942906 77558413 77571433 86447471 86451494 90318698 90340719 94317471 94323429 98361827 98374965 100033129 100037743 107100983 107105807…
547	3572434 3581357 13700368 13709566 17396074 17400234 25245789 25251510 26416696 26421125 28589315 28592695 37971242 37974937 41778654 41790711 46162531 46165753 48180441 48184693 51140779 51144611 52461479 52472241 57646246 57650681 61548186 61557107 66352915 66357178 82851863 82855920 93113847 93132224 95425080 95429848 96451885 96456406 101779254 101784017 102370495 102374956 105555867 105577079…
548	6814429 6818843 13487298 13491927 14410580 14415329 41288570 41300286 41493405 41500283 43821992 43828598 48043977 48051572 50049873 50055720 61660551 61665132 65485173 65498046 65605434 65609654 66928405 66935443 70334566 70343485 70699828 70721723 71584224 71595447 78517042 78521126 78847006 78851083 79900577 79910618 87076110 87082151 94010997 94032132 99174941 99186035 100478588 100482604 107…
549	13446918 13458936 20722069 20729968 27906899 27917373 29410949 29416911 33907370 33912742 50126506 50130833 51758074 51761525 54571728 54577393 59026991 59034630 64313604 64325499 72555294 72574848 73589441 73599159 77711437 77734221 78655643 78659770 80893873 80900897 85930073 85935072 89459383 89469951 94230339 94235197 95717951 95725124 100554920 100559288 102815691 102838593 105018577 1050307…
550	892330 896727 11764069 11771123 21236401 21239760 24473173 24482748 28400595 28411570 29778521 29782275 37482740 37487007 37789736 37793579 40027298 40032588 40037913 40042237 40251609 40254409 42198921 42211853 42376040 42380932 52077601 52116881 54012373 54015673 55099890 55105759 56998620 57037217 75074260 75080195 75696996 75702763 75804012 75810699 76051772 76061925 76678981 76683146 7852524…
551	4167865 4173550 5817974 5822238 10587018 10611774 16052213 16056887 24654938 24659600 35362526 35367229 37691109 37698226 41233624 41237795 55258670 55265535 58602399 58613221 60626438 60630752 60870084 60873863 65161659 65170156 72067369 72078407 72302849 72318739 72639534 72648545 78620424 78630198 93320864 93347137 99440015 99448509 100111804 100116550 103016394 103025510 107612200 107618074 1…
552	10830901 10840409 21961438 21963599 33814767 33818575 46925349 46929788 55198735 55201985 55205270 55210905 59454323 59460775 71392613 71398952 77577917 77586700 80813158 80819854 85614685 85619489 89413761 89418686 105560445 105581693 112535365 112544115 115741709 115744980 125589443 125595242 131026299 131036888
553	157111 160955 4933892 4943829 13477035 13482149 13781118 13789766 18642147 18664643 22585393 22590608 26692699 26695131 31149515 31154698 33635704 33640163 46358870 46368114 47152060 47160452 64365863 64372238 79245167 79251433 80489138 80502209 82378922 82389750 84666891 84675895 84924517 84929123 94163495 94168045 96198536 96203051 111990019 111994284 112305064 112309254 126082255 126086483
554	4899565 4902632 5760874 5770780 6607815 6613001 15433615 15438113 19392930 19397511 20779286 20784630 34680688 34683307 51311707 51320203 53896469 53907624 57326584 57333628 84549173 84561836 86569376 86577346 91319363 91323587 92884274 92895612 94017400 94038570 95738962 95744870
555	4065159 4068709 6297785 6301417 6944726 6955394 15036430 15042149 15969763 15978458 24605702 24625012 27334101 27344332 32982650 32993990 33836015 33846356 36910623 36915053 37932462 37936280 42148687 42159892 45552213 45565948 47730122 47735007 49356348 49360893 51298844 51303320 52083689 52089801 52123004 52129151 60844188 60847996 74116290 74120817 74989438 74993698 80457295 80468758 83242305 …
556	8650759 8654939 8692344 8698303 10592913 10617259 18851414 18858220 19745361 19749526 40055417 40059648 53596781 53621265 71160027 71171299 71588894 71600152 72306745 72322670 89423646 89435669 92048125 92051081 99444250 99452779 106914004 106918221 123332000 123336457 129173941 129191512 130754122 130763116
557	3006213 3015178 11777950 11782539 14048041 14052061 22634310 22642202 30281706 30287980 42096282 42108025 42283504 42287561 44983791 44992438 45296190 45300291 52425927 52432775 52856967 52864392 54820545 54824984 57973536 57977755 63165798 63192779 66634996 66641465 67241507 67245955 67339987 67353319 71100159 71114587 74236673 74241477 75946328 75949851 81523555 81530134 81605751 81612129 91856…
558	18646803 18669334 24375773 24384777 28958055 28962985 30453595 30460554 32104640 32117488 35205608 35208713 35716208 35736202 37772802 37776959 44490061 44495696 48946668 48951298 49884937 49891638 52956562 52962592 56191800 56205140 65257656 65261749 67566288 67570499 72254926 72265913 73759115 73772528 84521373 84530084 88363352 88368993 90707519 90713418 92101047 92107251 96286011 96290214 101…
559	3641678 3646309 22363671 22369118 35933731 35938762 36824887 36828553 43935147 43948971 58607798 58618655 59368994 59375609 59645563 59658239 64255646 64261084 64266314 64274830 72074065 72085138 81256904 81261052 82400648 82405049 93376877 93382636 104064561 104069197 107592724 107595655 109237156 109254842 115032108 115051673 115485232 115489833 119059687 119064913 121128517 121133621 121234017…
560	12043392 12047897 18674049 18678469 19117991 19127108 24610503 24629848 48669448 48675122 51229911 51234886 52094686 52134071 55690246 55704478 62650770 62653580 64955484 64960455 76687346 76690254 77582090 77590908 79308380 79310581 81237500 81247167 81703161 81709835 81830236 81837829 83922466 83926638 90640483 90651506 96074401 96084322 102521698 102527751 103902178 103914970 104664896 1046704…
561	9512772 9534194 14420113 14432584 20750597 20754306 25197149 25202201 27791416 27795501 30003646 30007217 34646142 34652808 53805042 53809508 55169403 55175680 55671029 55681389 63171609 63198625 71166141 71176709 71317256 71328334 72613838 72624895 76294343 76303438 80495487 80508593 81364080 81372475 82803938 82807940 83612006 83617048 86777641 86790640 89919465 89924112 89939331 89952024 94836…
562	262703 271799 30775085 30788733 31689746 31707824 66057854 66062192 67914967 67922143 70347961 70360689 73676296 73682902 87047215 87049772 90417152 90420294 101129771 101137346 104154878 104165258 124650069 124659620 131070972 131075921
563	356220 360843 1122246 1126408 6546847 6557884 10243411 10248901 26507539 26517364 27455769 27460469 35571357 35575634 37018707 37022718 40645562 40650820 42102575 42113837 55310830 55333437 56747133 56750849 57668995 57677890 60138287 60143394 61310377 61312824 66792205 66797199 73308070 73317640 74630501 74635296 80463158 80474392 81714021 81719699 91829767 91834605 98564433 98569711 98805925 98…
564	8903475 8907925 12015877 12020593 12080249 12089597 14206867 14212581 16660062 16664718 19625284 19635429 31159728 31165918 42254009 42262471 45806710 45818209 50009306 50013351 50550676 50557084 51851694 51860808 53602710 53627229 54516301 54523191 62631158 62635867 73083352 73086952 81242321 81252023 86470147 86489589 99312203 99317940 102062127 102066045 109749091 109753464 115036745 115041402…
565	3950442 3956925 6010082 6014488 25867303 25872245 28372429 28376761 33859918 33863964 44987948 44996630 46524144 46528200 50704116 50709600 50714546 50721553 55064358 55069537 56754600 56758595 60051231 60055232 60476099 60479922 61576923 61580354 62923658 62934241 66513991 66518283 71102914 71105693 71117377 71120191 71322783 71333896 75562065 75567804 82496350 82502106 94355646 94361299 9561403…
566	3111100 3121814 10169560 10175860 19596603 19600587 21271893 21283409 24380055 24389094 26054980 26064395 28655624 28675918 38614713 38619723 39605316 39617359 47606244 47610685 48494819 48498953 53310362 53317481 58523847 58528664 72260592 72271449 74705369 74709941 75176007 75180307 75894845 75899004 77900594 77916766 82579254 82582108 87718624 87724004 89944979 89957707 90754251 90759282 91152…
567	1532227 1536696 21693709 21697270 23276111 23280536 26265278 26275572 26512439 26522299 31694359 31712472 32510779 32515360 33620771 33623989 40690665 40699907 40800781 40806612 45492028 45494970 59427580 59431718 63204496 63209094 64270731 64278977 64431349 64435770 65980840 65989576 69452411 69474863 86423032 86442301 99034700 99047918 105903337 105922271 107822499 107826875 109241095 109258817…
568	201657 206577 1545803 1556816 19719203 19736373 23227489 23231374 24058279 24066679 29996205 29999908 33544850 33558155 40917610 40928010 46945538 46967657 50505758 50509485 52314303 52318225 52542904 52552389 55317407 55340049 56711004 56715381 78128929 78133057 82343421 82354184 90981230 90988964 99468653 99475231 103729729 103734852 103908263 103921139 111954855 111963079 112199774 112214529 1…
569	29180107 29211945 36683827 36688306 38226506 38235463 42922042 42930662 43956405 43963359 46536773 46545772 53530850 53535363 58174499 58195558 58326182 58341573 72619969 72630733 93218167 93222415 94877906 94888245 99743232 99748063 105170894 105176894 111830917 111836199 111854422 111862490 120787346 120791565 122862925 122875605 124102828 124111386 130185782 130189083
570	5752324 5756582 9632675 9654714 16368139 16372881 18040412 18049896 30781884 30795567 31301463 31315759 39255959 39269872 44039837 44046240 59392203 59396166 63561330 63565871 65618401 65628555 67918543 67925754 69412869 69422137 70354300 70367063 78238268 78251728 80592147 80599047 80728675 80733172 80777374 80781198 86475058 86494535 93011925 93019778 102560863 102565186 110681464 110691496 111…
571	475456 480777 3115727 3126475 6489212 6492896 10538145 10544041 12389067 12391618 18549632 18563547 30876068 30880200 43292193 43297500 48021589 48026636 51175483 51180481 56007320 56011738 58905369 58915073 59169658 59175713 64998964 65001207 67165497 67176844 77905284 77921491 86125904 86130432 103322294 103330142 105908124 105927094 106418438 106423698 106841449 106851498 108667167 108672874 1…
572	10685926 10697807 19630314 19640494 20790009 20795801 23818164 23828682 29147938 29160741 41386777 41390826 41813566 41819172 45262680 45266838 48031718 48036253 49838723 49847981 51856023 51865172 52347559 52361582 54356790 54361079 54967257 54971383 56016191 56024560 57907125 57911905 63118463 63121371 68115153 68121871 68430890 68441652 69690123 69698875 81627653 81633580 83280149 83288199 878…
573	3734642 3743593 6018928 6030918 19645644 19652492 29185312 29217185 31006727 31023191 40222788 40226950 44851796 44871803 46951426 46972887 48116092 48130871 53795635 53800321 54603946 54614211 60207188 60212154 62849007 62854591 68082447 68085514 69456449 69478936 71110128 71124661 76373247 76383544 78137220 78141207 99925724 99929726 102283939 102288792 104105039 104109481 104748224 104753913 1…
574	7852263 7856481 12141594 12145718 12360036 12364707 19723650 19740855 21278672 21290223 24393558 24398142 28299047 28309132 28837392 28848491 33627242 33631458 34741450 34751334 36884672 36889687 37395094 37399829 38679136 38690911 40820436 40834416 47218654 47222299 50348282 50352677 53645863 53653701 55720588 55724915 78921968 78929748 79227606 79231659 99415142 99419086 106827206 106831947 111…
575	4602597 4640700 12243161 12246763 18808723 18813036 26152065 26157837 27393855 27397942 41101118 41109639 48267967 48272738 51496018 51500497 58180104 58201198 65985321 65994092 69417478 69426781 72202673 72220015 73997160 74005724 78909845 78915889 80159543 80166064 83903610 83913003 105303093 105312347 117708681 117717965 120726597 120733103 122869253 122881969 132098641 132103415
576	4693136 4700338 7484657 7488737 7669924 7674863 10914390 10919584 24062467 24070902 24556605 24567646 27260412 27271562 29355229 29363769 36505126 36509432 43784443 43790817 46884997 46896846 71063095 71081557 73357296 73361217 78371282 78375665 93456632 93461137 101826969 101834288 111317933 111322878 117583963 117589436 129498987 129502180 133060544 133071876
577	4790851 4796352 6780249 6784811 8200873 8205808 12925656 12930727 14240209 14250291 15135209 15144910 16394688 16400819 18961647 18966286 30083938 30087837 34501215 34509200 47320821 47329749 53521715 53526265 57181660 57185717 68435452 68446249 74460637 74465573 78451370 78463254 87760550 87771694 99248454 99252954 111496503 111500554 112802792 112807057 124106978 124115588
578	42002724 42008137 50695399 50699804 54068373 54073492 56868488 56896942 59132838 59139038 60502246 60508757 60804029 60824356 65703064 65708459 75585862 75593920 79674409 79680476 83633758 83637929 91167635 91183714 95322035 95339922 101749822 101754024 105330339 105334835 131802190 131814730 132468193 132473632
579	4890921 4895226 5506820 5512721 6789407 6792542 9895235 9901631 11381125 11393287 14589523 14593999 15303931 15310653 18094725 18115366 18556387 18570337 19821266 19825522 19936116 19939531 28303544 28313664 28881557 28885147 50888974 50894660 51454260 51460490 52270043 52275626 53481613 53485891 53649757 53657630 61583820 61588477 67885082 67890082 73099602 73103661 76428333 76432535 78985717 78…
580	4607131 4611690 4645268 4649861 11332500 11337026 15348748 15355442 17009416 17018210 18316472 18319941 32156437 32161265 32852451 32864090 33780327 33784772 34262545 34268217 35750602 35761143 48862671 48874884 54553454 54557992 56020326 56028818 56767788 56777498 61004351 61017382 61223310 61230703 63756789 63760663 65066093 65070127 66478754 66484210 69694474 69703261 74496941 74501060 7960847…
581	3738719 3747704 6025660 6037684 14526910 14542675 21364428 21374844 29326007 29330748 39169674 39228224 47164934 47173140 54203603 54211350 61069309 61085429 67643345 67647555 70219159 70250257 78197283 78201492 79549008 79553413 80344110 80371050 81289813 81294026 81306639 81310513 89269942 89274682 90517643 90522106 98493670 98502869 100976498 100980590 102747981 102757870 119327992 119332443 1…
582	3788904 3793368 3797677 3801915 5212577 5231998 8629636 8635320 11370148 11375744 21200554 21211839 26761772 26766769 33114832 33123394 34746380 34756299 41850708 41854786 50421925 50429953 51925129 51944257 54943441 54955314 59847627 59851619 65007723 65017251 74048563 74052563 78925833 78933648 79466465 79471036 92833281 92838683 93661836 93680882 99933763 99937861 109317546 109322848 121764765…
583	717985 722354 3342673 3346702 5176029 5185141 15367263 15377976 16923960 16927362 42627596 42634957 53864897 53869548 57348745 57360046 57435347 57444630 61851898 61862854 72207276 72211516 72224321 72228580 72948412 72952239 74001430 74010024 83910139 83919567 85828737 85831642 90565423 90569043 91791442 91795937 100590811 100602049 102006019 102012930 111603740 111608779 111906243 111912957 113…
584	10846122 10850702 11360011 11365062 18099701 18120377 18615932 18624367 25500174 25513039 29359386 29367961 36715707 36728197 41074036 41084207 41089008 41093038 43566236 43570218 45471989 45482035 49963927 49983113 50248904 50274664 52149543 52153109 56045479 56067045 56874331 56902820 58896740 58901122 59190877 59195047 61627443 61636208 63887775 63891986 66841957 66851591 71067297 71071523 710…
585	93258 101801 1006154 1010658 5078814 5083525 10424009 10429939 11755030 11759653 15141373 15151109 34506757 34514777 34669570 34677206 35755302 35765878 39174543 39179463 39233128 39238057 39871102 39882962 46906977 46911338 70224400 70255533 75451902 75463621 75491991 75496155 77028190 77047904 77832682 77843841 78456404 78468323 81657333 81672117 81742817 81746577 85097537 85102205 89521854 895…
586	4616248 4654453 5357879 5368503 6525197 6535906 15672199 15677419 16031963 16036488 23794328 23805676 34409525 34418429 42480342 42526095 45722228 45734941 51929582 51948745 55148073 55154582 58493938 58498212 58862131 58868349 60982455 60989125 61073112 61089267 74287798 74291833 78582586 78587604 79568113 79573058 80332853 80338464 102114118 102121525 115537404 115542644 119651615 119655021 123…
587	164832 169501 5217222 5222626 5236677 5241566 12149885 12154600 18719533 18723062 19942981 19945747 23217996 23222725 29117401 29131132 33324446 33334297 35817642 35821989 36759025 36765381 38334727 38341558 44632125 44642606 44699798 44703493 50642422 50649058 56651216 56663282 58735030 58743644 58930553 58934669 63634900 63650898 66375434 66395376 80427917 80447219 81355569 81359807 84267174 84…
588	4007083 4016935 5180573 5189727 17293800 17298244 27122895 27126917 33025622 33030171 39184383 39242986 52644710 52650304 62509238 62512994 69260709 69282214 73298679 73301144 76260866 76268624 81536748 81541375 83133119 83139375 87326916 87335533 93666520 93685601 94560199 94564625 95217863 95238927 98971761 98978797 101410429 101414572 104073877 104084992 118477763 118486216 123466605 123470817…
589	11032331 11036970 16377302 16381702 16799127 16802535 17714805 17725225 18712019 18715927 21370035 21380252 27761952 27766148 28761086 28768007 32717704 32732961 47169025 47177266 49969308 49988529 54432369 54442745 56050044 56071645 62212713 62228516 63258795 63263135 75458845 75468882 75920895 75925025 80350821 80357556 80377796 80384566 81757687 81762144 83930845 83935501 86943177 86947280 911…
590	33119101 33127698 39968061 39972502 41306175 41311520 50254623 50280418 53218013 53227850 54265856 54270853 67709372 67718104 83524127 83532729 85399922 85405094 86251613 86268789 101912745 101921225 106304378 106315250 112334627 112363285 117603137 117607304 122448262 122452203 125481942 125492777 127556459 127560825 127702138 127706848 128678871 128753567
591	25724803 25731582 30634896 30652882 39322960 39341336 45409340 45420312 46078560 46082902 61857551 61868295 65504002 65508636 67781324 67791484 72215756 72232839 73719324 73723849 91804922 91815336 109045774 109050104 119003052 119008036 119472441 119485897 122180878 122187180 122253618 122264439 127943893 127949235
592	7878668 7882692 33981223 33991162 37901274 37906440 40354951 40359088 43442329 43447720 45476886 45486967 45697744 45703313 51832020 51845527 53009645 53048974 63638559 63654592 63971802 63981242 64020426 64027110 69265429 69272689 69286969 69292538 71077307 71095874 74390639 74404192 80933974 80941091 81514182 81518851 92766165 92770367 94768382 94790828 100697671 100705133 126370244 126376640 1…
593	2156327 2160562 5227290 5246269 10633375 10636819 11458133 11468121 14558311 14563010 28750268 28757780 30017680 30023522 31496112 31507993 35898706 35904454 43744028 43748144 45657034 45661210 48152834 48162367 52984521 52988962 53882455 53887660 57503077 57519837 58388649 58392850 60120351 60129284 69804271 69816343 73983613 73990369 75242447 75254071 77032278 77036390 77052027 77056174 7783682…
594	5363175 5373833 9280598 9285120 15493440 15506892 20742336 20746449 35141723 35146990 38570666 38583057 40532576 40546254 41195730 41201437 42485373 42489983 42531157 42535807 43164569 43170317 43258166 43264889 43422023 43427338 48357252 48366541 53452702 53463566 53740008 53752927 57763746 57770313 62178861 62197141 62216388 62232226 63514434 63526141 64943609 64949660 82664496 82667466 8771021…
595	8766929 8772454 17479483 17488615 19758269 19767374 19967504 19971400 21219052 21227898 27108638 27117972 31061667 31070833 33094297 33100959 33328487 33338373 39625613 39633435 39938501 39945347 40848246 40865510 53126564 53136339 53407690 53417656 56657237 56669338 66802228 66806626 73863844 73874174 80108554 80112833 80122872 80133780 83021372 83030231 86256044 86273250 100609044 100615833 108…
596	3287680 3292405 4011616 4021502 4036625 4041519 13041134 13045681 19534034 19547388 23634100 23638514 39328613 39347064 41206611 41212777 46120385 46126027 48654741 48656609 59445812 59450050 65301715 65315496 67516132 67522067 68177588 68183749 69277429 69297318 77220671 77230534 81040024 81044165 91224340 91228399 93039654 93044406 94690097 94698839 97126603 97131764 98975267 98982338 112124811…
597	3898798 3903278 8210777 8214291 11544379 11548631 21873000 21883999 24304434 24315534 29835064 29839154 30400588 30413783 30802425 30810561 44317981 44322378 47909437 47916180 51324534 51336446 53165341 53170048 54582876 54589892 76574310 76597216 80364291 80391336 82878652 82888498 83968795 83972917 85691979 85697544 87418696 87422491 94774699 94796431 94882348 94892489 103551922 103563254 11048…
598	7911440 7916195 13081625 13101043 15064811 15071855 19609236 19619674 38397448 38408403 41726532 41733377 47944158 47952528 49188417 49204490 50728023 50732266 52489130 52511497 53013691 53019822 53053055 53059221 53223055 53232691 53857490 53861176 64339031 64343328 67713726 67722501 76468663 76477529 82169308 82176388 83528416 83537053 86170009 86174871 89740170 89754976 90673308 90678404 10191…
599	8967244 8973629 14097379 14103106 17543085 17548119 18063545 18074801 21243154 21249817 25184061 25192860 30639295 30643713 30657311 30661764 36097142 36101638 37101992 37108943 42889970 42899330 42955510 42962654 43080670 43090689 45665421 45670392 46396373 46405970 50449428 50458509 53131426 53141236 56719788 56724498 57997436 58007717 60527279 60540069 67267816 67273347 67660413 67671154 76958…
600	11977779 11994687 12272776 12278928 14367508 14380450 16721707 16726575 17150146 17160427 28734967 28740497 32829200 32833761 33985779 33995761 37404599 37413096 40852676 40869975 43032750 43037583 43131125 43138934 46497922 46513985 52403559 52408127 62183275 62201590 63975991 63985466 64659368 64664751 66017275 66021352 73152083 73154572 88843405 88848639 90462718 90467956 94045302 94056414 970…
601	2226111 2230656 3350765 3357441 13069210 13077529 15581745 15594889 16192707 16197976 21165269 21186919 29534712 29538496 43848988 43865057 59275618 59280577 61777914 61784411 65306328 65320147 65407902 65425531 69809407 69821530 74857669 74868184 75394783 75404640 76580012 76585738 76602953 76608714 77042135 77061954 77359375 77364644 99547881 99552258 100161867 100166671 101144422 101150671 104…
602	674701 685487 837416 846102 2395656 2399939 3552821 3560906 3977295 3983674 15500154 15513641 17285907 17289836 30063964 30076533 36919518 36925561 42494487 42540329 47225979 47231438 48362636 48371960 52496572 52517324 52968657 52976554 61369713 61374591 62304448 62311990 82649307 82659838 90618013 90623418 97443803 97453314 101461489 101487369 104338620 104351727 106641193 106645321 107658596 1…
603	13086679 13106132 17484125 17492995 21223236 21232117 25618341 25622774 33868045 33872216 43022757 43027988 46131513 46137267 46372924 46375052 48416136 48420357 49193768 49209876 53024637 53064071 54097566 54101626 56420843 56425110 65196251 65200776 74223187 74227685 77420214 77424380 81479413 81486880 83667982 83672105 88052497 88056379 92900425 92905898 105436680 105439391 105442138 105446389…
604	5612180 5616369 12112478 12119521 14849717 14860153 15529388 15533711 17231454 17235532 18027879 18031965 18069161 18080452 24529693 24533362 26708111 26711463 27950694 27957297 32258869 32304797 43970186 43974746 44694647 44697205 47564129 47568634 48209760 48213796 48397762 48402182 57841169 57849134 58502367 58509037 65713209 65719506 65893150 65901149 66138817 66143370 74270227 74280974 78475…
605	8295300 8299751 11982409 11999352 21170003 21191688 22924377 22943801 25642742 25649490 30407357 30420361 30806921 30815092 31253532 31258124 31354309 31357580 34443533 34448596 35830585 35840392 41343964 41349133 42862467 42878475 45839924 45844468 47392969 47409467 50409251 50413387 52783916 52788774 53661583 53666108 76591465 76614476 89351838 89355830 99382880 99386673 99965335 99972071 10072…
606	382731 394761 15163148 15167000 20216400 20221623 23760738 23767857 29948174 29951975 35579946 35584387 37159198 37163778 38632903 38640523 38913651 38954304 62333074 62339026 65412291 65429955 70772888 70784128 74199028 74202979 76473084 76481985 86871687 86878760 94050833 94061980 94918023 94927917 97371181 97375886 100728604 100746084 105504857 105516337 105843031 105847344 110788266 110792337…
607	6770448 6777438 11217137 11221309 12334980 12339567 17327230 17331428 26939643 26944347 28100608 28104522 29569396 29579405 30648131 30666217 32266348 32312311 49040532 49048820 50453944 50462919 54119502 54141451 58096789 58101102 58284089 58296039 67377464 67396074 82076300 82080496 84209422 84213622 88147623 88155164 88398858 88402904 88832918 88838428 89879059 89894901 96164226 96181172 10146…
608	529215 545587 588870 602718 608845 617163 7280246 7285170 8312895 8317035 15195944 15199791 21424400 21434828 21455241 21467643 23642963 23648680 29307515 29319782 30884318 30891018 37408776 37417308 40951105 40955244 41982339 41986536 42969833 42974424 43134607 43142451 49466251 49474628 50803560 50807535 55808158 55812001 56369499 56374209 72771916 72781092 73015091 73019285 77164807 77168682 8…
609	6746696 6750927 13146297 13152347 13603075 13608295 15589187 15601842 27008896 27027995 27817407 27821558 37429600 37447209 37838327 37853673 40621859 40625452 42800148 42817895 43059802 43064181 47585036 47593525 50624173 50626506 53072096 53076296 63711321 63723596 65568201 65572387 72345563 72353177 79925086 79933742 85033497 85039449 89035522 89041614 91200485 91209261 96862155 96867956 10030…
610	3980520 3986876 6441327 6450933 22451776 22457317 22928634 22948093 23066256 23071479 33971614 33976401 36922514 36928592 61592885 61596825 65282713 65289586 65955977 65964824 73618387 73627580 79441712 79445904 83052830 83058270 89661970 89666049 105511546 105521691 109536333 109541465 111841517 111848073 112992107 112999957 115318543 115323245 117653207 117658286 118342023 118352639 125011750 1…
611	8022615 8027624 10334736 10341634 12304789 12309940 13302872 13307635 13637728 13643144 26073928 26079591 29268476 29290421 38919104 38924608 38959824 38965369 40383152 40387586 47397351 47413884 50580715 50586476 59687138 59691476 60762355 60776225 66129898 66134500 74797754 74802022 74997993 75002309 78179935 78184127 81939929 81944168 83876859 83885859 89729065 89734600 90662599 90667936 98516…
612	2904912 2911782 5801806 5813583 7753242 7757146 14131770 14140147 14854923 14865394 20065555 20092396 24497952 24503110 25428427 25433158 25670403 25680105 32783464 32792289 33754642 33758919 35411198 35418630 38279440 38286769 44252597 44273388 48691731 48699061 54126536 54148520 59044595 59048718 69970091 69980094 73737140 73740767 83182357 83187409 83599012 83602823 84234528 84243735 92732847 …
613	9976751 9980883 19175143 19180329 27770379 27774365 50763113 50771611 62362636 62374036 71755222 71770398 72747413 72759628 78663932 78674869 88823062 88828163 89886317 89902194 110107886 110118661 112153693 112158573 116195828 116206122 125724824 125729847 126350553 126356218 127962805 127968646 129195766 129200289 129288115 129297526 131060598 131065868
614	3963126 3970473 6661412 6665677 15542945 15555515 19975331 19979483 32666925 32673995 42829442 42839973 52678021 52691826 70779601 70790876 73906171 73914635 78715605 78721941 79929402 79938093 94923081 94932841 99840920 99845084 100309639 100315077 100353235 100358709 100732885 100737439 100750401 100754804 109061625 109070525 111291279 111308867 113460760 113475023 116633423 116638019 120618364…
615	3270562 3274841 8680461 8688548 10067563 10073226 14091274 14094309 14914089 14922752 17272668 17279270 19230209 19234239 23516541 23528339 25793205 25797649 37434427 37452071 37527404 37537385 43042242 43047400 49482972 49494269 54326374 54330721 58374009 58378479 59253269 59257653 59381916 59387042 64651399 64655366 68103237 68111091 78294652 78299090 86714647 86718570 97119266 97122917 1184660…
616	6411374 6417147 8711492 8718078 20072562 20098320 27277593 27281353 33673147 33678274 35258751 35277836 37590291 37594500 38930112 38970914 40600819 40604359 41521867 41527875 49470335 49478747 54759117 54767293 59973483 59979594 61093130 61097808 71563582 71573868 72776435 72785495 76502816 76506059 77320223 77335745 78205736 78210460 78605268 78610620 83948492 83954463 84047566 84052105 1092271…
617	12178140 12182663 19459357 19465771 21648855 21653045 24094510 24104464 24180184 24198056 25042723 25054127 35297026 35303744 44257288 44278114 49456914 49461565 52522242 52529380 60289811 60294272 62369324 62379186 65790963 65810107 72349484 72357133 74598787 74603506 91847572 91852137 92756890 92761510 97539720 97557513 99322885 99329892 99868958 99873309 106434975 106439987 108052163 108068471…
618	2206865 2212111 16886642 16890565 23284996 23289108 23605142 23609751 25329533 25335720 26364670 26369022 31075149 31081471 37510136 37514467 40629080 40633026 44414223 44423610 45448735 45454146 49167518 49174158 49757730 49762032 52281244 52286488 58366208 58370091 62794212 62798133 63573586 63578980 65286447 65293355 67944181 67950025 72382701 72395803 77196051 77200870 83055499 83060974 89543…
619	6588462 6594306 8996160 9003480 16285644 16291118 21965795 21973902 22302484 22308286 23586574 23591147 25984767 25988683 27353686 27365694 32428399 32433006 34767400 34778624 35741927 35746247 36627066 36631514 42834140 42844738 50608607 50619441 56166432 56178695 64211039 64220884 70534129 70545417 76214999 76225783 77280152 77285752 81817348 81822005 83977074 83981403 84325891 84356944 8931896…
620	4223895 4237139 17404429 17408119 18865061 18869360 25913500 25916140 32087488 32092191 36294535 36300259 45646347 45651673 46337471 46341975 48384273 48391000 50339641 50344064 57593400 57601646 60618295 60622383 61185275 61189632 69974813 69984851 72723477 72735524 73698375 73701086 75473677 75479354 79862776 79866261 82683598 82687369 86911752 86916882 91898387 91905095 95041232 95055789 10032…
621	997951 1002081 20130080 20131320 20835794 20846938 25222613 25231441 26013508 26024979 26697598 26702837 34696753 34700815 42394392 42399822 46383688 46387909 48427711 48436270 50369411 50376341 52869055 52874302 53117497 53122013 55161126 55165247 55900213 55904789 68858790 68867316 71758992 71762786 71774203 71778032 72118610 72127110 72135680 72142964 72752809 72765100 76107521 76112812 869805…
622	2746695 2750987 7595070 7599433 11614499 11619484 18127434 18132607 24185000 24202907 27851424 27860761 29546052 29554617 33882229 33890449 35809226 35813415 37738269 37760405 37807795 37812491 40784547 40792715 44647224 44652212 45253416 45258108 45319018 45327408 47692038 47696290 53822926 53826384 61246690 61250724 67056019 67061244 68074064 68078238 73910391 73918890 74321906 74326345 7617880…
623	634533 639357 7869933 7874417 10893553 10899237 14065205 14069199 16427633 16433694 23522428 23534261 28713445 28720643 29521142 29527970 31661254 31671331 43218310 43233045 46346514 46350796 49489941 49501151 50959820 50964720 64215949 64225829 66066565 66070618 86722523 86727000 91129318 91133785 93710210 93714740 96207601 96213876 96890822 96900171 100763510 100773747 102679068 102684004 11496…
624	6414681 6420488 9720809 9726607 15664062 15668113 16296627 16332211 33660366 33666739 38024195 38035968 43052123 43056003 46834245 46843305 55083426 55091636 71567266 71577587 78099338 78105470 84300699 84308948 98593266 98607515 101859321 101866124 108474154 108482862 112280795 112289055 117020635 117028182 125175336 125183471 125226073 125237523 125676748 125680051
625	4295736 4301644 9195393 9232903 14604286 14616092 18970960 18978108 23736668 23741308 23942675 23947036 24098902 24108891 25285162 25307733 26837374 26841942 29975909 29986022 33319469 33321940 42332346 42354707 43895251 43898758 59145273 59152585 59960716 59967231 61645444 61655355 67528037 67532280 72579434 72596566 75720871 75732759 76010554 76013645 76727398 76741852 81213498 81221640 8319224…
626	2459820 2477696 14450253 14454281 24883291 24898757 31797328 31818234 32146924 32151758 37744215 37766386 40068319 40078958 44777113 44790199 59261855 59268719 61379301 61384600 65943234 65947378 66337913 66347509 72389161 72402298 72670432 72682281 72964121 72972231 74608260 74612645 78494988 78499395 79757280 79760903 81990614 81995609 84448792 84451581 93136812 93142159 97414085 97431308 10362…
627	10034808 10038223 22355152 22359394 25710992 25717941 26117400 26121194 35128216 35134952 36158576 36169705 42571462 42596815 52898989 52908984 58715427 58723194 67748198 67754880 70539761 70551084 80752705 80756435 82846406 82849117 84078904 84084396 84200752 84205160 86343562 86354574 94213413 94217844 96707360 96713257 106616246 106620898 112385613 112391575 112960808 112965489 118183889 11819…
628	3328628 3335746 4659070 4668593 5526376 5539657 7886750 7889745 14821282 14827402 17314657 17322735 21294995 21301013 21711235 21715464 34531555 34545304 35776800 35787082 36353170 36366338 39682486 39687641 52001522 52009814 55087506 55095751 57597511 57605792 59695849 59700352 60399222 60416658 61030483 61040337 62611520 62621304 72728040 72740099 75689068 75693098 76396408 76403750 84253012 84…
629	1291412 1304046 9200912 9238456 11297390 11308617 20841337 20852285 21611285 21615867 29955811 29965825 43183446 43189180 63795363 63800222 64558415 64562932 66833752 66837837 68459700 68480130 68862953 68871514 68969675 69001876 71766580 71781861 72122635 72131170 72139442 72146580 80799217 80808565 82359790 82363572 83112823 83116563 89279457 89288228 98339535 98342754 98600378 98614662 1075707…
630	10500871 10509242 10516775 10520819 17099543 17104198 21688742 21691208 22124426 22144832 22819568 22823698 33886327 33894582 37323641 37328411 40560120 40563447 40788714 40796761 42338027 42360423 44201943 44205246 59467262 59477905 61238131 61242392 61708989 61719344 69933393 69943628 74342547 74346083 80826585 80830779 97262372 97266489 97279742 97286048 109118575 109127202 109303769 109312942…
631	232032 242832 2464051 2468302 2481956 2486241 7381797 7387421 14879838 14884943 15262088 15266237 20964735 20974037 25290690 25313296 26250817 26255781 31666285 31676397 37271359 37304515 40257244 40261597 42578689 42583544 42602547 42607461 45061253 45064789 57549008 57553755 62252845 62256810 62777876 62782003 67066265 67071064 70604259 70623237 72583693 72587976 72600860 72605178 79275149 7927…
632	2871508 2876093 8338607 8343093 11900457 11937525 16301039 16305475 16309911 16336666 16341145 16345624 19678029 19687038 20036848 20040141 22340587 22347852 30897753 30901884 31801889 31822830 48060132 48068736 51807425 51818638 52903974 52914004 54379802 54391746 59914045 59931510 62417872 62431384 75163618 75169795 76236740 76247749 84867403 84872620 94801724 94806144 98209996 98221035 1086822…
633	1680820 1685514 8933187 8937580 13798582 13808395 16472591 16478254 18974522 18981705 24714847 24719465 30426806 30430998 33569129 33585113 42908760 42913309 50818601 50822808 51986242 51996377 53548484 53559788 59148917 59156264 60753746 60758135 62602837 62607161 68974802 69007038 73815703 73823619 75970077 75974876 81217557 81225734 82717295 82727225 84814275 84818265 89641846 89651873 1077455…
634	5548628 5557620 7807600 7812686 26667073 26675156 27149271 27153690 34115323 34126505 34453694 34458228 40460885 40483542 44783631 44796752 49139053 49148723 56141215 56153340 57168595 57175110 59116976 59127524 68465641 68486106 71199984 71217864 72676445 72688138 79151653 79156013 80785057 80789742 81048341 81053861 85150800 85159232 91396051 91405621 92506273 92636777 106649485 106658848 11955…
635	650522 659587 10755358 10758184 16040770 16046636 22128863 22149304 25714346 25721330 30571092 30576126 42588399 42612375 45592524 45598726 50491564 50493287 52831737 52842936 56354409 56364220 58719359 58727006 59060847 59063567 66875454 66883496 75838887 75844497 87280239 87288652 105960689 105965135 109352608 109365719 111504641 111513215 119336812 119341461 131202618 131206979
636	2472553 2490526 3312120 3316590 4663559 4673116 4823300 4827292 11908031 11945134 20320787 20331710 24746272 24749684 25694067 25698302 26815916 26820408 35695312 35699365 36801521 36810615 37276081 37280828 37309272 37314054 41707262 41716862 44007851 44021070 51244633 51254207 52005643 52013970 56219975 56229679 57866466 57888353 65049120 65053786 67031409 67041312 72592259 72609496 90741338 90…
637	276502 280346 24922539 24927114 29959766 29969815 33061319 33065821 54385529 54396711 57245464 57249619 57490598 57496834 58083299 58092213 64403145 64411106 67973218 67977332 73280731 73285712 79686578 79690773 81921406 81926487 85112076 85123315 87503493 87507851 89646847 89656909 90146718 90151201 109928615 109937871 114165085 114169151 115623064 115626503 118016526 118021297 122563458 1225670…
638	7785144 7794428 11952768 11956749 21891178 21894920 40231147 40241617 48843656 48847219 49700668 49707526 50541497 50546069 53553111 53564450 53678841 53685179 59536799 59544601 59919216 59936711 61714779 61724969 65078082 65086672 69939206 69949476 74648496 74651709 83174160 83178348 86989063 86994009 90448174 90452696 92511884 92517520 92523189 92642423 92648094 92653798 98647046 98651831 10064…
639	3752612 3756120 4718159 4723012 17945772 17954978 27979308 27991173 32576122 32581411 34207877 34235141 35314028 35323175 40467489 40490181 41909077 41915651 46744509 46751805 64471137 64483744 65138936 65151149 65444316 65449724 68230654 68239312 70608639 70627443 75046573 75049693 76985570 76992927 83791774 83796915 94680954 94685549 94741857 94745726 95171216 95180537 98730097 98735052 9936343…
640	1861007 1865075 2271422 2278039 6323303 6326404 9461242 9466761 16314347 16318807 16323267 16350103 16354606 16359109 24931724 24939988 33516746 33535676 34611311 34619270 35113500 35118407 37052749 37056532 40566809 40575987 48064309 48072948 49750462 49754336 57871054 57892976 62424616 62438158 62494590 62499043 73023338 73025961 74534055 74538232 75052848 75057575 78764448 78779518 79637477 79…
641	1324577 1333890 2374631 2378999 11012361 11024725 16465153 16469016 19100410 19107017 30312693 30321114 38071207 38093387 41584217 41603519 43498523 43509472 44011002 44024256 47181416 47187744 48963068 48984894 50563355 50567688 52156710 52159615 64897364 64902056 69107432 69115984 78171350 78175625 88288837 88297738 111393099 111397669 111556078 111566564 117348703 117359750 120308401 120325850
642	13354936 13359360 19142080 19149367 19162724 19168916 20876076 20882802 24271455 24276225 26373404 26377016 26671011 26679129 27664423 27710561 37285574 37318835 46059696 46072012 53942083 53954893 64744823 64777135 68168915 68173318 71204400 71222315 85155004 85163471 85993820 85999915 87734625 87744663 92528850 92534537 92540223 92659468 92665164 92670859 93994443 93998720 102248779 102261228 1…
643	9158298 9163970 11134095 11152261 13511729 13519409 13668275 13682351 14322408 14333709 17739238 17743817 28206675 28223637 29000170 29010175 31028357 31035144 31323696 31334978 31382339 31392151 31540443 31545064 38122480 38126522 38321103 38330198 43453146 43458129 47022465 47044643 49565974 49575320 52729119 52735113 58482723 58488313 58938820 58943697 60064062 60077770 61264306 61267884 63503…
644	20667513 20683136 21657270 21661950 21797951 21811138 32686735 32690799 32901890 32913616 34907154 34913956 35640472 35645216 40165717 40194687 40235985 40246490 41824813 41833269 47762990 47766517 50523937 50528123 63611978 63621468 65249219 65253420 70480888 70504151 75422959 75427756 80138963 80143383 80667055 80677095 87400432 87405439 88491030 88500707 90591350 90595539 91747294 91756102 954…
645	8228368 8232903 14699490 14706351 21933653 21936512 23998447 24004071 35943828 35948008 40571386 40580599 41247543 41263794 42405287 42409599 43115072 43123124 52390658 52397091 59435891 59440834 77067758 77071848 77147519 77151754 79642058 79652256 81314422 81321240 96441038 96446645 104375284 104377748 108878406 108887474 109933014 109942306 118937326 118946702 128072230 128076118 129008628 129…
646	9417052 9426102 12065683 12070881 13564373 13578630 17112451 17120572 18823970 18828733 21898729 21902393 23177807 23182019 27671582 27676484 27717755 27722692 33521286 33540251 34615278 34623272 36129400 36134871 38076306 38098521 38460299 38463974 48512345 48516748 48970239 48992100 51793609 51798001 59540672 59548597 79257510 79263441 83373880 83395193 85210208 85213031 85843026 85865517 92545…
647	558478 573446 9020000 9026973 14108484 14113456 14989723 15008162 16097147 16107451 17863213 17870288 26402060 26411931 28563294 28567740 29791893 29801720 34214669 34221485 34241968 34248819 36203773 36215210 41858899 41862972 46221231 46225025 53237505 53249756 62267071 62270438 64477241 64489883 64751942 64784289 66582528 66586466 67612004 67615935 68234971 68243664 74426026 74436943 76929018 …
648	4179269 4184196 8364831 8369165 8619879 8624832 11139369 11157570 16327727 16363612 19238304 19243203 24935844 24944143 28211121 28228118 37373151 37377782 37867597 37888634 43574235 43582870 49570635 49580016 50882491 50885715 58779085 58784770 61814207 61818567 68299160 68308181 73836851 73841704 74654957 74658871 76066783 76072661 76976349 76980942 80044161 80049000 81380940 81385077 84933764 …
649	9040912 9054983 10984498 10989662 25938032 25942179 31199174 31226620 31416741 31419569 37568307 37575767 41589379 41608716 45622983 45627727 60068472 60082215 69013804 69034038 69111203 69119607 70485475 70508773 78340776 78343435 79495254 79498516 82811977 82816397 86734459 86741717 88293401 88302172 93154006 93164551 95934419 95939191 96928190 96932089 100886320 100897103 111781213 111786054 1…
650	1725693 1732131 3244922 3260724 10524898 10531504 27225337 27234244 27683762 27730005 37940133 37945169 40170910 40199915 45679338 45690658 58874602 58880902 58964699 58968754 59631277 59635754 62243738 62248274 62383917 62395728 62719976 62724041 74880660 74903885 77738809 77766444 83349916 83353769 84463006 84467527 85940106 85954867 89446816 89453945 98048839 98055526 102255160 102267320 10357…
651	1469387 1473816 2796052 2807991 4905612 4910026 5980626 5986374 13514998 13522713 13675157 13689268 22474426 22479520 23969207 23973834 31387233 31397080 40937147 40945716 43547266 43559689 48138328 48143095 50042352 50046131 61465073 61469241 63227523 63240346 74369693 74376775 77019909 77024032 79215101 79221425 80189170 80193600 81770685 81774758 81787012 81791120 85849976 85872502 95141025 95…
652	9399662 9406204 12250400 12262401 13312433 13316647 17340968 17351140 17560698 17567822 41667799 41674997 41829029 41837520 46693832 46697453 49871044 49877965 51202990 51215037 60557922 60562313 61760614 61765149 66861295 66868357 76529096 76537538 78215219 78219301 78285812 78290308 79699958 79708681 83300943 83312487 89533982 89538548 91751854 91760395 94450895 94464298 95641186 95645540 97025…
653	3907705 3913415 10855405 10870044 16386137 16390395 17788985 17793101 32930848 32941323 43119154 43127136 54797705 54809375 76142715 76156315 76933956 76953473 84830425 84833842 87020668 87027664 109601545 109606105 109706882 109715517 117312744 117316771 129927505 129931521 130394835 130399552 130432887 130437640
654	3180959 3197581 3599907 3612531 9738271 9750854 18327382 18336507 22803693 22808400 31203424 31230905 34096609 34100917 38624638 38628753 42365923 42370964 60248861 60263175 63487821 63493710 70423503 70436875 71494634 71519712 73165427 73169151 74125379 74141885 79484859 79490039 81079595 81089273 88973079 88986117 93642413 93647315 95696694 95702294 107875625 107881242 111327859 111336505 11250…
655	14994165 15012639 23685947 23692380 34228301 34255670 36208103 36219575 44208425 44212503 53243327 53255189 58674877 58680100 74431635 74442335 76718807 76723122 80703403 80713102 84118254 84124283 84942027 84948956 85222605 85226778 90379298 90383471 98696075 98700145 100386004 100390169 102990245 102998751 104531535 104536180 106959949 106962286 112091647 112096095 112104053 112111189 113733429…
656	1918755 1945327 6098542 6103790 6699448 6709456 12498058 12505042 16979064 16985234 19665132 19669569 25171326 25175421 26344736 26348936 30200182 30209923 30334036 30344860 33107656 33111250 44326678 44341081 45849047 45852925 49902515 49909110 59890708 59894133 60327313 60339561 67508863 67512480 68303593 68312657 79175339 79179951 82053342 82066971 82670479 82677021 88520471 88541724 93465677 …
657	5855213 5858506 10640298 10645149 20897865 20910730 21134040 21143589 28902258 28906838 38715073 38719993 55227041 55230167 55855874 55863167 56559402 56602560 60877677 60884398 64418792 64426699 69018124 69022551 69038393 69042855 79337249 79343185 82905895 82910693 85254669 85259511 87062101 87069088 99215711 99223666 101543869 101553304 103057453 103066375 112144889 112149404 118225024 1182291…
658	2360877 2370111 3038269 3046939 8132545 8135736 14470754 14475772 17425105 17429749 25058882 25063173 40420040 40424085 43175275 43179343 53354749 53363961 58553587 58557133 71868800 71905260 73028619 73038869 77745623 77752456 77773288 77780156 82225926 82234994 87179728 87184021 89296680 89308635 92113499 92122321 97306111 97309266 100407693 100416692 106482733 106487138 110912380 110916586 114…
659	6404250 6407795 15212738 15218906 16585520 16589839 22163100 22184798 32814620 32823833 36595524 36605685 43885576 43890396 44459877 44464827 48088246 48094401 53927881 53937131 55022262 55030567 57209867 57219484 58416923 58422299 64509905 64513558 67726922 67730743 71500866 71507148 71525974 71532260 81778831 81795228 82303214 82310314 85603704 85609177 87892216 87896521 88979573 88992646 91138…
660	4046278 4052904 10047525 10057957 14154437 14160613 17263677 17268155 28949340 28953680 31558829 31562617 33448064 33456240 41671386 41678619 45525571 45530618 45783718 45795179 47480666 47490870 52139015 52144658 65175799 65180755 76533305 76541782 79704139 79712897 79942468 79946949 92911406 92916799 94413572 94417538 100388074 100392275 101435715 101445757 113417868 113423888 115070692 1150752…
661	3871490 3876129 4759397 4764409 16278463 16282036 17022267 17027204 18222325 18227389 20979838 21001258 33936078 33942944 40496845 40511450 45009076 45013891 48316989 48322906 51418307 51422507 53324100 53331843 56793774 56800121 58569656 58590536 73529610 73539938 76149503 76163138 87935459 87940134 88526037 88547325 96823275 96827405 99498738 99511404 108627790 108631674 114275614 114284759 115…
662	9478846 9492699 19700910 19706049 25656273 25661377 35563344 35567333 36312148 36324097 50750546 50754795 54365403 54372585 56259990 56265561 64688925 64699912 69509590 69536736 70430177 70443584 74129473 74133591 74146014 74150167 75016059 75022745 76620262 76629685 76638944 76642990 79781847 79795327 85903666 85913240 95521994 95526082 95632379 95636833 95987608 95999165 108251730 108260427 109…
663	2648944 2654357 3772541 3784193 16128024 16138984 16894399 16898620 19156339 19159514 19560812 19565039 21440091 21445285 38648498 38652753 46458020 46462292 47026062 47048275 48999330 49006289 49075099 49079317 51096279 51106425 55216386 55221696 56564522 56569667 56607710 56612885 60193690 60202373 66489701 66494751 71873580 71878384 71910070 71914904 74307110 74312304 76461174 76464901 8068996…
664	989492 993705 1925361 1931992 1951967 1958632 19431666 19435698 22169598 22191331 23399050 23403600 29037852 29053903 30204745 30214521 46177093 46180681 46228854 46235750 48174022 48177236 49641342 49645848 53490204 53496876 57809884 57816841 62801906 62807605 64463972 64467537 66222057 66226385 71513405 71538547 72817772 72826659 79114079 79119959 79324030 79330578 87636682 87641596 89386633 89…
665	5572424 5581861 7442327 7446812 10053332 10062918 20809987 20814203 21906100 21910884 34105260 34110274 35009547 35014006 40315591 40327750 44734343 44745416 58012270 58017092 65362349 65366885 67125246 67134923 69029561 69049900 71339482 71347874 73795146 73799429 80718720 80723680 88392525 88395674 90848127 90854015 92038806 92043448 96381689 96385407 99219530 99227560 99896099 99900396 1078016…
666	931052 936742 9380672 9384764 22651299 22660328 24402412 24407273 28290608 28294810 30938176 30949366 36528903 36531021 37351387 37354588 45440332 45444516 51087332 51091788 56631748 56641785 58631368 58636103 63091407 63100326 65091376 65095628 77759289 77787024 79008457 79015295 88913436 88918100 92118058 92126915 95512982 95517626 101054718 101060697 101758262 101768722 106519390 106524528 112…
667	1400047 1408750 3543613 3548200 6653439 6657411 13733032 13740168 23293255 23296631 44303602 44310774 48597203 48605101 51048842 51053099 53098523 53107975 54720777 54728027 58061138 58065210 58575540 58596455 69516789 69543970 78111637 78115815 82295241 82299210 82595322 82601105 83740924 83753053 85908441 85918045 89612245 89617646 93259142 93263972 96698097 96702864 104380243 104385917 1102826…
668	6236818 6241238 7842845 7847537 8735457 8741201 19569301 19582917 28242179 28245955 32473809 32480824 34137315 34149318 34920793 34925349 47116914 47123388 47485653 47495916 49766369 49769746 53696438 53701147 56378705 56385612 56574837 56618059 61893927 61903086 64811570 64831476 71883189 71919739 76345453 76349783 95260091 95264647 101898137 101902309 105782754 105800418 116420145 116427255 117…
669	220434 224020 9540644 9549559 10818511 10822791 15047155 15051668 15772585 15782589 16601654 16604492 20983844 21005299 23753717 23757210 23773254 23777438 24537066 24544697 29930210 29934938 33296809 33305430 41138306 41144412 42720385 42736772 44740561 44751669 48195711 48202871 52162555 52167595 62281370 62285949 69953933 69961977 74295903 74301489 75096014 75104448 89086694 89090411 97568275 …
670	5577130 5586601 16914139 16919032 26559259 26562760 29372215 29381783 42278727 42281098 46284752 46289047 46977935 46981376 62707116 62715165 65585721 65590095 70406149 70414791 72167427 72176220 73703832 73711543 74137726 74154337 75019390 75026111 76624801 76634259 79312817 79318386 86963868 86967976 87524759 87538219 87603453 87610135 89391269 89409066 93856844 93865753 94421364 94425640 97380…
671	1785339 1793923 9266232 9273398 9878311 9881506 12369413 12379257 16239300 16243270 16859548 16867845 21345202 21354780 49593995 49598685 51765011 51779275 52447683 52452209 56637264 56646676 65576608 65581143 78081478 78085583 78862184 78875821 82409307 82413164 91585151 91600528 96055673 96065079 98532290 98543165 102443837 102448619 104913173 104917431 110347649 110351429 112443946 112451437 1…
672	1938647 1965296 6878742 6896058 15099735 15114851 28117886 28122893 32375084 32388570 43763959 43768012 47700577 47704945 48521186 48526553 54317073 54321919 58357650 58361910 58466113 58474383 64149693 64153939 67429995 67434170 70889381 70901787 72821110 72830032 73398804 73407749 83063762 83074996 83120338 83126711 87788325 87799996 100431470 100449408 103568239 103572438 103808754 103812918 1…
673	2885445 2897698 5477474 5481271 9594184 9608814 11253397 11272444 19088404 19096005 21044461 21069093 21398760 21404726 23115723 23120048 25756285 25762145 27753701 27757809 29888615 29893005 41939565 41950075 60376047 60386353 60994558 60999437 64816112 64836053 65746725 65750899 66104491 66113449 70577449 70590819 71343666 71352093 86221552 86232446 92997936 93004913 104684315 104687540 1047308…
674	1652278 1658205 4086181 4091514 13463832 13470416 17646623 17673123 21833136 21840945 23317248 23325782 24681675 24691403 30497393 30506247 48277403 48283516 50871840 50877235 62586187 62590280 64440226 64444984 69382045 69403107 73931965 73939401 79657115 79661334 85309772 85314394 94987421 94999210 96134308 96149400 97573007 97582531 103119579 103123691 113027559 113032950 121033671 121043414 1…
675	174203 179101 5088270 5099493 5456004 5466710 7521682 7528087 12159350 12168710 13420218 13429972 30818767 30843901 40585235 40588498 41329747 41339117 62860037 62864934 65185818 65191005 67144670 67152178 67681965 67686253 75506645 75516406 80252263 80271717 84033784 84040791 93690344 93695976 101356208 101365567 109644478 109654430 109686655 109695083 109986095 110022481 113624548 113636462 123…
676	3364151 3368428 14488788 14495718 19576097 19589748 22768988 22773063 33366780 33380774 34142522 34154560 35800883 35805037 40739002 40745511 49628569 49634938 61897945 61907139 62893930 62904761 66407762 66423592 69343729 69357215 78868164 78881836 86147538 86156572 95438795 95447189 98538376 98548216 103075369 103078703 106728917 106733332 114751651 114755497 115393521 115404779 121207286 12121…
677	4138735 4142581 10182195 10186092 14930305 14938930 14970770 14982423 15317410 15323941 17553144 17556953 24540727 24548393 43320616 43324347 46616372 46629623 48231723 48236773 48347143 48352180 57897624 57902357 60173591 60184071 69957943 69966022 73107755 73112233 75100206 75108675 76767929 76775062 80644989 80649195 81445482 81455344 85788291 85807363 89858581 89868785 94818924 94823241 99197…
678	4949753 4958239 13546161 13551100 17651547 17678082 26235639 26239121 28596110 28599462 28925084 28929478 29377105 29386708 41897067 41905443 49805062 49819600 60672326 60682441 70409817 70418494 72171705 72180533 73708101 73715847 73828014 73832415 81733932 81738357 84409910 84413619 89229474 89233683 89679196 89691980 90439955 90444047 99560498 99568888 100421322 100426747 103340398 103344270 1…
679	2284714 2295377 8321209 8329874 11258917 11277999 12374214 12384093 12983257 12993529 16762851 16768044 16863672 16872004 20733733 20738017 21050941 21075608 39692927 39697220 43328113 43335695 43902300 43908896 46435149 46442262 47860764 47870973 49542632 49554268 62353326 62358235 69386355 69407452 70641124 70651948 72360861 72371746 75511513 75521309 81572412 81576262 84973635 84982015 8925161…
680	440433 448811 2404256 2413840 2659804 2664900 3501357 3511349 9669536 9683868 12163951 12173346 23614395 23618446 36832161 36842004 54453191 54462742 58470236 58478541 61102521 61107330 61830544 61845012 65533080 65537943 70895572 70908013 71402138 71412514 75333431 75360619 79125018 79129449 80556385 80560576 84402624 84406286 95505520 95509250 100434949 100452923 103821246 103854996 104878735 1…
681	301241 314995 3420259 3430099 5630884 5637909 24038327 24045861 37223471 37235202 57655151 57659794 63002902 63006208 63956284 63964008 66412337 66428202 69196369 69215846 70584122 70597527 73157096 73161244 76546050 76560110 79000396 79004409 81858730 81862002 83985767 83992942 86816953 86822776 89909854 89914799 89963936 89986469 98792218 98796227 105757973 105764631 106233190 106239781 1087211…
682	3090562 3096018 5019640 5034008 14934762 14943422 18190422 18201007 24322944 24336228 24686527 24696290 32392846 32399786 47785729 47790999 49682720 49693946 50065421 50073577 57916720 57919084 73143862 73147955 73332015 73335936 73935539 73943018 74917057 74936300 78855195 78858672 80636636 80640795 80999737 81004147 85430711 85434529 85792952 85812059 94993310 95005134 95750465 95755593 9923151…
683	187776 194849 1353676 1358144 5093636 5104893 7525011 7531450 22488570 22496939 22501387 22507014 24574254 24577921 30825878 30851047 36480162 36492609 41438662 41452263 45231413 45234783 49714419 49719799 52626108 52635374 62986123 62990504 63593020 63600338 74317533 74319702 77107042 77114762 78483073 78489013 80256283 80263107 80275772 80282631 89864155 89874394 92071818 92076153 107177994 107…
684	7892774 7897348 11840470 11850387 12394204 12397762 12410795 12418038 12698413 12705468 17687352 17696164 20196379 20200602 24723785 24727841 27416148 27424013 33373516 33387545 33394422 33403096 40968516 40987488 45856838 45861653 54457954 54467540 64044652 64064044 69350447 69363968 78033710 78040989 79200533 79210188 84454405 84458688 88028356 88038406 108748965 108753041 118708525 118712706 1…
685	1478279 1482785 12025344 12029512 15705708 15710613 16679208 16684002 16697042 16701098 17599511 17619344 21307066 21310637 26297958 26301910 29688458 29700003 32451399 32459523 35478107 35482678 36671474 36679791 42459461 42463954 45172219 45176447 50677143 50681202 58769725 58774390 61833940 61848443 63818278 63822414 65929283 65936241 89968831 89973746 89991394 89996344 108318794 108323193 110…
686	1264627 1268966 6921978 6931572 16566548 16570960 17762756 17766895 37060350 37072422 43306766 43315844 43797026 43803131 48609736 48613764 52373158 52381873 53209808 53213893 54163540 54170447 57616865 57628488 61690973 61700360 69200845 69220357 75339335 75366558 79269204 79272159 79361377 79366496 79535115 79542250 79717173 79723842 81799360 81804521 84027477 84030613 90764348 90770794 9734962…
687	2290460 2301157 5026812 5041214 6962560 6972829 7516381 7519809 8327003 8335702 17302723 17306911 18245224 18287216 21923836 21928727 26176854 26184564 26281368 26285420 28478056 28486730 33146278 33156370 37722197 37725346 43343347 43352779 49099334 49104322 67557061 67561657 67619901 67624656 70646524 70657383 72367537 72378457 78308435 78318854 79475642 79480233 80855130 80860139 84977813 8498…
688	8917795 8922125 8950783 8954715 15270421 15275029 21623640 21631319 28249766 28256629 28727876 28731404 30028964 30034140 31482449 31486075 31857560 31877944 36486373 36498855 40973388 40992395 41443319 41456955 47615161 47619060 56092949 56097176 62695829 62699836 65338165 65350832 71406946 71417357 74662820 74667053 78145229 78148470 80623195 80629898 96791939 96802361 100984718 100989156 10263…
689	308106 321893 4096881 4106667 4749895 4754629 7824605 7833691 11845416 11855368 12414404 12421682 27402064 27407378 33044044 33052776 40682480 40686555 46642944 46649959 51557139 51574651 52630729 52640030 56211028 56215685 59665618 59676343 63960134 63967893 64048357 64067784 76549541 76553056 76563636 76567186 78974894 78980288 81465276 81470262 86827760 86849793 89978660 90001293 97218468 9722…
690	1315696 1320173 12997962 13011743 17605441 17625309 18197062 18207682 20293815 20299050 24948322 24965566 29653237 29659340 35051587 35061157 36334030 36341608 37038359 37041949 41867080 41871303 43515536 43521320 44180801 44194842 44960495 44965405 46087279 46092012 46559822 46564380 50182030 50191706 50827050 50831214 70123455 70169548 71235858 71246733 76039606 76043024 79665588 79670121 92859…
691	6926763 6936386 15026716 15031558 15993383 15996678 23658891 23668355 52201980 52211482 52378405 52387155 54275327 54280838 61320383 61330144 67690576 67695217 74041596 74045062 80267177 80286710 80681848 80685890 102396988 102402699 103440490 103453535 110772468 110776483 118396539 118403516 127415408 127428017 130261804 130274275 130717622 130725774 131432498 131437241 132491723 132497745
692	3534541 3539060 5949266 5953496 10309042 10313470 17380533 17383433 18252479 18259758 18294506 18301820 29606606 29621676 31105686 31110088 31276647 31281484 33398747 33407456 40709219 40713886 43463147 43467362 58105257 58115027 67536558 67543335 69997601 70014607 72922861 72931121 78037234 78044548 83580522 83589732 84063768 84067810 87900861 87909215 88681564 88691722 89928821 89934432 9429163…
693	5308257 5340515 9763243 9776573 10435904 10444339 23458206 23490567 25020858 25024028 27933862 27938052 31862274 31882693 32437648 32445173 35659451 35663570 40674922 40678866 46756554 46760664 48773345 48808362 52740923 52746802 54334957 54346210 54662874 54672482 73544621 73551865 76129772 76137791 81135838 81139612 86372637 86378281 88201348 88213478 98258417 98271539 100152659 100157245 10027…
694	4307274 4312250 16117825 16122907 30435225 30439428 37066361 37078468 45334855 45348062 55136746 55142392 62656425 62661779 87246069 87250749 95189928 95196346 101178776 101184028 101216762 101222050 111715535 111728617 115519922 115528627 117416576 117420862 127011635 127038736 129617229 129625335
695	3473684 3480960 4769455 4775427 10152935 10162662 22777173 22781486 28482199 28490908 31402033 31405778 31593941 31600701 47818132 47827072 47884536 47891254 54714868 54717805 57640181 57643196 59285571 59293644 71697756 71709652 75539271 75549901 79730546 79734707 88068741 88071880 93760302 93772917 100792306 100800693 110379845 110389106 111542652 111546550 112821216 112827944 116924516 1169292…
696	18480377 18484518 30528309 30533603 40265985 40270248 40392055 40400411 65518503 65528425 70130732 70137956 70176860 70184119 76966771 76971545 78532938 78541012 90155743 90171449 96980129 96984549 109106939 109112842 116699018 116707732 119900326 119904078
697	365499 370998 4101762 4111582 14870659 14875436 16406985 16411173 18817187 18820561 33048583 33057075 35709588 35730771 37949694 37956373 42775206 42780802 54051519 54059911 63159835 63186746 68050917 68055181 70002345 70019381 76556571 76570736 86833155 86838569 86855218 86860667 86972119 86976304 88060296 88064501 91632792 91642833 93942136 93947205 103386877 103400994 110134600 110147799 12186…
698	5379195 5400647 9358452 9362479 9564331 9581061 11602606 11608535 13004828 13018644 16940430 16964565 18267037 18309134 20445931 20455150 23462912 23467643 23495308 23500074 24739579 24742908 24952609 24956920 24969888 24974234 27373023 27380077 34462797 34475114 34627299 34631549 34938394 34944096 48777898 48782476 48812950 48817563 49650389 49654970 50186856 50196567 53146158 53150271 53200169 …
699	1165745 1184856 3487887 3492124 4026855 4031723 5312709 5317210 5345001 5349511 13120576 13124698 20696813 20710971 20866013 20871027 37026764 37032544 45052764 45056991 50532344 50536895 51647373 51652192 59640266 59652912 61996484 62080401 66750949 66755172 80198065 80207707 82092938 82107526 91470537 91489057 96042150 96046808 100394406 100398847 101189280 101227338 101418751 101423740 1034467…
700	5737582 5741618 6987257 6995944 9992286 10012963 12951288 12960433 24854130 24859379 29611448 29614117 29626561 29629273 31513317 31516770 40551971 40556028 45497947 45500970 58110130 58119935 59594945 59601766 66531208 66535193 67250324 67254448 67539934 67546746 67989468 68000100 68021008 68041132 72926979 72935274 73568649 73576997 79349164 79355241 87905013 87913402 91062395 91073821 10102184…
701	5450039 5453007 8287962 8291614 9505407 9528335 10440097 10448567 14073228 14082216 14393462 14401986 15415467 15420357 28363846 28368120 31346330 31350302 41740257 41744225 42979050 42994376 46152234 46157434 50655729 50658512 54624546 54632063 60362249 60366503 63162505 63189451 64924571 64929638 66291281 66293474 66942194 66957849 70145226 70191424 83939839 83944148 85497572 85502163 100672845…
702	12840711 12849826 19953139 19962617 25552095 25579590 35917193 35925427 41506431 41509664 43242655 43250809 72089515 72095705 76811790 76823074 78162169 78166742 86928603 86931533 87867802 87870736 89585056 89596756 90160613 90176354 92131213 92138025 103307176 103314967 103370477 103373929 107831287 107840876 108932434 108936759 112163489 112170434 115524262 115533003 124593456 124599604 1261076…
703	4072293 4079220 9884735 9890008 11041281 11046656 16947670 16971835 18488694 18493007 22039800 22059636 23471345 23503811 33797651 33806174 34958794 34964946 43688949 43693593 47822230 47831205 47887883 47894636 48289664 48294412 48786627 48821749 59289582 59297690 62813339 62815869 71703692 71715618 75275757 75278982 96220049 96229604 100186139 100199291 104250462 104264045 106989733 106996431 1…
704	2174511 2178724 5321830 5354165 8872538 8877549 23916352 23921044 24455473 24464288 47420893 47441975 48635451 48640853 62345013 62349152 74760155 74772656 78536950 78545059 82869691 82874154 90572698 90581989 90920663 90930733 97587323 97594283 107886898 107896781 119382449 119386517 126402196 126409889 127205626 127208883 130607568 130615772 132614356 132636502
705	2336947 2342187 2347461 2351795 4325123 4353371 10348401 10353356 11071813 11090515 23579809 23583195 32555584 32566300 33474977 33482020 39952263 39957119 41572309 41580088 41690572 41694671 51282756 51291104 52810199 52820933 57253809 57263016 62001161 62005888 62010590 62085113 62089849 62094586 66624331 66629646 82254361 82263760 86843983 86866116 87970511 87974639 88430513 88436150 89111617 …
706	2235235 2240354 5385633 5407119 9998879 10019590 10290793 10299895 12103423 12107933 24961231 24978580 25562687 25587641 28551697 28557478 30219734 30223898 34659509 34662445 35038306 35042692 39580259 39584989 42981905 42997266 44151710 44153472 52888085 52893891 54628292 54635844 58043250 58055886 61424527 61428880 63583900 63588510 66950534 66965289 68025668 68045835 69169863 69178096 70842611…
707	4123401 4134508 14004561 14009521 16851771 16855626 19472220 19497222 21635842 21642331 22044734 22049693 22064605 22069599 27045733 27055209 33683436 33693070 35337376 35343595 45038521 45045625 47514404 47523138 49584736 49589348 50572056 50576368 54218668 54226094 55651723 55658545 78061944 78071660 80202657 80212334 81931603 81935751 83149825 83159120 119531957 119536497 124129705 124134473 1…
708	1707594 1712921 4198020 4207385 4269942 4279787 9149910 9154087 11731795 11736371 18591175 18601633 27087554 27099108 29618983 29634182 30190561 30195354 30954140 30959758 37491309 37495909 44500468 44512749 47426139 47431409 47447251 47452551 50394224 50404731 57195122 57205151 60914367 60920044 73572798 73581189 88178120 88183154 96224814 96234404 99405503 99410305 102215588 102220052 114634749…
709	1604470 1608937 12094810 12099099 13817840 13825800 14397712 14406271 16175405 16184021 19212859 19217368 22849514 22861496 29110122 29113744 42385859 42390108 45075454 45086629 46773552 46778208 61490085 61501400 63423847 63430115 73957685 73963954 77345813 77352559 77651596 77665063 84906863 84911468 97982784 98007576 105113697 105123151 106409090 106413746 117538604 117542711 118453424 1184616…
710	3408481 3412204 4331783 4338463 4360060 4366774 6712574 6725465 11740640 11748017 12964670 12967739 13389573 13406274 25974334 25979533 27446573 27451156 29755166 29759348 31422310 31427668 62017622 62022374 62029763 62101653 62106414 62113838 72092598 72098823 73689543 73693944 74585654 74592203 86998990 87009794 92134594 92141441 111759481 111774319 115104311 115123801 126112415 126122631 12760…
711	7155177 7169767 8147560 8153890 10295319 10304456 10461827 10471499 11118625 11122948 18942309 18951956 22054652 22074593 22209947 22241974 22664842 22669251 23300042 23303087 24753015 24758861 26797840 26806843 34517255 34521004 43678366 43686125 44288875 44298453 46142779 46147663 51130144 51135444 60467322 60471827 66250594 66254516 69594591 69619032 79371682 79375638 91685019 91697531 9462803…
712	34060 62530 249239 253758 2670030 2674844 6629733 6637531 9622885 9646773 19478911 19503948 24459868 24468718 47436680 47457852 54975539 54983623 57948919 57953687 58836282 58847390 68901516 68909190 74766393 74778929 88229746 88234315 93590137 93594263 93797129 93833718 94204493 94209073 94282106 94286852 94385447 94395166 98481878 98489768 101558193 101564330 102171042 102179455 116028515 11605…
713	4146469 4157133 6906512 6909969 14461703 14467908 15383597 15391773 17877012 17881768 18211662 18216976 18833531 18837648 23427955 23431121 24207646 24212436 27963930 27968237 38725244 38731819 39429329 39461470 51953257 51958045 55595456 55600082 61334828 61339148 63896232 63905777 73968269 73975906 76867467 76872118 87667980 87681909 93535217 93551442 94642498 94653240 96389160 96393714 9665572…
714	1613446 1625055 13393251 13409987 16247275 16252134 22548684 22558455 26633045 26637044 28035267 28043088 29391421 29401150 30097532 30104489 33078047 33082438 38105441 38114028 44394877 44398517 50736544 50743510 53874234 53878327 62260810 62263923 64496146 64503008 66539079 66543039 69174127 69182395 70855927 70882664 77205724 77210874 77657517 77671019 82239662 82244791 84144111 84153601 86680…
715	1764853 1768869 4345142 4373487 9954135 9961203 13623658 13628026 15922826 15941337 18947107 18956789 19379806 19388501 26448825 26453146 29244066 29250807 33688241 33697910 40046596 40051131 44436789 44444184 47518621 47527390 51600152 51610782 62036820 62120930 68155728 68162304 73261495 73271078 75597917 75602114 75773538 75788744 77525985 77530162 78065359 78075126 83506107 83510351 92686601 …
716	41822 68595 2772923 2779627 4459100 4461964 7265392 7275491 13157885 13176745 17748202 17752127 17775353 17784311 19194433 19199329 22215400 22247462 31114477 31118040 35000974 35005243 37084538 37088443 44507693 44519706 53539911 53544180 62237669 62240686 66308234 66311371 69598404 69602241 69622880 69626752 86134995 86139039 92747770 92752460 93234992 93240176 109421552 109430785 111471211 111…
717	1522521 1527357 5931417 5935945 6129483 6149673 10078813 10085987 14712836 14717479 16179701 16188352 18437109 18455787 18471234 18476150 26771801 26775722 26802329 26811367 33217228 33227423 39434474 39466690 40094768 40106290 41469105 41485313 43721242 43732600 44385038 44389940 45773539 45778611 48891711 48911316 49827459 49830731 57377640 57381879 63900992 63910572 69850177 69866469 77085568 …
718	2971611 2991568 16731478 16742952 21746463 21758253 34971133 34975137 36086095 36091601 48850817 48853986 59786906 59792441 82837905 82842138 92088090 92094551 94184799 94189271 98884027 98905208 113646325 113651048 114188824 114206609
719	2325608 2331668 9696986 9712744 13283321 13293429 28039165 28047037 38657059 38661319 40664539 40669713 41969443 41978159 49523431 49527850 58308059 58313559 63213727 63217825 74014348 74020112 84843958 84855758 87944844 87948476 103944260 103950495 107984527 107996229 114648730 114688372 121643468 121654104 125598531 125602425 130025296 130031344
720	1619238 1630881 1971985 1986593 3131624 3144498 7817753 7821162 11687540 11700845 15927411 15932045 15945957 15950601 18154336 18172309 26535646 26541838 31370281 31378680 32599027 32614288 34315006 34323692 55129763 55133237 61561435 61565125 66818176 66825929 68905341 68913050 77508766 77513239 88713895 88733981 90359616 90369422 92693852 92712762 93472658 93476494 94390671 94400425 97210065 97…
721	2710556 2717265 3724135 3729374 11317239 11326867 15387719 15395930 26323066 26333866 32694898 32701683 38371476 38377982 39067934 39111008 41473109 41489347 42748052 42761594 44809844 44812596 62966817 62976435 69606078 69630624 78380083 78384631 81888073 81895137 85591341 85597505 96353250 96372775 101788816 101794087 104293478 104313987 115238207 115245447 115558485 115576340 116678296 1166900…
722	2976261 2996247 3919159 3927880 6135260 6155484 8256376 8261131 9289676 9294147 9339014 9348699 16536575 16555146 18441698 18460406 22554394 22564200 26032112 26043487 38109568 38118190 40428165 40433639 42444397 42451894 43270248 43274562 47961787 47966999 50740015 50747016 59351323 59355938 60794523 60816355 64934740 64939157 69875571 69895503 93811035 93847729 95885576 95895690 111077374 11108…
723	6305083 6309133 8704296 8707877 9957657 9964759 24809262 24817185 33959156 33960773 48896406 48916046 60277594 60283685 69854678 69871005 73497179 73510537 75777296 75781104 75792537 75796354 78002024 78010320 88103141 88106859 88904443 88908922 107379020 107383339 108216262 108224800 116960882 116968677 119194977 119204962 124319521 124335683 125941612 125961443 128318843 128357887 129456624 129…
724	7549344 7555282 9822267 9826956 13163225 13182120 15838606 15846602 23356749 23379079 39518238 39540738 53512276 53516978 57584113 57588739 66173534 66180456 67629446 67632787 74785227 74791473 76452725 76457063 79951465 79955849 79994526 79998547 80217419 80234771 92922227 92927674 94847571 94852782 102583043 102595208 105047309 105054549 113377060 113386522 114559587 114569499 118978458 1189826…
725	4446254 4452660 6862732 6867272 10082300 10089509 15936679 15955245 17971668 17981423 19343787 19352737 21666513 21671436 33221444 33231674 35981483 35985991 36184871 36188890 39072736 39077780 39115861 39120956 39888347 39898872 44953038 44956749 45632506 45639563 51869715 51881734 54181588 54195350 55742397 55751420 56076269 56084574 66821798 66829586 67458456 67466849 84170639 84176013 8871895…
726	2619907 2622189 12863145 12868710 21752710 21764535 21851232 21863002 22326946 22333749 25767663 25773601 26977626 26989833 31648116 31655579 48703698 48707561 72472040 72480617 81695207 81697946 83441515 83451091 89550119 89565276 89778181 89791278 94429951 94432902 95411881 95418600 95793896 95806729 96004223 96008671 96357456 96377011 102075742 102084044 110512730 110519886 111222365 111233097…
727	1453719 1461519 13128612 13132762 15475968 15484669 17839552 17843060 24412169 24416662 24581623 24585935 25946361 25960295 29422908 29427547 31986039 32049239 39149918 39208380 43698272 43709722 51665484 51675920 56917506 56921703 57316080 57321467 64874458 64881282 64911409 64920303 75485066 75488511 88160778 88165132 104942833 104946677 105389718 105394089 113750837 113754539
728	1975600 1979240 1990242 1993916 2571900 2581402 4496546 4505105 5064620 5071901 11694168 11707508 12435360 12451080 13613093 13618753 16542229 16560835 16712236 16716954 18157777 18162040 18175785 18180083 22314123 22320517 23362471 23384836 28786565 28792952 34319325 34328046 38467639 38472529 39525665 39548200 42448133 42455665 50670406 50673757 55464891 55476224 56949596 56952358 63946384 6395…
729	736056 754700 15442366 15446646 16575407 16580446 17846603 17850191 21314243 21320544 22836688 22839917 23595755 23600431 28346190 28350431 29665478 29668911 39082607 39125834 39893938 39904498 42425760 42433055 43204502 43208909 48483756 48489270 52588105 52595493 55618674 55624131 56429412 56446340 62972687 62982340 63665703 63669868 76436775 76444712 84895854 84901341 95375009 95379695 9761777…
730	7742692 7747950 29432221 29436993 31575995 31584933 33411840 33416055 34783736 34793152 37984807 37996754 39290196 39300135 39805761 39835233 47308123 47312392 52793667 52797453 65234020 65244346 65755108 65757392 69880851 69885513 69900818 69905515 77291387 77298618 79896563 79906569 81016805 81020620 88188239 88192058 96533583 96549054 106115880 106135776 106340950 106345587 107250238 107257147…
731	1197359 1202123 6579914 6584171 7133191 7141308 13439796 13451784 24812849 24820730 31900371 31928847 31990439 31994864 32053674 32058134 36256272 36260452 39154819 39159771 39213316 39218277 41006156 41013083 51185514 51191705 57958490 57965978 61616692 61619928 62567057 62576592 64307343 64319203 65371456 65376498 73503846 73517239 75784912 75800171 76388191 76392282 78006160 78014486 85544045 …
732	8746329 8756905 10904107 10909231 12401355 12406266 12438168 12453923 14444364 14447291 15842786 15850812 17074866 17082784 19131893 19136969 26824935 26831887 28572221 28580733 43835239 43839122 46915618 46920466 51391008 51398514 53914634 53919091 70450317 70458993 71606740 71615866 80221732 80226070 80239119 80243492 85658957 85664455 86697801 86702077 88763931 88768535 94707316 94711518 97458…
733	2612246 2616062 3586153 3593013 5840270 5849542 8794709 8804261 14722157 14725607 16786362 16794499 22379349 22389279 26649507 26658255 30091771 30094634 30245306 30256466 33771998 33776145 38696135 38705582 44469812 44473067 56080812 56089152 59821263 59829918 67215600 67219797 67462640 67471068 73635628 73642685 74182365 74186050 83730295 83735592 88137509 88142949 100712539 100717339 103482963…
734	1282354 1286866 7352582 7372311 10778397 10798615 18873694 18879145 20394946 20406368 24783286 24796159 26641078 26645251 39295153 39305159 39810148 39839671 45866503 45871502 46304460 46308595 49404460 49412573 51156245 51160253 52172670 52175900 55470545 55481913 65639898 65645218 72476378 72484990 75757134 75760786 83446291 83455902 86395758 86402358 87545769 87554343 88697730 88701417 1016369…
735	1596436 1600436 27521246 27541956 28513716 28519605 32001089 32064394 36435355 36446371 39164697 39223238 39701644 39705235 48328858 48332333 48531787 48536860 56782045 56787892 64158067 64162083 66713440 66719257 68264804 68273894 78837821 78842396 84109799 84114009 88853665 88857382 101593835 101597362 104551949 104556078 106376350 106380618 113821888 113825381 117406068 117411484 120861879 120…
736	1982904 1997589 4500927 4509520 16230782 16235026 18166248 18184326 24513308 24524165 29851886 29874554 31580600 31589573 59714559 59717329 61112174 61117197 61799957 61807047 66086747 66091299 70662842 70673712 84096387 84106325 84130347 84133315 84217857 84221914 85646078 85652500 89072352 89082077 98164522 98172684 98662357 98673523 104800759 104812457 119746889 119752011 120845785 120849427 1…
737	740262 758939 1563003 1570100 7108929 7112865 10281192 10285975 11180995 11184471 27437780 27442159 30145201 30151475 31904204 31908062 31932715 31936608 32414274 32421515 38700833 38710315 43405620 43413852 44133820 44142730 56433600 56437839 56450558 56454801 62571938 62581503 71611278 71620439 86412966 86432175 110920828 110924734 117763621 117767282 126699591 126710469 129432662 129440688
738	1027852 1038890 26966700 26972356 34685961 34691327 34787623 34797069 36735525 36739737 40333280 40344559 63247604 63253182 63341587 63348278 66025464 66029399 67895068 67899310 69890817 69910854 86689072 86693502 94583739 94597100 96537215 96552721 101298803 101315545 109435432 109454612 110780534 110784382 111139475 111149188 114148965 114152869 115249634 115254861 117834443 117839040 126061436…
739	7358549 7378312 15722706 15740717 26227452 26231528 40760568 40767734 45548005 45561705 53296629 53303478 57962222 57969745 63470423 63472374 67482767 67486689 87094749 87099508 128332169 128371321 132024168 132028728
740	3219965 3233613 8750975 8761291 10783059 10803312 15341290 15345004 25149375 25156362 27328545 27338741 27525971 27530715 27546711 27551490 28576465 28585012 46184304 46188362 49212979 49217105 57454304 57465003 57982009 57986841 70454643 70463354 71476190 71485377 76647071 76658375 77411597 77415888 78900810 78905387 80230408 80247865 80907174 80920552 86076182 86080368 93284351 93293050 9335938…
741	8799165 8808751 9790188 9807067 10120878 10125305 12541282 12544228 13326881 13339117 26222093 26224755 29858869 29881572 30247370 30250846 30258565 30262076 37092383 37097170 44723171 44728722 48920800 48928575 55990062 55994736 58751724 58762623 60734216 60743946 63141018 63145796 68269337 68278462 85283934 85288263 86753195 86762756 96313846 96319506 96324866 96329232 100825496 100830917 10690…
742	7451331 7456792 26425589 26433195 27188837 27206181 31911920 31940501 33612240 33616488 34588583 34598172 50017431 50025481 53468914 53476164 57228424 57236909 87550044 87558653 112051613 112061227 122513922 122534996 123134737 123140502 126705018 126715927
743	12689007 12693935 35464402 35471237 37456881 37466050 38256071 38260148 40874464 40881776 51013381 51023296 66446024 66450305 77632712 77642119 78363977 78367612 93226698 93230830 94119056 94126280 101872963 101876494 108711597 108716540 109440202 109444997 109459418 109464249 118600995 118606115 129364907 129382849
744	9840239 9843486 12315126 12319690 13973707 13980309 15727506 15745560 35490912 35498942 50661330 50665853 52220982 52230747 56336726 56345770 60217187 60224487 61803520 61810645 70669171 70680076 72408858 72440344 73752918 73766301 77180635 77184084 84602813 84605693 85890225 85892461 94172427 94178773 96581630 96590127 113240564 113244697 124176463 124185998 129443859 129448081
745	20623716 20647476 28426861 28430479 30148326 30154635 36542047 36560317 43409829 43417981 54853280 54877048 56442077 56459043 60739069 60748834 73783788 73791489 75940639 75943466 89162050 89171333 89260442 89265353 107273571 107280199 122015589 122019130 124470552 124482496 130821422 130825841 130947565 130959731
746	211454 216025 1034523 1045595 4707306 4713245 9078012 9086092 11860374 11869503 17729989 17734596 24704545 24711368 24731932 24735738 26136207 26139598 27535459 27556269 28091137 28095855 34688632 34694028 43194171 43199374 51357762 51374951 70513787 70523923 92975840 92979807 97322118 97330693 101302890 101319668 104175855 104182801 112652041 112657890 118870879 118874703
747	8032683 8038328 24864658 24868653 28807797 28814658 33926747 33931395 34715543 34723920 40214861 40218807 42164649 42178432 44524358 44530208 48924675 48932485 51616190 51621276 62150149 62159791 65860000 65863811 66590439 66595417 67859822 67872417 90396516 90402396 123211313 123218621 124250514 124257770 126433286 126444699
748	5745688 5748989 10139166 10144615 28623947 28628321 37461440 37470644 39638023 39647642 40878108 40885450 41875561 41879757 59877583 59886795 66994783 66998901 71480222 71489444 78567436 78574976 78959905 78969938 80913838 80927251 81389249 81392813 82158941 82164481 85292622 85297220 86200290 86214354 86771655 86784619 93288688 93297422 102417696 102422165 103586453 103590857 106220692 106227897…
749	21097015 21122961 22267430 22271567 28157482 28178197 30253711 30264976 41622961 41645310 42642032 42654954 43471612 43478083 49510436 49519450 55642752 55647220 60891154 60894857 61600800 61604376 72276712 72285846 74806325 74810290 77534374 77543013 79849681 79856211 81093748 81098591 81678486 81682650 85446963 85457892 109449792 109469080 109592545 109597027 110897648 110901766 123493661 12349…
750	960383 980062 1154697 1157627 6344277 6351737 15520414 15525021 21566448 21569615 23934540 23938590 24838864 24849334 31125354 31135009 33722081 33726834 36546673 36564978 45581113 45586797 55919882 55930229 61201854 61212547 65594504 65600455 70518843 70529014 74447662 74454132 75432228 75437318 79094848 79098745 106606394 106611298 107227780 107242908 107404144 107408960 108765209 108773582 112…
751	1698116 1702838 6109072 6114976 11864926 11874090 20630521 20654316 21410727 21415084 25635353 25639030 29705664 29713158 34602908 34607092 37629373 37642910 42291653 42295788 54035051 54046376 56934290 56941908 77637168 77646610 93870224 93873220 94122656 94129915 98321195 98326277 103216270 103219824 111933955 111938538 114301617 114304370 114379983 114389604 124031541 124052647 126964541 12696…
752	905422 915010 9082040 9090154 17985732 17993068 19185266 19189832 25384833 25396050 25595011 25606641 26683210 26687937 30390508 30395533 39642807 39652461 46449177 46453730 48503122 48507716 61254793 61259724 64517246 64525017 65677626 65690728 69225353 69242974 70260833 70277129 72411619 72443140 90423471 90427517 108238384 108247544 109281272 109290419 110611418 110614889 113862252 113870552 1…
753	3101508 3106287 3687427 3696635 21102507 21128488 23186266 23190330 28390397 28392779 36264667 36269514 54857702 54881173 60716528 60720666 72048003 72057651 101031372 101041700 104905907 104909552 112748977 112753254 113248679 113254170 117325758 117334532 124477807 124489444
754	1130532 1137263 4781433 4786125 9033770 9037324 10129502 10134295 19791595 19802063 20502022 20506352 26000735 26004935 26143024 26147527 28602595 28608143 32638480 32645887 35211853 35225815 42119306 42131279 46568973 46580073 46605228 46610928 58700504 58711349 60515303 60518417 63284310 63293107 75148912 75156230 83410674 83422213 85245600 85250117 85483755 85490646 87572930 87577124 97154754 …
755	12606582 12611006 13935264 13939177 21520478 21524700 31731269 31751297 32239032 32289930 39909467 39912082 45570712 45575895 50201452 50210194 55925043 55935425 62156220 62165897 65998382 66002986 67825898 67845679 98232144 98241310 98967786 98969756 105894074 105912936 107437053 107472210 116536854 116545338 129204692 129209272
756	965187 984289 12351479 12355740 14889382 14902239 50170859 50176427 50520980 50522441 50685296 50690330 54409411 54420855 55373691 55398183 56938027 56945680 74724743 74733225 81870130 81881512 82702862 82707564 84617084 84631424 86417707 86436946 88605972 88616066 92808795 92815673 110706217 110709182 116005268 116009540 120013024 120047780 128778679 128841274
757	1636732 1641465 14218330 14222206 25317942 25323720 28161798 28166972 28182548 28187757 29452519 29458355 33350922 33362203 38264260 38268014 38271803 38275596 41628913 41651297 42644153 42657110 46798040 46805498 54256797 54261309 54307656 54312347 55968655 55972552 58444144 58447074 58650279 58657017 60002640 60008065 67636163 67639778 72281520 72290368 77538681 77547355 82338264 82348992 87301…
758	1672462 1676624 6347995 6355489 24051314 24054779 26527259 26531435 29168169 29199937 31741020 31756865 40134037 40142726 42042764 42070687 45381387 45391987 50969587 50979569 58972844 58977114 65466017 65472119 66074706 66080709 67373180 67391755 67935052 67939599 80760200 80768752 82183503 82190366 83606669 83609320 84877872 84882645 87484195 87494461 108769370 108777779 112182895 112186970 112…
759	2522597 2529642 7471393 7473275 17805607 17809933 18137338 18145921 27581449 27621821 29709255 29716784 32247789 32296440 42917498 42926083 46532291 46541255 52027367 52039991 55381094 55405621 57136468 57158161 61437183 61444914 63288696 63297528 71924598 71943880 91030397 91034871 96158598 96175514 101500070 101506590 118520479 118523807 121503646 121509957 122570772 122580344 126052332 1260568…
760	581704 596954 7964391 7969219 12187221 12193486 18036086 18045535 22730842 22749845 24139482 24148146 25390429 25401681 25601810 25613475 39976978 39980597 56806503 56816641 59414411 59420978 67832922 67852738 69229625 69247281 70264598 70280929 72706619 72715031 84483207 84490166 86508830 86513481 89220713 89225076 90485646 90494834 97174689 97185129 106793644 106799057 109285374 109294392 11432…
761	867415 878001 12935833 12941089 13848415 13858333 22423706 22441936 29636918 29640585 38550526 38560260 41955426 41960149 47875874 47880190 53080531 53089492 66122477 66126170 72052815 72062498 77939762 77953290 79390312 79415968 84624242 84638617 90526263 90530896 97694196 97698507 105182525 105192901 105898693 105917591 106836724 106846737 113878924 113884917 117611507 117619658 119847261 11985…
762	1576916 1580380 7634737 7643488 10680398 10692244 10941848 10959688 12518898 12530441 17165832 17172876 20818454 20827324 23812764 23823247 48617827 48626604 49834038 49843261 50634117 50638252 62479288 62489686 80549924 80553137 81587844 81592532 83417802 83429376 97292389 97299368 116497670 116508588
763	13910578 13923305 29175236 29207039 30617041 30626045 44845275 44865247 45386594 45396448 48217875 48224784 50205811 50214588 50835413 50840053 52340166 52354963 57141343 57163071 57748542 57751899 68931180 68940304 74505222 74514695 77677469 77685446 93598424 93603080 98236583 98245784 100486656 100490024 107441381 107445797 107450175 107476574 107481026 107485414 116302561 116323751 127382230 1…
764	122408 131189 1257549 1261071 2819998 2831236 9430880 9435378 10969188 10976808 27586497 27591569 27626904 27632011 36750324 36754657 43068595 43072087 49608383 49618441 51585851 51590373 58640868 58645556 58852542 58857319 66048789 66053304 68317264 68358848 74729156 74737351 98199105 98204996 98952319 98955030 102533733 102547262 102654012 102657984 127118248 127122825 128795941 128858644
765	1422350 1432177 3055677 3067859 18841759 18846769 25887560 25896489 28172618 28193438 29644098 29648650 40816219 40830164 43875213 43880377 64567492 64573384 69431449 69441895 72502512 72528073 73657164 73661574 89768013 89773254 96475882 96486871 104141007 104145200 112459671 112472103 121104423 121114844 121261473 121279981 122022707 122028517 131858720 131879926
766	9815241 9818797 10741839 10748581 17466040 17474909 18465530 18468503 22428584 22446844 30552161 30565756 33237688 33242128 42048886 42076462 80764387 80772974 82008429 82028325 82126835 82133949 82187180 82194078 92951250 92960564 107303698 107307822 113190778 113195066
767	10946551 10964426 12600175 12603361 14577624 14585421 15687029 15698546 18141426 18150044 21266230 21269044 27734525 27744078 34732367 34736891 35029793 35034032 36743550 36747149 41097103 41105594 43009842 43016282 52033410 52046077 54696124 54705854 57042514 57047777 60634916 60642147 69782186 69796982 71929106 71948418 77305879 77310289 79133915 79142749 92144881 92161442 99078915 99102234 100…
768	7233770 7242716 7609101 7619725 13916358 13929120 14118463 14123169 20857600 20861789 22734614 22739659 22753652 22758732 23194429 23199073 42230286 42242609 46993003 46996713 48622203 48631015 56811560 56821733 58798911 58809322 59488618 59493863 72710800 72719242 74679077 74692188 76253301 76257165 90599763 90608853 98062248 98072771 104838604 104854145 108655718 108661427 116503800 116513702 1…
769	17125130 17135165 19861881 19901575 24645311 24650107 27596641 27637118 30476356 30480889 31409558 31413132 35066253 35072307 40274546 40278801 54286384 54296985 63361194 63372402 72507503 72533094 75860621 75864046 77943100 77946488 77956658 77960050 79282408 79286867 79396835 79403409 79422526 79429109 80409297 80413979 92348143 92384747 105188045 105198457 107665354 107670002 119812729 1198209…
770	1014973 1021844 7639556 7648341 11787018 11796131 12525410 12536652 15754007 15762246 16623152 16639193 19297369 19300945 20823139 20831590 21981193 21985904 23124416 23128930 27238915 27242445 37781151 37785426 39589762 39594006 59094420 59098297 59508168 59526996 63658310 63661989 64851327 64861603 73744429 73748656 75961714 75965878 84696106 84715734 85418918 85424797 93480365 93485133 9673805…
771	10395510 10408370 15078670 15081510 20378316 20383549 20758050 20764533 30621363 30630402 44216616 44221397 48258778 48263355 64072613 64078531 68935717 68944876 74509946 74519454 76876804 76886246 77681621 77689633 78739411 78744352 82015430 82035356 91161077 91178148 91924830 91930764 97710168 97714158 100809152 100817301 101254355 101258540 101332431 101337456 104487364 104494125 107110325 107…
772	126775 135589 8882457 8888418 8894429 8898927 9439734 9446886 10972986 10980641 17179990 17188504 30707458 30726126 44402192 44405734 47531760 47536922 49613400 49623493 51057243 51068429 54530116 54541750 62516785 62520822 66675076 66689366 67191276 67203403 68321057 68324874 68362676 68366528 69785643 69800474 78414876 78419211 85707242 85717999 107002950 107007010 107191570 107197937 119346146…
773	4966793 4970854 11665212 11676341 19866142 19870428 19905866 19910182 31433061 31439125 31459881 31468841 33034755 33039382 35328115 35332728 41394910 41409433 47128636 47138358 55544048 55548421 55714621 55717587 58804169 58814615 69436660 69447141 75282237 75285941 93719305 93725659 97104127 97108170 98553024 98558711 104846701 104861282 108941120 108945368 110407763 110418736 112511644 1125164…
774	2624505 2636708 14521544 14537274 26093558 26100314 31763782 31766416 33239896 33244371 41756281 41761821 44896826 44934410 65265877 65274260 70207443 70238471 73122355 73127302 78265258 78268803 92352662 92357232 92361776 92389301 92393880 92398459 100227974 100236738 101600568 101607456 106428881 106431910 109011390 109032508 109163182 109170561 112114541 112119658 112454617 112457126 115021623…
775	8044007 8058367 16627291 16643367 19321591 19326068 22512676 22530610 27738528 27748116 47922958 47928015 51915001 51934085 52291762 52296187 67296748 67302727 67807086 67810354 92148907 92153063 92165503 92169694 94067570 94072372 99086384 99109342 103414784 103427794 105471932 105491326 133305583 133315569
776	293338 297273 6042976 6053490 14502278 14506783 19659375 19662302 22743579 22762687 26949086 26953174 29805718 29812656 30010823 30014234 30711870 30730573 36077228 36081704 36140377 36146592 47629121 47633251 59513022 59531885 63396709 63402931 64166134 64171957 66499836 66506896 75214252 75223066 82317449 82322621 90007235 90018276 91979381 91990735 92868030 92872872 98067337 98077951 99056600 …
777	7293953 7304171 14947625 14956986 15362171 15372849 16499427 16518347 17130103 17140173 19874713 19914497 32519723 32527804 38738485 38751538 43527139 43534247 66550635 66561315 66759430 66763732 77949877 77963443 79409982 79435691 103931881 103940285 104429133 104433415 105247546 105258465 119816190 119824335 130090285 130099294 130733696 130737106
778	11791562 11800710 32586069 32592948 41068666 41078802 41402159 41416717 50781656 50791861 63690970 63694635 66433011 66439500 75112926 75123811 75500354 75503482 81841878 81846540 83622125 83627924 84700989 84705896 84720652 84725594 91783950 91787740 92054072 92062910 102039739 102043318 107906742 107912790 108997020 109000243 112734788 112737853 114110973 114119504 116992774 116999629 120995131…
779	14023869 14035920 20226881 20231221 26607965 26612040 26615879 26620221 44218994 44223810 44901423 44906045 44939042 44943699 46684147 46688972 59779245 59783058 63474360 63481073 69735410 69755110 75828472 75833662 76881820 76891297 77926240 77932966 81033083 81036536 81164037 81178975 88805563 88810174 95202799 95223758 100813201 100821386 107116230 107135069 107468021 107503326 125210798 12522…
780	1362646 1368446 5992156 6001085 7475191 7479907 7624969 7630062 12290265 12300218 16902876 16908490 17184235 17192784 34033378 34056720 46813026 46816813 51504718 51519504 60547146 60552519 63459322 63464855 65127427 65133164 68201959 68208253 68328691 68370380 70213289 70244352 81191754 81198907 92366345 92370940 92375534 92403037 92407641 92412244 92933156 92937278 95530205 95541801 114156633 1…
781	3832783 3852359 6519255 6529930 6571316 6575598 16504909 16523864 21728187 21737290 30985319 30990374 31444954 31450515 36618857 36622944 38588589 38603434 47134305 47144062 48100591 48104663 49437294 49447069 51625823 51637227 51920040 51939159 53787552 53791576 55999445 56003365 65381319 65389904 76353921 76361066 91985550 91996939 97224031 97227948 124228110 124233796 128643502 128650005 12871…
782	2630582 2642814 7492851 7497681 32523751 32531867 39921203 39929817 45137124 45149111 49416418 49426821 67475312 67479022 75184642 75188879 88649509 88659002 100232344 100241144 103082073 103086937 113121798 113128481 118107204 118112019 119948945 119963327 127076530 127097124 130094764 130103809 130994601 131000099 131698467 131710263
783	6245692 6253467 8050916 8065310 11572546 11581717 21676394 21682641 22517085 22535054 23925771 23930238 28821554 28826828 38665630 38669082 39914727 39917950 63436418 63443357 73056505 73061127 92157236 92173902 102698093 102702021 103420973 103434067 107077753 107089332 115639216 115654419 117055961 117069538 120120542 120165455 133310430 133320452
784	2022971 2100398 5644350 5649737 17443529 17448781 23306167 23309713 50924559 50927978 53691552 53693972 64169033 64174891 73846592 73852469 78223418 78230808 94193462 94198960 95208295 95229289 99061984 99073400 102204530 102210037 104932577 104937687 106552942 106558982 109392216 109401383 115010584 115016532 115219134 115222609 122335487 122344981 122727059 122805371 123065744 123075638 1295835…
785	1851051 1856012 3837651 3857261 13747037 13753792 30167628 30174560 32713187 32728409 34037965 34061342 38593520 38608432 41174616 41178866 44370896 44377937 44910667 44948356 49532157 49537836 49603410 49605879 58251718 58259994 61343503 61352300 63124314 63128477 71029115 71046035 85073660 85081325 87646545 87651785 88570420 88575635 90859938 90864594 92380128 92416847 104577083 104584212 10542…
786	1437175 1445413 5665386 5669167 7406755 7419780 61155488 61168583 74470544 74474937 84710803 84730536 87087888 87091301 97485543 97489885 99597261 99605639 102453026 102464474 110754756 110763576 112320269 112348881 120366397 120376855 124567710 124576555 128653790 128728342
787	8166272 8180056 8237472 8246890 8850931 8866321 10662644 10671486 10810044 10814260 19777132 19784613 24801817 24805522 37963087 37967147 51630570 51642017 54791220 54794445 69739642 69759377 73339892 73343332 77929591 77936352 82438853 82462151 88654243 88663779 98103015 98112483 99290631 99295563 104997539 105001825 110928676 110935438 118526951 118531371 120125840 120130092 120170789 120175077…
788	2306108 2310364 25810176 25813899 51509049 51523870 64084484 64090774 82991774 83000234 92774620 92778807 93565986 93576751 106384669 106388945 115646844 115661472 118428123 118436077 126073540 126077882 131413934 131417659
789	284223 288764 5422235 5431609 7761084 7768817 9309567 9329748 10994483 11001464 12129281 12136904 20348755 20352944 21734566 21743704 28495222 28500137 34287481 34289641 39388351 39398002 47065531 47080129 49442169 49451979 50325467 50332519 51824680 51838152 62640611 62645673 65385599 65394219 69124095 69146909 70373461 70389735 82566308 82574705 88090084 88099049 93617790 93625386 105398344 105…
790	6850740 6856719 15203673 15208188 18911867 18915885 21939321 21947774 30467393 30472009 31171955 31180979 39925498 39934147 44815383 44826602 51164296 51169872 51466755 51482107 66768069 66774685 67278590 67283082 77855070 77863383 98143757 98148048 99300530 99306349 106676545 106682607 108587547 108594015 111821787 111826334 112757567 112780706 114004645 114007508 122283327 122287787 123381418 1…
791	7570578 7587615 16166716 16171039 21679369 21685651 24636397 24640960 27972579 27975926 29913284 29917571 46250165 46271183 52018150 52022921 74069989 74079648 77008227 77014053 77369948 77373007 79235747 79240618 82443863 82467196 102019596 102024260 111243901 111250808 112327423 112356071 113361459 113372558 120134297 120179318 120371614 120382108 126006715 126017536
792	2031061 2039067 2108522 2116562 8853993 8869417 19288478 19292906 27065325 27076237 29016001 29023262 38565071 38578017 40525181 40539542 50356964 50361852 85319051 85355747 88635119 88637776 97231900 97236119 105735176 105745490 115332335 115340508 122338932 122348462 126459666 126463874
793	698822 703572 4059381 4062253 14837642 14845722 15404061 15411785 24234549 24253255 27104227 27113518 33876422 33879308 57558563 57567289 61122255 61127150 61347876 61356703 62457233 62461070 71033321 71037551 71050276 71054541 72939451 72943914 76486465 76489731 96634619 96638486 108176119 108187870 111345223 111349491 119625048 119636236 122209294 122212740 125088881 125106984
794	4734936 4745934 9314154 9334369 17507376 17511204 23434322 23438569 36635997 36647078 39393164 39402890 47363582 47366459 60483780 60492978 63545761 63553957 74110493 74113421 77172592 77176596 77244278 77253126 78089723 78094513 93892897 93906668 99601425 99609838 105405651 105420326 107623840 107635461 114924106 114928312 130227819 130244811
795	8242169 8251621 8659012 8667557 10667053 10675930 16991474 16998059 18414408 18421256 26457502 26466491 32189482 32203303 58955252 58959958 75193151 75199647 77216059 77225887 88015347 88019394 90107610 90117525 95598208 95606257 122745661 122750343 122755024 122824117 122828835 122833552
796	7574259 7591330 11341587 11344943 19918837 19923793 23076737 23096160 24663985 24668531 29335243 29340839 32838205 32845293 34979176 34990040 47672192 47677305 54472363 54485656 57533162 57541068 58450039 58458041 69082446 69100478 74561076 74573335 74814100 74820661 77428581 77442379 80515039 80523993 85669983 85680946 94949041 94968161 112762951 112768354 112786121 112791560 112881521 112906629…
797	5426910 5436318 19072648 19076715 26846545 26850905 38348424 38351550 47068444 47083077 50328981 50336068 52477799 52501471 53174335 53181595 55430179 55433316 60829684 60836901 69131084 69135478 69153933 69158362 70376924 70393233 79087056 79090937 80532575 80541348 93621576 93629207 100086196 100098964 105207625 105217231 111369815 111380335 118148914 118153515 118243990 118253380 118569034 118…
798	15872100 15888566 17924765 17935140 18884631 18898219 21943535 21952023 24239290 24258031 26784072 26793153 31176196 31185255 36569714 36580864 41051594 41060095 50219006 50227774 54649937 54656388 59740078 59743691 73346807 73352034 75134766 75141824 75738758 75743954 77858975 77867318 83647986 83658118 85323277 85328082 85332359 85360008 85364848 85369134 111790438 111806802 114361736 114367986…
799	10254426 10259214 39708917 39713748 94614758 94619241 96994861 96999711 105006147 105009266 112618837 112635336 119247735 119256561 129471213 129480252 129592602 129598454
800	2048124 2125653 2926282 2933501 3525403 3530153 23160712 23164663 45000871 45004956 49852554 49857174 52765172 52774509 65022541 65026552 66157047 66159283 67796107 67801829 71721608 71731218 76192365 76197011 77794002 77813272 80078593 80087407 90112542 90122492 94937696 94943351 97339312 97344452 98250330 98254507 100682949 100686620 105496181 105500501 112888014 112913166 121805508 121823390 1…
801	3806063 3814528 9136027 9143005 14226117 14230262 18417820 18424703 20522646 20536088 21153208 21174788 27285151 27290849 32077947 32082911 32406761 32410500 32875799 32884667 36414760 36420833 46002902 46011454 47542119 47553089 58228796 58237834 69085876 69103943 71041781 71058806 74567193 74579482 75912455 75916660 78120028 78124461 91085317 91094953 112773757 112796999 117790785 117800292 119…
802	5110784 5136041 9107724 9110576 24440125 24450826 29231889 29237960 30039086 30049303 30058800 30071334 35152292 35156879 53503583 53507912 54244557 54250897 60488946 60498179 66454621 66459056 85506789 85525347 96850398 96856751 103695829 103700405 118248673 118258099 123880690 123889963
803	16876187 16881397 20115665 20124772 26461714 26470738 28854335 28867924 29463938 29473468 35588528 35614430 35675169 35680144 52484385 52506733 56826849 56839473 61568850 61572869 70923289 70941997 80744202 80748436 81948442 81952636 85336635 85341588 85346443 85373419 85378407 85383271 86084589 86091515 87987960 87992211 111797762 111814162 113088680 113100876 117879804 117884046 121184047 12118…
804	16415396 16421497 23082433 23101891 29897430 29901224 30869175 30872604 37598744 37602929 48566297 48570876 57537090 57545026 62767845 62772843 64009934 64015373 72956101 72958240 77595226 77606027 79976434 79985437 80519747 80528302 94953280 94972435 126214840 126220143 127283659 127292543 132523569 132529551
805	74038 81606 405014 412848 2940749 2951332 12553273 12575375 48335843 48341478 50513247 50517096 52769828 52779200 60657761 60662010 69142491 69165410 73437449 73446412 80536804 80545612 100092568 100105372 110242500 110250969 112622784 112639319 118845871 118855348 121810062 121827975 122360143 122366880 126514661 126523573 129668446 129683609
806	6359265 6371843 15875565 15892066 25163067 25167179 31140851 31145168 47244091 47255209 50223378 50232181 72905817 72914304 77798795 77803612 77818100 77822952 83652806 83662973 89098490 89107217 98380502 98384563 103501939 103510652 112726752 112730929 116752051 116773323 119132728 119163686 123311033 123315236 130291565 130296535 132881675 132886679
807	3386533 3397473 9113360 9116996 10883987 10888755 21159113 21180728 21326880 21336006 21777826 21785353 30044686 30054164 37667881 37670865 48471284 48478304 52666920 52672453 60925032 60938896 63059233 63073054 67423829 67426939 80614600 80618880 82375583 82377235 85015997 85024717 103141014 103150535 116873771 116878677 117795526 117805064 125021554 125025818 127676879 127686417 132289510 13229…
808	328815 337294 2842542 2846887 3372739 3379693 42299958 42303412 43644376 43648590 50495045 50500384 56965478 57003882 60086684 60091916 67981481 67985457 68128624 68142141 71726521 71736166 82897426 82901643 85350744 85387581 87204844 87209522 95451439 95458413 102319091 102324081 112521220 112526933 113094766 113106998 123183962 123205054
809	3460391 3467023 3810283 3818782 9139390 9146426 20529355 20542832 35594979 35601455 35620916 35627427 46007166 46015753 53705891 53718894 54899192 54917335 56463310 56481140 58233194 58242267 58819803 58825047 59301761 59313978 70928083 70946826 82507897 82525536 89194278 89202267 91089843 91099514 92722902 92729292 102490034 102494408 116518518 116523088
810	520342 537813 2946028 2956640 5117687 5142978 29301473 29313705 34378813 34390891 40147177 40151999 46257344 46278397 49924940 49929230 58436779 58440444 59552644 59573763 85511156 85515547 85529749 85534175 93208560 93213555 94715755 94728771 113289120 113293238 114516925 114528668 116265131 116271182 118444103 118446835 123966916 123971071 129074174 129083073
811	5655158 5660255 15905172 15913964 27002110 27021174 28861104 28874728 31360918 31363240 37831876 37848002 44077192 44096819 44535789 44545838 45109188 45119355 56833149 56845808 65759711 65766344 72910447 72918969 77808430 77827805 79030689 79034273 82150325 82154683 82923873 82931152 84071887 84075378 98920560 98924725 103739877 103744589 106862820 106866935 111521686 111525286 115165996 1151703…
812	10190024 10194622 10369724 10374617 11448647 11453375 41316900 41321047 48460157 48466241 79979208 79988254 81396412 81402088 93098749 93118392 103357037 103360833 109085201 109089397 109610701 109618301 115372271 115376587 124057684 124062105 124922290 124926446 127288089 127297009 127565029 127569871
813	77810 85410 4284370 4290032 8724436 8730378 11439126 11443869 17239533 17251755 29818074 29826534 33264716 33278848 40283091 40287871 43484589 43489096 51735076 51744538 73441394 73450392 88114745 88123288 88482651 88486823 96604788 96611744 104560243 104568627 104921725 104927133 110324776 110328947 112297387 112301324 126128103 126138398 132067057 132075448
814	5562698 5567544 15188243 15192076 27130933 27135035 33489098 33498009 35425638 35429339 35607930 35633937 37115708 37127548 37191150 37204731 47249638 47260791 48375900 48380069 50931432 50936456 52179165 52181927 60583611 60592339 61271440 61275872 64716965 64726609 68135370 68148922 68283054 68291072 70684652 70706442 87228501 87232812 87927206 87931315 96425604 96435524 101013216 101017493 108…
815	6823094 6836888 23781657 23785845 23856884 23886548 26566296 26571170 29262005 29283915 30510690 30519497 33428914 33436664 33460836 33468413 45114259 45124456 45876536 45883121 47194107 47200055 55940646 55948921 60932208 60945672 62407609 62412723 82277445 82280847 85020310 85029060 86547969 86552076 108166859 108171471 109844609 109854693 111693115 111697577 114423960 114432756 119668095 11967…
816	333030 341542 1513479 1517983 3376254 3383108 11348334 11354155 15279672 15291749 20049828 20077798 21255169 21260682 22088703 22101157 45238188 45242546 56969824 56974195 57008263 57012669 72540386 72559850 72790002 72803852 84136318 84140197 84430564 84439643 85230986 85238258 95454853 95461862 116094498 116101695 123625396 123636611 130199336 130202334 131657021 131660999
817	3175348 3191936 44080655 44100317 54905667 54923553 56467743 56472201 56485603 56490091 59308284 59320536 59720134 59730055 59747339 59756815 72854035 72869147 83086300 83090762 89126148 89131955 95353503 95359789 98704250 98718106 116190478 116200728 120527451 120535451 121188677 121193983 129532754 129542292
818	16444256 16452099 25122235 25128516 33271770 33285937 38138868 38143052 43979121 43986554 46786922 46794641 56675418 56680280 59556990 59578208 59805023 59816681 66568333 66575413 85520932 85539595 92178117 92191645 93301819 93327987 96105651 96118048 117825791 117830099 129489363 129494157 133281867 133285592
819	9366540 9373572 12622512 12635368 15909556 15918383 23864275 23871691 23893974 23901425 26717838 26727654 30365667 30370780 37144083 37153953 44707223 44715162 45018741 45028596 72185083 72193843 77262044 77265458 88169521 88173803 89047741 89057791 98354597 98367977 99390501 99393793 105677815 105703518 113848482 113855470 113948345 113966231
820	2502255 2506531 3568307 3577196 11225516 11234838 20268301 20284619 28009973 28021241 52456421 52467574 93103633 93122896 93489936 93493470 105281532 105285784 105545155 105566295 110720648 110728507 126646833 126651182 133014979 133023081
821	7221090 7227836 7310564 7313692 7502152 7507016 16705189 16708757 17245383 17257640 20058345 20085167 22595858 22600273 39310208 39313099 40439148 40445335 41282743 41294424 47285585 47300453 61543593 61552479 80955030 80974258 84395119 84398854 84568079 84570585 90683535 90688728 103466334 103472632 107918877 107930148 117137031 117146762 123630991 123642242 124802266 124806360 126468113 1264719…
822	883651 887974 11282349 11286552 19983670 19988578 26753124 26757488 35881582 35892852 41548467 41558640 48040823 48048383 55233328 55239211 58533385 58536752 64721775 64731454 65478256 65491094 68287051 68295104 70689182 70711007 75006660 75011342 94003032 94024097 101015342 101019655 104591199 104596484 106888387 106891777 108788503 108813964 110501996 110508924 126298371 126310358 130316972 130…
823	6829979 6843802 11193617 11204287 13058978 13061965 13527159 13532393 18364734 18371862 18699162 18708444 23879107 23908876 26734482 26739283 27799621 27804618 29507836 29517571 30515129 30523922 33420305 33424592 61448730 61452343 66273217 66282214 66314543 66318911 67100044 67112916 89209462 89215070 97728482 97732983 103163864 103173249 107387694 107396075 108891972 108897524 109849639 1098597…
824	14171609 14181925 17454068 17457889 20251814 20256650 20273300 20289653 24367040 24371389 31769085 31773622 33177446 33181957 44409311 44418663 47807267 47812682 52060455 52099595 52752428 52759637 55413083 55421596 56978591 57017074 57060274 57070929 72545562 72565056 72693993 72700271 72796915 72810800 73585405 73595088 74410998 74414042 77456247 77461965 85234451 85241758 89052741 89062826 905…
825	7197565 7203777 25001436 25011112 27349007 27360980 30181222 30185874 30227920 30232266 42191420 42204646 50104648 50110517 56159822 56172050 56476658 56494578 60298768 60304250 62994920 62998896 72857789 72861567 72872936 72876749 73090587 73095077 73878746 73883113 76046477 76056595 76210246 76221000 79520433 79527739 82214767 82218129 82417056 82421522 85186878 85194285 95357164 95363485 10568…
826	4216818 4230028 10575175 10600100 41748228 41751412 42849862 42853873 47289373 47304276 48680557 48684780 51686416 51690744 62689396 62692595 72294761 72310581 76804001 76807878 79888946 79892737 80578604 80585358 84472083 84477630 89704869 89711009 92182183 92186274 92195746 92199872 93306662 93332865 103011668 103020748 105088529 105091845 106140055 106145832 106701429 106705337 114437310 11444…
827	8453800 8542836 9370025 9377091 10827106 10836579 18779949 18799091 21719728 21723940 23044920 23050804 43665776 43669586 44710701 44718675 51962868 51967032 61741890 61754203 63839666 63859260 66811059 66814600 69320857 69332258 72189262 72198057 78616007 78625746 80961059 80980322 113851840 113858764 117047479 117051702 129946143 129956913 132955709 132966253
828	10704160 10707854 11229672 11239029 32348195 32352846 66277703 66286735 77119942 77124184 82731897 82743099 83095259 83099448 104192719 104201985 105550401 105571577 106856822 106859854 108694560 108699000 110724007 110731902 112532283 112541175 125586933 125592696 125852242 125856541
829	13776916 13785529 18629031 18651483 29542315 29550845 37728530 37750596 46701109 46705494 47347226 47357994 50380222 50384212 55957282 55962951 64579327 64615223 68875798 68888622 81129337 81132570 92018827 92024836 95966520 95974028 99700255 99715919 103048352 103053049 116715867 116723097 126284779 126291557 129708230 129723358
830	468925 472166 2495223 2498722 4930594 4940555 8604043 8608709 12641069 12647391 23978145 23982734 27139172 27144204 29346470 29350832 32321738 32337046 35181800 35191284 36036134 36043263 40729713 40734340 41553887 41564029 46354944 46364400 47148150 47156507 52235388 52240131 55909017 55914821 56101438 56106475 58069317 58074124 68059480 68063268 83960258 83964509 94007307 94028407 98083168 9808…
831	494898 498543 10549972 10553923 17814294 17818521 21491428 21505918 30995464 31011858 46715690 46725325 53892324 53903444 84542753 84555381 86565478 86573413 105095197 105099334 105877993 105882207 118680991 118690872
832	6217670 6221143 6941224 6951858 8458531 8463287 8468049 8547601 8552391 8557187 24597777 24617017 31262751 31266825 32978238 32989543 33831345 33841938 35349849 35356170 42142297 42153819 47933107 47936357 52064703 52068975 52103878 52108185 55417241 55425789 55552829 55557513 58624113 58627723 61790943 61795435 67442283 67452454 72697120 72703433 91014501 91022414 91879459 91884211 98302187 9830…
833	9181738 9219180 12591448 12595794 15967512 15976172 18055054 18059282 18783746 18802923 25005467 25015178 25738396 25747353 66230748 66240649 72865345 72880562 74622396 74626431 78188354 78192801 79524074 79531415 82738293 82748327 88961489 88968869 99704619 99720318 99823168 99826348 121543809 121553471 121994515 122005016 122621519 122625846 123833904 123843753 125150251 125157342 129165394 129…
834	2596175 2606812 8098315 8108292 10580952 10605912 20103575 20107703 24590075 24594026 28640509 28645044 32326742 32342085 37734156 37756257 38764773 38768217 48188980 48192418 56270497 56276064 60425114 60429263 68882198 68895057 72298655 72314510 92188947 92202580 97405591 97423873 102273001 102278452 105851693 105856106 113758277 113762404 127620158 127628481
835	3024515 3033741 8640259 8645492 24878617 24894048 27319256 27323883 32748493 32754831 34273924 34276357 42786145 42790896 52854205 52861595 63844540 63849439 63864169 63869103 66725109 66728223 69325151 69336587 72960414 72968489 77133272 77142801 87315275 87319183 95393688 95398061 105749967 105753952 115174732 115180883 115987034 115991746 120853129 120857482 122843011 122845750 123085604 12309…
836	3001887 3010818 7177318 7187801 7249280 7255126 20549600 20558470 21498661 21513186 21817820 21824179 22631000 22638857 23252716 23260024 24281030 24285457 32096929 32110480 41424026 41428889 47739922 47746848 55244293 55251674 60851826 60856325 61132080 61136008 74417121 74421681 79184326 79190041 82860012 82864834 87952143 87961292 103536865 103541685 116277293 116281978 118578063 118582742 120…
837	7734628 7738643 8472829 8477595 8482400 8561976 8566776 8571590 18635564 18658051 19691521 19696198 33086864 33090563 46312765 46325088 55272435 55286523 55891016 55895597 60391315 60409449 64583778 64588253 64592728 64619709 64624219 64628729 76492957 76497869 92941435 92946325 97907347 97921225 101387559 101399875 102301001 102304553 111674787 111683915 115411067 115433719 120252069 120255877 1…
838	644214 647422 9188241 9225717 28131052 28140044 62524889 62536012 64965461 64982182 68959305 68991436 74835917 74840636 82327427 82332828 87996497 88001561 89602504 89607357 119709075 119711953 121548628 121558326 131442020 131451369
839	8113701 8119993 12830123 12833167 16594193 16597906 43929408 43943512 44226248 44234521 48553959 48561873 66235673 66245609 74845390 74849043 77624265 77628471 78558777 78563089 81700673 81707312 88772743 88780252 94544674 94554842 95667713 95675466 95956540 95961515 96070087 96079973 96773165 96782517 101511809 101521294 116941524 116951159 130550800 130560420
840	19113659 19122741 23146944 23156404 24601353 24620628 43105491 43110264 52073276 52112521 55686122 55700319 59360229 59364594 81826692 81834250 82938501 82942560 100206306 100210476 102053469 102057921 106163330 106169355 108487114 108491678 122405202 122429619 124952097 124971001 127186590 127190960
841	1798622 1815699 7183067 7192804 7316854 7320220 16222396 16226574 23256358 23263701 23698848 23702351 24824841 24828998 25742748 25751740 31087524 31092560 34079971 34088255 73248752 73251397 94133574 94137836 99272648 99276107 104329640 104334112 121344949 121355559 126775915 126781867
842	623258 626810 4880983 4885935 5194337 5203423 5603312 5607729 11890176 11927174 30294289 30298906 45090710 45099914 55629623 55636170 55665402 55675727 67232677 67237077 71129155 71144521 76290079 76299139 87956705 87965889 90869285 90875610 94222310 94226307 95732065 95735496 120259686 120292054 131500432 131504848
843	258310 267373 8487211 8576410 28108471 28113161 31681478 31699512 34487501 34494323 35195933 35200753 38870198 38882660 46318914 46331267 63854337 63874036 67929389 67932203 74349654 74355002 75661606 75665858 100493423 100495328 101978437 101987867 103198134 103202369 104149429 104159773 110174765 110182861 114777221 114781962 115906964 115925748 125140303 125147444
844	6540673 6551676 12903598 12919367 20554023 20562928 21820772 21827166 55300697 55323234 63923701 63927746 64390868 64395223 68964931 68997097 73303644 73313179 81850962 81854890 84680322 84688179 91382608 91386821 93064980 93080626 93268837 93272155 96777829 96787216 98799967 98813261 99124898 99133446 101516526 101526047 105943611 105951422 116946637 116956316 117509631 117518800 128443543 12848…
845	7461997 7466678 12719567 12733765 13943125 13945901 17411844 17418457 20889302 20893566 54829458 54841334 55279467 55293598 56684741 56689494 57664488 57673332 59016297 59019728 64597203 64601702 64606201 64633239 64637773 64642307 83341133 83345507 91952524 91961547 92467644 92597972 97914231 97928144 108568850 108581825 113490445 113501578 115417844 115440532 131820238 131827206 132130350 13213…
846	4914348 4922593 12076114 12085427 27942277 27946468 34084101 34092420 49134521 49144161 49773158 49776734 58663790 58669316 62530425 62541578 64969735 64973878 64986455 64990617 84645834 84654039 86461473 86480871 89185855 89190049 130475600 130485442 131229694 131240900 131446634 131456019
847	106324 114333 11895980 11933013 23745578 23749630 25463339 25468962 26855300 26861088 28690237 28695070 35684965 35690121 44230271 44238579 45095300 45104539 51239896 51249435 56349877 56359653 62917764 62928317 71299522 71308354 75037808 75042173 82777228 82780293 97514813 97523716 98394017 98406202 113320534 113323986 115911768 115930583 118025800 118037795 124810490 124817717 130740547 1307473…
848	21528957 21532539 30126988 30131268 32487874 32493032 39598293 39610293 41883988 41888139 51534430 51538745 54402246 54405811 57853850 57875667 67770672 67773441 77893896 77909998 80072600 80075555 93069528 93085209 95609789 95621049 104227712 104236767 106500505 106504646 114010407 114012880 115226120 115230619 119688184 119694065 124823134 124826252 129574730 129579136 132122356 132126335
849	1646232 1649238 1803159 1807333 1819967 1824161 7860733 7865316 10415722 10419848 16669233 16674361 23728443 23732538 28649614 28669873 38209380 38217921 47956382 47959067 50154859 50158736 65433817 65439049 91192054 91194026 110647950 110656963 114693476 114697576 116642534 116643979 122149410 122155022 129791093 129805004 133251435 133263765
850	5198868 5207988 8280754 8284341 9251650 9255149 11805314 11814007 30585409 30594677 35667724 35671429 50592288 50597379 56305352 56319664 71133443 71136814 71148844 71152250 92470710 92475399 92478516 92601073 92605797 92608923 96460683 96465539 99030164 99043312 99614061 99617758 101799394 101804042 105931942 105936476 109625973 109630268 123225960 123230712
851	26260780 26271039 31685587 31703656 34490900 34497757 38875561 38888090 47659084 47665608 54835384 54847295 60345684 60354648 68248040 68256400 79630448 79633945 91821194 91825641 101983140 101992606 109204991 109214339 123002996 123025636
852	110467 118509 1540977 1551956 3435641 3440473 5052545 5060633 19711021 19728121 40913616 40924080 46934090 46956455 55018718 55020475 55305586 55328158 65656782 65667169 66361476 66381348 71785714 71801385 74479365 74488118 80064289 80068427 84650013 84658253 84684238 84692130 90976293 90983992 95093702 95107040 99129147 99137730 113299746 113307078 118030776 118042807 127590529 127595490 1284483…
853	57860950 57882802 58318730 58334585 64610700 64646841 66161554 66167509 91957023 91966081 102797842 102801397 113995981 114000295 132133385 132139867
854	1217056 1242370 4915956 4924189 11007603 11019932 12004042 12009942 16023432 16027680 23705889 23710788 37607149 37611240 58165261 58186452 64978020 64994778 67604393 67608181 86465785 86485218 103955541 103958186 110652375 110661424 111191557 111200303 113144394 113148749 130480509 130490387 131900126 131904742
855	3708131 3719583 30111516 30115905 39247940 39261746 54562138 54566918 65613863 65623982 71303926 71312793 72003321 72012841 79195791 79205411 94470788 94476176 97519252 97528190 115868519 115886745 117343352 117354928
856	2679692 2684361 23056723 23061742 27642249 27688247 30485457 30489202 30922519 30927122 33851241 33855562 39718670 39722877 51708163 51714558 56312950 56326412 62128379 62139229 77897207 77913344 81342000 81348767 83642135 83645043 87729419 87739422 92485665 92490405 92495144 92616107 92620856 92625604 97112248 97115742 98464071 98470963 102379334 102383486 106212415 106216538 109209653 109219037…
857	1811506 1828354 6618137 6624668 24025544 24032495 34850544 34888476 38213625 38222201 44163267 44168758 61050261 61055558 67158591 67169903 82472266 82484278 101654826 101657851 102896258 102914442 104758699 104767151 107941497 107947364 113448132 113451975 119180835 119185176
858	1224599 1249947 8989396 8992871 10026241 10030507 11809483 11818211 17797252 17801412 19439765 19444544 29142940 29156196 58515742 58519777 63132675 63136829 67592353 67594981 71141126 71156597 74483729 74492517 87810548 87824001 95308846 95326628 99032420 99045603 108338800 108341657 124166311 124171369 131628801 131636447
859	1495893 1500419 2786365 2791661 3994429 4002946 18985326 18989653 21792134 21806176 31002255 31018684 38302392 38309447 38382356 38386672 47662230 47668784 48108770 48123514 59989827 59998523 68252195 68260590 76367664 76378280 79046220 79066568 102187430 102195944 104003753 104010352
860	808835 816441 3454475 3457416 6669976 6674654 8827064 8836353 12854476 12858789 13892608 13895857 19715088 19732223 25256950 25264853 46939987 46962087 49933555 49944666 65661963 65672385 71790125 71794560 71805826 71810291 75708499 75711723 85089060 85093281 87034484 87040832 95100152 95113565 101570503 101582146 105070333 105079395 110942236 110946397 111130025 111134732 111353795 111359066 117…
861	4995465 4999852 12466652 12487273 12753078 12760102 13760582 13768714 24490576 24494249 27647541 27654687 27693574 27700755 27834752 27839682 28051011 28059521 28832137 28843201 33654141 33657236 34855400 34860280 34893367 34898282 36379963 36386683 38672585 38684309 43752295 43758880 65773012 65779274 66164519 66170509 72008069 72017624 82478260 82490302 92502344 92632813 99589076 99593151 10627…
862	552435 568192 1583878 1590140 4582864 4620831 13363819 13372036 17108888 17116974 17434428 17438961 20425786 20436110 28469889 28473955 50162648 50166736 50850117 50853812 58169737 58190963 70050281 70061028 74360380 74365019 82980681 82986210 102231997 102236170 105297598 105307352 106747597 106762645 118642836 118650140 127351832 127354934
863	3516354 3520864 23951432 23956484 24552172 24563183 31042001 31046119 33169406 33173519 37861552 37883480 46421610 46428866 48249641 48254192 50628874 50631478 52184724 52189048 61607987 61612322 63409188 63416500 63450331 63454809 66894367 66898746 79869776 79873988 105316275 105323289 119730640 119742420 120802398 120806591 124066562 124076897 133054711 133065983
864	1104764 1113483 2851266 2857027 3445339 3449890 15084385 15087747 27255848 27267249 36457457 36462482 39657305 39658968 62133668 62144553 63728924 63733575 67403306 67407592 70728372 70737036 71459164 71467642 76702024 76710570 78635555 78641569 103189326 103193712 116883366 116888855 118502573 118506343 118951434 118960657 120839941 120842829
865	14234442 14244489 34864669 34902706 47316514 47325412 56499090 56517982 77616898 77620564 86455552 86458495 87754038 87765147 88127698 88132586 98038814 98043809 102900780 102905326 102919000 102923582 104762541 104771029 110805136 110809914 118204477 118215265 123235490 123239253 129307009 129311258 131775893 131781060
866	12472380 12493036 17210430 17219080 28054756 28063301 32070679 32074298 43994057 43997525 64532858 64541376 67490646 67495097 73049189 73052832 95313144 95330961 119699580 119704325 124529294 124536484 130371460 130409332 130913527 130918401 130932929 130937839
867	1876339 1888060 4317260 4321177 13033970 13037609 13367915 13376167 20178849 20187579 27659724 27705827 29589484 29593749 56738848 56742973 56852167 56880551 64283027 64295201 74873669 74897573 75581801 75589824 79051283 79056370 79071666 79076788 81956865 81961678 82761321 82764962 95682817 95689924 102191675 102200225 105269456 105275733 106570466 106591088 106750145 106765229 111018770 1110398…
868	4678184 4680921 13948478 13953777 18086127 18106723 25260876 25268814 37704248 37714068 43541390 43553778 46847885 46866371 48441734 48446194 49939098 49950239 57926559 57936856 63570239 63571895 64385694 64388309 71798949 71814710 78406337 78410589 78888367 78894571 85410301 85414592 87444295 87464175 97358318 97361153 101576299 101587978 102426412 102430561 127301499 127317281 129338021 1293474…
869	9831679 9835942 13413725 13416954 13765882 13774049 19248217 19254021 23715722 23722065 26576160 26582063 35517637 35522314 40292686 40297085 44052678 44058969 48857190 48869368 56762625 56772305 70733076 70741770 82615784 82629587 95475218 95479424 106285405 106298163 129753554 129775026
870	4587579 4592319 4625580 4630354 14144664 14149800 17004679 17013438 20026290 20031946 29939701 29943920 44678045 44688624 63878994 63883547 64230799 64236264 68598154 68752372 70055691 70066468 74096662 74103560 84755972 84768000 85004515 85012484 87436146 87440203 87978641 87983283 93952304 93957701 113207465 113225157 124395101 124403895 126758187 126767015 132535569 132547122
871	1752336 1755760 9731757 9745225 11496021 11511546 19356909 19361918 24672798 24677480 49861829 49866419 51971231 51976224 56111547 56123741 58887237 58891971 61060890 61076940 88580885 88585048 108401991 108406425 117006520 117011567 118210566 118220305 121832585 121839552 124071322 124081693 130376106 130380776 130414014 130418720 132891719 132914003
872	1109099 1117852 13899141 13905028 15121376 15128275 18929197 18936328 45889741 45893979 50417558 50425551 53154419 53160570 55759031 55764075 56295353 56300335 66890345 66892341 71463391 71471904 73803747 73807947 76693197 76697593 76706077 76714658 97059467 97065019 97082548 97091451 99978842 99983016 114807269 114812013 123944102 123948861 130923264 130942712
873	4801640 4812436 18526489 18536800 28911453 28918251 32176251 32180284 36612406 36615614 39984251 39989181 42306901 42314016 49382189 49386868 56503201 56508362 56522123 56527314 65003485 65012978 81686844 81691008 91888998 91893862 93652252 93671228 102909872 102928164 112699158 112704667 115354203 115358890 119508559 119524825 123934724 123939395 126589533 126599056
874	6510231 6514726 20510712 20516664 31778194 31781912 46852380 46856900 46870901 46875456 49780345 49785234 63045639 63052421 64537105 64545658 66781336 66787329 76410050 76414344 87340360 87344722 88887847 88896115 109473936 109478496 118742704 118754974 121317954 121323817 124532877 124540103
875	15235280 15244754 18612161 18620561 20183202 20191967 23622532 23625046 49955837 49974953 56858801 56887220 57431233 57440481 61623199 61631929 64194203 64206047 64286002 64288997 64298206 64301236 67308741 67311230 79061457 79081910 79623039 79626726 84506278 84511645 93885692 93889277 100586568 100597770 106777837 106785889 121938572 121950663 122216222 122222030 129880993 129885340
876	9258682 9262440 18090401 18111032 19522364 19528587 25492568 25505906 29559445 29564403 32535955 32541387 36711129 36723980 50236612 50262302 56033137 56054633 68602495 68606860 68611226 68615749 68756748 68761148 68765549 68770107 79738741 79748323 81407799 81422229 87448098 87468013 91970640 91974993 97050702 97055067 97270641 97275174 107346662 107352269 113212225 113229953 127305631 127321449…
877	30350173 30355505 34665416 34673017 35910070 35913614 39864627 39876428 80002598 80005629 81648918 81663667 82622660 82636498 95649929 95658956 121836056 121843054 127517101 127521895
878	89238 97749 4597263 4635332 35503344 35510473 36592084 36602210 37475263 37478984 45716130 45729044 49287160 49331454 55188622 55193661 62675269 62682315 70071835 70089121 81597250 81601483 84761974 84774037 117861937 117865469 119512077 119528379 124399347 124408177 126334033 126338513 130108349 130115106 132541143 132552732
879	7901956 7906681 8160254 8163246 13959263 13966864 14567744 14570819 23790068 23801381 34405277 34414146 46861623 46880214 53923583 53932798 56117848 56129660 61065087 61081172 72985423 72991373 73946716 73951329 81117145 81125522 81639183 81644033 100260444 100270567 114261868 114266214 116341137 116365448 132896090 132918410
880	12199547 12206752 15239992 15249501 18378716 18387060 55761541 55766615 58730699 58739278 63009549 63018231 63626314 63642242 66368419 66388326 72652976 72661682 91448576 91453142 92080523 92084289 93701643 93705909 94749630 94753892 100015426 100027457 108021252 108033121 132801383 132822101
881	24262832 24267126 26743845 26748467 37045574 37049144 42310243 42317393 44626262 44636708 54232039 54238976 56512724 56531706 60042258 60046821 65108953 65113015 68620101 68624491 68629038 68633414 68638143 68642520 68774494 68778919 68783501 68787912 68792676 68797088 73523965 73534258 80418691 80437923 83819430 83833213 93656156 93675167 106080593 106090441 121329716 121334445 121576405 1216132…
882	28232976 28237560 37241158 37245908 46040096 46049239 49292061 49299531 49336390 49343895 58992663 59010102 60231649 60236145 87323126 87331713 88891244 88899542 96030319 96037734 115260124 115265146 131988160 131992701
883	7974081 7978570 7983093 7987480 9471576 9486093 16845021 16848381 17709149 17719534 23673360 23679636 28982142 28989314 35544487 35548844 38042309 38051660 49960126 49979277 52250514 52263081 56248505 56254230 60189822 60198475 62206063 62221796 64291991 64304265 69652283 69663346 80865183 80874502 87836641 87845748 98187968 98193639 116346017 116370364 122373653 122383970 122630204 122634576
884	3765600 3777218 8072427 8076850 8378066 8388213 12970843 12974113 17574533 17582479 25517883 25530360 33898739 33903037 50241842 50267567 56038100 56059631 63915392 63919529 86243410 86260526 87143138 87148812 96882003 96886395 109911207 109920107 114843221 114847065 125390263 125399169
885	7100882 7104890 8912409 8915085 14056116 14060639 19449358 19454340 29029437 29046416 58021949 58028890 65650573 65653660 66903160 66906083 87162716 87166538 91866362 91872893 93497039 93501320 95654616 95663354 106804506 106813324 113015999 113022078 118419523 118423805 121583631 121620550 125475879 125486678
886	8813454 8818300 10924813 10929248 17497237 17502394 23961046 23965109 39316065 39334291 44113857 44118012 45359898 45363898 49304420 49348819 63683197 63687066 67776245 67786547 68647203 68652051 68656452 68661159 68801806 68806689 68811125 68815867 70076113 70080441 70093434 70097771 72150121 72158739 81272779 81281261 83035171 83039804 85201195 85205684 90068667 90073489 91800366 91810745 96333…
887	5591366 5597322 6455442 6472259 18506737 18510800 18919938 18924757 28799374 28803564 30599581 30608276 50319488 50322460 58348945 58353280 60034259 60038241 80653436 80657587 94758189 94780940 95865732 95879449 98687322 98691681 103713780 103716934 105978523 105979896 107374684 107376834 112969814 112981490
888	3203799 3208396 5250996 5258645 7045106 7077892 7209425 7215185 12203650 12210890 18382876 18391255 19366962 19371680 51221812 51225844 52993438 53032627 58995738 59013212 60860859 60865454 62869866 62878861 63013878 63022595 63630595 63646558 69658632 69668362 70795438 70806393 72657304 72666045 73116746 73119533 94329438 94342507 98455819 98459930 100141979 100147301 104950565 104957685 1060238…
889	20304320 20309829 20357168 20367707 23267402 23271739 24903580 24908098 28451094 28460736 30236647 30240959 30538689 30541979 41922260 41925435 49659586 49664595 61280334 61285654 80423645 80442912 80869817 80879171 83826312 83840125 86527920 86534962 87841169 87850311 88999199 89008835 99423065 99427351 103749337 103761335 106085492 106095376 125689046 125709727 126383072 126387598 133138714 133…
890	20922730 20941912 25524207 25535914 28746062 28753539 30120329 30123654 32126627 32135735 48147897 48157395 51720988 51725806 56925935 56930095 67597644 67601001 81008322 81012546 84181422 84191057 97775659 97780869 105658084 105662711 105776238 105794854 109664099 109666635 118924278 118928462 123484097 123488861
891	7985274 7989695 16754496 16758656 34190113 34198965 38046498 38055884 49032600 49036551 53447658 53459029 57760554 57767086 59400172 59407274 62169503 62187713 62209552 62225320 78707008 78711289 80180863 80184999 98740042 98743625 101613324 101625107 109194492 109201471 116242921 116247138
892	4831318 4851427 15767237 15777206 17578481 17586462 25027233 25032091 31056844 31066483 39622379 39630150 40839936 40857130 68665938 68820655 73858086 73868381 76895758 76907597 83017819 83026726 86247939 86265085 90881970 90887107 95767506 95781348 109915386 109924330 112974761 112986521 122937485 122942402 123916476 123925564
893	6459913 6463721 6476764 6480606 7047613 7050267 7080433 7083121 19753726 19762796 21384918 21387868 25351657 25355990 28941972 28945641 30603916 30612646 37385335 37391658 50479063 50487611 65296529 65310260 80117147 80128020 89489979 89511876 94336367 94349471 101997369 102001676 106808890 106817744
894	10728914 10735359 26547424 26553972 29904867 29909058 36874279 36879458 39319278 39337579 62547169 62557096 66914258 66923994 70084769 70102108 70817107 70826507 72154393 72163046 81277008 81285525 102483526 102486762 112566113 112570345 133143506 133162752
895	20927181 20931657 20946398 20950909 24300744 24311809 27310503 27314862 32369643 32383099 36234570 36238714 49915740 49920529 57272293 57276595 61669538 61674311 88006660 88010986 94763522 94785949 103546146 103557638 123583696 123588575
896	5254893 5262571 13654509 13664349 21869766 21880934 22604723 22613742 47939642 47947977 49180833 49196836 52997641 53000164 53036865 53039423 54019008 54023921 62874730 62883760 70293539 70311823 70801069 70811764 78018676 78026163 78749328 78752394 83228826 83235548 84186227 84195892 100375114 100380541 104953748 104960904 107311845 107317082 114181862 114185325 116654042 116657216 122654668 122…
897	7997510 8001894 9588445 9603806 18761232 18765909 19604408 19614811 21606832 21609041 26866911 26872630 28456206 28465340 34949833 34954296 41030916 41037159 74216024 74219588 89003264 89012930 89496002 89517934 105450481 105453955 119981434 119985992 122292283 122297515 123920785 123929909 132042105 132054545
898	4990503 4992984 6467878 6484797 7054259 7087147 15154681 15158897 17638257 17664687 25179551 25188315 27778381 27784881 28967950 28970742 37168135 37173988 47334370 47338514 57991708 58001954 60521566 60534321 96128173 96143235 102688700 102693536 108949652 108954312 119828907 119834279 122917363 122923086 124780360 124787202
899	10452819 10457479 17145270 17155516 21990342 22008558 25444147 25447663 30492982 30501801 34194527 34203409 36857792 36868973 38771704 38781687 43075614 43085598 46392165 46401727 48056013 48058055 62173821 62192066 64331133 64335067 70821795 70831230 77517747 77521851 88861134 88865402 100497264 100502969 103275830 103286236 117373107 117375886 117770979 117780846
900	4464862 4469579 4835356 4842194 4855499 4862371 6329539 6333516 7679692 7686778 11970226 11987064 24114488 24126950 25235992 25240873 36242893 36249565 40844257 40861486 46493320 46509667 76901434 76913308 97935173 97944087 98936088 98947785 103960867 103966523 103981111 103988353 118776848 118790007
901	13064987 13073271 20936396 20955683 23035977 23040431 43843040 43859074 56412138 56416473 65299097 65312866 65398559 65416118 70298066 70302643 70316380 70320961 74852731 74863646 93420375 93424678 104690801 104702843 110231068 110235229 114769091 114773138 114977326 114987985 118057272 118065085 128527833 128568945
902	668718 679620 833137 841790 12033715 12038536 44451182 44455512 58134827 58155011 62300742 62308249 62552107 62562064 63321055 63327535 93984971 93989934 101448872 101475622 122659324 122679846 132169537 132176807 132231395 132238701
903	6224666 6230717 12052271 12058942 17642697 17669162 36192944 36198341 51404330 51412010 66972623 66984787 78324262 78332484 82643434 82653930 88420124 88425301 97439457 97448933 105860329 105864805 114130651 114134539 121913581 121920881 124312711 124330100 124343913 124355488 126475804 126479935
904	14283538 14293853 17223293 17227356 21994865 21999413 22013116 22017699 22609220 22618274 25479455 25488429 32141097 32143993 41892325 41900666 49184613 49200651 51435202 51444696 53007051 53046345 58268195 58272148 78021960 78029477 81436729 81441088 99941994 99948688 102328725 102344673 123255275 123258975 127632660 127652304
905	24120707 24133204 47855456 47865630 57837920 57845850 65205336 65209595 73000925 73010425 81475283 81482720 125882186 125894122 129935573 129939007 132048313 132060789
906	9661721 9677037 12883442 12889579 39994146 39999391 67119170 67122193 70307221 70325543 74266304 74277016 75817421 75822929 101342517 101347027 113047062 113053907 113547563 113551590 125860876 125871495 131290338 131303898
907	13273730 13278508 22915233 22934587 30135583 30140561 35826366 35836138 36106021 36113494 37816965 37824403 38777736 38787762 47709348 47713732 50288132 50303740 58136993 58139858 58157212 58160112 80570237 80574403 82543280 82548690 98432011 98437256 101530825 101535056 102932770 102950464 132180705 132242635
908	920209 925614 3759662 3762614 4683692 4688397 4847426 4867637 10200989 10206519 11973528 11990401 12055594 12062300 21572817 21579828 23340674 23343298 38895256 38935641 42857919 42873892 47387897 47404325 48585885 48589895 66979065 66989949 67084049 67088720 71817176 71834380
909	376530 388527 14288683 14299033 16650076 16656715 16773272 16778045 22003960 22022281 32797191 32803965 46669916 46679128 51439937 51449466 61729413 61732683 65403218 65420812 83103418 83108103 91740199 91743725 95497011 95501248 102661992 102666306 104170189 104173004 128532183 128536557 128573331 128577741
910	2723535 2735086 4974949 4979365 6766269 6773225 15180732 15184470 20567410 20579596 22462715 22468553 37911106 37916014 50844728 50847405 56909075 56913273 60958123 60973161 87426099 87431105 96572838 96577347 101454973 101481334 105231420 105239447 112850987 112861430 117568766 117572041 124301232 124307629 131296414 131310010
911	9453248 9457228 21419476 21430266 21450310 21463099 26085289 26089406 57280932 57298436 74671321 74675184 78328361 78336618 81618542 81623080 88023476 88033491 90535564 90544647 91339942 91344750 93607461 93612608 121917674 121925010
912	5672982 5688434 6384489 6394550 15617158 15637010 30914561 30918525 36109745 36117253 40959383 40978285 44155180 44159206 58142048 58162337 74741439 74746776 84780098 84787710 102332489 102336277 102348473 102352297 102937156 102941567 102954881 102959323 110634780 110641612 117557262 117563063 127638774 127658454
913	10491106 10495971 42795321 42813416 47580793 47589247 61291009 61300658 63704374 63716614 77966860 77984382 83261679 83266747 100282562 100325978 102976892 102981439 113347348 113351087 122848525 122855689
914	17386384 17391410 21586124 21596941 33763231 33767597 37421663 37439202 60962332 60977405 65456904 65462329 79764426 79769368 84163161 84166885 91196033 91204774 104819453 104829309 127457133 127465035
915	2729079 2740659 6436230 6445802 13584588 13594141 18742982 18752077 19221912 19226043 22920046 22939435 25407337 25417847 43652839 43659290 44353484 44357215 47000458 47006343 50292010 50295912 50307653 50311590 65951557 65960369 73613701 73622859 80564730 80567466 87512244 87515785 97136960 97139364 97672030 97683083 118337409 118348300 124293090 124297143 127132259 127147538 131047549 131055257
916	15621763 15641650 20002390 20014305 22703516 22717157 38899865 38904460 38940317 38944979 47390840 47407303 71821446 71825740 71838680 71843004 77156024 77160398 83872673 83881638 94077212 94080447 108926378 108929465 112855999 112866035 129315543 129319776
917	10093158 10107570 20800770 20805361 32779541 32788336 40963937 40982874 44242864 44263585 46411359 46416467 72835616 72844936 74189770 74194384 78821983 78826448 98511788 98522004 99010250 99020172 127255361 127265607 128540931 128582151
918	5794420 5806163 14127910 14136252 20572700 20584921 25666516 25676183 48689038 48696333 58382984 58385799 59199084 59211655 67813652 67816941 70951679 70973379 101079932 101092525 102946003 102963764 108327463 108333242 119080067 119093621 121079321 121089263
919	15805645 15812261 21592133 21602005 50759079 50767542 57283938 57286969 57301477 57304543 97753364 97767362 114462700 114470202
920	630322 632411 5675983 5680684 5691469 5696204 6389076 6399007 14771058 14805234 15537994 15551067 40301519 40305223 44174080 44188899 47204959 47211789 55826091 55831813 57823527 57830706 65099915 65104572 67903590 67909261 84784330 84791977 94087647 94096144 96264309 96275125 102340463 102356519
921	18747517 18756642 32662574 32669609 33710863 33716753 39275766 39282887 39727143 39736893 57080700 57096648 61194024 61197924 61296307 61305991 61315306 61325032 62956490 62961636 77971216 77975596 77988768 77993178 99573450 99575823 100287953 100293369 100331405 100336857 106043321 106054964 111282757 111300273 113455854 113470081
922	8581039 8588187 8676170 8684223 10099493 10113972 18347412 18356038 20145450 20168564 24156880 24164516 25437924 25441018 32465390 32469582 37425586 37443160 37649831 37658821 68099445 68107264 99987225 99991528 100063399 100066088 104824005 104833897 116976544 116980264 121469349 121475639 126573425 126576259 126733842 126742299
923	9756184 9770240 13589227 13598539 22885450 22905120 25412430 25422975 50299814 50315527 77314734 77330221 87188349 87197148 88268835 88278801 88441822 88456514 97677544 97688627 111998482 112005055 117385351 117391361 117850887 117856394 121853464 121873747
924	20009020 20020970 22710311 22723987 38908943 38949529 54755312 54763453 59205357 59217963 71830035 71847329 78830714 78834326 85732620 85747098 132344888 132349638
925	6281995 6286502 6496614 6500480 24171902 24189704 25036599 25048230 25801841 25805991 36050427 36054625 44248155 44268911 48721192 48738502 55876143 55886792 59941936 59951291 65785571 65804680 70745760 70759302 72840067 72849422 96564639 96568721 97532689 97550412 97654860 97658883 99015199 99025156 112177415 112180137
926	6199744 6204069 7920984 7924585 7928220 7935825 14775425 14781712 14809636 14815958 17515067 17519555 23168649 23173213 36984633 37001626 57085482 57101465 57370387 57373996 70958610 70962504 70980345 70984274 87104302 87123650 93434838 93441455 125436215 125452015 126996622 127026701
927	4252266 4258633 9782143 9800823 15808941 15815592 20149874 20173023 22890464 22910164 37615366 37619044 41150411 41155336 57291685 57309294 75534530 75545125 97505400 97510089 109574581 109583527
928	1060158 1069185 3862188 3866822 5683709 5699263 15459261 15464041 18351713 18360374 21536156 21537715 25685920 25689976 34761288 34772482 45898252 45902900 50602505 50613304 62464942 62469556 87581353 87592333 88273806 88283807 96268836 96279687 107290880 107299688
929	21474726 21483042 22262013 22264704 23203752 23207398 24912651 24917751 35703285 35725716 39279301 39286529 39731038 39740847 63150604 63177471 68499940 68508472 71962491 71974227 77979977 77997589 78048338 78055106 84317267 84348250 85739847 85754360 91047815 91055070 95366145 95370684 100298785 100342309 102767831 102776736 111287021 111304573 121857117 121877431
930	9555398 9573459 11724262 11728052 17959993 17963090 24160503 24168174 25206979 25212636 26475083 26486491 28278321 28284447 37654314 37663339 57394748 57399608 59946601 59955991 78794414 78798168 95037200 95051722 119853847 119857460 126868664 126875312
931	5957760 5969159 14784374 14818655 19024968 19060055 50366362 50373257 66187413 66192245 70752506 70766083 71422960 71440992 74165863 74177780 76669749 76674350 88445471 88449144 88460198 88463906 97662941 97667468 102092418 102097125 117242446 117247069 127003237 127031783
932	8778013 8786287 10234740 10239058 20690110 20705740 25218336 25227121 26009170 26020606 36971289 36977946 47972246 47990032 48424616 48433140 51347130 51366916 60601137 60609694 83486665 83496351 91464208 91482693 94603497 94609822 98985903 98992431 107519635 107531874 110333154 110336161 116211066 116215093 119569565 119589867 122302783 122308414
933	12946380 12955490 14510994 14513605 24175765 24193602 34814950 34823072 48725482 48729797 48742827 48747177 50900074 50904766 79695003 79697463 87584073 87586818 87595088 87597868 97536192 97553950 98413029 98418031 109579689 109588671 117365061 117369066 130582958 130595227
934	7931445 7939084 33731255 33738486 36988991 36993400 37006019 37010437 43213150 43227850 43633411 43638876 51695107 51698023 60707239 60711866 63155194 63182096 65058487 65062275 70969460 70991265 87109111 87113945 87128494 87133363 96239229 96251739 116233443 116238169 119265459 119281634 123243124 123249184 124015570 124036568 125439852 125444091 125455683 125459953 132115310 132118815
935	5940222 5944936 9498071 9521711 34395772 34400507 38019202 38031390 46829765 46838790 68845544 68852132 88626230 88630641 95075252 95079807 99771122 99775695 107953270 107959031 117016650 117024161 125171639 125179738
936	1064647 1073703 5704022 5720702 9846767 9851398 19028889 19031768 19064011 19066925 19259860 19269692 25541109 25570038 35122979 35125580 39471935 39480894 57682278 57692751 69551502 69568500 89579104 89590769 93925068 93936544 108469698 108478370
937	21478872 21487223 24833190 24843625 27428457 27433101 29720482 29729382 42321201 42343492 45180710 45199346 61640729 61650605 68504194 68512761 71968347 71980134 78051710 78058513 84321884 84352902 86039285 86048696 88220172 88224944 105981315 105984098 107011106 107015314 113234774 113237691 132842943 132862221
938	14598510 14610281 25272800 25295301 26480638 26492081 60724839 60729510 74084541 74090584 75714982 75726835 83491496 83501217 87589563 87600648 89237927 89242405 110339204 110343509 124021576 124042610 126871976 126878660 126972421 126980014 130589080 130601385 131211213 131217391
939	27473664 27497635 31785665 31806501 34818999 34827156 40063914 40074871 49790158 49794253 59181803 59186325 66333723 66343284 71427444 71431952 71445511 71450054 82768435 82772814 88452817 88467614 107019558 107023993 118233406 118238680 132601931 132624005
940	8782130 8790478 26878384 26884012 36152842 36163936 47976668 47981115 47994489 47998971 55848451 55852145 57404503 57413469 60605390 60613982 82251997 82261361 95910830 95926557 98989155 98995718 99643683 99660192 99829587 99835224 103773405 103782763 119573446 119593784 123301397 123306197 132936431 132946034
941	19035014 19070206 23235310 23243978 29763565 29771008 34524788 34538502 34552286 34559420 44027466 44033634 48734137 48751526 60441756 60444534 69555498 69559518 69572531 69576586 72326541 72336035 93505636 93512231
942	5518656 5532413 17311074 17319117 25547457 25574933 33734858 33742124 35771004 35781251 36345072 36358205 36997808 37014854 55345911 55354983 64887931 64892630 73181937 73187408 79166408 79170856 84795392 84798745 86043978 86053424 87118251 87137704 96245982 96258522 110950594 110956978 125447752 125463645 126030882 126038451 132710303 132747117 132847843 132852605 132867165 132871971
943	1078246 1086517 3321094 3324844 26624598 26628804 68451246 68471606 68848826 68855449 69673135 69681607 80794462 80803775 117378701 117382008 124499407 124511259
944	5708740 5712338 5725470 5729118 11290790 11301987 16483193 16487460 19264356 19274223 19993521 19997938 22113681 22134017 28505095 28509388 39476389 39485415 57189809 57199803 57688572 57699080 92010376 92014584 116894020 116899358 123262711 123276690 132607117 132629227
945	7000540 7009915 12667081 12678009 21390853 21394789 29724321 29733256 38358093 38365412 41928645 41931508 42326848 42349174 45185325 45189991 45203996 45208671 55364099 55388547 58410040 58413464 78945867 78950330 80605977 80610271 88552950 88561650 99648257 99664801 103100537 103110022 110701261 110703721 119033349 119040737 132940947 132950586
946	227639 238406 13380323 13396954 20961234 20970501 25278822 25301358 37257329 37290345 72331263 72340787 96686676 96692871 104391627 104399682 111752272 111768117 116660426 116662004 126976155 126983832 127973660 127985354 132656391 132674257
947	9010166 9015288 11163371 11172148 19673914 19683182 20235596 20239967 20493539 20497763 27167626 27172387 27479489 27485333 27503490 27509369 31791319 31812190 51802254 51813432 55350422 55359529 63301974 63308819 65634171 65637221 67224029 67228338 69564362 69581465 71436460 71454597 71740898 71748295 81328093 81330585 90049581 90059089 104452485 104463395 116856198 116860800 129219315 129237092
948	47985561 48003452 51042099 51045453 57408974 57417975 59907032 59924437 73455445 73476242 76231814 76243185 83847061 83850871 88640468 88644967 98999029 99004622 99780007 99785782 103778072 103787466 104496715 104514053 108677846 108686167 132715096 132719579 132751962 132756497 132857350 132876760
949	17460 47246 140013 144323 5441051 5445524 9616753 9641715 10041673 10044733 13794212 13803990 18577245 18580473 23239632 23248335 50796485 50800005 51981252 51991352 55368870 55393353 65213889 65216234 69302122 69311735 78801957 78806756 82712301 82722776 90892279 90898883 99849283 99854388 101711934 101718808 108410890 108421292 109555849 109565179 114795757 114802777 116013848 116043362 1329770…
950	7005215 7014624 35858044 35861234 39419002 39450993 45153399 45162774 49739357 49744892 59111742 59122255 73430738 73434076 73812182 73820063 89137797 89143205 91391069 91400604 96013154 96018314 97888137 97897712 103105267 103114788 104981441 104984916 120710552 120714102 124840179 124844270 127979495 127991225
951	1082369 1090674 5544714 5553672 13843520 13853403 23418330 23423125 34342053 34361637 40451557 40474144 56135572 56147662 56238816 56243643 68455461 68475856 69677346 69685853 101841303 101846368 118072970 118078039 127904192 127908751 132661086 132665832 132678996 132683760
952	5717080 5733910 9968339 9972528 13384980 13401646 22119333 22139704 45959685 45969923 46764809 46769163 87275884 87284262 114077022 114094798 123269688 123283698
953	20315373 20326261 45194656 45213345 55487627 55507717 88557288 88566023 123155505 123163132 129889723 129904684 132724423 132761367
954	26605 55056 36797016 36806075 37260812 37264320 37293863 37297406 44001028 44014177 48825960 48828868 55562232 55578912 64399613 64407539 67025380 67035248 81554658 81558558 93245395 93252627 97804547 97815132 102046701 102050067 102498818 102503380 104395629 104403720 111385413 111389238 116021100 116050650 121373908 121380699 132981625 132990872
955	11167416 11176228 20771051 20775339 27491177 27515248 34347000 34366614 38412933 38414815 38837449 38860041 39424084 39456150 44666166 44669810 45158074 45167484 46655722 46660705 51543095 51546926 60574248 60579065 64121986 64134756 71743555 71750627 79800859 79804701 88931867 88945071 89246918 89249249 97892912 97902517 98776574 98779804 111741761 111747309
956	1145255 1150783 16607365 16611016 36779052 36791674 41460989 41477137 49898374 49900427 58078961 58087840 59910283 59927718 82972888 82976767 85106908 85118112 100508705 100515797 102069666 102072686 104207846 104216520 104501025 104505360 104518399 104522770 122133077 122138291 124216428 124222251 126098389 126103073 132670566 132688538
957	7780509 7789759 11822770 11831585 20411099 20415839 65074196 65082751 69306624 69316272 77000319 77004258 105339169 105360008 114551891 114555721
958	2383204 2389413 2961973 2981872 9689865 9706639 31270934 31273773 35310497 35319875 46741962 46749223 55492625 55497648 55512750 55517808 87292710 87297186
959	17941581 17950752 18583736 18587438 37250693 37254051 40456122 40478744 64705202 64711066 75669964 75673546 80299924 80311239 84837294 84849059 114816793 114825279
960	15787245 15796410 33506990 33525850 65737367 65742286 78755495 78770530 83357657 83378865 88745337 88754599 95812780 95837957 101725718 101737734 116735122 116741325 116909897 116919789 127343143 127347472 129964017 129969771 132442633 132455770 133178792 133209091
961	24982950 24992158 38061081 38083191 38191403 38195256 38842518 38865153 39044806 39087676 43493638 43504552 47501082 47507708 48955678 48977434 59766393 59773695 95024144 95030637 98176814 98182956 105061451 105065874 113697741 113701988 114935436 114943253 125346934 125351096
962	11313244 11322842 37267827 37300948 41465035 41481213 44003646 44016830 46053928 46066209 55566305 55570397 55583015 55587142 60788438 60810922 64736323 64768591 76418673 76423755 111550484 111560934 114869965 114884181 116128944 116140082 131475818 131483731
963	2967755 2987683 55782880 55789788 62786165 62790171 88938444 88951683 103264030 103267954 124367135 124375949 127742490 127748610
964	4380587 4401922 8138802 8143164 11127306 11145675 16000008 16011685 24289919 24295314 28199052 28215944 38316537 38325597 50033601 50037959 55502670 55522865 63499634 63506999 73460649 73481481 88043576 88048019 104509694 104527140 132995513 133005210
965	11828295 11837145 25104116 25115558 28995991 29005961 39012196 39028470 39510687 39533117 47012263 47034371 60059268 60072932 63334050 63337801 63607334 63616789 80480011 80484557 80661768 80671778 105344736 105365611 117747441 117750291 133184481 133214832
966	20659514 20675806 23345957 23368217 28632730 28636602 40156851 40185751 41242001 41258217 54177389 54191346 70467739 70491624 78811590 78816769 78937572 78941702 93402427 93411366 95819116 95823914 95843186 95848003 104407783 104418422 132449766 132462169
967	39051541 39056508 39094462 39099480 55755560 55757278 75877659 75886222 93189214 93198852 108703476 108707744 108873836 108882868 114873317 114887564 116134501 116145675
968	15791815 15801015 21846226 21857961 33511856 33530751 39352817 39362062 63113128 63115778 83362109 83383352 85834582 85857003 88749956 88759253 92844120 92851569 95787670 95801486 114833837 114838511 118932682 118942022
969	7019358 7022005 9412780 9421796 13556074 13570296 24987542 24996785 38066175 38088320 38156832 38169758 39130954 39189328 47504070 47510731 48959361 48981152 64906783 64915642 95027378 95033906 103029900 103039103 133000208 133009941
970	11586322 11589845 16005834 16017546 29786064 29795861 31968039 32031099 39016220 39020295 39032529 39036613 39514450 39536915 39845017 39854800 55574489 55591269 57106307 57115736 64740548 64772851 92822586 92827916 104964877 104973123 106067429 106076701
971	11960765 11965478 12425351 12441001 19829654 19834534 23351341 23373636 24764520 24770278 26396954 26406790 36067903 36072548 37366041 37370332 55786322 55793265 76919506 76938918 87378326 87389344 95830917 95853277 112273463 112277111 119782856 119795325 122105949 122114442 125249019 125252827
972	11130852 11148998 23133479 23137618 28203300 28220227 34574729 34579212 36962025 36966642 37547436 37556447 39061389 39104412 46466407 46471859 52193407 52195113 109328186 109337105
973	13195745 13199982 17197088 17201523 21770113 21773952 31190073 31217449 38163283 38176244 39795644 39825014 47266397 47272357 60061640 60075339 65030598 65034803 65559022 65563594 85969733 85974137 86731512 86738735 93147541 93158051 93193978 93203651 122589988 122598740
974	3240078 3256193 27221101 27229973 35161501 35165818 37565528 37572953 37978600 37991842 39135657 39140411 39194066 39198829 40161272 40190207 45675104 45686389 70473903 70497823 93406884 93415858 114786479 114789836 115270199 115275346
975	5006970 5014790 13136947 13141759 31827451 31837040 31972872 31977130 32035967 32040260 32761199 32770353 35527026 35531585 39024370 39040697 39849883 39859701 54078646 54088071 57110996 57120460 75881928 75890521 108289712 108293666 117456984 117464907 126484097 126488642 132434225 132438411
976	12324289 12329617 12430343 12446028 34566589 34570644 39357427 39366747 53261236 53279099 63221958 63234746 85839040 85861496 92205313 92232271 96517174 96521098 96525057 96529305 104474377 104478767 123348495 123353317 125418411 125427277
977	17335492 17345629 22374600 22384495 40933967 40942501 49012592 49022571 57576085 57580084 94444275 94458177 97628947 97631211 99668918 99675543 103034476 103043715 115297257 115308180 131509300 131512877
978	28699938 28706674 51197718 51209730 83296319 83307828 101046252 101050467 104968721 104977003 106349923 106364271
979	32924621 32935204 39145139 39203592 39660690 39671553 39800787 39830208 40004671 40009843 45907586 45911271 65823894 65828179 76924250 76943697 87370939 87374615 109703267 109711866 116108928 116118900
980	4383868 4405237 22684042 22693744 31981107 32044272 37551929 37560975 49994209 50001839 54083346 54092806 99995866 100002449 109332633 109341588 110355245 110359693
981	11052069 11056356 11652042 11658612 18323445 18332535 25134832 25142086 26909589 26913780 31193387 31220798 32765751 32774935 38791756 38799760 47269365 47275360 49017569 49027573 81074475 81084600 109900281 109905713 111667623 111671235 122592152 122594340 122600940 122603164 125274881 125282995
982	13496319 13503989 18395474 18400327 23211079 23214520 24420873 24423059 26305897 26310415 39489961 39500289 88306528 88324622 88878712 88883464 110159759 110165079
983	31831962 31841586 99672218 99678878 101808721 101817809 126204977 126210136 133100387 133114718
984	6692558 6702532 12512061 12515462 17524073 17533544 30328710 30340187 39666254 39677152 53266016 53270371 53283484 53287858 60321532 60333999 82049012 82062611 88510444 88531627 92212015 92218742 92239008 92245770 113060783 113064992 114958583 114964998
985	7652307 7656048 40718588 40724133 64415535 64423407 82691175 82697001 101539323 101548722 116376482 116379024
986	8304087 8308474 16688831 16692919 22688881 22698618 44104549 44109316 56536994 56580032 67955904 67964526 71851678 71888018
987	2356163 2365363 16805978 16820376 23551670 23561170 36894737 36902658 53965528 53976863 82221526 82230559 93388263 93391524 100403324 100412287 103705017 103709383 114477740 114496048
988	13320759 13332960 22154493 22176121 28354707 28359259 32810774 32819952 33070358 33074185 39494742 39505105 39555687 39567938 47236932 47240494 49997865 50005530 66323314 66328501 67699893 67704615 81102939 81107746 97633510 97644150 115732787 115737230 120810815 120821078 121969185 121981814
989	17528713 17538219 34583730 34593294 38796088 38804135 109902985 109908448 117123724 117127988 122314081 122317664 122596528 122605388 125408147 125413261 125536955 125547207
990	13499313 13507018 27181875 27199184 33444484 33452625 38976484 38994232 62736716 62740292 68088616 68094013 88311027 88315550 88329156 88333714 100962833 100971911 104714957 104718371 117295962 117300019 123992466 124003982
991	773428 777586 28774830 28781359 41160296 41167441 65117112 65122252 99492469 99505100 100522920 100526191 109757681 109761421 114270596 114279705 119866412 119878609 133107540 133121963
992	36306018 36317932 53274725 53292231 53970629 53981999 58560639 58581449 71625036 71661256 88514515 88535733 90905522 90909572 91764662 91774271 92225494 92252531 93518861 93523092 110963398 110968141 116820958 116838506 117189147 117196690 130633932 130635236 131123844 131138514
993	13863356 13877947 28525529 28532878 39561800 39574086 47014308 47036451 64683228 64694180 69497403 69525483 79773934 79787747 95981109 95992631
994	19928207 19932144 26440216 26444503 56542702 56548435 56585770 56591533 67960203 67968860 71855390 71858597 71891760 71894997 89824641 89833968 109372292 109382218 116645460 116649733
995	10557909 10566507 16813165 16827598 23558377 23567912 25067499 25073831 36898672 36906628 91664674 91669484 97825787 97857608 106737783 106742672 114482584 114500928 121413686 121417171 124517496 124523377 126528059 126530645
996	11638469 11645238 22158757 22180420 39371457 39379829 46729184 46735558 68066905 68070467 74617065 74619713 89378237 89395929 95269238 95281343 123998212 124009764
997	78954828 78964826 91769454 91779098 116825514 116829708 116843098 116847328
998	1504979 1509212 6064072 6076980 13870639 13885265 22029118 22035574 38980781 38985129 38998596 39002985 40308962 40321086 51700974 51704551 88320074 88338273 123551916 123556884 131131086 131145792
999	13632429 13635161 21082148 21108024 22646784 22655778 30931760 30942915 38511117 38520308 58565135 58585980 63086935 63095819 87052364 87057215 95552504 95573521 97737101 97742347 101906517 101909613
1000	2695874 2706616 10561636 10570269 26289507 26293715 32357532 32361703 71629527 71634042 71638558 71665782 71670332 71674883 87214179 87221305 117193476 117201055
1001	486131 490498 5826361 5831498 33000918 33006648 48304406 48310787 48593940 48601803 57422505 57426854 69502461 69530167 91410209 91417075 91911873 91918334 94827593 94831954 96089929 96094352 97833223 97840679 97865074 97872565 114393514 114397751
1002	47718151 47724119 56553906 56597034 64801043 64820879 71864770 71901200 83044165 83048480 89829279 89838641 95275278 95287418 109377386 109387348 110200395 110206181
1003	19771936 19774573 33293050 33301636 39746761 39756635 42715243 42731595 57471197 57475602 79587805 79598103 116663618 116667513 116834288 116851944
1004	21089569 21115480 38515700 38524926 39375824 39384271 87519361 87533300 89382423 89400150 95557355 95562226 95578410 95583324 107338978 107342802 113579392 113581732 131326456 131330987
1005	14547578 14552927 33246638 33255642 62703878 62711892 114015389 114019528 114891245 114899590
1006	726609 731316 1781454 1790004 3880802 3889766 22954081 22961174 32227587 32279670 37797336 37802548 38989655 39007578 45979131 45987658 61398738 61407317 64105984 64111071 97848134 97880055 119675495 119677975 122963985 122973751
1007	6871846 6889128 110203276 110209098 112439635 112447090
1008	15091144 15106225 71643073 71647613 71652152 71679433 71684008 71688582 87217243 87224404 102569292 102572823 103177946 103183618 115597246 115605868 128759325 128821802
1009	2880406 2892625 19085208 19092774 27211836 27216451 36426936 36431128 38807850 38816389 46192455 46207038 48307723 48313906 57386153 57390433 95567096 95588237 111579688 111583343 117913357 117927231 122227874 122240710 124605122 124612805 125377716 125383974
1010	11244230 11263232 21032884 21057446 22979778 23002976 23313294 23321793 33702774 33706883 37580448 37585352 41934406 41944881 60370792 60381448 64806294 64826165 69370745 69391737 114895920 114904296 127171716 127179135
1011	15224713 15229979 21830608 21838382 39751725 39761658 60649448 60653587 60898595 60901779 67366121 67384661 79592942 79603275 96153753 96170639 113280744 113284914 117397407 117401722 121030969 121040676 127586133 127588313 132382169 132394928
1012	416258 422817 9908061 9912397 32232417 32284535 41325224 41334564 57125209 57146832 101351573 101360896 109972023 110008265
1013	33251128 33260167 63026983 63031229 64840855 64843169 66401325 66417111 79022168 79026411 95434651 95443015 118700825 118704657 128764133 128768965 128826646 128831514
1014	3885336 3894334 22958248 22965376 22985302 23008530 26889675 26892714 61403015 61411629 62887926 62898727 86143118 86152117 109054377 109057983 115388551 115399773 119209523 119212931 124608938 124616657
1015	1374280 1378630 14966417 14978035 17700690 17704902 42413946 42418224 60148536 60159137 60169109 60179775 85778636 85797638 96618735 96621692 99682238 99687791 99791592 99796802 119757169 119762468
1016	24009762 24017618 71656692 71693157 87696949 87705931
1017	19204260 19208542 38812026 38820608 46199481 46214099 49798383 49812886 50116070 50121457 60666294 60676374 62315826 62324428 78785635 78790007 99556670 99565030 120562111 120577760
1018	11248789 11267826 12977418 12987655 13204254 13210254 17756087 17759404 21038660 21063257 22785829 22790996 29738352 29746724 35864459 35870295 57130782 57152440 69376111 69397138 80737704 80740938 127175400 127182850
1019	436163 444508 22394460 22404858 47056619 47061060 48658512 48664200 72489264 72514765 91349609 91360458 119990326 119995215 128773797 128836382 132388536 132401331
1020	3496395 3506934 61822962 61837360 75326134 75353278 99685002 99690590 102131408 102140131 109976195 109980391 110012473 110016705 113828910 113833960 121099277 121109667
1021	30545304 30559750 44476357 44483174 66033369 66037954 66404518 66420339 69186399 69205806 84594068 84598423
1022	3415961 3425767 7511914 7513349 37217696 37229397 49678216 49689407 50061602 50069723 61532298 61537928 65832499 65834750 87749495 87751749 98134204 98139042 108344494 108348116
1023	9916767 9935383 13233348 13253494 25992634 25996667 45914991 45918800 60154440 60164660 85782939 85801976
1024	12763717 12772733 41433787 41447318 66147699 66152627 77104502 77112192 94488944 94494966 99734521 99738859 107173730 107182614 120433223 120450973
1025	13216324 13224801 18497355 18502024 19839449 19879023 22484649 22492983 58405063 58407534 62320102 62328739 64033829 64053151 72496546 72522077 75206178 75208070 120565839 120581519
1026	13207242 13213277 13714690 13718956 17683066 17691843 27412727 27420557 29742550 29750957 47622994 47626040 63355004 63366182 78423576 78437451 96733538 96743166 116411289 116415699 123319475 123325722
1027	17590470 17610233 22399647 22410075 36015629 36023227 36667193 36675475 109983231 110019581
1028	3624426 3633023 29682574 29694089 46028945 46032276 61826741 61841174 67008876 67020039 75329757 75356936
1029	7514826 7518212 23987358 23992885 30697708 30716332 43302460 43311503 44479753 44486605 49669639 49673910 69190740 69210182
1030	13221069 13229581 18232488 18274340 19844415 19849406 19884019 19889040 65218614 65223573 73887515 73896808 78303424 78313813 86500383 86504589 106261310 106270275 108000806 108007949
1031	5918821 5925102 7123847 7128647 9921357 9926051 9940007 9944735 12219237 12231164 13239082 13243372 13259263 13263588 26174371 26182046 31846699 31867013 33140659 33150716 39766627 39776342 88244628 88253509 102629572 102641756 114316495 114321038 131891784 131895937
1032	452919 456520 12768167 12777218 21620484 21628128 35170170 35173550 41436212 41449778 48241858 48245732 74035894 74038730 104122641 104131788 106964659 106971590 109739333 109744194 120437636 120442073 120455422 120459895
1033	8979904 8984633 17373032 17376765 18499664 18504368 38199139 38204242 50909165 50913298 51550792 51568269 64039294 64058651 72884399 72895073 101156725 101194583 127358072 127362793
1034	3628712 3637338 30702558 30721217 78430488 78444398 98638483 98642747 122174314 122177578 124425922 124428330 126191117 126198029 130447492 130453644
1035	2262678 2267033 6291043 6294397 17594669 17614467 19855631 19895295 23833800 23845272 34001187 34010506 35047113 35056648 36329916 36337459 49365473 49373796 70106469 70152500 73892149 73901477 85215889 85219232 100529493 100532702 107964831 107971097 109729777 109734537
1036	16491566 16510416 22079612 22084140 23654432 23663861 29074526 29088059 52196854 52206321 90387679 90392080 124895002 124902523
1037	88677414 88687537 111068692 111073015 114106759 114115254
1038	18235092 18237720 18276979 18279642 32653329 32657934 69990167 70007113 86922086 86925327 106265780 106274776 111869125 111887630
1039	9930665 9949383 12225188 12237150 13249155 13269381 23442851 23475072 31531105 31535759 31851075 31871424 39771472 39781246 48755900 48790803 88195912 88208007 119802737 119807715
1040	5293388 5325510 12874062 12878924 23836643 23839511 23848150 23851053 26587095 26597958 49369622 49377980 76126677 76134661 76169985 76174379 100042057 100052705 120446511 120464369 130450556 130456739
1041	3823061 3842569 16203280 16207992 72889724 72900433 76016766 76028151 86098476 86102418 101160893 101165112 101198787 101203016 119050997 119055324 128884633 128888253
1042	10150106 10159798 12214027 12216626 16072945 16078705 16495484 16514369 21956297 21958850 110374915 110384140
1043	14729092 14740966 17886294 17890650 34005834 34015188 70110672 70114925 70156738 70161000 79160239 79163306
1044	29081267 29094835 65513236 65523123 75677158 75683078 95244857 95252444 116694854 116703532 123806554 123810071
1045	48541968 48546201 57942077 57945616 87630469 87633558 100077576 100081868
1046	18241460 18283417 23842379 23853956 26593200 26603052 69993872 70010848 120468867 120486829 123531055 123535810
1047	689989 694389 3827979 3847521 7401217 7414208 16930794 16954869 20441257 20450441 22827863 22832258 23445472 23448325 23477728 23480616 48760162 48764441 48795100 48799414 76834444 76850819
1048	1160591 1180239 5296751 5300138 5328907 5332328 14304238 14313288 100047356 100058040 115843017 115852064 124273608 124278008 129092034 129115200
1049	2182971 2186819 61960519 62044234 75680106 75686061 95248638 95256255 100784056 100788163 101169305 101207245 113069232 113078925 122977828 122991521 131405252 131409575
1050	6983166 6991819 9984887 10005496 18726626 18734774 68010802 68031699 82425670 82448898
1051	14731515 14733988 14743424 14745907 29483068 29492335 57773688 57791716 70119178 70165262 93559808 93570538 101646916 101650853
1052	67411908 67417851 125978689 125983047
1053	12836246 12845326 19948548 19957991 20591852 20601888 48450413 48455579 81152947 81159172 103302818 103310578
1054	21915703 21919752 22796198 22799928 100180695 100194134 115198002 115204282 120473333 120477823 120491331 120495857 131665013 131676862
1055	16935907 16960012 23453008 23485334 48768753 48803735 67761597 67766117 82432249 82455512 88814443 88818735 113354862 113365925
1056	5304468 5336692 14309309 14318394 29487864 29497166 90913657 90923692 110972920 110982877 115847793 115856498 126399046 126406703
1057	38244490 38250263 41568659 41576403 58948609 58951913 61964432 61968395 61972333 62048182 62052154 62056127 108386334 108389881 112710212 112718446 115090097 115110492
1058	9987046 10007689 11714195 11719211 18730554 18738732 35018500 35024129 38490721 38500884 68015530 68036143 91423976 91436241 102850792 102869076 127110710 127114461
1059	14737452 14749406 25080193 25085306 57778171 57782678 57796234 57800776 58035866 58048467 75227625 75235001 75989088 75999786 121420692 121428662
1060	27040343 27049776 83145414 83154679
1061	4116521 4127599 20596858 20606929 50388237 50398709 55527947 55531882 63537918 63541822 84497155 84501699 112871000 112896992
1062	4264680 4274483 15854658 15863344 26124960 26130566 27081119 27092630 66703761 66708583 111364373 111374857 112714317 112722587 113273238 113276973 114614958 114654875 120482314 120500384 132019914 132022023
1063	28612913 28618929 45068360 45079500 61487012 61498439 73955731 73961965 91944579 91948646 97095629 97099863 118449603 118457771 130016780 130021020
1064	13813838 13821763 17920831 17931171 22843181 22855128 50433614 50437305
1065	8393748 8398378 61976912 61980900 61985529 62060741 62064738 62069376 115093474 115113838
1066	15572238 15576974 22197889 22229846 43673431 43681155 44284446 44293989 69585638 69609939 102855165 102873485
1067	7148728 7163528 57787185 57805318 93779254 93815703 94100711 94110112 98477890 98485745 112876864 112901944 116467788 116470515
1068	58830326 58841399 94501023 94505434 109720537 109725139
1069	14458344 14464514 28145919 28151683 48646290 48650498 87664360 87678254
1070	15858989 15867710 38002153 38006401 85129386 85133748 93527358 93543548 96651073 96662793 114023703 114033968 114619749 114624560 114659697 114664544 115943696 115953599 126451772 126455701
1071	20111866 20120943 98747243 98755002
1072	148666 152872 19375540 19384200 51594930 51605525 67287609 67292161 92682307 92701127 97953071 97962368 103995631 103999810
1073	17771069 17779992 61991834 62075716 99336755 99350837 104277700 104298101 109677457 109682238
1074	7260511 7270891 22204723 22236715 23330362 23332756 30735044 30739378 66267746 66270464 69587332 69589050 69611668 69613421 73375710 73387222
1075	6120914 6141061 18428174 18446792 60013525 60018442 93783572 93787533 93820056 93824052 94105672 94114597 115948635 115958574 124984518 124994335
1076	48881616 48901151 69842987 69859209 94527796 94533812 103971575 103976325 125926276 125945999
1077	45246939 45250160 97041975 97046321 127913346 127923563 130459858 130467698
1078	20204860 20210615 27301989 27306231 30303558 30308108 47369371 47378599 72976634 72981011 107977402 107989065 114629371 114669391
1079	41964907 41973588 66600001 66612144 73172910 73177406 93048813 93051216 121637017 121647622
1080	31365541 31373905 45922644 45926463 61455991 61460735 88705139 88725181 92684442 92703292 114402024 114410835
1081	38369344 38375815 96342639 96362104 104282592 104303029 115235154 115242358 115547920 115565703 116671444 116683113
1082	20471411 20488333 47753809 47758382 69590467 69614873 75606346 75633906 130463766 130471637
1083	6125174 6145355 16529406 16547907 18433244 18451892 47373973 47383236 93792137 93828691
1084	17902088 17914983 48886750 48906320 51730659 51740086 66606047 66618225 69846861 69863118 119189553 119199502 125931364 125951123 129452339 129461740
1085	17355836 17360130 92259317 92303655 112574283 112582570
1086	23540207 23545921 92989037 92993469 102576390 102588519
1087	17966222 17975942 19339009 19347924 20473972 20490924 75613211 75620101 75640806 75647731 106100335 106120123
1088	55737752 55747041 81750372 81754012 88709492 88729569 97600494 97604785 101703392 101707645
1089	17905396 17918326 59326265 59338759 96349728 96369223 115553190 115571009
1090	3170589 3187143 46782602 46790286 49221266 49244456
1091	6913460 6917702 16532608 16551144 57725262 57736867 63943634 63949929 65550161 65554574
1092	55835171 55842452 75626991 75654656
1093	13696294 13705457 22568296 22577116 42422532 42429797 44555957 44562664 63674068 63678615 92264806 92270320 92275834 92309179 92314728 92320277 112578401 112586724
1094	20261179 20277427 59332500 59345029 65228567 65238858 96492382 96504743
1095	18514898 18517843 49227026 49232811 49250251 49256071 106106549 106126373 117132288 117141983 121516304 121525548
1096	30443461 30448513 44122192 44125762 118304061 118312701 121490723 121497454
1097	31887467 31915803 67093426 67106263 103159176 103168530
1098	16782853 16790955 19080817 19082995 117267558 117278483
1099	5836669 5845907 20264591 20280874 68492106 68495988 101262756 101267265
1100	20388255 20399647 24776071 24788909 49238621 49261890 73632087 73639109 96499747 96512143
1101	7342339 7362000 10769608 10789756 22571870 22580444 49400192 49408270 67651800 67656089 92281373 92286938 92292502 92325825 92331399 92336972 100535942 100545413
1102	1717991 1721825
1103	24425280 24429658 24507979 24518801 117273008 117283969
1104	29843279 29865903 68494035 68497952 81725123 81729510 82040431 82044704 84089923 84099826 98160490 98168617 98771304 98773924
1105	31890668 31893894 31919039 31922300 36405429 36410077 99693414 99709008 129427807 129435797
1106	129352041 129369875
1107	87917613 87922392 92877749 92889052 94577415 94591305 119221764 119237431
1108	15715553 15733856 47597771 47601995
1109	3212782 3226396 7348774 7368469 10774587 10794770 11405519 11415378 45543277 45556942 92298066 92342545 93354295 93365556 100540652 100550154
1110	50857542 50864656 57449799 57460463 99697187 99712816 107264092 107268816 115187070 115192518 116480460 116489029 121730112 121733272
1111	7534560 7541918 58747927 58758791
1112	29847557 29870216 108635594 108645620
1113	31897120 31925561 97718183 97723315
1114	7991935 7994701 11410436 11420330 129356213 129374083
1115	24217261 24221323 35487284 35495279 50860339 50867488 51007085 51016965 61139971 61144400
1116	7538227 7545619 15718311 15736518 52215858 52225588 56331789 56340798 104721821 104726334
1117	18541445 18545521 36533174 36551374 73779744 73787415 78346129 78355018
1118	20611994 20635684 33186498 33191991 89157576 89166824
1119	24701201 24707989 38147154 38151978 94539863 94549996
1120	2918550 2922399 124946674 124965542 126428946 126440323
1121	10317933 10322030 112590903 112600525 121339210 121349784
1122	7993293 7996093 36371408 36375668 59872284 59881461 86193424 86207453 93633052 93637715
1123	49505403 49514382 67258607 67263194
1124	49725204 49732263 93429011 93431907 103249166 103256567 107220331 107235890 115897241 115915963
1125	950723 971061 12894663 12911659 31121541 31131161 36537616 36555851 50077914 50091251 78350628 78359552
1126	20618116 20641841 29921893 29926034 37622757 37636259 54028869 54040159 93058525 93074101 114374272 114383862
1127	901033 910588 21539309 21543672
1128	108233410 108242534 117425184 117435789
1129	19313786 19317671 101025596 101035888 112596203 112605861
1130	3682815 3691989 14622122 14660666 45930317 45934826 50084570 50097937 58693737 58704547 97702853 97706493 109079292 109082231 115901582 115920335
1131	24083647 24089061 93061582 93077193
1132	67820260 67839971 87170395 87175044 103252854 103260286
1133	953731 973909
1134	81143331 81148467 81865309 81876656 86408993 86428172 120000140 120034752
1135	14626903 14631709 14636515 14665482 14670323 14675164 33344218 33355464 44608910 44617551 96023509 96025397
1136	2190701 2193076 57755291 57757905
1137	40129799 40138458 51148478 51152344 112672166 112685626 116286699 116308054 126322417 126328207
1138	1206921 1232167 18341695 18344536 27561505 27601737 113839046 113843746 124430774 124435394
1139	25090449 25094885 26106498 26111934 31295104 31309365 61433268 61440964 73559144 73563879 131842572 131863670
1140	7332806 7337558 14641320 14646151 14650981 14680004 14684870 14689735 67823087 67842833 116219151 116226266
1141	22415316 22433486 38545603 38555302
1142	862479 873032 34831264 34869082 120003337 120006558 120037985 120041242 121711494 121720767 126617467 126632096
1143	10933483 10951278 22275739 22289413 22867145 22871504 44613174 44621850 62473876 62484505
1144	1213159 1238439 59232289 59238671 87255464 87262241 87269053 87272451 98824922 98829134 114948188 114951796
1145	44837891 44857828 73728425 73732765 116292138 116313529 121773073 121784911
1146	14655811 14694600 27566467 27571453 27606734 27611755 66258481 66263096 123603658 123614491
1147	1417521 1427314 12795636 12819788 26242638 26246710 34836053 34840866 34873906 34878754 40812011 40825921 105986917 105991856 121252229 121270691 131848045 131869179
1148	17461745 17470579 82000639 82020475 110905920 110909132
1149	20420609 20430903 22419499 22437699 73206195 73209158
1150	14573929 14581691 15682674 15694156 69774898 69789758 94509880 94513540 120009779 120044499
1151	9120666 9128664 10937641 10955471 11109322 11113956 22282902 22295954 117490033 117499801 119723329 119735073
1152	7603721 7614311 123813624 123817950
1153	12800756 12824943 34845680 34883603 119358604 119364443
1154	27576439 27616776 105457465 105476751 123607911 123618780
1155	15750759 15758963 16614702 16630673 59499143 59517901 64845513 64855754 102408446 102413053 121256826 121275324
1156	7323620 7328196 10390002 10402827 82004159 82024025 112834514 112842902 119390621 119408953
1157	104483193 104489918 129333203 129342586
1158	69778399 69793294 85702827 85713549
1159	31455727 31464652
1160	109003502 109024584
1161	11486944 11503856 12343882 12347663 14516083 14531778 41754631 41760136 44877870 44915314 70198707 70229665
1162	4513732 4548187 55976484 55983251 105461824 105481146
1163	16619655 16635661 21196482 21207732 59503643 59522436 75209997 75218776 97077823 97086691 128610293 128684593 130830093 130839789
1164	112838591 112846849 114344144 114352904 119395903 119414271
1165	7290128 7300317 21548070 21557229 103927452 103935820
1166	66546973 66557618
1167	4518522 4523337 4526271 4553011 4557860 4560828 50776075 50786250 132558747 132580267
1168	130834929 130844661
1169	12284883 12294801 44882584 44887323 44920063 44924837 70203063 70234056 82197299 82201946 125206627 125216314
1170	34019895 34043167 55979842 55986644 114044305 114050811
1171	21552637 21561826 49267734 49311940 119767803 119772783 128616570 128622871 128690906 128697243
1172	823314 828209 8081307 8087510 45129582 45142087 100254718 100264805 116328689 116354268 132321956 132333386
1173	4529204 4534069 4538933 4563795 4568669 4573542 108015123 108026961 108297656 108304103 119943068 119957970
1174	11567980 11577121
1175	31549720 31554257 64241764 64248690 121563205 121600031 132564753 132586309
1176	19278886 19283667 49272553 49277397 49316794 49321673 122686387 122764411
1177	26163644 26168990 32708503 32723690 44892062 44929611 58246792 58255033 116334114 116359729
1178	4541891 4576534 34026923 34050230 50811476 50815021 108300867 108307350
1179	61148864 61161924 128630137 128704545
1180	8841758 8857080 121570563 121607420 126414432 126421653
1181	49282266 49326551 98098554 98107987 124087304 124095014
1182
1183	9298652 9318790 82562460 82570822 130213848 130230732
1184	12126348 12133936 88085211 88094141 122691434 122696506 122701578 122769494 122774602 122779710
1185	31489555 31501401 94142133 94146570
1186	7560996 7577990 74065223 74074847 126000473 126011258
1187	76118138 76122390 115327983 115336120
1188	8846332 8861688 27059295 27070164 105729339 105739617
1189	14833557 14841602 24225420 24244082 119620593 119631750
1190	15400019 15407708 64866065 64870244 71986065 71994671 89478060 89499887
1191	4727899 4738863 9304085 9324257 72237122 72245994 130218437 130235357
1192	32184352 32198641 95593691 95601705 119658463 119663261 122706649 122711746 122716842 122784817 122789950 122795082
1193	32497730 32499777 69071368 69089330
1194	7565762 7582790
1195	105203349 105212919
1196	37673884 37677124 38391023 38401943 89483967 89505829
1197	24229959 24248656 26779678 26788724
1198	70995219 71012123 71990343 71998984 103271914 103282289
1199	72241546 72250448 112610219 112626646
1200	18682866 18688143 34802628 34808754 95943584 95950047 121796821 121814641 122721938 122800214
1201	69076895 69094892 119118919 119149769
1202
1203	24434071 24444737
1204	48831811 48837716 123169201 123190185
1205	23335185 23337912 25474620 25483559 70914263 70932901
1206	70999691 71004213 71016630 71021161 94517235 94522498
1207	400590 408391 10623830 10628585 103619610 103624668 112614844 112631307 130285813 130288671
1208	34805679 34811840 110239426 110247859 121801152 121819003
1209	89094163 89102855 93053654 93056072 119123305 119154191
1210	707980 712966
1211	95066349 95070783 105996831 106001299 123173752 123194772 127672092 127681594
1212	6337527 6340885
1213	60952379 60967347 70918764 70937437 92720067 92726422
1214	10481241 10486156 71008143 71025126
1215	24347886 24357428 34371616 34383659 46242681 46263664 114514500 114526212
1216	15607117 15626924 116809592 116815257
1217	17364459 17368728 44065295 44084852 99621392 99625141
1218	60955301 60970304
1219	88110612 88119120 127127438 127142681
1220
1221	4431680 4434006 15612113 15631955 96421198 96431083
1222	29257583 29279458 114419718 114428478
1223	24352645 24362222
1224	44070313 44089905
1225	28068101 28072918 99623254 99627038
1226	16439790 16447598 59797947 59809570 60904998 60909665 96098805 96111172
1227
1228	2195480 2201158 12615357 12628183 26714850 26724631 50988815 50997915
1229	37139458 37149293 113942725 113960539
1230	28003108 28014341
1231	22875893 22895503 47278387 47293185
1232	35876166 35887401 80947954 80967112
1233	50993353 51002488
1234	11187982 11198617 29501672 29511377 58263344 58265752
1235	14166824 14177105 18693455 18702702 75265765 75270746
1236	22880659 22900299 57053075 57063695
1237	108351442 108360888 113945523 113963373
1238
1239	14264884 14269477 47281974 47296807
1240	8403042 8491806 26895788 26902671 80951480 80970673 129942477 129953211
1241	18770439 18789511 61735988 61748266 63315694 63318357 74158531 74170413 104189819 104199373
1242
1243	47342688 47353668
1244	35176965 35186414
1245
1246	46709914 46719519
1247	67438114 67448250 93919184 93930617 120231403 120263519
1248	8410244 8417471 8424698 8499042 8506303 8513564
1249	9169676 9207050 18775182 18794289 88958319 88965669
1250	2590972 2601575 8093747 8103690 36058858 36063363
1251	59102209 59106958
1252	24872683 24888079
1253	3019817 3029009 77128461 77137960 96961413 96970736 115629978 115634579
1254	33310292 33314863
1255	96988828 96991827 120235599 120239819 120267751 120272007
1256	8429351 8436603 8441281 8518251 8525537 8530249
1257	9174459 9211867 28127935 28136892 68949472 68981533
1258	48550469 48558348 130546092 130555681
1259	23141792 23151217
1260
1261	96966062 96975420
1262	129213576 129231317
1263	11878702 11915630 120244040 120276264
1264	8447528 8536530 110170435 110178500 125135969 125143074
1265	68954750 68986846 105941046 105948821
1266	124838666 124842726
1267	92421475 92551653 106005803 106011836 108561597 108574536
1268	12712558 12726721 34332448 34351972 113484416 113495513
1269
1270	98388659 98400809
1271	8595369 8599689 11884716 11921679 104224008 104233027
1272
1273
1274	30581045 30590278 34337238 34356792 36771772 36784359 64115629 64129662 100369682 100372525
1275	77376101 77393815 92427010 92433745 92439331 92557223 92563993 92569588
1276
1277	5048444 5056498
1278	113297392 113304693
1279
1280	114288886 114290585
1281	99628960 99632395
1282	114932554 114940335
1283	3701231 3712649 77380655 77385260 77398399 77403008 92444916 92451702 92458487 92575182 92581977 92588771 115860789 115878943
1284
1285
1286	131624133 131631743
1287
1288	3990049 3998532
1289	59985248 59993909 99630665 99634135
1290	8823180 8832435 123540601 123543780
1291	12456791 12477367 77389512 77407290 92463040 92593359 115863972 115882162
1292	12749669 12756658 114057353 114064244
1293	118639703 118646976
1294	119777799 119790232
1295
1296	56702635 56706802 86581418 86594742
1297
1298
1299	12461697 12482308 17205993 17214613
1300	106565106 106585684
1301	1869172 1880859 122093507 122099692
1302	57921483 57931745
1303
1304	86584705 86588042 86598064 86601410
1305	6161319 6180486 44673489 44684033 68517074 68670836 85000059 85007998 113199390 113217010
1306	93179615 93184397
1307	38529569 38537551
1308	15562887 15567545
1309	18520823 18531099 119499425 119515619
1310	6166080 6170866 6185276 6190091 80699322 80708986
1311	44129357 44131576
1312	64187351 64199160 86591380 86604757
1313	38534113 38542130 68521667 68526380 68530998 68535616 68675464 68680212 68684865 68689518 113203415 113221071
1314	121736463 121741305
1315	6175651 6194905
1316
1317	119503980 119520210
1318	56392554 56402311
1319	45939365 45946530 81112583 81120925
1320	100009067 100021062
1321	68541765 68546503 68551241 68557414 68562057 68568231 68695702 68700475 68705248 68711456 68716134 68722343
1322	96027320 96034700
1323	46035642 46044750 58981419 58998788
1324	52244909 52257441 56397420 56407212
1325	8373454 8383567
1326
1327
1328
1329	68572899 68577662 68583860 68588648 68727020 68731818 68738051 68742848
1330
1331	7024686 7057336 58987539 59004943 95858696 95872754 106017905 106028298
1332
1333	86030231 86034743 133129233 133148323
1334
1335	32122881 32131954 105770800 105790070
1336
1337	68593341 68747550
1338	95760756 95775077
1339	7029688 7035725 7062372 7068443
1340	37382448 37388736 50474468 50482981
1341	66908933 66918639 133133961 133153103
1342
1343	13648595 13658400 32365904 32379330 81024470 81028759
1344	122645415 122665829 132143206 132204936
1345
1346	22968337 22991475
1347	7040911 7073663 17630136 17656496 96123599 96138631
1348	36851917 36863063
1349	98928925 98940587
1350
1351	22973939 22997107
1352	58124867 58144937 122650029 122670479 132148151 132153147 132209917 132214923
1353
1354
1355	17634184 17660579
1356
1357
1358	72996091 73005556
1359
1360	58127326 58129810 58147431 58149950 132158117 132219929
1361
1362	10198989 10204489
1363	16646784 16653393
1364	46665723 46674900
1365
1366
1367
1368	35990340 36001322 58132293 58152468
1369
1370
1371	65455167 65460557
1372	132266994 132278221
1373	35995176 36006193
1374
1375
1376
1377
1378
1379	97747628 97761591
1380	14752930 14786966 55823727 55829414 94083717 94092179
1381	57074385 57090289
1382	106038763 106050370 126730691 126739112
1383	20132595 20155665
1384
1385	44599759 44604317 121846581 121866802
1386
1387	55869835 55881095
1388	14757437 14761969 14791508 14796075
1389	57077517 57093456
1390
1391	20138997 20162102
1392	107286082 107294854
1393	121850881 121871133
1394
1395
1396	14766501 14800642 19002396 19037421
1397
1398	91457743 91476193
1399
1400	116073020 116083723
1401
1402
1403
1404	19007995 19013645 19043055 19048714
1405
1406
1407
1408
1409	82249955 82259284 99635900 99652339
1410	95903836 95920227
1411
1412	19019294 19054372
1413	132692273 132728957
1414
1415	124493792 124505608
1416
1417	99639779 99656253
1418	38354706 38361990 119030037 119037389
1419
1420
1421	132696736 132701250 132733472 132738012
1422
1423
1424	114793229 114800213
1425	39407803 39439644 85478754 85481237
1426
1427	45953725 45963933 114071171 114088911
1428
1429	123153947 123161543 132705764 132742552
1430
1431
1432
1433	38825014 38847520 39413390 39445306
1434	1143641 1149135
1435
1436	98878163 98899309
1437
1438
1439
1440	116904732 116914588 133167621 133197816
1441	38831004 38853553
1442
1443	114862813 114876967
1444
1445
1446
1447	25099351 25110763
1448	133173194 133203441
1449
1450
1451	114864537 114878722
1452
1453
1454	31944419 32007339
1455	106062049 106071285
1456
1457	37364569 37368825
1458
1459
1460	39786175 39815443
1461
1462	5004000 5011786 31950299 31956204 32013254 32019194
1463
1464
1465
1466
1467
1468	39790897 39820216
1469
1470	31962109 32025134
1471
1472
1473
1474
1475	114955440 114961819
1476
1477
1478
1479
1480
1481
1482
1483
1484	27177183 27194457 100958342 100967384
1485
1486	119861109 119873919
1487
1488
1489
1490
1491
1492
1493
1494
1495
1496
1497	22026888 22033314
1498
1499
1500	2689072 2699780
1501
1502
1503
1504
1505
1506
1507
1508
1509	45974201 45982698 122958296 122968026
1510
1511
1512	86934498 86938820
1513
1514
1515
1516
1517
1518
1519
1520
1521
1522
1523
1524	87692253 87701200
1525
1526
1527
1528
1529
1530	102127604 102136296
1531
1532
1533
1534
1535
1536
1537
1538
1539
1540	36011259 36018822
1541
1542	67003054 67014182
1543
1544
1545
1546
1547
1548
1549
1550
1551
1552
1553
1554
1555
1556
1557
1558
1559
1560
1561
1562
1563
1564
1565
1566
1567
1568	2001287 2078628
1569
1570
1571
1572
1573
1574
1575
1576
1577
1578
1579
1580
1581
1582
1583
1584	2007815 2012080 2085190 2089489
1585
1586
1587
1588
1589
1590
1591
1592
1593
1594
1595
1596
1597
1598
1599
1600	2018657 2096075
1601
1602
1603
1604
1605
1606
1607
1608
1609	12547209 12569276
1610
1611
1612
1613
1614
1615
1616
1617
1618
1619
1620
1621
1622	20459695 20476557
1623
1624
1625
1626	17895041 17907866
1627
1628
1629
1630	20465541 20482433
1631
1632
1633
1634	17897321 17910181
1635
1636
1637
1638
1639
1640
1641
1642
1643
1644
1645
1646
1647
1648
1649
1650
1651
1652
1653
1654
1655
1656
1657
1658
1659
1660	119216375 119232016
1661
1662
1663
1664
1665
1666
1667
1668
1669
1670
1671
1672
1673
1674
1675
1676
1677
1678
1679
1680
1681
1682
1683
1684
1685
1686
1687
1688
1689
1690
1691
1692
1693
1694
1695
1696
1697
1698
1699
1700
1701
1702
1703
1704
1705
1706
1707
1708
1709
1710
1711
1712
1713
1714
1715
1716
1717
1718
1719
1720
1721	12781819 12805901
1722
1723
1724
1725
1726
1727
1728
1729	12788715 12812832
1730
1731
1732
1733
1734
1735
1736
1737
1738
1739
1740
1741
1742
1743
1744
1745
1746
1747
1748
1749
1750
1751
1752
1753
1754
1755
1756
1757
1758
1759
1760
1761
1762
1763
1764
1765
1766
1767
1768
1769
1770
1771
1772
1773
1774
1775
1776
1777
1778
1779
1780
1781
1782
1783
1784
1785
1786
1787
1788
1789
1790
1791
1792
1793
1794
1795
1796
1797
1798
1799
1800
1801
1802
1803
1804
1805
1806
1807
1808
1809
1810
1811
1812
1813
1814
1815
1816
1817
1818
1819
1820
1821
1822
1823
1824
1825
1826
1827
1828
1829
1830
1831
1832
1833
1834
1835
1836
1837
1838
1839
1840
1841
1842
1843
1844
1845
1846
1847
1848
1849
1850
1851
1852
1853
1854
1855
1856
1857
1858
1859
1860
1861
1862
1863
1864
1865
1866
1867
1868
1869
1870
1871
1872
1873
1874
1875
1876
1877
1878
1879
1880
1881
1882
1883
1884
1885
1886
1887
1888
1889
1890
1891
1892
1893
1894
1895
1896
1897
1898
1899
1900
1901
1902
1903
1904
1905
1906
1907
1908
1909
1910
1911
1912
1913
1914
1915
1916
1917
1918
1919
1920
1921
1922
1923
1924
1925
1926
1927
1928
1929
1930
1931
1932
1933
1934
1935
1936
1937
1938
1939
1940
1941
1942
1943
1944
1945
1946
1947
1948
1949
1950
1951
1952
1953
1954
1955
1956
1957
1958
1959
1960
1961
1962
1963
1964
1965
1966
1967
1968
1969
1970
1971
1972
1973
1974
1975
1976
1977
1978
1979
1980
1981
1982
1983
1984
1985
1986
1987
1988
1989
1990
1991
1992
1993
1994
1995
1996
1997
1998
1999
2000
2001
2002
2003
2004
2005
2006
2007
2008
2009
[truncated: 1 more rows]
