# Supplementary material for: A Mass Spectrometric-Derived Cell Surface Protein Atlas
Source: PLoS One. 2015 Apr 20;10(4):e0121314. doi: 10.1371/journal.pone.0121314 (PMC4404347; doi:10.1371/journal.pone.0121314)
Supplement: S4 File — ZIP file, containing a README.txt file and two subfolders with the respective spectral libraries. A. The .pepidx, .spidx and .splib file of the human spectral library for proteins within the CSPA. The sequence motif N-X-S/T has been modified to D-X-S/T, which corresponds to a deamidated asparagine (N). Methionines are variable modified by oxidation and a decoy spectral library is appended. B. The .pepidx, .spidx and .splib file of the human spectral library for proteins within the CSPA. Asparagines and methionines can be searched with variable modifications of deamidation and oxidation, respectively and a decoy spectral library is appended. (ZIP) [file pone.0121314.s005.zip › S4_file/README.txt]

*********************************************************************************
                           
                   README for CSPA_spectral_libraries
                   --------------------------------------
                           
*********************************************************************************


Content:
--------

- README.txt file
- Folder A
	- CSPAhuman_filtered_M_pD.pepidx
	- CSPAhuman_filtered_M_pD.spidx
	- CSPAhuman_filtered_M_pD.splib
- Folder B
	- CSPAhuman_filtered_M_unmod_pD.pepidx
	- CSPAhuman_filtered_M_unmod_pD.spidx
	- CSPAhuman_filtered_M_unmod_pD.splib


Description:
------------

Folder A:
This folder contains the necessary spectral library filesfor perfoming a successful peptide
identification search with a .mzXML file.
The spectral library is filtered to high confidence and putative cell surface proteins 
within the CSPA. All methionine containing peptides are present as unmodified and 
with a oxidized methionine. All cysteine are carbamidomethylated. Deamidation of 
asparagine was left as originally identified.
An equal number of decoy spectra to real spectra was appended.

Folder B:
This folder contains the same spectral library as S1, except that all asparagines 
are unmodified.

File descriptions:
*.splib = spectral library itself, binary (machine-readable) format
*.sptxt = text (human-readable) version of the library file *.splib
*.spidx = indices on the precursor m/z value
*.pepidx = indices on the and peptide


Additional information:
-----------------------

Please refer to Lam et al. (2007, Proteomics), Lam et al. (2008, Nature Methods), 
Lam et al. (2010, Journal of Proteome research) and to the following link
http://tools.proteomecenter.org/wiki/index.php?title=Software:SpectraST#Importing_Existing_Libraries
for detailed instructions how to use spectral libraries.
