# Supplementary material for: A Mass Spectrometric-Derived Cell Surface Protein Atlas
Source: PLoS One. 2015 Apr 20;10(4):e0121314. doi: 10.1371/journal.pone.0121314 (PMC4404347; doi:10.1371/journal.pone.0121314)
Supplement: S5 File — ZIP file, containing a README.txt file and two subfolders with the respective spectral libraries. A. The .pepidx, .spidx and .splib file of the mouse spectral library for proteins within the CSPA. The sequence motif N-X-S/T has been modified to D-X-S/T, which corresponds to a deamidated asparagine (N). Methionines are variable modified by oxidation and a decoy spectral library is appended. B. The .pepidx, .spidx and .splib file of the mouse spectral library for proteins within the CSPA. Asparagines and methionines can be searched with variable modifications of deamidation and oxidation, respectively and a decoy spectral library is appended. (ZIP) [file pone.0121314.s006.zip]

Archive with 30 entries (23 files):
- S5_file/
- S5_file/.DS_Store
- __MACOSX/
- __MACOSX/S5_file/
- __MACOSX/S5_file/._.DS_Store
- S5_file/A/
- S5_file/A/.DS_Store
- __MACOSX/S5_file/A/
- __MACOSX/S5_file/A/._.DS_Store
- S5_file/A/CSPAmouse_filtered_M_pD.pepidx
- __MACOSX/S5_file/A/._CSPAmouse_filtered_M_pD.pepidx
- S5_file/A/CSPAmouse_filtered_M_pD.spidx
- __MACOSX/S5_file/A/._CSPAmouse_filtered_M_pD.spidx
- S5_file/A/CSPAmouse_filtered_M_pD.splib
- __MACOSX/S5_file/A/._CSPAmouse_filtered_M_pD.splib
- __MACOSX/S5_file/._A
- S5_file/B/
- S5_file/B/.DS_Store
- __MACOSX/S5_file/B/
- __MACOSX/S5_file/B/._.DS_Store
- S5_file/B/CSPAmouse_filtered_M_unmod_pD.pepidx
- __MACOSX/S5_file/B/._CSPAmouse_filtered_M_unmod_pD.pepidx
- S5_file/B/CSPAmouse_filtered_M_unmod_pD.spidx
- __MACOSX/S5_file/B/._CSPAmouse_filtered_M_unmod_pD.spidx
- S5_file/B/CSPAmouse_filtered_M_unmod_pD.splib
- __MACOSX/S5_file/B/._CSPAmouse_filtered_M_unmod_pD.splib
- __MACOSX/S5_file/._B
- S5_file/README.txt
- __MACOSX/S5_file/._README.txt
- __MACOSX/._S5_file
