# Supplementary material for: A Mass Spectrometric-Derived Cell Surface Protein Atlas
Source: PLoS One. 2015 Apr 20;10(4):e0121314. doi: 10.1371/journal.pone.0121314 (PMC4404347; doi:10.1371/journal.pone.0121314)
Supplement: S5 File — ZIP file, containing a README.txt file and two subfolders with the respective spectral libraries. A. The .pepidx, .spidx and .splib file of the mouse spectral library for proteins within the CSPA. The sequence motif N-X-S/T has been modified to D-X-S/T, which corresponds to a deamidated asparagine (N). Methionines are variable modified by oxidation and a decoy spectral library is appended. B. The .pepidx, .spidx and .splib file of the mouse spectral library for proteins within the CSPA. Asparagines and methionines can be searched with variable modifications of deamidation and oxidation, respectively and a decoy spectral library is appended. (ZIP) [file pone.0121314.s006.zip › S5_file/A/CSPAmouse_filtered_M_pD.pepidx]

### CSPAmouse_filtered_M_pD.pepidx
### 
### Total number of spectra in library: 16872
### Total number of distinct peptide ions in library: 16872
### Total number of distinct stripped peptides in library: 11934
### 
### CHARGE            +1: 0 ; +2: 11694 ; +3: 4424 ; +4: 698 ; +5: 56 ; >+5: 0
### TERMINI           Tryptic: 9164 ; Semi-tryptic: 7708 ; Non-tryptic: 0
### PROBABILITY       >0.9999: 9884 ; 0.999-0.9999: 3448 ; 0.99-0.999: 2094 ; 0.9-0.99: 1444 ; <0.9: 2
### NREPS             20+: 3378 ; 10-19: 2254 ; 4-9: 3776 ; 2-3: 3568 ; 1: 3896
### MODIFICATIONS     C,Carbamidomethyl: 4990
###                   M,Oxidation: 2852
###                   N,Deamidated: 14528
### ===
AAAIAGQPITNSAGK	2|0|	21047196 
AAAVPGLSEGGSAAVPGAASPSAAVAPAEAAAK	3|0|CID	37667217 
AACAVRPQEVTMVNGTLTNPVTGK	3|2/2,C,Carbamidomethyl/13,N,Deamidated|	23023 
AACAVRPQEVTMVNGTLTNPVTGK	3|3/2,C,Carbamidomethyl/11,M,Oxidation/13,N,Deamidated|	28698 
AADNKRDECTEGK	2|2/3,N,Deamidated/8,C,Carbamidomethyl|	21691094 
AADNKRDECTEGK	3|2/3,N,Deamidated/8,C,Carbamidomethyl|	21695574 
AADTTFAALFNMLR	2|1/10,N,Deamidated|	75254826 
AADTTFAALFNMLR	2|2/10,N,Deamidated/11,M,Oxidation|	75261101 
AADTTFAALFNMLR	3|1/10,N,Deamidated|	75267504 
AADTTFAALFNMLR	3|2/10,N,Deamidated/11,M,Oxidation|	75272164 
AADVHEVR	2|0|	45157 
AAEAPAEPSAAPPAAK	2|0|	65373254 
AAEDWTENPEPFNASFYR	2|1/12,N,Deamidated|	53748 
AAENFTLLVK	2|1/3,N,Deamidated|	67449 
AAENGASNCTDTYK	2|2/3,N,Deamidated/8,C,Carbamidomethyl|	64348797 
AAEPTAPVAPAPEAK	2|0|	16987710 
AAESNVLAHNWH	2|1/4,N,Deamidated|CID	1058678 
AAFQIGVPTNPINEFTH	2|1/12,N,Deamidated|	76185253 
AAFQIGVPTNPINEFTH	3|1/12,N,Deamidated|	76190049 
AAFYPNTDLCLSGHGPHHR	4|2/5,N,Deamidated/9,C,Carbamidomethyl|	28180418 
AAFYSMNLTADPPHR	3|1/6,N,Deamidated|	76946 
AAFYSMNLTADPPHR	3|2/5,M,Oxidation/6,N,Deamidated|	83845 
AAGGEVVDLVR	2|0|	37203779 
AAGNSSALGGQGTSGQPQR	2|1/3,N,Deamidated|CID	106000 
AAGVNTTDKEIEVLYIR	2|1/4,N,Deamidated|	115913 
AAGVNTTDKEIEVLYIR	3|1/4,N,Deamidated|	123086 
AAHNLSER	2|1/3,N,Deamidated|	139341 
AAKGELAADYVK	2|0|	34417825 
AALFQCPATPNCLICVQTR	2|4/5,C,Carbamidomethyl/10,N,Deamidated/11,C,Carbamidomethyl/14,C,Carbamidomethyl|	30853403 
AALGGAAATGSGGTLANTSK	2|1/16,N,Deamidated|	44504476 
AALHDNHTHSDIQVK	3|1/5,N,Deamidated|	145873 
AALHDNHTHSDIQVK	4|1/5,N,Deamidated|	153401 
AALRPLVKPK	3|0|	177152 
AANCTQVLVWHTR	3|2/2,N,Deamidated/3,C,Carbamidomethyl|	191026 
AANFTLK	2|1/2,N,Deamidated|CID	205788 
AANFVTESFGR	2|1/2,N,Deamidated|	22395216 
AANLDSLMQR	2|1/2,N,Deamidated|	61388148 
AANLDSLMQR	2|2/2,N,Deamidated/7,M,Oxidation|	61392953 
AANVTSTAAPVPNSSRSFDR	3|1/2,N,Deamidated|	62888178 
AANYTSSLNLPDK	2|1/2,N,Deamidated|	211104 
AAPGSAAPAAGSAPAAAEEK	2|0|	222593 
AAPSTNTQPAFVTEPK	2|0|	71004552 
AAPYWIVAPQNLVLSPGENGTLICR	3|2/18,N,Deamidated/23,C,Carbamidomethyl|	231841 
AAQPIYYVTALDR	2|0|	74955250 
AAQSSQVLSGCEISVSNETK	2|2/10,C,Carbamidomethyl/16,N,Deamidated|CID	242887 
AAQTTTQTDEVAEMTPVTGADRVAAVPNVLRDVK	3|1/27,N,Deamidated|	62843765 
AAQTTTQTDEVAEMTPVTGADRVAAVPNVLRDVK	3|2/13,M,Oxidation/27,N,Deamidated|	62848711 
AAQTTTQTDEVAEMTPVTGADRVAAVPNVLRDVK	4|1/27,N,Deamidated|	62854065 
AAQTTTQTDEVAEMTPVTGADRVAAVPNVLRDVK	4|2/13,M,Oxidation/27,N,Deamidated|	62861596 
AAQVSTEANK	2|0|CID	54001478 
AASEETLTNASQR	2|1/8,N,Deamidated|	247526 
AASSSNFTIQDNK	2|1/5,N,Deamidated|CID	256870 
AATCINPLNGSVCER	2|3/3,C,Carbamidomethyl/8,N,Deamidated/12,C,Carbamidomethyl|	271175 
AATCINPLNGSVCERPANHSAK	3|4/3,C,Carbamidomethyl/8,N,Deamidated/12,C,Carbamidomethyl/17,N,Deamidated|	280458 
AATCINPLNGSVCERPANHSAK	4|4/3,C,Carbamidomethyl/8,N,Deamidated/12,C,Carbamidomethyl/17,N,Deamidated|	289173 
AATEAAVEVEAEIQR	2|0|	13270004 
AATNGYCVNFHK	2|2/3,N,Deamidated/6,C,Carbamidomethyl|CID	26909244 
AATVVFLYR	2|0|	90831797 
AAVNPNFTVQDNEDNTAR	2|1/5,N,Deamidated|	312829 
AAVPSGASTGIYEALELR	2|0|CID	322271 
AAVPSGASTGIYEALELR	3|0|	325249 
AAWDTVLANR	2|1/8,N,Deamidated|CID	87474548 
AAYPNTDCPSSCNK	2|3/4,N,Deamidated/7,C,Carbamidomethyl/11,C,Carbamidomethyl|CID	72035206 
ACCPGGHFCHSR	3|3/1,C,Carbamidomethyl/2,C,Carbamidomethyl/8,C,Carbamidomethyl|	26354721 
ACENNTNCVLTETSITPGEF	2|4/1,C,Carbamidomethyl/3,N,Deamidated/6,N,Deamidated/7,C,Carbamidomethyl|	80024059 
ACFPNSTDTEPVGDFPCGK	2|3/1,C,Carbamidomethyl/4,N,Deamidated/16,C,Carbamidomethyl|	338703 
ACHCPDAGGELICYQLPGCHGNFSDAEEGDSER	3|5/1,C,Carbamidomethyl/3,C,Carbamidomethyl/12,C,Carbamidomethyl/18,C,Carbamidomethyl/21,N,Deamidated|	352142 
ACHCPDAGGELICYQLPGCHGNFSDAEEGDSER	4|5/1,C,Carbamidomethyl/3,C,Carbamidomethyl/12,C,Carbamidomethyl/18,C,Carbamidomethyl/21,N,Deamidated|	358487 
ACHEASYNSVIK	2|2/1,C,Carbamidomethyl/7,N,Deamidated|	88879597 
ACINSESSDIR	2|2/1,C,Carbamidomethyl/3,N,Deamidated|	64965980 
ACLKNSSAELPTR	2|2/1,C,Carbamidomethyl/4,N,Deamidated|	34456320 
ACLKNSSAELPTR	3|2/1,C,Carbamidomethyl/4,N,Deamidated|	34460078 
ACLSNGTSTFWGPVDTSNCSR	2|4/1,C,Carbamidomethyl/4,N,Deamidated/17,N,Deamidated/18,C,Carbamidomethyl|	382613 
ACMLNSTTK	2|2/1,C,Carbamidomethyl/4,N,Deamidated|	72790996 
ACMLNSTTK	2|3/1,C,Carbamidomethyl/2,M,Oxidation/4,N,Deamidated|	72797843 
ACMNETR	2|2/1,C,Carbamidomethyl/3,N,Deamidated|CID	396824 
ACMNETR	2|3/1,C,Carbamidomethyl/2,M,Oxidation/3,N,Deamidated|CID	401250 
ACNANTQVTTGR	2|2/1,C,Carbamidomethyl/2,N,Deamidated|	79929649 
ACNASLYNPDLEGLAGCSVSVEK	2|4/1,C,Carbamidomethyl/2,N,Deamidated/7,N,Deamidated/16,C,Carbamidomethyl|	65024587 
ACNASLYNPDLEGLAGCSVSVEK	3|4/1,C,Carbamidomethyl/2,N,Deamidated/7,N,Deamidated/16,C,Carbamidomethyl|	65030713 
ACNNSACDWDGGDCSGNTAGNR	2|4/1,C,Carbamidomethyl/2,N,Deamidated/6,C,Carbamidomethyl/13,C,Carbamidomethyl|	411458 
ACNSSSPALDGCELLCCGR	2|5/1,C,Carbamidomethyl/2,N,Deamidated/11,C,Carbamidomethyl/15,C,Carbamidomethyl/16,C,Carbamidomethyl|	426472 
ACPDGDDMIPR	2|1/1,C,Carbamidomethyl|	21447783 
ACPDGDDMIPR	2|2/1,C,Carbamidomethyl/7,M,Oxidation|	21453872 
ACPDTDATSSSIAVFSSGCVVVNHTLDGLCDK	3|4/1,C,Carbamidomethyl/18,C,Carbamidomethyl/22,N,Deamidated/29,C,Carbamidomethyl|CID	441720 
ACPDTDATSSSIAVFSSGCVVVNHTLDGLCDK	4|4/1,C,Carbamidomethyl/18,C,Carbamidomethyl/22,N,Deamidated/29,C,Carbamidomethyl|CID	447297 
ACQTAINKECK	2|3/1,C,Carbamidomethyl/6,N,Deamidated/9,C,Carbamidomethyl|	34544224 
ACSEKAGCEDNNLSKTPLR	2|3/1,C,Carbamidomethyl/7,C,Carbamidomethyl/10,N,Deamidated|	49781311 
ACSEKAGCEDNNLSKTPLR	3|3/1,C,Carbamidomethyl/7,C,Carbamidomethyl/10,N,Deamidated|	49785748 
ACSEKAGCEDNNLSKTPLR	4|3/1,C,Carbamidomethyl/7,C,Carbamidomethyl/10,N,Deamidated|	49790407 
ACSSWDGLQPLQNK	2|1/1,C,Carbamidomethyl|CID	61485198 
ACTENNECCHPECLGSCHTPDDNTTCVACR	3|8/1,C,Carbamidomethyl/7,C,Carbamidomethyl/8,C,Carbamidomethyl/12,C,Carbamidomethyl/16,C,Carbamidomethyl/22,N,Deamidated/25,C,Carbamidomethyl/28,C,Carbamidomethyl|	466481 
ACTENNECCHPECLGSCHTPDDNTTCVACR	4|8/1,C,Carbamidomethyl/7,C,Carbamidomethyl/8,C,Carbamidomethyl/12,C,Carbamidomethyl/16,C,Carbamidomethyl/22,N,Deamidated/25,C,Carbamidomethyl/28,C,Carbamidomethyl|	474189 
ACTLNVTIHSGTTSK	2|2/1,C,Carbamidomethyl/4,N,Deamidated|	72969414 
ACTLNVTIHSGTTSK	3|2/1,C,Carbamidomethyl/4,N,Deamidated|CID	72976354 
ACTNPQCYSYLCATDNCQNTYGK	3|5/1,C,Carbamidomethyl/6,C,Carbamidomethyl/11,C,Carbamidomethyl/16,C,Carbamidomethyl/18,N,Deamidated|	50071791 
ACVIHGTDLK	2|1/1,C,Carbamidomethyl|	494337 
ACVLGGLHPTR	2|1/1,C,Carbamidomethyl|	21364748 
ACVVHGSDLK	2|1/1,C,Carbamidomethyl|	507776 
ACVYTSDNENLCLAVLNPNYDK	2|3/1,C,Carbamidomethyl/11,C,Carbamidomethyl/18,N,Deamidated|	13351377 
ADAALENNNEDEMK	2|0|	37119496 
ADAALENNNEDEMK	2|1/12,M,Oxidation|	37123941 
ADANPPATEYHWTTLNGSLPK	2|1/15,N,Deamidated|CID	514112 
ADANPPATEYHWTTLNGSLPK	3|1/15,N,Deamidated|	519050 
ADDELADVAVNLWR	2|0|	8338907 
ADECSSLGCGPQNCESH	2|4/3,C,Carbamidomethyl/8,C,Carbamidomethyl/12,N,Deamidated/13,C,Carbamidomethyl|	21887038 
ADEDNTLQQNSSSR	2|1/9,N,Deamidated|	535409 
ADEPHACCLRGCTQGCGTPK	3|4/6,C,Carbamidomethyl/7,C,Carbamidomethyl/11,C,Carbamidomethyl/15,C,Carbamidomethyl|	24664088 
ADESVAMTPKNLGIN	2|1/10,N,Deamidated|	34755969 
ADESVAMTPKNLGIN	2|2/6,M,Oxidation/10,N,Deamidated|	34762873 
ADFSTPNITESGNPSADTK	2|2/6,N,Deamidated/12,N,Deamidated|CID	544695 
ADGCTELGECCHGSCLENCHSPTDPKK	4|6/3,C,Carbamidomethyl/9,C,Carbamidomethyl/10,C,Carbamidomethyl/14,C,Carbamidomethyl/17,N,Deamidated/18,C,Carbamidomethyl|	66802931 
ADHGEPIGR	2|0|	559130 
ADHISYLEEYSMHNADQFVTTDQR	3|1/13,N,Deamidated|	8196658 
ADHISYLEEYSMHNADQFVTTDQR	3|2/11,M,Oxidation/13,N,Deamidated|	8203847 
ADHISYLEEYSMHNADQFVTTDQR	4|1/13,N,Deamidated|	8211460 
ADHISYLEEYSMHNADQFVTTDQR	4|2/11,M,Oxidation/13,N,Deamidated|	8215250 
ADKENDTGIVGQHSSCDVR	3|2/4,N,Deamidated/15,C,Carbamidomethyl|	567807 
ADKPLFFDADSNQEFQVPAPTGPSK	3|1/11,N,Deamidated|	81061962 
ADLIDTGRFQNFSMATDQR	3|1/10,N,Deamidated|	576688 
ADLIDTGRFQNFSMATDQR	3|2/10,N,Deamidated/13,M,Oxidation|	581518 
ADLINNLGTIAK	2|0|	598062 
ADLISNMSQDELAR	2|1/5,N,Deamidated|	608857 
ADLISNMSQDELAR	2|2/5,N,Deamidated/6,M,Oxidation|	615630 
ADLKDVQNAK	2|0|	636384 
ADLKDVQNAK	3|0|	643431 
ADLNKSDVMCSHVK	3|2/3,N,Deamidated/9,C,Carbamidomethyl|	85685509 
ADLNKSDVMCSHVK	3|3/3,N,Deamidated/8,M,Oxidation/9,C,Carbamidomethyl|	85691474 
ADLNKSDVMCSHVK	4|2/3,N,Deamidated/9,C,Carbamidomethyl|	85697268 
ADLNKSDVMCSHVK	4|3/3,N,Deamidated/8,M,Oxidation/9,C,Carbamidomethyl|	85704766 
ADLTDAASR	2|0|	665156 
ADLYLVGSSADPASVINHTCYGSNK	3|3/16,N,Deamidated/19,C,Carbamidomethyl/23,N,Deamidated|	45829580 
ADMLPKNYRDTVKKYYEEER	4|1/6,N,Deamidated|CID	37014497 
ADMLPKNYRDTVKKYYEEER	4|2/2,M,Oxidation/6,N,Deamidated|CID	37020135 
ADMLPKNYRDTVKKYYEEER	5|1/6,N,Deamidated|CID	37026472 
ADMLPKNYRDTVKKYYEEER	5|2/2,M,Oxidation/6,N,Deamidated|CID	37031285 
ADMTNIIIH	2|1/4,N,Deamidated|	30282028 
ADMTNIIIH	2|2/2,M,Oxidation/4,N,Deamidated|	30286251 
ADNFQMSQTFR	2|1/2,N,Deamidated|	19781139 
ADNFQMSQTFR	2|2/2,N,Deamidated/5,M,Oxidation|CID	19785260 
ADNYTYEHLR	2|1/2,N,Deamidated|	674038 
ADNYTYEHLR	3|1/2,N,Deamidated|CID	679797 
ADQAGLEDTHASDEN	2|0|	39654807 
ADQYEQPFNNLKSILK	3|1/8,N,Deamidated|	41910905 
ADSQLPQENEQYAMTNALHHFVVK	3|1/15,N,Deamidated|	67454079 
ADSQLPQENEQYAMTNALHHFVVK	3|2/13,M,Oxidation/15,N,Deamidated|	67458860 
ADSQLPQENEQYAMTNALHHFVVK	4|1/15,N,Deamidated|	67462904 
ADSQLPQENEQYAMTNALHHFVVK	4|2/13,M,Oxidation/15,N,Deamidated|	67467621 
ADTFSVSVNFHR	2|1/8,N,Deamidated|CID	78600526 
ADTSLDNCSETCQSK	2|3/6,N,Deamidated/7,C,Carbamidomethyl/11,C,Carbamidomethyl|	11978992 
ADTVNTEANCYGASK	2|2/4,N,Deamidated/9,C,Carbamidomethyl|	85410199 
ADVTVEGFNTANETK	2|1/11,N,Deamidated|CID	695418 
ADVYQAELR	2|0|	704597 
ADYNIQILMQNSHLHK	2|1/3,N,Deamidated|	43143432 
ADYNIQILMQNSHLHK	2|2/3,N,Deamidated/8,M,Oxidation|	43148060 
ADYNIQILMQNSHLHK	3|1/3,N,Deamidated|	43152831 
ADYNIQILMQNSHLHK	3|2/3,N,Deamidated/8,M,Oxidation|	43157439 
ADYNIQILMQNSHLHK	4|1/3,N,Deamidated|CID	43162328 
ADYNIQILMQNSHLHK	4|2/3,N,Deamidated/8,M,Oxidation|CID	43165837 
AEAELYAQSSR	2|0|	16570860 
AEAEVQAAIGEK	2|0|	33952966 
AEAEVWYDR	2|0|	89162065 
AEAVGETLTLPGLVSADNGTYTCEAANK	2|2/17,N,Deamidated/22,C,Carbamidomethyl|	710866 
AEAVGETLTLPGLVSADNGTYTCEAANK	3|2/17,N,Deamidated/22,C,Carbamidomethyl|	715459 
AECRNTTHLLQR	2|2/2,C,Carbamidomethyl/4,N,Deamidated|	731699 
AECRNTTHLLQR	3|2/2,C,Carbamidomethyl/4,N,Deamidated|	736642 
AEDANCGVPSTALPPQR	2|2/4,N,Deamidated/5,C,Carbamidomethyl|	11428589 
AEDETIESTTTNGSE	2|1/11,N,Deamidated|CID	77583389 
AEDGPALIINAATIYK	2|0|	30294984 
AEDGSVIDYELIDQDAR	2|0|	756845 
AEDHACQNACK	2|2/5,C,Carbamidomethyl/9,C,Carbamidomethyl|	766143 
AEDNGNLTCYTDLQYNMFK	2|3/5,N,Deamidated/8,C,Carbamidomethyl/15,N,Deamidated|	56780315 
AEDNGNLTCYTDLQYNMFK	2|4/5,N,Deamidated/8,C,Carbamidomethyl/15,N,Deamidated/16,M,Oxidation|	56784128 
AEDNGNLTCYTDLQYNMFK	3|3/5,N,Deamidated/8,C,Carbamidomethyl/15,N,Deamidated|	56790425 
AEDNGNLTCYTDLQYNMFK	3|4/5,N,Deamidated/8,C,Carbamidomethyl/15,N,Deamidated/16,M,Oxidation|	56795549 
AEDSGEYHCVYH	2|1/8,C,Carbamidomethyl|	775069 
AEDSGEYHCVYHFVSAPK	3|1/8,C,Carbamidomethyl|	788495 
AEDSGEYHCVYHFVSAPKANATIEVK	4|2/8,C,Carbamidomethyl/19,N,Deamidated|	804192 
AEDTAGQTAVTVMRPDAALQVDTVVPNATVTEK	3|1/26,N,Deamidated|	821036 
AEDTAGQTAVTVMRPDAALQVDTVVPNATVTEK	3|2/12,M,Oxidation/26,N,Deamidated|CID	827699 
AEDTAGQTAVTVMRPDAALQVDTVVPNATVTEK	4|1/26,N,Deamidated|	834626 
AEDTAGQTAVTVMRPDAALQVDTVVPNATVTEK	4|2/12,M,Oxidation/26,N,Deamidated|	839662 
AEDYAENCNEVIK	2|1/7,C,Carbamidomethyl|	50085692 
AEDYQFVEHPSTK	2|0|CID	870802 
AEDYQFVEHPSTK	3|0|CID	876982 
AEEALQAWQK	2|0|	45504482 
AEEEEEEVDSEDEEAK	2|0|	13772956 
AEEPQCTTCFGCLVTCGHQK	3|4/5,C,Carbamidomethyl/8,C,Carbamidomethyl/11,C,Carbamidomethyl/15,C,Carbamidomethyl|	19703837 
AEFAVANDTGFVDIPQQEK	2|1/6,N,Deamidated|CID	893368 
AEFEPVESTNAFK	2|1/9,N,Deamidated|	19990784 
AEGDASYFGLGQGPQLPLK	2|0|CID	20252886 
AEGDASYFGLGQGPQLPLK	3|0|CID	20258006 
AEGDVGPPPSTLINQNETFAK	2|1/15,N,Deamidated|	900209 
AEGVSDLVFNR	2|1/9,N,Deamidated|CID	13541013 
AEIDIPNASDSISDHEDER	2|0|	64416510 
AEIPDNLYSLSLPYR	2|1/5,N,Deamidated|CID	12823593 
AELHVKGEKGSSESK	3|0|	81421846 
AELNTGSELYYLRTEADSNPDQTLPQR	3|1/3,N,Deamidated|CID	68203920 
AELYKRNANTMTSR	2|1/6,N,Deamidated|	44274903 
AELYKRNANTMTSR	2|2/6,N,Deamidated/10,M,Oxidation|	44279315 
AEMDREDAEHVKNSTYVA	3|1/12,N,Deamidated|	910340 
AEMDREDAEHVKNSTYVA	3|2/2,M,Oxidation/12,N,Deamidated|	914864 
AEMMELNDR	2|0|	930548 
AEMMELNDR	2|1/2,M,Oxidation|	934689 
AEMMELNDR	2|1/3,M,Oxidation|	939153 
AEMMELNDR	2|2/2,M,Oxidation/3,M,Oxidation|	943313 
AENGTVLQGTTVASVYK	2|1/2,N,Deamidated|	964451 
AENIEATGFPDTLYELVK	2|1/2,N,Deamidated|	13691838 
AENIEATGFPDTLYELVK	3|1/2,N,Deamidated|CID	13701745 
AENIIDTTILSPR	2|1/2,N,Deamidated|	33414695 
AENYFSEPCEQDCLLQSNVTGPSDLK	2|3/8,C,Carbamidomethyl/12,C,Carbamidomethyl/17,N,Deamidated|	973925 
AENYFSEPCEQDCLLQSNVTGPSDLK	3|3/8,C,Carbamidomethyl/12,C,Carbamidomethyl/17,N,Deamidated|	980712 
AEPPLNASAGDQEEK	2|1/5,N,Deamidated|	997184 
AEPSNPSNETLELWK	2|2/4,N,Deamidated/7,N,Deamidated|CID	1006960 
AEPTGDTNEVGAK	2|1/7,N,Deamidated|	21797822 
AEQALPLGNGK	2|0|	1015525 
AEQCNPGELCQETVLLIK	2|2/3,C,Carbamidomethyl/9,C,Carbamidomethyl|	1027629 
AESAENGTDVIIIER	2|1/5,N,Deamidated|	30339948 
AESCGNGNSTGYQIR	2|2/3,C,Carbamidomethyl/7,N,Deamidated|	1041716 
AESLGEAQGR	2|0|	22024381 
AESQDIEYMK	2|0|CID	89109322 
AESQDIEYMK	2|1/8,M,Oxidation|CID	89113749 
AETEIWNLVSF	2|1/6,N,Deamidated|CID	13794583 
AETMETLSR	2|0|	65405055 
AETMETLSR	2|1/3,M,Oxidation|	65411711 
AETNIVETMLNSVR	2|1/3,N,Deamidated|	82228455 
AETNIVETMLNSVR	2|2/3,N,Deamidated/8,M,Oxidation|	82231033 
AETNTLELSAESSQTTALNSEIR	3|1/18,N,Deamidated|CID	52346764 
AEVANLSAH	2|1/4,N,Deamidated|CID	1053219 
AEVANLSAHSASPIQDAVLK	3|1/4,N,Deamidated|	1063953 
AEVLAPPTLTVECNGSEAHA	2|2/12,C,Carbamidomethyl/13,N,Deamidated|	1079959 
AEVLAPPTLTVECNGSEAHAR	2|2/12,C,Carbamidomethyl/13,N,Deamidated|	1086376 
AEWQNITK	2|1/4,N,Deamidated|CID	1096654 
AEYFINVTTR	2|1/5,N,Deamidated|	1105768 
AFDLPLSPVTIK	2|0|	1112158 
AFDSTACEQTNLTLPAMD	2|2/6,C,Carbamidomethyl/10,N,Deamidated|	73361355 
AFDSTACEQTNLTLPAMD	2|3/6,C,Carbamidomethyl/10,N,Deamidated/16,M,Oxidation|	73365788 
AFEDLVNATWR	2|1/6,N,Deamidated|	1120997 
AFELANVDLMSR	2|1/5,N,Deamidated|	20664720 
AFELANVDLMSR	2|2/5,N,Deamidated/9,M,Oxidation|	20669038 
AFEMNGTEDGR	2|1/4,N,Deamidated|	1134289 
AFEMNGTEDGR	2|2/3,M,Oxidation/4,N,Deamidated|	1141123 
AFFAGNLDFQIPLGSK	2|1/5,N,Deamidated|	19648934 
AFFCIGALCTGDQNR	2|3/3,C,Carbamidomethyl/8,C,Carbamidomethyl/13,N,Deamidated|	39346084 
AFFDETKNNTR	2|1/7,N,Deamidated|	1162337 
AFFFDSVSTAGGNQSGTK	2|1/12,N,Deamidated|	20552927 
AFGIVECVLCTCNVTK	2|4/6,C,Carbamidomethyl/9,C,Carbamidomethyl/11,C,Carbamidomethyl/12,N,Deamidated|	1172146 
AFGYYGPLR	2|0|	1186737 
AFIALSSPLCPQEPR	2|1/9,C,Carbamidomethyl|CID	30765751 
AFINGTGLETVISR	2|1/3,N,Deamidated|	1197326 
AFINGTGVETVVSADLPNAH	2|1/3,N,Deamidated|	1211421 
AFINGTGVETVVSADLPNAH	3|1/3,N,Deamidated|	1216300 
AFINGTGVETVVSADLPNAHGL	3|1/3,N,Deamidated|	1237082 
AFISNQPGEGEANSTR	2|1/12,N,Deamidated|	1248196 
AFLNNTLH	2|1/3,N,Deamidated|CID	49219074 
AFLVDELTNK	2|1/8,N,Deamidated|CID	18192186 
AFMNSSFTIDPK	2|1/3,N,Deamidated|CID	1257829 
AFMNSSFTIDPK	2|2/2,M,Oxidation/3,N,Deamidated|	1263505 
AFMTVDGQESPSVTVVGNATTLDVER	2|1/17,N,Deamidated|	1284556 
AFMTVDGQESPSVTVVGNATTLDVER	2|2/2,M,Oxidation/17,N,Deamidated|	1292627 
AFMTVDGQESPSVTVVGNATTLDVER	3|1/17,N,Deamidated|	1299866 
AFMTVDGQESPSVTVVGNATTLDVER	3|2/2,M,Oxidation/17,N,Deamidated|	1308003 
AFNHSDLDSELR	2|1/2,N,Deamidated|	1346483 
AFNISLGNSNAK	2|2/2,N,Deamidated/7,N,Deamidated|CID	37403567 
AFNISPNDTSSGSCG	2|3/2,N,Deamidated/6,N,Deamidated/13,C,Carbamidomethyl|CID	1357847 
AFNISPNDTSSGSCGINLVTLK	2|3/2,N,Deamidated/6,N,Deamidated/13,C,Carbamidomethyl|	1367094 
AFNISPNDTSSGSCGINLVTLK	3|3/2,N,Deamidated/6,N,Deamidated/13,C,Carbamidomethyl|	1373724 
AFNLTWISTDFK	2|1/2,N,Deamidated|CID	1389176 
AFNQNITSEGR	2|1/4,N,Deamidated|	74834853 
AFNSTADDACRPR	2|2/2,N,Deamidated/9,C,Carbamidomethyl|	1396141 
AFNSTLPTMDQMK	2|1/2,N,Deamidated|	1410714 
AFNSTLPTMDQMK	2|2/2,N,Deamidated/11,M,Oxidation|	1417721 
AFNSTLPTMDQMK	2|2/2,N,Deamidated/8,M,Oxidation|	1424413 
AFNSTLPTMDQMK	2|3/2,N,Deamidated/8,M,Oxidation/11,M,Oxidation|	1428052 
AFPVNELSCERQPEEK	3|2/4,N,Deamidated/8,C,Carbamidomethyl|	19956223 
AFQQLASNTADNVIR	2|1/7,N,Deamidated|	50757544 
AFSSHGNVTR	2|1/6,N,Deamidated|CID	1452580 
AFSTLLVNVSGK	2|1/7,N,Deamidated|	1462176 
AFTTAQVINYTIR	2|1/8,N,Deamidated|	1469627 
AFTTSATDYTVVTHNTSSGNVTK	3|2/14,N,Deamidated/19,N,Deamidated|CID	1483474 
AFYNGSLTAQIVK	2|1/3,N,Deamidated|	1491781 
AFYQGQTNTAFEFPTTLK	2|1/7,N,Deamidated|	74185754 
AGAINATYK	2|1/4,N,Deamidated|	1500776 
AGANQSMNVTCVGK	2|3/3,N,Deamidated/7,N,Deamidated/10,C,Carbamidomethyl|	1506699 
AGANQSMNVTCVGK	2|4/3,N,Deamidated/6,M,Oxidation/7,N,Deamidated/10,C,Carbamidomethyl|	1510401 
AGANTQIYGPTISFGGK	2|1/3,N,Deamidated|	74002547 
AGDHPTINTTSILNVSGK	2|2/7,N,Deamidated/13,N,Deamidated|	22887491 
AGDINTSNSPHMHCVGHTR	3|2/4,N,Deamidated/13,C,Carbamidomethyl|	70119041 
AGDINTSNSPHMHCVGHTR	3|3/4,N,Deamidated/11,M,Oxidation/13,C,Carbamidomethyl|	70123440 
AGDINTSNSPHMHCVGHTR	4|2/4,N,Deamidated/13,C,Carbamidomethyl|	70127541 
AGDINTSNSPHMHCVGHTR	4|3/4,N,Deamidated/11,M,Oxidation/13,C,Carbamidomethyl|	70132430 
AGDKNATAECR	2|2/4,N,Deamidated/9,C,Carbamidomethyl|	1519956 
AGDKNATAECRDEK	2|2/4,N,Deamidated/9,C,Carbamidomethyl|	1531256 
AGDLGEIQGRDPLM	2|0|CID	40560588 
AGDLGEIQGRDPLM	2|1/13,M,Oxidation|CID	40567791 
AGDLGEIQGRDPLM	3|0|CID	40575230 
AGDLGEIQGRDPLM	3|1/13,M,Oxidation|CID	40582182 
AGDNSPLVPAGDTTNITEFYNK	2|2/14,N,Deamidated/20,N,Deamidated|	1540860 
AGDPLNLTCHADNAK	2|2/5,N,Deamidated/8,C,Carbamidomethyl|	1555259 
AGDQAGLGGYLPQEPLK	2|0|CID	89318457 
AGDTHLGGEDFDNR	2|0|	1570167 
AGEEVTDEVAK	2|0|	79549074 
AGEQDASIHLK	2|0|	1584224 
AGFEAVENGTVCR	2|2/7,N,Deamidated/11,C,Carbamidomethyl|	1593470 
AGFEYAFDQLQNSNITR	2|1/13,N,Deamidated|	1607713 
AGFEYAFDQLQNSNITR	3|1/13,N,Deamidated|	1613551 
AGFLGFLPLLK	2|0|	19065157 
AGGLLPAQPQK	2|0|CID	43052767 
AGGLNGTWPWIK	2|1/4,N,Deamidated|CID	39197173 
AGGSFNSSSHTLAGAR	2|1/5,N,Deamidated|	73838914 
AGGSFNSSSHTLAGAR	3|1/5,N,Deamidated|	73845891 
AGINASYSEK	2|1/3,N,Deamidated|CID	1630078 
AGIVAGNSSECGQQPAVEK	2|2/6,N,Deamidated/10,C,Carbamidomethyl|	1638684 
AGKNDETACR	2|2/3,N,Deamidated/8,C,Carbamidomethyl|	21675674 
AGLYPVHVTMR	2|0|	27036464 
AGLYPVHVTMR	2|1/9,M,Oxidation|	27040622 
AGMEDGNEDEIK	2|0|	13055115 
AGMEDGNEDEIK	2|1/2,M,Oxidation|	13059560 
AGMNCSTSFHITSECK	2|3/3,N,Deamidated/4,C,Carbamidomethyl/14,C,Carbamidomethyl|	20095241 
AGMNCSTSFHITSECK	2|4/2,M,Oxidation/3,N,Deamidated/4,C,Carbamidomethyl/14,C,Carbamidomethyl|	20102457 
AGMNCSTSFHITSECK	3|3/3,N,Deamidated/4,C,Carbamidomethyl/14,C,Carbamidomethyl|	20109820 
AGMNCSTSFHITSECK	3|4/2,M,Oxidation/3,N,Deamidated/4,C,Carbamidomethyl/14,C,Carbamidomethyl|	20116309 
AGMTHIVR	2|0|	1649668 
AGMTHIVR	2|1/2,M,Oxidation|	1656443 
AGNASLTLPNLTLK	2|2/2,N,Deamidated/9,N,Deamidated|	1668087 
AGNDTSNLTLRPK	2|1/2,N,Deamidated|	51140024 
AGNRTAGCLTQGQVR	3|2/2,N,Deamidated/7,C,Carbamidomethyl|	62900918 
AGNYTEVFAPEITEL	2|1/2,N,Deamidated|	13667427 
AGPEADCMEAPTNAETLPHHPNK	3|2/6,C,Carbamidomethyl/12,N,Deamidated|	50172966 
AGPEADCMEAPTNAETLPHHPNK	3|3/6,C,Carbamidomethyl/7,M,Oxidation/12,N,Deamidated|	50180696 
AGPEADCMEAPTNAETLPHHPNK	4|2/6,C,Carbamidomethyl/12,N,Deamidated|	50188659 
AGPEADCMEAPTNAETLPHHPNK	4|3/6,C,Carbamidomethyl/7,M,Oxidation/12,N,Deamidated|	50196809 
AGPNGTLFVVDAYK	2|1/3,N,Deamidated|	1681833 
AGSGGRPDNSSMIFYNNNTEVQLFEK	3|2/8,N,Deamidated/16,N,Deamidated|CID	1690670 
AGSGGRPDNSSMIFYNNNTEVQLFEK	3|3/8,N,Deamidated/11,M,Oxidation/16,N,Deamidated|CID	1696142 
AGSGNLTLTLDK	2|1/4,N,Deamidated|	1714638 
AGSINNEFICSLYAK	2|2/4,N,Deamidated/9,C,Carbamidomethyl|	17781938 
AGSNASVSAPSPLEELILNHIVPPEDQR	3|1/3,N,Deamidated|CID	1725495 
AGSNYIIVTSTK	2|1/3,N,Deamidated|	33536956 
AGTSDLMTPVNKEAIILNT	2|1/10,N,Deamidated|	34810058 
AGTSDLMTPVNKEAIILNT	2|2/6,M,Oxidation/10,N,Deamidated|	34816976 
AGVATTDLYGNCTLR	2|2/10,N,Deamidated/11,C,Carbamidomethyl|CID	1732742 
AGVVVFNCSLR	2|2/6,N,Deamidated/7,C,Carbamidomethyl|	1741369 
AGWNNLTFELTLR	2|1/4,N,Deamidated|	1749751 
AGYCSNNSTCTVNQGNQPQCR	3|5/3,C,Carbamidomethyl/5,N,Deamidated/6,N,Deamidated/9,C,Carbamidomethyl/19,C,Carbamidomethyl|	1758687 
AHAVGVGAGVK	2|0|	22779230 
AHDLDDTPDIEVYVKTDLQLR	3|0|	83312714 
AHFGSNDGCR	2|1/5,N,Deamidated|	21590344 
AHFGSNDGCR	2|2/5,N,Deamidated/8,C,Carbamidomethyl|	21596675 
AHFGSNDGCR	3|2/5,N,Deamidated/8,C,Carbamidomethyl|	21601877 
AHFSSLNLTIR	2|1/6,N,Deamidated|	1770033 
AHGSNFDCR	2|2/4,N,Deamidated/7,C,Carbamidomethyl|	9677064 
AHHLHLVINSYY	2|1/8,N,Deamidated|	26323863 
AHHLHLVINSYY	3|1/8,N,Deamidated|	26328102 
AHIAQLCEK	2|1/6,C,Carbamidomethyl|	1779065 
AHISANATCGEK	2|2/5,N,Deamidated/8,C,Carbamidomethyl|	1786153 
AHLGTGDPYTPGFPSFNHTQFPPSQSSGLPNIPVQTISR	4|1/16,N,Deamidated|	1800579 
AHNELGVTSDYAQGMGQCYDSGSWR	3|2/2,N,Deamidated/17,C,Carbamidomethyl|	92700828 
AHNELGVTSDYAQGMGQCYDSGSWR	3|3/2,N,Deamidated/14,M,Oxidation/17,C,Carbamidomethyl|	92706183 
AHNLANATGNFSHMVVAEEK	3|2/5,N,Deamidated/9,N,Deamidated|	1819172 
AHNLANATGNFSHMVVAEEK	3|3/5,N,Deamidated/9,N,Deamidated/13,M,Oxidation|	1823730 
AHNLANATGNFSHMVVAEEK	4|2/5,N,Deamidated/9,N,Deamidated|	1828445 
AHNLANATGNFSHMVVAEEK	4|3/5,N,Deamidated/9,N,Deamidated/13,M,Oxidation|	1835877 
AHPSQNVQVSPN	2|1/5,N,Deamidated|	85322883 
AHPTQHCNWDNSLPWCME	3|3/6,C,Carbamidomethyl/7,N,Deamidated/15,C,Carbamidomethyl|CID	10372511 
AHPTQHCNWDNSLPWCME	3|4/6,C,Carbamidomethyl/7,N,Deamidated/15,C,Carbamidomethyl/16,M,Oxidation|CID	10380035 
AHQGTDLVNVQIST	2|1/8,N,Deamidated|	61994459 
AHQQFINNGNICTGDLEVIEK	3|1/11,C,Carbamidomethyl|	1870784 
AHSLGADSNELFR	2|1/8,N,Deamidated|	66179858 
AHSVNLLR	2|1/4,N,Deamidated|	27466741 
AHSVTLNQTLK	2|1/6,N,Deamidated|	67776924 
AHYEFHCDGVSYVSPK	3|1/6,C,Carbamidomethyl|	11835142 
AIADISTHR	2|0|	32527043 
AIAIQDMVQQGASNK	2|1/13,N,Deamidated|	82288758 
AIAIQDMVQQGASNK	2|2/6,M,Oxidation/13,N,Deamidated|	82295596 
AICVSASYNESHK	2|2/2,C,Carbamidomethyl/8,N,Deamidated|	71815584 
AICVSASYNESHK	3|2/2,C,Carbamidomethyl/8,N,Deamidated|	71821993 
AIECTTHVGR	2|1/3,C,Carbamidomethyl|	78607820 
AIESEHFDCK	2|1/8,C,Carbamidomethyl|	17751706 
AIESNALLLSTLQGEQGHR	3|1/4,N,Deamidated|	62051547 
AIESSEESLETSATNQTAR	2|1/14,N,Deamidated|	67075112 
AIGISCQSENGTAPITYHLMK	3|2/5,C,Carbamidomethyl/9,N,Deamidated|	1883795 
AIGISCQSENGTAPITYHLMK	3|3/5,C,Carbamidomethyl/9,N,Deamidated/19,M,Oxidation|	1888579 
AIHPPVSYNDTAPR	2|1/8,N,Deamidated|	1904989 
AIIDCGNCSR	2|3/4,C,Carbamidomethyl/6,N,Deamidated/7,C,Carbamidomethyl|	1918365 
AILDAETVLSNTIEHKVR	3|1/10,N,Deamidated|	44991140 
AILHTAEIDITVMGTFTGHQNVVK	3|0|	82023202 
AILHTAEIDITVMGTFTGHQNVVK	3|1/12,M,Oxidation|	82027935 
AILSNYGTNR	2|1/8,N,Deamidated|CID	1932136 
AILVDLEPGTMDSVR	2|0|	1945532 
AILVDLEPGTMDSVR	2|1/10,M,Oxidation|	1950426 
AINGANTESEETK	2|1/5,N,Deamidated|	13563844 
AINISVIENGYVR	2|1/2,N,Deamidated|	1963765 
AINLNTNEEESK	2|0|	29453268 
AINNEAYTPEKLLNPMDDRTK	3|1/3,N,Deamidated|	14417792 
AINNEAYTPEKLLNPMDDRTK	3|2/3,N,Deamidated/15,M,Oxidation|	14422797 
AINRGKEDTLVK	2|1/2,N,Deamidated|	63501703 
AINRGKEDTLVK	3|1/2,N,Deamidated|	63506012 
AINYVVNITVHGQVK	3|1/2,N,Deamidated|	87739833 
AIPIRNR	2|1/5,N,Deamidated|	63484075 
AIPVAACTNNYHIIHGL	2|2/6,C,Carbamidomethyl/9,N,Deamidated|	29867511 
AIQGGEVNQCAHQIGLK	2|1/9,C,Carbamidomethyl|	14646243 
AIQGGEVNQCAHQIGLK	3|1/9,C,Carbamidomethyl|	14650896 
AIQVITNTTYR	2|1/6,N,Deamidated|CID	78246284 
AISIENTVSSK	2|1/5,N,Deamidated|CID	64591160 
AISIPEHDEADDISDENR	2|0|	1970713 
AISIPEHDEADDISDENR	3|0|CID	1978195 
AISVHSTPEGCSSACK	3|2/10,C,Carbamidomethyl/14,C,Carbamidomethyl|	1998223 
AITAACTQGNLSDCGCDK	2|4/5,C,Carbamidomethyl/9,N,Deamidated/13,C,Carbamidomethyl/15,C,Carbamidomethyl|	2008907 
AITNSTEANGK	2|1/3,N,Deamidated|CID	2023693 
AITSINDSVVDPCAR	2|2/5,N,Deamidated/12,C,Carbamidomethyl|CID	2030639 
AITVYNTPENCHNQADAQFCVPTPK	3|4/9,N,Deamidated/10,C,Carbamidomethyl/12,N,Deamidated/19,C,Carbamidomethyl|	31182180 
AIVASENNMSR	2|1/7,N,Deamidated|	2035997 
AIVASENNMSR	2|2/7,N,Deamidated/8,M,Oxidation|	2039391 
AIVFESNGSYVGR	2|1/6,N,Deamidated|CID	2052504 
AIVTPGVIVDR	2|0|CID	74525457 
AIYNWTEAYER	2|1/3,N,Deamidated|	2058911 
AKCGVNDSRTLPDR	3|2/2,C,Carbamidomethyl/5,N,Deamidated|	63273419 
AKDDLDPERNESEPGSQR	3|1/9,N,Deamidated|	2070833 
AKEEQELQDIQSR	2|0|	2081759 
AKENATNVTFTGDK	2|2/3,N,Deamidated/6,N,Deamidated|	2091069 
AKKPAAAAVTK	2|0|	2104982 
AKNDATEPITR	2|1/2,N,Deamidated|	28730888 
AKQALHEAVEMDQAIGK	3|0|CID	2113886 
AKQALHEAVEMDQAIGK	3|1/10,M,Oxidation|CID	2118478 
AKSLCNNNEAIEEIER	2|2/4,C,Carbamidomethyl/7,N,Deamidated|	31211639 
ALAAAGYDVEK	2|0|	2134049 
ALAAAGYDVEKNNSR	2|1/11,N,Deamidated|	2144710 
ALAAELNQLR	2|0|	2151131 
ALAAETLTAKAK	2|0|	35781499 
ALAFNSTADDACRPR	2|2/4,N,Deamidated/11,C,Carbamidomethyl|	2159320 
ALAFNSTADDACRPR	3|2/4,N,Deamidated/11,C,Carbamidomethyl|	2166010 
ALALPAQQAGPVLQGNR	2|1/15,N,Deamidated|	45159091 
ALAMLDATYTGK	2|0|	90540682 
ALAMLDATYTGK	2|1/3,M,Oxidation|	90545012 
ALANDLQQTPR	2|1/3,N,Deamidated|	61188341 
ALANLNGSR	2|1/5,N,Deamidated|	2185834 
ALANVATVLAR	2|0|	2199503 
ALCLEVPHNR	2|2/2,C,Carbamidomethyl/8,N,Deamidated|	38593709 
ALCLEVPHNR	3|2/2,C,Carbamidomethyl/8,N,Deamidated|CID	38598808 
ALCNMCNSLNISGCASCSK	4|5/2,C,Carbamidomethyl/5,C,Carbamidomethyl/9,N,Deamidated/13,C,Carbamidomethyl/16,C,Carbamidomethyl|	54516373 
ALCNMCNSLNISGCASCSK	4|6/2,C,Carbamidomethyl/4,M,Oxidation/5,C,Carbamidomethyl/9,N,Deamidated/13,C,Carbamidomethyl/16,C,Carbamidomethyl|	54521461 
ALCNTTQK	2|2/2,C,Carbamidomethyl/3,N,Deamidated|	2208378 
ALDAFAFNMTR	2|1/7,N,Deamidated|	2216010 
ALDAFAFNMTR	2|2/7,N,Deamidated/8,M,Oxidation|	2222811 
ALDIEIATYR	2|0|	2243690 
ALDNSDLAISK	2|1/3,N,Deamidated|	39969755 
ALDSVEKPLCLSNDSASHVECELGN	3|3/9,C,Carbamidomethyl/12,N,Deamidated/20,C,Carbamidomethyl|	2250341 
ALDSVEKPLCLSNDSASHVECELGNPMK	3|3/9,C,Carbamidomethyl/12,N,Deamidated/20,C,Carbamidomethyl|	2265684 
ALDSVEKPLCLSNDSASHVECELGNPMK	3|4/9,C,Carbamidomethyl/12,N,Deamidated/20,C,Carbamidomethyl/26,M,Oxidation|	2273994 
ALDSVEKPLCLSNDSASHVECELGNPMK	4|3/9,C,Carbamidomethyl/12,N,Deamidated/20,C,Carbamidomethyl|	2280915 
ALDSVEKPLCLSNDSASHVECELGNPMK	4|4/9,C,Carbamidomethyl/12,N,Deamidated/20,C,Carbamidomethyl/26,M,Oxidation|	2290207 
ALDSVEKPLCLSNDSASHVECELGNPMKR	4|3/9,C,Carbamidomethyl/12,N,Deamidated/20,C,Carbamidomethyl|	2326054 
ALDSVEKPLCLSNDSASHVECELGNPMKR	4|4/9,C,Carbamidomethyl/12,N,Deamidated/20,C,Carbamidomethyl/26,M,Oxidation|	2333454 
ALEPCPFNVFALNEVHNVAQMHTGSAK	4|3/4,C,Carbamidomethyl/12,N,Deamidated/16,N,Deamidated|	19934992 
ALEPCPFNVFALNEVHNVAQMHTGSAK	4|4/4,C,Carbamidomethyl/12,N,Deamidated/16,N,Deamidated/20,M,Oxidation|	19942386 
ALFGGNNTEEDVDTFYDNSTTPYCNDLMK	3|3/5,N,Deamidated/17,N,Deamidated/23,C,Carbamidomethyl|	2359392 
ALFGGNNTEEDVDTFYDNSTTPYCNDLMK	3|4/5,N,Deamidated/17,N,Deamidated/23,C,Carbamidomethyl/27,M,Oxidation|	2364310 
ALFSNVSEAR	2|1/4,N,Deamidated|CID	2381197 
ALFYGSECPESNR	2|2/7,C,Carbamidomethyl/11,N,Deamidated|CID	14185538 
ALGEGPACAHCASDNSTR	2|3/7,C,Carbamidomethyl/10,C,Carbamidomethyl/14,N,Deamidated|	2394530 
ALGEGPACAHCASDNSTR	3|3/7,C,Carbamidomethyl/10,C,Carbamidomethyl/14,N,Deamidated|	2399508 
ALGNHLASWQELVTH	2|1/3,N,Deamidated|CID	83015299 
ALGNHLASWQELVTH	3|1/3,N,Deamidated|CID	83019532 
ALGQVTNIVSQLK	2|1/6,N,Deamidated|	44124933 
ALGRTLPELDQL	2|0|	73738312 
ALGTAPVEGGNSIAAPTYQGPSEPR	3|1/10,N,Deamidated|	74798583 
ALGTYNLLDSLTHEPK	2|1/5,N,Deamidated|	90485744 
ALGVNVLMTTTTTK	2|1/4,N,Deamidated|	37818478 
ALGVNVLMTTTTTK	2|2/4,N,Deamidated/7,M,Oxidation|CID	37823723 
ALGWANSSAGSGYIWMDK	2|1/5,N,Deamidated|	2412395 
ALGWANSSAGSGYIWMDK	2|2/5,N,Deamidated/15,M,Oxidation|	2417155 
ALGYENATQALGR	2|1/5,N,Deamidated|CID	2430032 
ALGYENATQALGR	3|1/5,N,Deamidated|CID	2434923 
ALHNFTNIGQTGNLAK	2|1/6,N,Deamidated|	49209202 
ALHTAGMNVSTLHLWQPAGR	3|1/7,N,Deamidated|	2449546 
ALHTAGMNVSTLHLWQPAGR	3|2/6,M,Oxidation/7,N,Deamidated|	2455710 
ALHTAGMNVSTLHLWQPAGR	4|1/7,N,Deamidated|	2463262 
ALHTAGMNVSTLHLWQPAGR	4|2/6,M,Oxidation/7,N,Deamidated|	2470499 
ALICNTTNLTAGDDGPPHR	2|3/3,C,Carbamidomethyl/4,N,Deamidated/7,N,Deamidated|	2508428 
ALICNTTNLTAGDDGPPHR	3|3/3,C,Carbamidomethyl/4,N,Deamidated/7,N,Deamidated|	2513918 
ALINIDSPVPLPEPKK	2|1/3,N,Deamidated|	45009486 
ALINIDSPVPLPEPKK	3|1/3,N,Deamidated|	45016280 
ALLGTNNLKYR	2|1/5,N,Deamidated|	90592018 
ALLGTNNLKYR	3|1/5,N,Deamidated|	90596234 
ALLTNVSSVALGSR	2|1/4,N,Deamidated|	2527031 
ALMLQGVDLLADAVAVTMGPK	3|0|	2534397 
ALMLQGVDLLADAVAVTMGPK	3|1/17,M,Oxidation|	2541543 
ALMLQGVDLLADAVAVTMGPK	3|1/2,M,Oxidation|	2548709 
ALMLQGVDLLADAVAVTMGPK	3|2/2,M,Oxidation/17,M,Oxidation|	2555874 
ALNCTATSCK	2|3/2,N,Deamidated/3,C,Carbamidomethyl/8,C,Carbamidomethyl|CID	44720111 
ALNDSLHYLNR	2|1/2,N,Deamidated|	2594231 
ALNDTSEWR	2|1/2,N,Deamidated|CID	38849262 
ALNEVSDVDVEVGVIK	2|0|	67118060 
ALNISLEVTQEPVPVPVPGR	2|1/2,N,Deamidated|	33892331 
ALNLTSPDK	2|1/2,N,Deamidated|CID	2601549 
ALNPSYNALTR	2|1/6,N,Deamidated|CID	52088967 
ALNSSTEDGIK	2|1/2,N,Deamidated|	2611537 
ALNSSTEDGIKR	2|1/2,N,Deamidated|	2625047 
ALNSSTFTYSSQDCPR	2|2/2,N,Deamidated/13,C,Carbamidomethyl|CID	65903842 
ALNTNWSYNCTR	2|2/4,N,Deamidated/9,C,Carbamidomethyl|	77472866 
ALNTTSVELQEAQR	2|1/2,N,Deamidated|	2633973 
ALNVVLEPLVPSEPTPVADNSARR	3|2/2,N,Deamidated/19,N,Deamidated|	85933537 
ALPGGTDNASAASAAGGSGPQ	2|1/7,N,Deamidated|CID	2645850 
ALPGGTDNASAASAAGGSGPQR	2|1/7,N,Deamidated|	2655473 
ALPGGTDNASAASAAGGSGPQR	3|1/7,N,Deamidated|	2659920 
ALPKSGNVESLHMFAGDYLTDYKIR	4|1/6,N,Deamidated|	27305776 
ALPKSGNVESLHMFAGDYLTDYKIR	4|2/6,N,Deamidated/12,M,Oxidation|	27313852 
ALQLNITYLK	2|1/4,N,Deamidated|	2680666 
ALQSNHCVGSSK	2|1/6,C,Carbamidomethyl|	21183708 
ALQSNTVTTCVLMNPEGPK	2|2/4,N,Deamidated/9,C,Carbamidomethyl|	79692306 
ALQSNTVTTCVLMNPEGPK	2|3/4,N,Deamidated/9,C,Carbamidomethyl/12,M,Oxidation|	79697433 
ALQSNTVTTCVLMNPEGPK	3|2/4,N,Deamidated/9,C,Carbamidomethyl|	79702268 
ALQSNTVTTCVLMNPEGPK	3|3/4,N,Deamidated/9,C,Carbamidomethyl/12,M,Oxidation|	79706875 
ALSGDEEQLINEIQAR	2|1/10,N,Deamidated|	13582471 
ALSIVNETSDHNPIVSE	2|1/5,N,Deamidated|CID	78851331 
ALSNAWSHAELSLDK	2|1/3,N,Deamidated|	40231068 
ALSNAWSHAELSLDK	3|1/3,N,Deamidated|	40235939 
ALSNSSSASVK	2|1/3,N,Deamidated|	70436904 
ALSNTETCSFTWNYK	2|2/3,N,Deamidated/7,C,Carbamidomethyl|	79316119 
ALSPPTVATNEEK	2|1/9,N,Deamidated|	45027508 
ALSQHNVSMDIATFK	3|1/5,N,Deamidated|	2690341 
ALSQHNVSMDIATFK	3|2/5,N,Deamidated/8,M,Oxidation|	2695038 
ALSSFDGNCFSEGYPELAIK	2|2/7,N,Deamidated/8,C,Carbamidomethyl|	14296135 
ALSYKNGTILNCECK	2|3/5,N,Deamidated/11,C,Carbamidomethyl/13,C,Carbamidomethyl|	2710967 
ALSYKNGTILNCECK	3|3/5,N,Deamidated/11,C,Carbamidomethyl/13,C,Carbamidomethyl|	2716016 
ALTATLEAAAK	2|0|	38573300 
ALTTNMYNPLK	2|2/4,N,Deamidated/7,N,Deamidated|CID	90451750 
ALTTNMYNPLK	2|3/4,N,Deamidated/5,M,Oxidation/7,N,Deamidated|CID	90455944 
ALTVPELTQQMFDAK	2|0|	2736087 
ALTVPELTQQMFDAK	2|1/10,M,Oxidation|	2740400 
ALTVPELTQQVFDAK	2|0|	2753081 
ALTVVENDTVMIR	2|1/6,N,Deamidated|	29466679 
ALTVVENDTVMIR	2|2/6,N,Deamidated/10,M,Oxidation|CID	29473387 
ALVEHPCLNENCVESNR	2|3/6,C,Carbamidomethyl/8,N,Deamidated/11,C,Carbamidomethyl|	40473618 
ALVEHPCLNENCVESNR	3|3/6,C,Carbamidomethyl/8,N,Deamidated/11,C,Carbamidomethyl|	40478908 
ALVEVTEEFDR	2|0|CID	2761907 
ALVGLGDVTNR	2|1/9,N,Deamidated|CID	79745524 
ALVNFTR	2|1/3,N,Deamidated|	2770417 
ALVPPSDVNEEK	2|0|	65425396 
ALVSVTGEEAK	2|0|	43733180 
ALVYANGWVASDK	2|1/5,N,Deamidated|CID	79539610 
ALYELAGGTNFSSSIQADPQTVTR	2|1/9,N,Deamidated|	2780975 
ALYELAGGTNFSSSIQADPQTVTR	3|1/9,N,Deamidated|	2788478 
ALYIGEHVNK	2|0|	29603868 
AMDNVTVR	2|1/3,N,Deamidated|	2802090 
AMDNVTVR	2|2/1,M,Oxidation/3,N,Deamidated|	2805312 
AMEDGEIDGNK	2|0|	2816059 
AMEDGEIDGNK	2|1/1,M,Oxidation|	2820722 
AMENESEVTGYK	2|1/3,N,Deamidated|CID	2833805 
AMENESEVTGYK	2|2/1,M,Oxidation/3,N,Deamidated|CID	2838206 
AMENHTEVHFQK	3|1/3,N,Deamidated|CID	2852231 
AMENHTEVHFQK	3|2/1,M,Oxidation/3,N,Deamidated|CID	2857664 
AMGGETPTEVDNTTKASK	2|1/11,N,Deamidated|	76010577 
AMGGETPTEVDNTTKASK	2|2/1,M,Oxidation/11,N,Deamidated|	76013547 
AMGGETPTEVDNTTKASK	3|1/11,N,Deamidated|	76016592 
AMGGETPTEVDNTTKASK	3|2/1,M,Oxidation/11,N,Deamidated|	76021496 
AMHISPNFSGETK	2|1/6,N,Deamidated|	30931002 
AMHISPNFSGETK	2|2/1,M,Oxidation/6,N,Deamidated|	30937824 
AMHISPNFSGETK	3|1/6,N,Deamidated|	30944840 
AMHISPNFSGETK	3|2/1,M,Oxidation/6,N,Deamidated|	30949701 
AMIALVSSETTNEAR	2|1/11,N,Deamidated|CID	68372225 
AMIALVSSETTNEAR	2|2/1,M,Oxidation/11,N,Deamidated|CID	68376171 
AMLEEDPTGTQNVQDTSACNGGPTLEVCTK	3|3/11,N,Deamidated/18,C,Carbamidomethyl/27,C,Carbamidomethyl|	75957941 
AMLEEDPTGTQNVQDTSACNGGPTLEVCTK	3|4/1,M,Oxidation/11,N,Deamidated/18,C,Carbamidomethyl/27,C,Carbamidomethyl|	75965141 
AMLPDNKEKEYTVYYDRER	3|1/5,N,Deamidated|CID	91090851 
AMLPDNKEKEYTVYYDRER	3|2/1,M,Oxidation/5,N,Deamidated|CID	91096196 
AMLPDNKEKEYTVYYDRER	4|1/5,N,Deamidated|CID	91101709 
AMLPDNKEKEYTVYYDRER	4|2/1,M,Oxidation/5,N,Deamidated|CID	91106885 
AMLPDNKEKEYTVYYDRER	5|1/5,N,Deamidated|CID	91112935 
AMLPDNKEKEYTVYYDRER	5|2/1,M,Oxidation/5,N,Deamidated|CID	91119110 
AMNSSSFEGVSGH	2|1/2,N,Deamidated|	2875194 
AMNSSSFEGVSGH	2|2/1,M,Oxidation/2,N,Deamidated|	2879643 
AMNYSLPLR	2|1/2,N,Deamidated|	2892167 
AMNYSLPLR	2|2/1,M,Oxidation/2,N,Deamidated|	2896346 
AMSSNETAAYK	2|1/4,N,Deamidated|	2909487 
AMSSNETAAYK	2|2/1,M,Oxidation/4,N,Deamidated|	2914376 
AMSVLNTSELPLK	2|1/5,N,Deamidated|	41563373 
AMSVLNTSELPLK	2|2/1,M,Oxidation/5,N,Deamidated|	41570053 
AMTNPLELALQINYWK	2|1/12,N,Deamidated|	41329729 
AMTNPLELALQINYWK	2|2/1,M,Oxidation/12,N,Deamidated|CID	41335804 
AMTNPLELALQINYWK	3|1/12,N,Deamidated|CID	41345210 
AMTNPLELALQINYWK	3|2/1,M,Oxidation/12,N,Deamidated|CID	41349053 
AMTSQALNGGTLAFLMTDTTPK	3|1/7,N,Deamidated|	41463974 
AMTSQALNGGTLAFLMTDTTPK	3|2/1,M,Oxidation/7,N,Deamidated|	41471175 
AMTSQALNGGTLAFLMTDTTPK	3|2/7,N,Deamidated/15,M,Oxidation|	41478400 
AMTSQALNGGTLAFLMTDTTPK	3|3/1,M,Oxidation/7,N,Deamidated/15,M,Oxidation|	41485626 
AMVGNYTCEVTELSR	2|2/4,N,Deamidated/7,C,Carbamidomethyl|	2927821 
AMVGNYTCEVTELSR	2|3/1,M,Oxidation/4,N,Deamidated/7,C,Carbamidomethyl|	2932542 
AMVINYGISTSLQTQVASR	2|1/4,N,Deamidated|	41222714 
AMVINYGISTSLQTQVASR	2|2/1,M,Oxidation/4,N,Deamidated|	41226504 
AMVINYGISTSLQTQVASR	3|1/4,N,Deamidated|	41230330 
AMVINYGISTSLQTQVASR	3|2/1,M,Oxidation/4,N,Deamidated|	41235049 
AMVYNVTSR	2|1/4,N,Deamidated|	2943923 
AMVYNVTSR	2|2/1,M,Oxidation/4,N,Deamidated|	2948277 
AMYVNLTLTGEPIR	2|1/4,N,Deamidated|	2961572 
AMYVNLTLTGEPIR	2|2/1,M,Oxidation/4,N,Deamidated|	2966157 
ANAAPTSFVTPTNQESPK	2|1/1,N,Deamidated|	69044283 
ANAIQTPNPTNSSSR	2|3/1,N,Deamidated/7,N,Deamidated/10,N,Deamidated|CID	62343359 
ANASEGTFPNCTGHCTHPR	3|4/1,N,Deamidated/9,N,Deamidated/10,C,Carbamidomethyl/14,C,Carbamidomethyl|	2980435 
ANASEGTFPNCTGHCTHPR	4|4/1,N,Deamidated/9,N,Deamidated/10,C,Carbamidomethyl/14,C,Carbamidomethyl|	2985916 
ANASHDQPQK	2|1/1,N,Deamidated|	3009151 
ANASTFAVPSPVSNSADTR	2|1/1,N,Deamidated|	3016143 
ANATGNFSHMVVAEEK	2|2/1,N,Deamidated/5,N,Deamidated|	3023789 
ANATGNFSHMVVAEEK	2|3/1,N,Deamidated/5,N,Deamidated/9,M,Oxidation|	3029821 
ANATIEVK	2|1/1,N,Deamidated|	3042700 
ANATLLLGPLR	2|1/1,N,Deamidated|	3053905 
ANATSDMFHFIVEDDGGNR	3|1/1,N,Deamidated|CID	3064859 
ANATSDMFHFIVEDDGGNR	3|2/1,N,Deamidated/6,M,Oxidation|CID	3070017 
ANATTKPEDR	2|1/1,N,Deamidated|	3087236 
ANCSVASQHK	2|2/1,N,Deamidated/2,C,Carbamidomethyl|	3095850 
ANCTQEQQSLCLAPLGHQPR	3|3/1,N,Deamidated/2,C,Carbamidomethyl/10,C,Carbamidomethyl|	62308783 
ANCTTMSAKPIAVTR	3|2/1,N,Deamidated/2,C,Carbamidomethyl|CID	83764310 
ANCTTMSAKPIAVTR	3|3/1,N,Deamidated/2,C,Carbamidomethyl/5,M,Oxidation|CID	83767722 
ANCYTNTR	2|2/1,N,Deamidated/2,C,Carbamidomethyl|	91153832 
ANDILIPPVYRLSLGNK	3|1/15,N,Deamidated|	38175043 
ANDKIDLTTK	2|1/1,N,Deamidated|CID	11042447 
ANDLMGLNESSPGCPGMWDNITCWK	2|4/7,N,Deamidated/13,C,Carbamidomethyl/19,N,Deamidated/22,C,Carbamidomethyl|	3108425 
ANDLMGLNESSPGCPGMWDNITCWK	2|5/4,M,Oxidation/7,N,Deamidated/13,C,Carbamidomethyl/19,N,Deamidated/22,C,Carbamidomethyl|	3113133 
ANDLMGLNESSPGCPGMWDNITCWK	2|5/7,N,Deamidated/13,C,Carbamidomethyl/16,M,Oxidation/19,N,Deamidated/22,C,Carbamidomethyl|	3117860 
ANDLMGLNESSPGCPGMWDNITCWK	2|6/4,M,Oxidation/7,N,Deamidated/13,C,Carbamidomethyl/16,M,Oxidation/19,N,Deamidated/22,C,Carbamidomethyl|	3122588 
ANDLMGLNESSPGCPGMWDNITCWK	3|4/7,N,Deamidated/13,C,Carbamidomethyl/19,N,Deamidated/22,C,Carbamidomethyl|	3128213 
ANDLMGLNESSPGCPGMWDNITCWK	3|5/4,M,Oxidation/7,N,Deamidated/13,C,Carbamidomethyl/19,N,Deamidated/22,C,Carbamidomethyl|	3135552 
ANDLMGLNESSPGCPGMWDNITCWK	3|5/7,N,Deamidated/13,C,Carbamidomethyl/16,M,Oxidation/19,N,Deamidated/22,C,Carbamidomethyl|	3142910 
ANDLMGLNESSPGCPGMWDNITCWK	3|6/4,M,Oxidation/7,N,Deamidated/13,C,Carbamidomethyl/16,M,Oxidation/19,N,Deamidated/22,C,Carbamidomethyl|	3150269 
ANDSGNLGLR	2|1/1,N,Deamidated|	3208432 
ANDSQLLASIK	2|1/1,N,Deamidated|CID	41591740 
ANDSTSDAVR	2|1/1,N,Deamidated|	10836825 
ANDTREEAGLPAAGEDETSWTER	3|1/1,N,Deamidated|	3219436 
ANEATDLTYLIRR	3|1/1,N,Deamidated|CID	63642977 
ANEFDDSPR	2|0|	18047052 
ANEGENEAILLLTTQER	2|1/5,N,Deamidated|CID	75290401 
ANEGENEAILLLTTQER	3|1/5,N,Deamidated|CID	75297768 
ANEGTVGVSAATER	2|0|CID	3235482 
ANEGTVGVSAATERTRCNTTQGNEVTSILR	4|2/16,C,Carbamidomethyl/17,N,Deamidated|CID	3242992 
ANELCAAESNCSSR	2|3/4,C,Carbamidomethyl/9,N,Deamidated/10,C,Carbamidomethyl|	3252913 
ANEPDNSNLNLK	2|0|	54641830 
ANEPLSNCSQVNR	2|3/6,N,Deamidated/7,C,Carbamidomethyl/11,N,Deamidated|	3262824 
ANESEEPFVPCSCYNSTATNDSTVFDK	2|5/1,N,Deamidated/10,C,Carbamidomethyl/12,C,Carbamidomethyl/14,N,Deamidated/19,N,Deamidated|	3276619 
ANESFNSEMHR	2|1/5,N,Deamidated|	14351933 
ANESFNSEMHR	2|2/5,N,Deamidated/8,M,Oxidation|	14358692 
ANEVATATTLNVLAAPTSR	2|1/1,N,Deamidated|	41632315 
ANFETDEVELSYAK	2|0|	3286912 
ANFNITNSSCETSK	2|3/3,N,Deamidated/6,N,Deamidated/9,C,Carbamidomethyl|	3301084 
ANFTEIQK	2|1/1,N,Deamidated|	3308436 
ANFTPVNGSSANQSVR	2|3/1,N,Deamidated/6,N,Deamidated/11,N,Deamidated|	3317723 
ANFTSPVIEFWER	2|1/1,N,Deamidated|CID	3331655 
ANFTTTITNKSDDFINQGSYK	2|2/8,N,Deamidated/15,N,Deamidated|	29508228 
ANFTTTITNKSDDFINQGSYK	3|2/8,N,Deamidated/15,N,Deamidated|	29515209 
ANFVNTNSNFPGMVGK	2|1/4,N,Deamidated|	55963249 
ANFVNTNSNFPGMVGK	2|2/4,N,Deamidated/12,M,Oxidation|	55970107 
ANFWAGRTDH	2|1/1,N,Deamidated|	63609583 
ANGETCAMALFTEK	2|2/1,N,Deamidated/5,C,Carbamidomethyl|	15466903 
ANGETCAMALFTEK	2|3/1,N,Deamidated/5,C,Carbamidomethyl/7,M,Oxidation|	15473746 
ANGSLLIPDFGK	2|1/1,N,Deamidated|	3336660 
ANGSQENLSVQNIGSEK	2|1/1,N,Deamidated|	68768904 
ANHFDCSDCTEKLK	2|3/1,N,Deamidated/5,C,Carbamidomethyl/8,C,Carbamidomethyl|	11023391 
ANHFDCSDCTEKLK	3|3/1,N,Deamidated/5,C,Carbamidomethyl/8,C,Carbamidomethyl|	11027977 
ANHFDCSDCTEKLK	4|3/1,N,Deamidated/5,C,Carbamidomethyl/8,C,Carbamidomethyl|	11032494 
ANHHCEAPLEEGIATK	3|1/4,C,Carbamidomethyl|	29758130 
ANHSGAVVLLK	2|1/1,N,Deamidated|	3345686 
ANHSHSGDYYCK	2|2/1,N,Deamidated/10,C,Carbamidomethyl|	3359068 
ANHSHSGDYYCK	3|2/1,N,Deamidated/10,C,Carbamidomethyl|	3360657 
ANIGEHTLVYTCK	2|1/11,C,Carbamidomethyl|	74109885 
ANIQFGENGTTISAVTNK	2|1/7,N,Deamidated|CID	3369669 
ANIQFGENGTTISAVTNK	3|1/7,N,Deamidated|	3378103 
ANITIPQEK	2|1/1,N,Deamidated|CID	3398845 
ANITVPQDQR	2|1/1,N,Deamidated|CID	3412492 
ANITWFIDGR	2|1/1,N,Deamidated|	3425909 
ANKTYCANEPLSNCSQVNR	3|5/1,N,Deamidated/5,C,Carbamidomethyl/12,N,Deamidated/13,C,Carbamidomethyl/17,N,Deamidated|CID	3439418 
ANLILPLLALSR	2|1/1,N,Deamidated|	41601911 
ANLNTWEGTVLINAPF	2|1/1,N,Deamidated|	53132121 
ANLQMLDHAK	2|0|CID	42867880 
ANLQMLDHAK	2|1/4,M,Oxidation|CID	42874314 
ANLSYTLQLDGHR	2|1/1,N,Deamidated|	3450706 
ANLTQGEDK	2|1/1,N,Deamidated|	3464711 
ANLTWTVK	2|1/1,N,Deamidated|	3478376 
ANNGTCIMSTF	2|2/1,N,Deamidated/5,C,Carbamidomethyl|CID	53144798 
ANNGTCIMSTF	2|3/1,N,Deamidated/5,C,Carbamidomethyl/7,M,Oxidation|CID	53147739 
ANNLLQLILNVTNHSK	3|1/1,N,Deamidated|	31542250 
ANNLWNVSLNDITGVTTHK	2|2/5,N,Deamidated/9,N,Deamidated|	78389256 
ANNLWNVSLNDITGVTTHK	3|2/5,N,Deamidated/9,N,Deamidated|	78394218 
ANNNLQILNINK	2|1/10,N,Deamidated|	3488666 
ANNSWFQSILK	2|1/1,N,Deamidated|	3497511 
ANNTFGSANVTTTLK	2|2/1,N,Deamidated/8,N,Deamidated|CID	3505843 
ANPFFDRELK	2|0|	62911859 
ANPFGGASHAK	2|0|	3511625 
ANQGACGGIQQIK	2|1/5,C,Carbamidomethyl|	32164660 
ANQIVIPHNTTFQTEPTK	2|1/8,N,Deamidated|	3520517 
ANQIVIPHNTTFQTEPTK	3|1/8,N,Deamidated|	3524262 
ANQLDGECGISNTSKSYHK	3|3/1,N,Deamidated/7,C,Carbamidomethyl/11,N,Deamidated|	91196329 
ANQTALCGGGVQTR	2|2/1,N,Deamidated/6,C,Carbamidomethyl|	3536630 
ANQVDYEDNSNMRGKVLQAEAHVYVSPVR	4|1/8,N,Deamidated|	36905563 
ANQVDYEDNSNMRGKVLQAEAHVYVSPVR	4|2/8,N,Deamidated/11,M,Oxidation|	36910624 
ANSCNLTVVTLQESLEK	2|2/3,C,Carbamidomethyl/4,N,Deamidated|	3550857 
ANSELTNTSHTVTHNK	3|1/6,N,Deamidated|CID	51463982 
ANSLLSNHSEK	2|1/6,N,Deamidated|	3560290 
ANSLYFDITLPKNELTLVIDCPAPEVK	3|2/1,N,Deamidated/20,C,Carbamidomethyl|	31206228 
ANSTGILSVR	2|1/1,N,Deamidated|CID	3574122 
ANSTGTLVITNPTR	2|2/1,N,Deamidated/10,N,Deamidated|	3583230 
ANTCLAPEHEEAGHK	3|1/3,C,Carbamidomethyl|	26746750 
ANTLGQTNSPEVQAIK	2|1/1,N,Deamidated|CID	76364421 
ANTSFQSTLR	2|1/1,N,Deamidated|	76424802 
ANTSICLEWK	2|2/1,N,Deamidated/5,C,Carbamidomethyl|	3595017 
ANTSLELLLEGVR	2|1/1,N,Deamidated|	3603914 
ANTSSSIFLH	2|1/1,N,Deamidated|CID	3609998 
ANTSSSIFLHWR	2|1/1,N,Deamidated|	3616924 
ANTTATTVITR	2|1/1,N,Deamidated|CID	84482628 
ANTTQPGIVEGGQVLK	2|1/1,N,Deamidated|CID	3630523 
ANTWVVK	2|1/1,N,Deamidated|	83750441 
ANVTFTLSK	2|1/1,N,Deamidated|CID	3647221 
ANWVDSR	2|1/1,N,Deamidated|	88291575 
ANYEELAANR	2|0|	12908546 
ANYSDLK	2|1/1,N,Deamidated|	3653763 
ANYSYTH	2|1/1,N,Deamidated|	91601664 
ANYTILK	2|1/1,N,Deamidated|CID	3662648 
ANYVCTNAGK	2|2/1,N,Deamidated/4,C,Carbamidomethyl|CID	24068471 
ANYVQPVLVTK	2|1/1,N,Deamidated|	84594684 
APANCSVASQHK	2|2/3,N,Deamidated/4,C,Carbamidomethyl|CID	3667933 
APANCSVASQHK	3|2/3,N,Deamidated/4,C,Carbamidomethyl|	3674709 
APASNVSHTVVLRPLK	2|1/4,N,Deamidated|	3696217 
APASNVSHTVVLRPLK	3|1/4,N,Deamidated|	3703535 
APCLQDQNGSVVVSE	2|2/2,C,Carbamidomethyl/7,N,Deamidated|	3722478 
APCLQDQNGSVVVSEVANR	2|3/2,C,Carbamidomethyl/7,N,Deamidated/17,N,Deamidated|	3731495 
APCLQDQNGSVVVSEVANR	3|3/2,C,Carbamidomethyl/7,N,Deamidated/17,N,Deamidated|	3737335 
APDIPDDSTDNITIFTR	2|1/10,N,Deamidated|	3751320 
APDSANLTTAMLFR	2|1/5,N,Deamidated|	3760689 
APDSANLTTAMLFR	2|2/5,N,Deamidated/10,M,Oxidation|	3767404 
APDSNSSSLLITTR	2|1/4,N,Deamidated|CID	3786980 
APEDSNTTVTEK	2|1/5,N,Deamidated|CID	3797722 
APEDSNTTVTEKPT	2|1/5,N,Deamidated|	3805981 
APEDSNTTVTEKPTLGQEEEPVPY	2|1/5,N,Deamidated|	3818175 
APEDSNTTVTEKPTLGQEEEPVPY	3|1/5,N,Deamidated|	3823712 
APEDSNTTVTEKPTLGQEEEPVPYGGILD	3|1/5,N,Deamidated|CID	3839859 
APEDSNTTVTEKPTLGQEEEPVPYGGILDASLELFK	3|1/5,N,Deamidated|	3855644 
APEDSNTTVTEKPTLGQEEEPVPYGGILDASLELFK	4|1/5,N,Deamidated|CID	3864663 
APEEPTIQANVVGIHVDR	3|0|CID	3889661 
APENLTLSNLSESQLELR	2|2/3,N,Deamidated/8,N,Deamidated|	3899904 
APENLTLSNLSESQLELR	3|2/3,N,Deamidated/8,N,Deamidated|	3905247 
APEPGIAPTVNGSETYER	2|1/10,N,Deamidated|	16031617 
APFDLFENR	2|0|	3921240 
APFPGNQNISASPNPSNATTR	2|3/7,N,Deamidated/13,N,Deamidated/16,N,Deamidated|	3926974 
APFPGNQNISASPNPSNATTR	3|3/7,N,Deamidated/13,N,Deamidated/16,N,Deamidated|	3934429 
APFTLNCGVQCESMIGLKQPTK	2|3/5,N,Deamidated/6,C,Carbamidomethyl/10,C,Carbamidomethyl|	24296766 
APFTLNCGVQCESMIGLKQPTK	2|4/5,N,Deamidated/6,C,Carbamidomethyl/10,C,Carbamidomethyl/13,M,Oxidation|	24301592 
APFTLNCGVQCESMIGLKQPTK	3|3/5,N,Deamidated/6,C,Carbamidomethyl/10,C,Carbamidomethyl|	24306379 
APFTLNCGVQCESMIGLKQPTK	3|4/5,N,Deamidated/6,C,Carbamidomethyl/10,C,Carbamidomethyl/13,M,Oxidation|	24310927 
APGAEAINTSNVELF	2|1/7,N,Deamidated|	84632537 
APGKDATEDSDNTALTCR	3|2/11,N,Deamidated/16,C,Carbamidomethyl|	77077772 
APIIAVTR	2|0|	3957290 
APINASEAVLSDLK	2|1/3,N,Deamidated|	3966072 
APINGTPLAK	2|1/3,N,Deamidated|	3979989 
APIPTALDTNSSK	2|1/9,N,Deamidated|CID	3989220 
APIQEKSNSQMGIK	2|1/7,N,Deamidated|	32010951 
APIQEKSNSQMGIK	2|2/7,N,Deamidated/10,M,Oxidation|	32014283 
APIQEKSNSQMGIK	3|1/7,N,Deamidated|	32017690 
APIQEKSNSQMGIK	3|2/7,N,Deamidated/10,M,Oxidation|	32024791 
APITSDPTEAAAVGAVEASFK	2|0|	4000959 
APLLATGLFCNR	2|2/9,C,Carbamidomethyl/10,N,Deamidated|CID	4010276 
APLMPWNESSIF	2|1/6,N,Deamidated|	4024311 
APLMPWNESSIF	2|2/3,M,Oxidation/6,N,Deamidated|CID	4029129 
APLMPWNESSIFH	2|1/6,N,Deamidated|CID	4040664 
APLMPWNESSIFH	2|2/3,M,Oxidation/6,N,Deamidated|CID	4046418 
APLMPWNESSIFHIPR	2|1/6,N,Deamidated|CID	4066676 
APLMPWNESSIFHIPR	2|2/3,M,Oxidation/6,N,Deamidated|	4070689 
APLMPWNESSIFHIPR	3|1/6,N,Deamidated|	4075721 
APLMPWNESSIFHIPR	3|2/3,M,Oxidation/6,N,Deamidated|	4081984 
APLMPWNESSIFHIPRPV	3|1/6,N,Deamidated|	4110644 
APLMPWNESSIFHIPRPV	3|2/3,M,Oxidation/6,N,Deamidated|	4116270 
APLMPWNESSIFHIPRPVSLNMTVK	3|2/6,N,Deamidated/20,N,Deamidated|CID	4130565 
APLMPWNESSIFHIPRPVSLNMTVK	3|3/3,M,Oxidation/6,N,Deamidated/20,N,Deamidated|CID	4138783 
APLMPWNESSIFHIPRPVSLNMTVK	3|3/6,N,Deamidated/20,N,Deamidated/21,M,Oxidation|	4145826 
APLMPWNESSIFHIPRPVSLNMTVK	3|4/3,M,Oxidation/6,N,Deamidated/20,N,Deamidated/21,M,Oxidation|	4152616 
APLMPWNESSIFHIPRPVSLNMTVK	4|2/6,N,Deamidated/20,N,Deamidated|CID	4158393 
APLMPWNESSIFHIPRPVSLNMTVK	4|3/3,M,Oxidation/6,N,Deamidated/20,N,Deamidated|CID	4164615 
APLMPWNESSIFHIPRPVSLNMTVK	4|3/6,N,Deamidated/20,N,Deamidated/21,M,Oxidation|	4172095 
APLMPWNESSIFHIPRPVSLNMTVK	4|4/3,M,Oxidation/6,N,Deamidated/20,N,Deamidated/21,M,Oxidation|	4179285 
APLSPIAQHLGPRNK	3|1/13,N,Deamidated|	69441914 
APLTPGTEYFNTIDSVNK	2|2/10,N,Deamidated/16,N,Deamidated|	69510240 
APLYLAEWQNITK	2|1/9,N,Deamidated|CID	4235162 
APNGTGPLCSGK	2|2/2,N,Deamidated/8,C,Carbamidomethyl|	4247988 
APNLTVEEGK	2|1/2,N,Deamidated|	4253260 
APNVVNGTQTTMLESR	2|1/5,N,Deamidated|	85000096 
APNVVNGTQTTMLESR	2|2/5,N,Deamidated/11,M,Oxidation|	85004610 
APPSEEANTTK	2|1/7,N,Deamidated|	4263277 
APQHRQECDPCGTNCENYCK	3|5/7,C,Carbamidomethyl/10,C,Carbamidomethyl/13,N,Deamidated/14,C,Carbamidomethyl/18,C,Carbamidomethyl|	91626682 
APQHVVNHLPPYTNVSLK	3|1/13,N,Deamidated|	4272814 
APQVYTIPPPK	2|0|CID	4287963 
APSNFQFIPQTTNTVSFCIPGNALQR	3|2/12,N,Deamidated/17,C,Carbamidomethyl|CID	84749177 
APTDCSTCVLNEICGYAK	2|4/4,C,Carbamidomethyl/7,C,Carbamidomethyl/10,N,Deamidated/13,C,Carbamidomethyl|CID	42557889 
APTFNTGK	2|1/4,N,Deamidated|	24218485 
APTNLQFVNETDR	2|1/8,N,Deamidated|	4297265 
APTNLTDSGLDQEPFLYLVGR	2|1/3,N,Deamidated|CID	4304578 
APTNLTDSGLDQEPFLYLVGR	3|1/3,N,Deamidated|CID	4308688 
APTSILENVAE	2|1/7,N,Deamidated|CID	84613076 
APTSVTAGVNGDDIAVCEGLGAK	2|2/9,N,Deamidated/16,C,Carbamidomethyl|	24199529 
APTSVTAGVNGDDIAVCEGLGAK	3|2/9,N,Deamidated/16,C,Carbamidomethyl|	24203469 
APTTNVDCTDCR	2|3/4,N,Deamidated/7,C,Carbamidomethyl/10,C,Carbamidomethyl|CID	76752135 
APVATNSVLLTGNEINQLEVMISET	3|2/5,N,Deamidated/15,N,Deamidated|	84921763 
APVATNSVLLTGNEINQLEVMISET	3|3/5,N,Deamidated/15,N,Deamidated/20,M,Oxidation|	84926634 
APVNLNIVLVTSQSGNIEE	2|2/5,N,Deamidated/15,N,Deamidated|	84833437 
APYFYNDSVMFK	2|1/5,N,Deamidated|	4322709 
APYFYNDSVMFK	2|2/5,N,Deamidated/9,M,Oxidation|	4327188 
AQAALDKANASR	2|1/8,N,Deamidated|	4345668 
AQAALDKANASR	3|1/8,N,Deamidated|	4348928 
AQAECRNTTHLLQ	2|2/4,C,Carbamidomethyl/6,N,Deamidated|	4362681 
AQAECRNTTHLLQR	2|2/4,C,Carbamidomethyl/6,N,Deamidated|	4372479 
AQAECRNTTHLLQR	3|2/4,C,Carbamidomethyl/6,N,Deamidated|	4379967 
AQAGLYHCR	2|1/7,C,Carbamidomethyl|	4397068 
AQAHSLNFSCEQVR	2|2/6,N,Deamidated/9,C,Carbamidomethyl|	4407085 
AQAMENHTEVHFQK	2|1/5,N,Deamidated|	4416201 
AQAMENHTEVHFQK	2|2/3,M,Oxidation/5,N,Deamidated|	4420571 
AQAPGAPRTENLLISR	2|1/10,N,Deamidated|	13109011 
AQAPGAPRTENLLISR	3|1/10,N,Deamidated|	13115734 
AQAYQTGKDISTNYYASQKK	3|0|	4434390 
AQCLSCSLHNTAWCDPK	2|4/2,C,Carbamidomethyl/5,C,Carbamidomethyl/9,N,Deamidated/13,C,Carbamidomethyl|	45454090 
AQCLSCSLHNTAWCDPK	3|4/2,C,Carbamidomethyl/5,C,Carbamidomethyl/9,N,Deamidated/13,C,Carbamidomethyl|	45459296 
AQDASLNVPER	2|0|	4445920 
AQECSHFNLTK	2|2/3,C,Carbamidomethyl/7,N,Deamidated|	4460098 
AQELKNSVDK	2|1/5,N,Deamidated|	38397746 
AQFDNFDTMYKGR	2|1/4,N,Deamidated|	8114560 
AQFDNFDTMYKGR	2|2/4,N,Deamidated/8,M,Oxidation|	8121264 
AQFDNFDTMYKGR	3|1/4,N,Deamidated|	8127992 
AQFDNFDTMYKGR	3|2/4,N,Deamidated/8,M,Oxidation|	8134891 
AQFTFEMSR	2|0|	65738165 
AQFTFEMSR	2|1/6,M,Oxidation|	65744966 
AQGGNLDVHNYATR	2|1/9,N,Deamidated|	37883696 
AQGHQPVLGNDTLR	2|1/9,N,Deamidated|	4470377 
AQGHQPVLGNDTLR	3|1/9,N,Deamidated|	4477340 
AQGLNDDTR	2|1/4,N,Deamidated|	10449357 
AQGNTVSNLILFGK	3|1/3,N,Deamidated|	32452126 
AQHYNTSYPLPK	2|1/4,N,Deamidated|	4494191 
AQHYNTSYPLPK	3|1/4,N,Deamidated|	4499098 
AQIIHDSFNLASAK	2|0|	4514185 
AQIQIVNIDAVASK	2|1/6,N,Deamidated|	32176150 
AQLLLKGCPADDIMDPR	3|1/7,C,Carbamidomethyl|	4523621 
AQLLLKGCPADDIMDPR	3|2/7,C,Carbamidomethyl/13,M,Oxidation|	4528290 
AQNLGEGGAYEAELR	2|0|	4543870 
AQNLTEALTESLSSK	2|1/2,N,Deamidated|	16790990 
AQNSTIGHSCQIGLLSD	2|2/2,N,Deamidated/9,C,Carbamidomethyl|	40822853 
AQNTLHSCSEQSK	2|1/2,N,Deamidated|	69885602 
AQNTLHSCSEQSK	2|2/2,N,Deamidated/7,C,Carbamidomethyl|	69890207 
AQNVSILTLCDATTGVCTK	2|3/2,N,Deamidated/9,C,Carbamidomethyl/16,C,Carbamidomethyl|	4553352 
AQNYSSITHLHSIGK	3|1/2,N,Deamidated|	4568247 
AQPTANELLEIHQPHTPSQIPPGNR	3|2/5,N,Deamidated/23,N,Deamidated|	69945078 
AQPTANELLEIHQPHTPSQIPPGNR	4|2/5,N,Deamidated/23,N,Deamidated|	69952435 
AQQAFLGSNPTTIAVAPTNLDR	2|1/18,N,Deamidated|	72128730 
AQQAFLGSNPTTIAVAPTNLDR	3|1/18,N,Deamidated|	72134674 
AQQPPVLNVSYGPYSAEK	2|1/7,N,Deamidated|	4578633 
AQQVLYNAPSR	2|0|	56527035 
AQSAGLIVNR	2|1/8,N,Deamidated|CID	44241868 
AQSKPDSAEPVNR	2|1/11,N,Deamidated|	4587572 
AQSNISHEPVSLVAIIAR	3|0|	32955895 
AQSYYNQSK	2|1/5,N,Deamidated|	4601661 
AQTCPNHSTVFQPIGGK	3|2/3,C,Carbamidomethyl/5,N,Deamidated|CID	27114262 
AQTNYTCVAEILYR	2|1/3,N,Deamidated|	4610305 
AQTNYTCVAEILYR	2|2/3,N,Deamidated/6,C,Carbamidomethyl|	4615790 
AQTNYTCVAEILYR	3|2/3,N,Deamidated/6,C,Carbamidomethyl|	4620217 
AQTQSLNTVSDNLSALR	2|1/11,N,Deamidated|	68076221 
AQTQSLNTVSDNLSALR	3|1/11,N,Deamidated|CID	68081823 
AQTQTSQSQESAVNK	2|1/13,N,Deamidated|	62437219 
AQVLNETIQEGGTR	2|1/4,N,Deamidated|CID	4641325 
AQVPIDAHSNEK	2|0|	4648481 
ARDPGTSGEPSSPSDNTAIR	3|1/15,N,Deamidated|	64381791 
ARFEELNADLFR	2|0|	4662393 
ARNSCHNEGQLPDMK	3|2/4,C,Carbamidomethyl/6,N,Deamidated|	28152141 
ARNSCHNEGQLPDMK	3|3/4,C,Carbamidomethyl/6,N,Deamidated/13,M,Oxidation|	28158388 
ARPFPDGLAEDIDKGEVSAR	3|0|	4671176 
ASATLQATNHVGSPVNCHSYASVK	3|3/8,N,Deamidated/15,N,Deamidated/16,C,Carbamidomethyl|	79781236 
ASATLQATNHVGSPVNCHSYASVK	4|3/8,N,Deamidated/15,N,Deamidated/16,C,Carbamidomethyl|	79786150 
ASAVQKNATSTK	2|1/6,N,Deamidated|	4682236 
ASCHNWLSYTNSGE	2|3/2,C,Carbamidomethyl/4,N,Deamidated/10,N,Deamidated|CID	64319057 
ASCSDFNMR	2|1/2,C,Carbamidomethyl|	11775650 
ASCSDFNMR	2|2/2,C,Carbamidomethyl/7,M,Oxidation|	11779962 
ASDNDSLSLIK	2|1/3,N,Deamidated|	39980674 
ASEETLTNASQR	2|1/7,N,Deamidated|	4691390 
ASELNLNHTCTINKPK	3|1/6,N,Deamidated|	4705505 
ASENLNHER	2|1/5,N,Deamidated|	13715435 
ASENQGLSIGHASVN	2|1/3,N,Deamidated|	13140489 
ASEPASAAPGSAAAPEAAAGK	2|0|	64297323 
ASFHDSGCEHCSPACFPMTGQVACNSHEEETCGR	4|6/7,C,Carbamidomethyl/10,C,Carbamidomethyl/14,C,Carbamidomethyl/23,C,Carbamidomethyl/24,N,Deamidated/31,C,Carbamidomethyl|	14007579 
ASFHDSGCEHCSPACFPMTGQVACNSHEEETCGR	4|7/7,C,Carbamidomethyl/10,C,Carbamidomethyl/14,C,Carbamidomethyl/17,M,Oxidation/23,C,Carbamidomethyl/24,N,Deamidated/31,C,Carbamidomethyl|	14012774 
ASFHDSGCEHCSPACFPMTGQVACNSHEEETCGR	5|6/7,C,Carbamidomethyl/10,C,Carbamidomethyl/14,C,Carbamidomethyl/23,C,Carbamidomethyl/24,N,Deamidated/31,C,Carbamidomethyl|	14018794 
ASFHDSGCEHCSPACFPMTGQVACNSHEEETCGR	5|7/7,C,Carbamidomethyl/10,C,Carbamidomethyl/14,C,Carbamidomethyl/17,M,Oxidation/23,C,Carbamidomethyl/24,N,Deamidated/31,C,Carbamidomethyl|	14025985 
ASFISLQNVHCEAQR	2|2/7,N,Deamidated/10,C,Carbamidomethyl|	28843758 
ASFNYVTKLQSQAF	2|1/3,N,Deamidated|	35969460 
ASGDFFIETR	2|0|	73939213 
ASGNEDVSETHSHGPSHHPVPHENK	3|2/3,N,Deamidated/23,N,Deamidated|	28390258 
ASGNEDVSETHSHGPSHHPVPHENK	4|2/3,N,Deamidated/23,N,Deamidated|CID	28396007 
ASGNEDVSETHSHGPSHHPVPHENK	5|2/3,N,Deamidated/23,N,Deamidated|CID	28403264 
ASGNFSQVDWF	2|1/3,N,Deamidated|CID	4716508 
ASGNFSQVDWFLIHK	2|1/3,N,Deamidated|	4721951 
ASGNFSQVDWFLIHK	3|1/3,N,Deamidated|	4727286 
ASGNFSQVDWFLIHKER	3|1/3,N,Deamidated|	4740730 
ASGNFSQVDWFLIHKER	4|1/3,N,Deamidated|	4746382 
ASGPAMPCQNTSSYCGTQR	2|3/7,C,Carbamidomethyl/9,N,Deamidated/14,C,Carbamidomethyl|	70164481 
ASGPAMPCQNTSSYCGTQR	2|4/5,M,Oxidation/7,C,Carbamidomethyl/9,N,Deamidated/14,C,Carbamidomethyl|	70171145 
ASGPPVSELITK	2|0|	4763351 
ASGPSVDSYATLTHAFTSFVTTNLNTNVTNVVK	3|2/24,N,Deamidated/29,N,Deamidated|CID	52145868 
ASGPSVDSYATLTHAFTSFVTTNLNTNVTNVVK	4|2/24,N,Deamidated/29,N,Deamidated|	52153203 
ASGQPGGELRVPR	3|0|	39523021 
ASHQDSELHTPHNSNSSVWDTLCLSAK	3|2/14,N,Deamidated/22,C,Carbamidomethyl|	4774629 
ASHQDSELHTPHNSNSSVWDTLCLSAK	4|2/14,N,Deamidated/22,C,Carbamidomethyl|	4783515 
ASLAPQLLLDGNTFVR	2|1/11,N,Deamidated|	72301024 
ASLAPQLLLDGNTFVR	3|1/11,N,Deamidated|CID	72304892 
ASLCTIAGPYWK	2|1/3,C,Carbamidomethyl|	92503973 
ASLSHPESVNR	2|1/9,N,Deamidated|	4809969 
ASLVNVVSTVVEDWPHPPK	2|1/4,N,Deamidated|	86048719 
ASLVNVVSTVVEDWPHPPK	3|1/4,N,Deamidated|	86052322 
ASNASKPGTLER	2|1/2,N,Deamidated|CID	4819177 
ASNASKPGTLER	3|1/2,N,Deamidated|CID	4822819 
ASNATFLSINASR	2|2/2,N,Deamidated/9,N,Deamidated|	4834060 
ASNGWAEAPTWTALK	2|1/2,N,Deamidated|	75607286 
ASNHSSGAGLVQINK	2|2/2,N,Deamidated/13,N,Deamidated|	4843279 
ASNQTIIPMR	2|1/2,N,Deamidated|CID	30321086 
ASNQTIIPMR	2|2/2,N,Deamidated/8,M,Oxidation|CID	30325294 
ASNQVAAQCK	2|1/8,C,Carbamidomethyl|	49282894 
ASNSLGSNTTTIVLK	2|1/7,N,Deamidated|	4854259 
ASNSSSQLIVK	2|1/2,N,Deamidated|CID	4868219 
ASNTTVVDK	2|1/2,N,Deamidated|	86572411 
ASNVSHTVVLRPLK	2|1/2,N,Deamidated|	4880214 
ASPAIHPPVSYNDTAPR	2|1/11,N,Deamidated|	4891353 
ASPAIHPPVSYNDTAPR	3|1/11,N,Deamidated|	4898987 
ASPFLSAPTEEVDAIGVAAATK	2|0|	37568571 
ASPFLSAPTEEVDAIGVAAATK	3|0|	37572011 
ASPGNGSGHSSAPSPDPTLTR	2|1/4,N,Deamidated|	4916479 
ASPGNGSGHSSAPSPDPTLTR	3|1/4,N,Deamidated|	4923701 
ASPIYELVTNNQTQR	2|1/10,N,Deamidated|	4940972 
ASPIYELVTNNQTQR	3|1/10,N,Deamidated|	4946591 
ASPNPSNATTR	2|2/3,N,Deamidated/6,N,Deamidated|CID	4962332 
ASPPLSHTSVNGSGEFGVL	2|1/10,N,Deamidated|	14223298 
ASPVQNSSVVPNQHQ	2|2/5,N,Deamidated/11,N,Deamidated|	85329602 
ASPYGLDSQTYNTTYK	2|1/11,N,Deamidated|	92239904 
ASQEPVPPTPSHDQRSNKTVELGFR	3|1/16,N,Deamidated|	66706025 
ASQNITYH	2|1/3,N,Deamidated|CID	4970320 
ASSEYSGTYSCTVQNR	2|1/10,C,Carbamidomethyl|	4978896 
ASSFVLALEPELESR	2|0|	4993671 
ASSGWGNATAGK	2|1/6,N,Deamidated|CID	5007300 
ASSIMVNITELFPK	2|1/6,N,Deamidated|	5013872 
ASSIMVNITELFPK	2|2/4,M,Oxidation/6,N,Deamidated|CID	5018734 
ASSIMVNITELFPKPK	2|1/6,N,Deamidated|	5029276 
ASSIMVNITELFPKPK	2|2/4,M,Oxidation/6,N,Deamidated|	5033851 
ASSIMVNITELFPKPK	3|1/6,N,Deamidated|	5039600 
ASSIMVNITELFPKPK	3|2/4,M,Oxidation/6,N,Deamidated|	5046599 
ASSINEVIGAGYGR	2|1/4,N,Deamidated|	22657535 
ASSNETFDGLDCPAVGR	2|2/3,N,Deamidated/11,C,Carbamidomethyl|	5079241 
ASTCSFNPGVFVANLTEWK	2|2/3,C,Carbamidomethyl/13,N,Deamidated|CID	5088637 
ASTEEVPSLENLTVTEAGWDGLR	2|1/10,N,Deamidated|CID	5097702 
ASTEGQYLLNSSMWSK	2|1/9,N,Deamidated|	5102870 
ASTEGQYLLNSSMWSK	2|2/9,N,Deamidated/12,M,Oxidation|CID	5107302 
ASTEGQYLLNSSMWSK	3|1/9,N,Deamidated|	5111700 
ASTEGQYLLNSSMWSK	3|2/9,N,Deamidated/12,M,Oxidation|	5117647 
ASTFIGNSTAIQELFK	2|1/6,N,Deamidated|	5140407 
ASTGNIFINAK	2|1/4,N,Deamidated|	30106172 
ASTLLVSPLVQLDGK	2|0|	44214960 
ASTLVKGGEEK	2|0|	24858912 
ASTNCTYDR	2|2/3,N,Deamidated/4,C,Carbamidomethyl|CID	5146691 
ASTNSVFVSSNCLVR	2|3/3,N,Deamidated/10,N,Deamidated/11,C,Carbamidomethyl|	81096874 
ASTSITGPDRGAAPESPHGNSADR	3|1/19,N,Deamidated|	21035423 
ASTTPGPNTEGFK	2|1/7,N,Deamidated|CID	77456489 
ASVDVFGNR	2|1/7,N,Deamidated|	5153003 
ASVKNVSCSVISEK	2|2/4,N,Deamidated/7,C,Carbamidomethyl|	30491950 
ASVLCENK	2|2/4,C,Carbamidomethyl/6,N,Deamidated|	44225291 
ASVNQFR	2|1/3,N,Deamidated|	17884521 
ASVSFLNFNVSNCER	2|2/8,N,Deamidated/12,C,Carbamidomethyl|CID	5161173 
ASWSVLSNSTR	2|1/7,N,Deamidated|CID	5172171 
ASYAEQGCNSVSVDVEPAER	2|1/7,C,Carbamidomethyl|	16376094 
ASYGEPDTTNVEDYVNCNLNFR	2|2/15,N,Deamidated/16,C,Carbamidomethyl|	90521889 
ASYGEPDTTNVEDYVNCNLNFR	3|2/15,N,Deamidated/16,C,Carbamidomethyl|	90527779 
ASYLEVTPDSENDFGNYNCTAVNR	3|2/17,N,Deamidated/18,C,Carbamidomethyl|	5179923 
ATAAPASPEAPAPEAK	2|0|	65770477 
ATAGSSLNNLTPK	2|1/7,N,Deamidated|CID	75403037 
ATALDNETER	2|1/5,N,Deamidated|	73035583 
ATALPSQSIYDK	2|0|	91835221 
ATASLNNGSPK	2|1/5,N,Deamidated|	25152154 
ATCPNNQSTLGTR	2|2/2,C,Carbamidomethyl/5,N,Deamidated|	54021880 
ATDLLLPHSNSLNF	2|1/9,N,Deamidated|CID	38230293 
ATDSLTQFNDDTPESK	2|1/8,N,Deamidated|CID	10089819 
ATDYTVVTHNTSSGNVTK	2|2/9,N,Deamidated/14,N,Deamidated|	5195708 
ATDYTVVTHNTSSGNVTK	3|2/9,N,Deamidated/14,N,Deamidated|	5201747 
ATGNFSHMVVAEEK	2|1/3,N,Deamidated|	5217238 
ATGNFSHMVVAEEK	2|2/3,N,Deamidated/7,M,Oxidation|	5224006 
ATGPPPFEPVNVTTDR	2|1/10,N,Deamidated|CID	5244865 
ATGTCNTGQNAVTYR	2|2/4,C,Carbamidomethyl/5,N,Deamidated|	25494953 
ATGTVNNLQSLGSDSQIYDICK	2|2/6,N,Deamidated/20,C,Carbamidomethyl|	66160760 
ATGTVNNLQSLGSDSQIYDICK	3|2/6,N,Deamidated/20,C,Carbamidomethyl|	66167422 
ATHLNLPPICCMNADLCHPSGTENDFDTLVK	4|5/9,C,Carbamidomethyl/10,C,Carbamidomethyl/12,N,Deamidated/16,C,Carbamidomethyl/23,N,Deamidated|CID	18975360 
ATHLNLPPICCMNADLCHPSGTENDFDTLVK	4|6/9,C,Carbamidomethyl/10,C,Carbamidomethyl/11,M,Oxidation/12,N,Deamidated/16,C,Carbamidomethyl/23,N,Deamidated|CID	18983357 
ATHPSTLQPGVVDEIVQSVVEYR	3|0|	89992335 
ATIATYPEFGVLDLK	2|0|CID	5253455 
ATICNLFGGACPES	2|2/3,C,Carbamidomethyl/10,C,Carbamidomethyl|CID	14193189 
ATKATNQLVR	2|1/5,N,Deamidated|	36731567 
ATLDNTTSK	2|1/4,N,Deamidated|	5264933 
ATLGTAALNSSNPK	2|1/8,N,Deamidated|CID	5278814 
ATLTSNGHNDIVSPLSF	2|1/8,N,Deamidated|	86111309 
ATMNVEHGCQYF	2|2/3,N,Deamidated/8,C,Carbamidomethyl|	61577562 
ATMNVEHGCQYF	2|3/2,M,Oxidation/3,N,Deamidated/8,C,Carbamidomethyl|	61583807 
ATNAHISANATCGEK	2|2/8,N,Deamidated/11,C,Carbamidomethyl|	5285471 
ATNAHISANATCGEK	3|2/8,N,Deamidated/11,C,Carbamidomethyl|	5292946 
ATNAIWASDHLTNVTLDTR	2|1/12,N,Deamidated|	72348034 
ATNAIWASDHLTNVTLDTR	3|1/12,N,Deamidated|	72353962 
ATNELAPLSLTK	2|1/2,N,Deamidated|	40956316 
ATNGTAKCNTPLMSCNGIPDEK	3|1/2,N,Deamidated|	35560448 
ATNGTAKCNTPLMSCNGIPDEK	3|2/2,N,Deamidated/12,M,Oxidation|	35567634 
ATNHYLISGNHVSLTQLSENDDM	3|2/9,N,Deamidated/19,N,Deamidated|	42365939 
ATNHYLISGNHVSLTQLSENDDM	3|3/9,N,Deamidated/19,N,Deamidated/22,M,Oxidation|	42370777 
ATNSSADTPR	2|1/2,N,Deamidated|	78402626 
ATNTYETSSSLTELLGR	2|1/2,N,Deamidated|	38818630 
ATNVYGNSGGCCRLSQPNK	2|4/2,N,Deamidated/6,N,Deamidated/10,C,Carbamidomethyl/11,C,Carbamidomethyl|	85243290 
ATNVYGNSGGCCRLSQPNK	3|4/2,N,Deamidated/6,N,Deamidated/10,C,Carbamidomethyl/11,C,Carbamidomethyl|	85249379 
ATPLNFKELGR	3|1/4,N,Deamidated|	35883762 
ATPNEGFFNQNITTF	2|1/10,N,Deamidated|CID	5313957 
ATPNEGFFNQNITTFYYDR	2|1/10,N,Deamidated|	5317877 
ATPNIDSTENPGTSSK	2|2/3,N,Deamidated/9,N,Deamidated|	71018529 
ATPNILLVDR	2|1/3,N,Deamidated|	9931154 
ATQTLQTLGEAQSK	2|0|	5329263 
ATSAAIVNTQKSK	2|1/7,N,Deamidated|	28873741 
ATSGACTASQPQEAPPKPAEDK	3|1/5,C,Carbamidomethyl|	5341428 
ATSLLGTMTDAFPK	2|0|	5357738 
ATSLLGTMTDAFPK	2|1/7,M,Oxidation|	5362075 
ATSLQDQTQAELN	2|0|	77167573 
ATSNGETESSELFR	2|1/3,N,Deamidated|	70287524 
ATSNSSAQPNPTNGNIR	2|3/3,N,Deamidated/9,N,Deamidated/12,N,Deamidated|	23951875 
ATSSPNPTNISAR	2|2/5,N,Deamidated/8,N,Deamidated|	32576157 
ATSVDPKELTISPNEGK	2|1/13,N,Deamidated|	33136866 
ATSVDPKELTISPNEGK	3|1/13,N,Deamidated|CID	33141287 
ATTPHVHSDHKPR	3|0|	73293381 
ATTQETVQNVAGDQPWSK	2|1/8,N,Deamidated|	74206392 
ATTTLNQSADLGTMTFAGPK	2|1/5,N,Deamidated|	74398551 
ATTTLNQSADLGTMTFAGPK	2|2/5,N,Deamidated/13,M,Oxidation|	74402946 
ATTTNGTDSQKNDFSNK	2|2/4,N,Deamidated/11,N,Deamidated|	9417202 
ATTTNGTDSQKNDFSNK	3|2/4,N,Deamidated/11,N,Deamidated|CID	9420146 
ATVAAGNSVVQVVNVSR	2|1/13,N,Deamidated|	5375693 
ATVIVMVTR	2|0|	5383122 
ATVIVMVTR	2|1/5,M,Oxidation|	5389908 
ATVNDSGEYR	2|1/3,N,Deamidated|CID	5409543 
ATVSINDSASDLPK	2|1/5,N,Deamidated|	5415858 
ATYDLNTNLTWSINNER	2|1/5,N,Deamidated|	28719036 
ATYPSSDVPCDATLTEK	2|1/9,C,Carbamidomethyl|	5425559 
ATYYNDIMGDSSLLR	2|1/4,N,Deamidated|	40729017 
ATYYNDIMGDSSLLR	2|2/4,N,Deamidated/7,M,Oxidation|	40735985 
ATYYNSELSFR	2|1/4,N,Deamidated|	12973331 
AVAALNGFVQVFSSGL	2|1/5,N,Deamidated|	37254401 
AVAGDASESALLK	2|0|	5434889 
AVALTHEAVR	2|0|	5443441 
AVEIQTTNDASAKSAKAR	3|1/7,N,Deamidated|	28884339 
AVEIRPDQNLPVAQVTGNSQELQVQNGSR	3|1/25,N,Deamidated|CID	5452115 
AVENYCASISPQLIHCVNNYTQSYPMR	3|3/5,C,Carbamidomethyl/15,C,Carbamidomethyl/18,N,Deamidated|	5467832 
AVENYCASISPQLIHCVNNYTQSYPMR	3|4/5,C,Carbamidomethyl/15,C,Carbamidomethyl/18,N,Deamidated/25,M,Oxidation|	5472666 
AVFQANQENLPILK	2|0|	5489148 
AVGDDYTNR	2|1/7,N,Deamidated|	5502580 
AVGEQPDDCGHEVPITVVN	2|1/8,C,Carbamidomethyl|	13373098 
AVINNVSEAMETLTR	2|1/4,N,Deamidated|	5513774 
AVINNVSEAMETLTR	2|2/4,N,Deamidated/9,M,Oxidation|	5519435 
AVINNVSEAMETLTR	3|1/4,N,Deamidated|	5523095 
AVINNVSEAMETLTR	3|2/4,N,Deamidated/9,M,Oxidation|	5528731 
AVISMLNETMNEAPEETK	2|1/6,N,Deamidated|	5551041 
AVISMLNETMNEAPEETK	2|2/4,M,Oxidation/6,N,Deamidated|	5555009 
AVISMLNETMNEAPEETK	2|2/6,N,Deamidated/9,M,Oxidation|	5561000 
AVISMLNETMNEAPEETK	2|3/4,M,Oxidation/6,N,Deamidated/9,M,Oxidation|	5565855 
AVISMLNETMNEAPEETK	3|1/6,N,Deamidated|	5573378 
AVISMLNETMNEAPEETK	3|2/4,M,Oxidation/6,N,Deamidated|	5578123 
AVISMLNETMNEAPEETK	3|2/6,N,Deamidated/9,M,Oxidation|	5583204 
AVISMLNETMNEAPEETK	3|3/4,M,Oxidation/6,N,Deamidated/9,M,Oxidation|	5588678 
AVITQVTVNHAR	2|1/8,N,Deamidated|CID	28516440 
AVIYGEENTETPR	2|1/7,N,Deamidated|CID	13228265 
AVKLNETLGNQDK	2|1/4,N,Deamidated|	5634468 
AVKTTPTYVLLCPTGENFYQSCR	3|3/11,C,Carbamidomethyl/16,N,Deamidated/21,C,Carbamidomethyl|	18928358 
AVLGTYSNHTSAPANCSVASQHK	3|3/7,N,Deamidated/14,N,Deamidated/15,C,Carbamidomethyl|	5644977 
AVLNTNQIQGSGSK	2|1/5,N,Deamidated|CID	83969810 
AVLSGPNLFINNLNK	2|1/13,N,Deamidated|CID	5654513 
AVLSPVTNEDEDDNVVVTDDADEK	3|0|	5661322 
AVLSSALGK	2|0|	66750380 
AVLVDLEPGTMDSVR	2|0|	5672043 
AVLVDLEPGTMDSVR	2|1/10,M,Oxidation|	5675539 
AVLVNNITTGEK	2|1/5,N,Deamidated|CID	5692497 
AVMLSENR	2|1/6,N,Deamidated|	5699165 
AVMLSENR	2|2/2,M,Oxidation/6,N,Deamidated|	5703286 
AVNQQTAVQPPATVR	2|0|	5716177 
AVNQSMLR	2|1/2,N,Deamidated|CID	5729565 
AVNQSMLR	2|2/2,N,Deamidated/5,M,Oxidation|CID	5732269 
AVNQTGALYQCDYSTSR	2|1/2,N,Deamidated|	5740711 
AVNQTGALYQCDYSTSR	2|2/2,N,Deamidated/10,C,Carbamidomethyl|	5745456 
AVNQTGALYQCDYSTSR	3|2/2,N,Deamidated/10,C,Carbamidomethyl|	5751047 
AVPANTPFNLSCQAQGPPEPVTLL	3|2/8,N,Deamidated/11,C,Carbamidomethyl|	5768785 
AVPKDSEPSNR	2|1/9,N,Deamidated|	67367830 
AVPNMVYDTCSCR	2|3/3,N,Deamidated/9,C,Carbamidomethyl/11,C,Carbamidomethyl|	87763150 
AVPNMVYDTCSCR	2|4/3,N,Deamidated/4,M,Oxidation/9,C,Carbamidomethyl/11,C,Carbamidomethyl|	87770010 
AVPSNTAGER	2|1/4,N,Deamidated|CID	25006114 
AVQFTNLTVDTEIR	2|1/5,N,Deamidated|CID	5780232 
AVQFTNLTVDTEIR	3|1/5,N,Deamidated|CID	5785141 
AVQGNTSMNVGCAYK	2|3/4,N,Deamidated/8,N,Deamidated/11,C,Carbamidomethyl|	88795438 
AVQGNTSMNVGCAYK	2|4/4,N,Deamidated/7,M,Oxidation/8,N,Deamidated/11,C,Carbamidomethyl|	88801243 
AVQQGAIFNIGYQSPGGLATTK	2|1/8,N,Deamidated|	62653697 
AVQQGAIFNIGYQSPGGLATTK	3|1/8,N,Deamidated|	62659226 
AVSENGASVEEPMNISIIVTDQNDNKPK	3|1/13,N,Deamidated|CID	5805308 
AVSENGASVEEPMNISIIVTDQNDNKPK	3|2/12,M,Oxidation/13,N,Deamidated|CID	5810721 
AVSGNVMPR	2|0|CID	49681131 
AVSGNVMPR	2|1/6,M,Oxidation|CID	49685395 
AVSPSIHPPYDANTAVPR	2|1/12,N,Deamidated|	79734558 
AVSSFDPEIDLSNQSGR	2|1/12,N,Deamidated|	5826671 
AVSVQAQVNPQLALSLK	2|0|	43388454 
AVTAACSQGNLSNCGCDR	2|4/5,C,Carbamidomethyl/9,N,Deamidated/13,C,Carbamidomethyl/15,C,Carbamidomethyl|	5835145 
AVTEAKTAIAINCGEMSEVPETTDR	2|2/11,N,Deamidated/12,C,Carbamidomethyl|	12182829 
AVTEAKTAIAINCGEMSEVPETTDR	2|3/11,N,Deamidated/12,C,Carbamidomethyl/15,M,Oxidation|	12189051 
AVTEAKTAIAINCGEMSEVPETTDR	3|2/11,N,Deamidated/12,C,Carbamidomethyl|CID	12195357 
AVTEAKTAIAINCGEMSEVPETTDR	3|3/11,N,Deamidated/12,C,Carbamidomethyl/15,M,Oxidation|CID	12199782 
AVTEAKTAIAINCGEMSEVPETTDR	4|2/11,N,Deamidated/12,C,Carbamidomethyl|CID	12204193 
AVTEAKTAIAINCGEMSEVPETTDR	4|3/11,N,Deamidated/12,C,Carbamidomethyl/15,M,Oxidation|CID	12211624 
AVTGMQNTSANTLTL	2|1/10,N,Deamidated|	86384756 
AVTGMQNTSANTLTL	2|2/4,M,Oxidation/10,N,Deamidated|	86389131 
AVTPNHNGTFR	2|1/6,N,Deamidated|	5849907 
AVTSEIAVLQSR	2|0|	5863537 
AVTSISHDGSVLCTFTANSTYTK	3|2/12,C,Carbamidomethyl/17,N,Deamidated|	5872415 
AVTTANDLR	2|1/5,N,Deamidated|CID	86119843 
AVVASPSNIVR	2|1/7,N,Deamidated|CID	86843961 
AVVELDATIPRASFPTLEADSYK	3|0|	13217559 
AVVFANGSLLLTQVR	2|1/5,N,Deamidated|	5883042 
AVVFANGSLLLTQVRP	2|1/5,N,Deamidated|	5889738 
AVVGSYTTTNVSLIAPR	2|1/9,N,Deamidated|	5903442 
AVVIENGTSIDR	2|1/5,N,Deamidated|CID	5913999 
AVVSTGPVNDSR	2|1/8,N,Deamidated|CID	5923354 
AVYLNNTGYR	2|1/4,N,Deamidated|	5930897 
AVYTNVQR	2|1/4,N,Deamidated|	87573832 
AWAAPLSNGQGGGGCLR	2|2/7,N,Deamidated/14,C,Carbamidomethyl|CID	22529661 
AWCPQVNVGENGSCDPSPEHSEYPK	3|4/2,C,Carbamidomethyl/6,N,Deamidated/10,N,Deamidated/13,C,Carbamidomethyl|	28343607 
AWGTPCELCPSVNTSEYK	2|3/5,C,Carbamidomethyl/8,C,Carbamidomethyl/12,N,Deamidated|	5939516 
AWNPVSQNSSQPVR	2|1/7,N,Deamidated|	5947649 
AWSLNAQFSEDLLGK	2|1/4,N,Deamidated|CID	13027581 
AWSLNAQFSEDLLGK	3|1/4,N,Deamidated|	13032203 
AYAAGLEDVK	2|0|	37105177 
AYATDNVGAECLNTSK	2|2/5,N,Deamidated/10,C,Carbamidomethyl|	45363161 
AYEDTLNMIK	2|0|	33319749 
AYEDTLNMIK	2|1/7,M,Oxidation|	33325954 
AYEEDSLSIPTFAR	2|0|	13207110 
AYEQAESDIMK	2|0|CID	5956799 
AYEQAESDIMK	2|1/9,M,Oxidation|CID	5963636 
AYFHLHNGDAHASHNSVLR	3|1/14,N,Deamidated|	22677471 
AYFHLHNGDAHASHNSVLR	4|1/14,N,Deamidated|	22684748 
AYGVLALVLGGAR	2|0|	40745409 
AYINSGDCSNCIR	2|3/7,C,Carbamidomethyl/9,N,Deamidated/10,C,Carbamidomethyl|	71991591 
AYLDVALNESSDETTR	2|1/7,N,Deamidated|	13807528 
AYNDGIVQASVSTR	2|1/2,N,Deamidated|	66334786 
AYNGGCSELGHGRDQCAR	3|3/2,N,Deamidated/5,C,Carbamidomethyl/15,C,Carbamidomethyl|	62499354 
AYNGGCSELGHGRDQCAR	4|3/2,N,Deamidated/5,C,Carbamidomethyl/15,C,Carbamidomethyl|	62506861 
AYNLDVSYDR	2|1/2,N,Deamidated|	8753093 
AYNQHGDGNATVR	2|1/8,N,Deamidated|	5975821 
AYQALNLTSPDK	2|1/5,N,Deamidated|CID	5988221 
AYSSSLNFSAVK	2|1/6,N,Deamidated|	20211378 
AYTIFVPTNHSLETQGNNSVLGIDTVR	3|2/8,N,Deamidated/16,N,Deamidated|	5996038 
AYTRNENEALNGTKMSVR	2|1/10,N,Deamidated|	51383285 
AYTRNENEALNGTKMSVR	2|2/10,N,Deamidated/14,M,Oxidation|	51387663 
AYTRNENEALNGTKMSVR	3|1/10,N,Deamidated|CID	51392012 
AYTRNENEALNGTKMSVR	3|2/10,N,Deamidated/14,M,Oxidation|CID	51398029 
AYTRNENEALNGTKMSVR	4|1/10,N,Deamidated|	51403239 
AYTRNENEALNGTKMSVR	4|2/10,N,Deamidated/14,M,Oxidation|	51408881 
AYVVTSESR	2|0|	71799373 
AYYGTGEVNK	2|0|CID	87854892 
CAAHNTSLCSPK	2|3/0,C,Carbamidomethyl/4,N,Deamidated/8,C,Carbamidomethyl|	7532695 
CAAHNTSLCSPK	3|3/0,C,Carbamidomethyl/4,N,Deamidated/8,C,Carbamidomethyl|	7537155 
CACDYIDGHWR	2|2/0,C,Carbamidomethyl/2,C,Carbamidomethyl|	6191860 
CACLWCQPHNGVDIMTNQYWVEPSEADTNLK	3|5/0,C,Carbamidomethyl/2,C,Carbamidomethyl/5,C,Carbamidomethyl/9,N,Deamidated/16,N,Deamidated|	7669691 
CACLWCQPHNGVDIMTNQYWVEPSEADTNLK	3|6/0,C,Carbamidomethyl/2,C,Carbamidomethyl/5,C,Carbamidomethyl/9,N,Deamidated/14,M,Oxidation/16,N,Deamidated|	7674576 
CACLWCQPHNGVDIMTNQYWVEPSEADTNLK	4|5/0,C,Carbamidomethyl/2,C,Carbamidomethyl/5,C,Carbamidomethyl/9,N,Deamidated/16,N,Deamidated|CID	7682350 
CACLWCQPHNGVDIMTNQYWVEPSEADTNLK	4|6/0,C,Carbamidomethyl/2,C,Carbamidomethyl/5,C,Carbamidomethyl/9,N,Deamidated/14,M,Oxidation/16,N,Deamidated|CID	7688117 
CACPTNFYLGGDGR	2|2/0,C,Carbamidomethyl/2,C,Carbamidomethyl|	6007434 
CAEIAHNVSSK	2|2/0,C,Carbamidomethyl/6,N,Deamidated|	6021382 
CAFNCSEGR	2|3/0,C,Carbamidomethyl/3,N,Deamidated/4,C,Carbamidomethyl|	6035393 
CALNALESSPTR	2|2/0,C,Carbamidomethyl/3,N,Deamidated|	6404429 
CANQASETAVAK	2|1/0,C,Carbamidomethyl|CID	6043242 
CANSTGTTFTMPQELR	2|2/0,C,Carbamidomethyl/2,N,Deamidated|	7559323 
CANSTGTTFTMPQELR	2|3/0,C,Carbamidomethyl/2,N,Deamidated/10,M,Oxidation|	7563316 
CAPVNISCYAK	2|3/0,C,Carbamidomethyl/4,N,Deamidated/7,C,Carbamidomethyl|	6052668 
CAQECSHFNLTK	2|3/0,C,Carbamidomethyl/4,C,Carbamidomethyl/8,N,Deamidated|	6066136 
CAQECSHFNLTK	3|3/0,C,Carbamidomethyl/4,C,Carbamidomethyl/8,N,Deamidated|CID	6071285 
CCESEMNTESANHLR	2|3/0,C,Carbamidomethyl/1,C,Carbamidomethyl/11,N,Deamidated|	6165724 
CCESEMNTESANHLR	2|4/0,C,Carbamidomethyl/1,C,Carbamidomethyl/5,M,Oxidation/11,N,Deamidated|	6170226 
CCESEMNTESANHLR	3|3/0,C,Carbamidomethyl/1,C,Carbamidomethyl/11,N,Deamidated|	6174687 
CCESEMNTESANHLR	3|4/0,C,Carbamidomethyl/1,C,Carbamidomethyl/5,M,Oxidation/11,N,Deamidated|	6182027 
CCGSNNSQDWQDSEWIR	2|3/0,C,Carbamidomethyl/1,C,Carbamidomethyl/4,N,Deamidated|	6088505 
CCGWVSHYNWTENEE	2|3/0,C,Carbamidomethyl/1,C,Carbamidomethyl/8,N,Deamidated|CID	6102689 
CCGWVSHYNWTENEELMGFTK	3|3/0,C,Carbamidomethyl/1,C,Carbamidomethyl/8,N,Deamidated|CID	6107494 
CCGWVSHYNWTENEELMGFTK	3|4/0,C,Carbamidomethyl/1,C,Carbamidomethyl/8,N,Deamidated/16,M,Oxidation|CID	6112369 
CCNDNQSIEGSSQWDWR	2|3/0,C,Carbamidomethyl/1,C,Carbamidomethyl/4,N,Deamidated|	6095719 
CCNYSETWNGEWVFHGMTLEK	3|3/0,C,Carbamidomethyl/1,C,Carbamidomethyl/8,N,Deamidated|CID	6118739 
CCNYSETWNGEWVFHGMTLEK	3|4/0,C,Carbamidomethyl/1,C,Carbamidomethyl/8,N,Deamidated/16,M,Oxidation|CID	6123648 
CCSGAIIVLTK	2|2/0,C,Carbamidomethyl/1,C,Carbamidomethyl|	6128649 
CCTAILIVSGK	2|2/0,C,Carbamidomethyl/1,C,Carbamidomethyl|	6135678 
CCTSEMEENLANHSR	2|3/0,C,Carbamidomethyl/1,C,Carbamidomethyl/11,N,Deamidated|	6142464 
CCTSEMEENLANHSR	2|4/0,C,Carbamidomethyl/1,C,Carbamidomethyl/5,M,Oxidation/11,N,Deamidated|	6147259 
CCTSEMEENLANHSR	3|3/0,C,Carbamidomethyl/1,C,Carbamidomethyl/11,N,Deamidated|	6151701 
CCTSEMEENLANHSR	3|4/0,C,Carbamidomethyl/1,C,Carbamidomethyl/5,M,Oxidation/11,N,Deamidated|	6159617 
CCVHGWTSNEENYWE	2|3/0,C,Carbamidomethyl/1,C,Carbamidomethyl/8,N,Deamidated|CID	6105107 
CDCHAWDYGIR	2|2/0,C,Carbamidomethyl/2,C,Carbamidomethyl|	6187282 
CDDLEALKK	2|1/0,C,Carbamidomethyl|	6196236 
CDDWGLDTMR	2|1/0,C,Carbamidomethyl|	6210191 
CDDWGLDTMR	2|2/0,C,Carbamidomethyl/8,M,Oxidation|	6216968 
CDGDETCMDSDDSKQTK	2|2/0,C,Carbamidomethyl/6,C,Carbamidomethyl|	6281055 
CDGDETCMDSDDSKQTK	2|3/0,C,Carbamidomethyl/6,C,Carbamidomethyl/7,M,Oxidation|	6287984 
CDGDFDCEDRTDEANCSVK	2|4/0,C,Carbamidomethyl/6,C,Carbamidomethyl/14,N,Deamidated/15,C,Carbamidomethyl|	6237908 
CDGDFDCEDRTDEANCSVK	3|4/0,C,Carbamidomethyl/6,C,Carbamidomethyl/14,N,Deamidated/15,C,Carbamidomethyl|	6245532 
CDGDTDCMDSSDEK	2|2/0,C,Carbamidomethyl/6,C,Carbamidomethyl|	6266694 
CDGDTDCMDSSDEK	2|3/0,C,Carbamidomethyl/6,C,Carbamidomethyl/7,M,Oxidation|	6274171 
CDILSLEIILHVLNNK	3|2/0,C,Carbamidomethyl/14,N,Deamidated|CID	6761269 
CDISNSTEAGQK	2|2/0,C,Carbamidomethyl/4,N,Deamidated|	6294890 
CDLNQTPGPH	2|1/0,C,Carbamidomethyl|	6725876 
CDMINGTDAASFPPFVEK	2|2/0,C,Carbamidomethyl/4,N,Deamidated|	6308922 
CDMINGTDAASFPPFVEK	2|3/0,C,Carbamidomethyl/2,M,Oxidation/4,N,Deamidated|	6313383 
CDNDNDCGDNSDEAGCSHSCSSTQFK	3|4/0,C,Carbamidomethyl/6,C,Carbamidomethyl/15,C,Carbamidomethyl/19,C,Carbamidomethyl|	6327689 
CDPNSDVCNTTR	2|3/0,C,Carbamidomethyl/7,C,Carbamidomethyl/8,N,Deamidated|	6344210 
CDPTWSDCLDGDICDIR	2|3/0,C,Carbamidomethyl/7,C,Carbamidomethyl/13,C,Carbamidomethyl|	6670557 
CDQCEENYFYNR	2|3/0,C,Carbamidomethyl/3,C,Carbamidomethyl/10,N,Deamidated|	6358008 
CDTEDDCGDHSDEPPDCPEFK	3|3/0,C,Carbamidomethyl/6,C,Carbamidomethyl/16,C,Carbamidomethyl|	6370029 
CDYENHFNTSK	2|2/0,C,Carbamidomethyl/7,N,Deamidated|	6385920 
CEAFNGTGHCGEC	2|4/0,C,Carbamidomethyl/4,N,Deamidated/9,C,Carbamidomethyl/12,C,Carbamidomethyl|	6538472 
CEANLTLSSPAR	2|2/0,C,Carbamidomethyl/3,N,Deamidated|	6399854 
CECQEGENQSGYQNLCR	2|4/0,C,Carbamidomethyl/2,C,Carbamidomethyl/7,N,Deamidated/15,C,Carbamidomethyl|	6408743 
CEFHNGGGTCEA	2|3/0,C,Carbamidomethyl/4,N,Deamidated/9,C,Carbamidomethyl|	6528312 
CELEMTHENSNSAR	2|2/0,C,Carbamidomethyl/10,N,Deamidated|	7599524 
CELEMTHENSNSAR	2|3/0,C,Carbamidomethyl/4,M,Oxidation/10,N,Deamidated|	7605602 
CENCHLGTVTETETNCQTLELDK	3|4/0,C,Carbamidomethyl/3,C,Carbamidomethyl/14,N,Deamidated/15,C,Carbamidomethyl|	7546937 
CEPPIRPDEELLILNLTR	3|2/0,C,Carbamidomethyl/14,N,Deamidated|	6418385 
CEPTFVNTSR	2|2/0,C,Carbamidomethyl/6,N,Deamidated|CID	6432784 
CESNQNITCR	2|3/0,C,Carbamidomethyl/5,N,Deamidated/8,C,Carbamidomethyl|	6439310 
CESTGVFANTDAHSYWG	2|2/0,C,Carbamidomethyl/8,N,Deamidated|	7331564 
CEYAWDSHNAFTQGSTVGY	2|2/0,C,Carbamidomethyl/8,N,Deamidated|	7345762 
CFHGYVSTNAWDA	2|2/0,C,Carbamidomethyl/8,N,Deamidated|	7317542 
CFHQCLAENTSK	2|3/0,C,Carbamidomethyl/4,C,Carbamidomethyl/8,N,Deamidated|	6077808 
CFHQCLAENTSK	3|3/0,C,Carbamidomethyl/4,C,Carbamidomethyl/8,N,Deamidated|CID	6082807 
CFIDEHVTR	2|1/0,C,Carbamidomethyl|	6453134 
CFNHNGAGGCRECECGETR	3|5/0,C,Carbamidomethyl/4,N,Deamidated/9,C,Carbamidomethyl/12,C,Carbamidomethyl/14,C,Carbamidomethyl|	6569409 
CFNNGTCVDQVGGYTCTCPPGFVGER	3|5/0,C,Carbamidomethyl/3,N,Deamidated/6,C,Carbamidomethyl/15,C,Carbamidomethyl/17,C,Carbamidomethyl|	6466164 
CFSTNHLK	2|2/0,C,Carbamidomethyl/4,N,Deamidated|CID	7389594 
CGANCESFR	2|3/0,C,Carbamidomethyl/3,N,Deamidated/4,C,Carbamidomethyl|	6039364 
CGASAPPGYGAQSSHSTYHNEVVLPANCTVVAYLK	3|4/0,C,Carbamidomethyl/19,N,Deamidated/26,N,Deamidated/27,C,Carbamidomethyl|	6746092 
CGASAPPGYGAQSSHSTYHNEVVLPANCTVVAYLK	4|4/0,C,Carbamidomethyl/19,N,Deamidated/26,N,Deamidated/27,C,Carbamidomethyl|	6751414 
CGDNMDDCSSIDGCWGLVNVEPCNK	3|5/0,C,Carbamidomethyl/7,C,Carbamidomethyl/13,C,Carbamidomethyl/22,C,Carbamidomethyl/23,N,Deamidated|	7714277 
CGDNMDDCSSIDGCWGLVNVEPCNK	3|6/0,C,Carbamidomethyl/4,M,Oxidation/7,C,Carbamidomethyl/13,C,Carbamidomethyl/22,C,Carbamidomethyl/23,N,Deamidated|	7719132 
CGEGNAHTECGFCR	2|4/0,C,Carbamidomethyl/4,N,Deamidated/9,C,Carbamidomethyl/12,C,Carbamidomethyl|CID	6552225 
CGEGNAHTECGFCR	3|4/0,C,Carbamidomethyl/4,N,Deamidated/9,C,Carbamidomethyl/12,C,Carbamidomethyl|CID	6555875 
CGHNGIDVSLVSSR	2|2/0,C,Carbamidomethyl/3,N,Deamidated|	7406498 
CGHNGIDVSLVSSR	3|2/0,C,Carbamidomethyl/3,N,Deamidated|	7410647 
CGLDTWDDMR	2|1/0,C,Carbamidomethyl|	6224177 
CGLDTWDDMR	2|2/0,C,Carbamidomethyl/8,M,Oxidation|	6230988 
CGNDYSYLSDGR	2|1/0,C,Carbamidomethyl|	7356636 
CGNTGVNCFIIDK	2|3/0,C,Carbamidomethyl/2,N,Deamidated/7,C,Carbamidomethyl|	6647557 
CGQPGLSCTSGNR	2|2/0,C,Carbamidomethyl/7,C,Carbamidomethyl|	7422647 
CGQVDNQSALVVESVNR	2|3/0,C,Carbamidomethyl/5,N,Deamidated/15,N,Deamidated|	6710283 
CGWCTNTTFLQEGMPTSAR	2|3/0,C,Carbamidomethyl/3,C,Carbamidomethyl/5,N,Deamidated|	6482148 
CGWCTNTTFLQEGMPTSAR	2|4/0,C,Carbamidomethyl/3,C,Carbamidomethyl/5,N,Deamidated/13,M,Oxidation|	6486841 
CGWCTNTTFLQEGMPTSAR	3|3/0,C,Carbamidomethyl/3,C,Carbamidomethyl/5,N,Deamidated|	6492019 
CGWCTNTTFLQEGMPTSAR	3|4/0,C,Carbamidomethyl/3,C,Carbamidomethyl/5,N,Deamidated/13,M,Oxidation|	6496825 
CHACLASNTDSCQPK	2|4/0,C,Carbamidomethyl/3,C,Carbamidomethyl/7,N,Deamidated/11,C,Carbamidomethyl|	7275371 
CHACLASNTDSCQPK	3|4/0,C,Carbamidomethyl/3,C,Carbamidomethyl/7,N,Deamidated/11,C,Carbamidomethyl|	7282349 
CHAESINSVAK	2|2/0,C,Carbamidomethyl/6,N,Deamidated|	6028581 
CHCQSSGNPIAPK	2|2/0,C,Carbamidomethyl/2,C,Carbamidomethyl|	6917028 
CHCQSSGNPIAPK	3|2/0,C,Carbamidomethyl/2,C,Carbamidomethyl|	6922249 
CHEGNGTFECGA	2|3/0,C,Carbamidomethyl/4,N,Deamidated/9,C,Carbamidomethyl|	6522889 
CHEGNGTFECGAC	2|4/0,C,Carbamidomethyl/4,N,Deamidated/9,C,Carbamidomethyl/12,C,Carbamidomethyl|	6533585 
CHEGNGTFECGACR	2|4/0,C,Carbamidomethyl/4,N,Deamidated/9,C,Carbamidomethyl/12,C,Carbamidomethyl|CID	6542913 
CHEGNGTFECGACR	3|4/0,C,Carbamidomethyl/4,N,Deamidated/9,C,Carbamidomethyl/12,C,Carbamidomethyl|CID	6546663 
CHEGNGTFECGACRCNEGR	3|5/0,C,Carbamidomethyl/4,N,Deamidated/9,C,Carbamidomethyl/12,C,Carbamidomethyl/14,C,Carbamidomethyl|	6560638 
CHFQSLTNK	2|2/0,C,Carbamidomethyl/7,N,Deamidated|	7627433 
CHLNNSECMPIK	2|3/0,C,Carbamidomethyl/3,N,Deamidated/7,C,Carbamidomethyl|CID	6576913 
CHLNNSECMPIK	2|4/0,C,Carbamidomethyl/3,N,Deamidated/7,C,Carbamidomethyl/8,M,Oxidation|	6584327 
CHSTDDCEEEDDDPPFCPDGK	3|3/0,C,Carbamidomethyl/6,C,Carbamidomethyl/16,C,Carbamidomethyl|	6378480 
CHTIMNCTQTCPK	2|4/0,C,Carbamidomethyl/5,N,Deamidated/6,C,Carbamidomethyl/10,C,Carbamidomethyl|	6605393 
CHTIMNCTQTCPK	2|5/0,C,Carbamidomethyl/4,M,Oxidation/5,N,Deamidated/6,C,Carbamidomethyl/10,C,Carbamidomethyl|	6612192 
CHVDTINIDVNDYFTK	2|2/0,C,Carbamidomethyl/10,N,Deamidated|	6682393 
CICVTPEYHCGDPQCK	3|4/0,C,Carbamidomethyl/2,C,Carbamidomethyl/9,C,Carbamidomethyl/14,C,Carbamidomethyl|	6631961 
CINITVGCGNDFK	2|3/0,C,Carbamidomethyl/2,N,Deamidated/7,C,Carbamidomethyl|	6642633 
CINIVTK	2|2/0,C,Carbamidomethyl/2,N,Deamidated|CID	7698585 
CINNLHSCMPEK	2|3/0,C,Carbamidomethyl/3,N,Deamidated/7,C,Carbamidomethyl|CID	6591525 
CINNLHSCMPEK	2|4/0,C,Carbamidomethyl/3,N,Deamidated/7,C,Carbamidomethyl/8,M,Oxidation|	6598442 
CINQSICEK	2|3/0,C,Carbamidomethyl/2,N,Deamidated/6,C,Carbamidomethyl|	6652088 
CIPISWTCDLDDDCGDR	2|3/0,C,Carbamidomethyl/7,C,Carbamidomethyl/13,C,Carbamidomethyl|	6665774 
CISNTNQECR	2|3/0,C,Carbamidomethyl/5,N,Deamidated/8,C,Carbamidomethyl|	6446330 
CISSNVNDYETCLPHNNEK	2|4/0,C,Carbamidomethyl/4,N,Deamidated/11,C,Carbamidomethyl/15,N,Deamidated|	6986730 
CISSNVNDYETCLPHNNEK	3|4/0,C,Carbamidomethyl/4,N,Deamidated/11,C,Carbamidomethyl/15,N,Deamidated|	6991316 
CIVDDITYNVNDTFHK	2|2/0,C,Carbamidomethyl/10,N,Deamidated|	6674963 
CIVISEHLTLNINDNK	3|2/0,C,Carbamidomethyl/14,N,Deamidated|CID	7433053 
CLCPTFYGAGGNDR	2|2/0,C,Carbamidomethyl/2,C,Carbamidomethyl|	6014528 
CLEDKLDAK	2|1/0,C,Carbamidomethyl|	6203389 
CLGSCHTPDDNTTCVACR	3|5/0,C,Carbamidomethyl/4,C,Carbamidomethyl/10,N,Deamidated/13,C,Carbamidomethyl/16,C,Carbamidomethyl|CID	6689509 
CLLHNVVDDGTCVK	2|3/0,C,Carbamidomethyl/4,N,Deamidated/11,C,Carbamidomethyl|	7731630 
CLQDQNGSVVVSEVANR	2|3/0,C,Carbamidomethyl/5,N,Deamidated/15,N,Deamidated|	6705288 
CLSPNVTSCACTINFTLK	2|5/0,C,Carbamidomethyl/4,N,Deamidated/8,C,Carbamidomethyl/10,C,Carbamidomethyl/13,N,Deamidated|	6714980 
CLTCENASTFQGWMPTTGR	2|3/0,C,Carbamidomethyl/3,C,Carbamidomethyl/5,N,Deamidated|	6503295 
CLTCENASTFQGWMPTTGR	2|4/0,C,Carbamidomethyl/3,C,Carbamidomethyl/5,N,Deamidated/13,M,Oxidation|	6508022 
CLTCENASTFQGWMPTTGR	3|3/0,C,Carbamidomethyl/3,C,Carbamidomethyl/5,N,Deamidated|	6512821 
CLTCENASTFQGWMPTTGR	3|4/0,C,Carbamidomethyl/3,C,Carbamidomethyl/5,N,Deamidated/13,M,Oxidation|	6517661 
CLTDAETIPNR	2|1/0,C,Carbamidomethyl|CID	7443666 
CLTDGNPQPH	2|1/0,C,Carbamidomethyl|	6721247 
CLVAGPPYYEGVAVLGTYSNHTSAPANCSVASQHK	3|4/0,C,Carbamidomethyl/19,N,Deamidated/26,N,Deamidated/27,C,Carbamidomethyl|	6730233 
CLVAGPPYYEGVAVLGTYSNHTSAPANCSVASQHK	4|4/0,C,Carbamidomethyl/19,N,Deamidated/26,N,Deamidated/27,C,Carbamidomethyl|	6736902 
CLVDEILILHLSNINK	3|2/0,C,Carbamidomethyl/14,N,Deamidated|CID	6758723 
CLVPDTVNLSSSWR	2|2/0,C,Carbamidomethyl/7,N,Deamidated|	6763498 
CMDSGVLNISICK	2|3/0,C,Carbamidomethyl/7,N,Deamidated/11,C,Carbamidomethyl|	6776754 
CMDSGVLNISICK	2|4/0,C,Carbamidomethyl/1,M,Oxidation/7,N,Deamidated/11,C,Carbamidomethyl|	6781704 
CMEQVYNNGSVNSYPQGVR	2|2/0,C,Carbamidomethyl/7,N,Deamidated|CID	6819179 
CMEQVYNNGSVNSYPQGVR	2|3/0,C,Carbamidomethyl/1,M,Oxidation/7,N,Deamidated|CID	6823702 
CMEQVYNNGSVNSYPQGVR	3|2/0,C,Carbamidomethyl/7,N,Deamidated|CID	6830302 
CMEQVYNNGSVNSYPQGVR	3|3/0,C,Carbamidomethyl/1,M,Oxidation/7,N,Deamidated|CID	6835366 
CMLSSDVNIIGCK	2|3/0,C,Carbamidomethyl/7,N,Deamidated/11,C,Carbamidomethyl|	6786195 
CMLSSDVNIIGCK	2|4/0,C,Carbamidomethyl/1,M,Oxidation/7,N,Deamidated/11,C,Carbamidomethyl|	6790777 
CMVQQYSNYSVNGEPVNGR	2|2/0,C,Carbamidomethyl/7,N,Deamidated|CID	6795287 
CMVQQYSNYSVNGEPVNGR	2|3/0,C,Carbamidomethyl/1,M,Oxidation/7,N,Deamidated|CID	6800235 
CMVQQYSNYSVNGEPVNGR	3|2/0,C,Carbamidomethyl/7,N,Deamidated|CID	6807158 
CMVQQYSNYSVNGEPVNGR	3|3/0,C,Carbamidomethyl/1,M,Oxidation/7,N,Deamidated|CID	6813083 
CNAGLTTLTNTEIEEVAH	2|3/0,C,Carbamidomethyl/1,N,Deamidated/9,N,Deamidated|	7016729 
CNASSQFLCSSGR	2|3/0,C,Carbamidomethyl/1,N,Deamidated/8,C,Carbamidomethyl|	6840880 
CNATHQFTCK	2|3/0,C,Carbamidomethyl/1,N,Deamidated/8,C,Carbamidomethyl|	6849731 
CNATHQFTCK	3|3/0,C,Carbamidomethyl/1,N,Deamidated/8,C,Carbamidomethyl|CID	6853931 
CNATMDTVCDK	2|3/0,C,Carbamidomethyl/1,N,Deamidated/8,C,Carbamidomethyl|CID	6873482 
CNATMDTVCDK	2|4/0,C,Carbamidomethyl/1,N,Deamidated/4,M,Oxidation/8,C,Carbamidomethyl|CID	6876754 
CNATNSIGSASVSTVLR	2|2/0,C,Carbamidomethyl/1,N,Deamidated|CID	6888994 
CNCQSHGIPASPK	2|2/0,C,Carbamidomethyl/2,C,Carbamidomethyl|	6903788 
CNCQSHGIPASPK	3|2/0,C,Carbamidomethyl/2,C,Carbamidomethyl|	6909229 
CNDAMDTTCVK	2|3/0,C,Carbamidomethyl/1,N,Deamidated/8,C,Carbamidomethyl|CID	6881499 
CNDAMDTTCVK	2|4/0,C,Carbamidomethyl/1,N,Deamidated/4,M,Oxidation/8,C,Carbamidomethyl|CID	6884508 
CNETGFCECR	2|4/0,C,Carbamidomethyl/1,N,Deamidated/6,C,Carbamidomethyl/8,C,Carbamidomethyl|	6929472 
CNFVSPSIK	2|2/0,C,Carbamidomethyl/1,N,Deamidated|	7068778 
CNGEEFCTCR	2|4/0,C,Carbamidomethyl/1,N,Deamidated/6,C,Carbamidomethyl/8,C,Carbamidomethyl|	6936293 
CNGNTFCVGGDQFVECTCPPTVGYGR	3|5/0,C,Carbamidomethyl/3,N,Deamidated/6,C,Carbamidomethyl/15,C,Carbamidomethyl/17,C,Carbamidomethyl|	6474676 
CNGTIWEAHNTHELTVLEATIPR	4|3/0,C,Carbamidomethyl/1,N,Deamidated/9,N,Deamidated|CID	7030883 
CNHQATTFCK	2|3/0,C,Carbamidomethyl/1,N,Deamidated/8,C,Carbamidomethyl|	6861872 
CNHQATTFCK	3|3/0,C,Carbamidomethyl/1,N,Deamidated/8,C,Carbamidomethyl|CID	6866041 
CNHTNDTATGLGPPDR	2|3/0,C,Carbamidomethyl/1,N,Deamidated/4,N,Deamidated|	7045541 
CNITTNTVCR	2|3/0,C,Carbamidomethyl/1,N,Deamidated/8,C,Carbamidomethyl|	6942906 
CNNGNGTFECGVCR	2|4/0,C,Carbamidomethyl/4,N,Deamidated/9,C,Carbamidomethyl/12,C,Carbamidomethyl|	6951039 
CNPTVDDCNTSR	2|3/0,C,Carbamidomethyl/7,C,Carbamidomethyl/8,N,Deamidated|	6351255 
CNQTTDVIIIHSK	2|2/0,C,Carbamidomethyl/1,N,Deamidated|	6960020 
CNQVLITNTESTGR	2|2/0,C,Carbamidomethyl/1,N,Deamidated|CID	7058177 
CNSDNISYVLHCEPENNTK	2|4/0,C,Carbamidomethyl/4,N,Deamidated/11,C,Carbamidomethyl/15,N,Deamidated|	6974235 
CNSDNISYVLHCEPENNTK	3|4/0,C,Carbamidomethyl/4,N,Deamidated/11,C,Carbamidomethyl/15,N,Deamidated|	6979349 
CNSFSQAGCSSLR	2|3/0,C,Carbamidomethyl/1,N,Deamidated/8,C,Carbamidomethyl|	6845376 
CNSVLTYNLTPVVQK	2|2/0,C,Carbamidomethyl/7,N,Deamidated|	6997250 
CNTDDGCQNSDNEDSCSSFCAGSDHK	3|4/0,C,Carbamidomethyl/6,C,Carbamidomethyl/15,C,Carbamidomethyl/19,C,Carbamidomethyl|	6336772 
CNTTEITVANGTAELLEH	2|3/0,C,Carbamidomethyl/1,N,Deamidated/9,N,Deamidated|	7011950 
CNTTEITVANGTAELLEHIWHPR	4|3/0,C,Carbamidomethyl/1,N,Deamidated/9,N,Deamidated|CID	7021133 
CNTTNLTAGDDGPPHR	2|3/0,C,Carbamidomethyl/1,N,Deamidated/4,N,Deamidated|	7038387 
CNTTQGNEVTSILR	2|2/0,C,Carbamidomethyl/1,N,Deamidated|CID	7052475 
CNTVISIQTIDHK	2|2/0,C,Carbamidomethyl/1,N,Deamidated|	6967223 
CNVNILTVSGASSSATR	2|2/0,C,Carbamidomethyl/1,N,Deamidated|CID	6896744 
CNVNTITTCR	2|3/0,C,Carbamidomethyl/1,N,Deamidated/8,C,Carbamidomethyl|	6947012 
CNVSSPIFK	2|2/0,C,Carbamidomethyl/1,N,Deamidated|	7063555 
CNYCEQDEYFNR	2|3/0,C,Carbamidomethyl/3,C,Carbamidomethyl/10,N,Deamidated|	6364089 
CPDGAPFIQHGPDYR	2|1/0,C,Carbamidomethyl|	7073872 
CPEDYEGKNCSHLK	2|3/0,C,Carbamidomethyl/8,N,Deamidated/9,C,Carbamidomethyl|	7087959 
CPEDYEGKNCSHLK	3|3/0,C,Carbamidomethyl/8,N,Deamidated/9,C,Carbamidomethyl|	7095421 
CPEGFTGLVCNETER	2|3/0,C,Carbamidomethyl/9,C,Carbamidomethyl/10,N,Deamidated|CID	7113652 
CPETGLCCHYEMSSQENNTAR	3|4/0,C,Carbamidomethyl/6,C,Carbamidomethyl/7,C,Carbamidomethyl/17,N,Deamidated|	7175237 
CPETGLCCHYEMSSQENNTAR	3|5/0,C,Carbamidomethyl/6,C,Carbamidomethyl/7,C,Carbamidomethyl/11,M,Oxidation/17,N,Deamidated|	7182875 
CPFQHPYIGGAPDDR	2|1/0,C,Carbamidomethyl|	7081100 
CPHEESGKNCLYDK	2|3/0,C,Carbamidomethyl/8,N,Deamidated/9,C,Carbamidomethyl|	7101616 
CPHEESGKNCLYDK	3|3/0,C,Carbamidomethyl/8,N,Deamidated/9,C,Carbamidomethyl|	7108597 
CPLGGEFTTCNEEVR	2|3/0,C,Carbamidomethyl/9,C,Carbamidomethyl/10,N,Deamidated|CID	7121348 
CPLTDPQVSNYSLIECDGK	2|3/0,C,Carbamidomethyl/9,N,Deamidated/15,C,Carbamidomethyl|	7128539 
CPLTDPQVSNYSLIECDGK	3|3/0,C,Carbamidomethyl/9,N,Deamidated/15,C,Carbamidomethyl|	7134246 
CPNAVLQEISR	2|2/0,C,Carbamidomethyl/2,N,Deamidated|	7155410 
CPNISALQEVR	2|2/0,C,Carbamidomethyl/2,N,Deamidated|	7150920 
CPQGYTCCTSEMEENLANHSR	3|4/0,C,Carbamidomethyl/6,C,Carbamidomethyl/7,C,Carbamidomethyl/17,N,Deamidated|	7159759 
CPQGYTCCTSEMEENLANHSR	3|5/0,C,Carbamidomethyl/6,C,Carbamidomethyl/7,C,Carbamidomethyl/11,M,Oxidation/17,N,Deamidated|	7168678 
CPSEFEYNATDHSGK	3|2/0,C,Carbamidomethyl/7,N,Deamidated|CID	7188186 
CPSTDPGQYNSEDILCVLK	2|3/0,C,Carbamidomethyl/9,N,Deamidated/15,C,Carbamidomethyl|	7140431 
CPSTDPGQYNSEDILCVLK	3|3/0,C,Carbamidomethyl/9,N,Deamidated/15,C,Carbamidomethyl|	7145824 
CPYAHEDNTESGFSK	3|2/0,C,Carbamidomethyl/7,N,Deamidated|CID	7196474 
CQAFNSTLPTMDQMK	2|2/0,C,Carbamidomethyl/4,N,Deamidated|	7203956 
CQAFNSTLPTMDQMK	2|3/0,C,Carbamidomethyl/4,N,Deamidated/10,M,Oxidation|	7210697 
CQAFNSTLPTMDQMK	2|3/0,C,Carbamidomethyl/4,N,Deamidated/13,M,Oxidation|	7218118 
CQAFNSTLPTMDQMK	2|4/0,C,Carbamidomethyl/4,N,Deamidated/10,M,Oxidation/13,M,Oxidation|	7224879 
CQCQEGSNNEELYGQCR	2|4/0,C,Carbamidomethyl/2,C,Carbamidomethyl/7,N,Deamidated/15,C,Carbamidomethyl|	6413762 
CQDCTLANSSHCAPK	2|4/0,C,Carbamidomethyl/3,C,Carbamidomethyl/7,N,Deamidated/11,C,Carbamidomethyl|	7258945 
CQDCTLANSSHCAPK	3|4/0,C,Carbamidomethyl/3,C,Carbamidomethyl/7,N,Deamidated/11,C,Carbamidomethyl|	7266370 
CQEAINATCK	2|3/0,C,Carbamidomethyl/5,N,Deamidated/8,C,Carbamidomethyl|CID	7290006 
CQGANIDSTESK	2|2/0,C,Carbamidomethyl/4,N,Deamidated|	6302123 
CQNISECIK	2|3/0,C,Carbamidomethyl/2,N,Deamidated/6,C,Carbamidomethyl|	6659011 
CQSLDDCANSDGMCHETTHCK	3|5/0,C,Carbamidomethyl/6,C,Carbamidomethyl/8,N,Deamidated/13,C,Carbamidomethyl/19,C,Carbamidomethyl|	7483654 
CQSLDDCANSDGMCHETTHCK	3|6/0,C,Carbamidomethyl/6,C,Carbamidomethyl/8,N,Deamidated/12,M,Oxidation/13,C,Carbamidomethyl/19,C,Carbamidomethyl|	7489856 
CQSLDDCANSDGMCHETTHCK	4|5/0,C,Carbamidomethyl/6,C,Carbamidomethyl/8,N,Deamidated/13,C,Carbamidomethyl/19,C,Carbamidomethyl|	7495405 
CQSLDDCANSDGMCHETTHCK	4|6/0,C,Carbamidomethyl/6,C,Carbamidomethyl/8,N,Deamidated/12,M,Oxidation/13,C,Carbamidomethyl/19,C,Carbamidomethyl|	7503796 
CQVNTAAAEASK	2|1/0,C,Carbamidomethyl|CID	6048141 
CSDAHGVWNYTF	2|2/0,C,Carbamidomethyl/8,N,Deamidated|	7296753 
CSDAHGVWNYTFA	2|2/0,C,Carbamidomethyl/8,N,Deamidated|	7310470 
CSDAHGVWNYTFASTEG	2|2/0,C,Carbamidomethyl/8,N,Deamidated|	7324379 
CSDAHGVWNYTFASTEGQY	2|2/0,C,Carbamidomethyl/8,N,Deamidated|	7338556 
CSGGACNSDNTGELGYIDK	2|2/0,C,Carbamidomethyl/5,C,Carbamidomethyl|CID	7516451 
CSGLNDDSYGYR	2|1/0,C,Carbamidomethyl|	7352557 
CSGNGTYTCGLCECDPGYLGTR	2|5/0,C,Carbamidomethyl/3,N,Deamidated/8,C,Carbamidomethyl/11,C,Carbamidomethyl/13,C,Carbamidomethyl|	7360543 
CSGNGTYTCGLCECDPGYLGTR	3|5/0,C,Carbamidomethyl/3,N,Deamidated/8,C,Carbamidomethyl/11,C,Carbamidomethyl/13,C,Carbamidomethyl|CID	7366228 
CSHFNLTK	2|2/0,C,Carbamidomethyl/4,N,Deamidated|CID	7382544 
CSLNSSGVDIVGHR	2|2/0,C,Carbamidomethyl/3,N,Deamidated|	7396413 
CSLNSSGVDIVGHR	3|2/0,C,Carbamidomethyl/3,N,Deamidated|	7400606 
CSNSTSLLNYGDEHWCK	3|4/0,C,Carbamidomethyl/2,N,Deamidated/8,N,Deamidated/15,C,Carbamidomethyl|	7756351 
CSQPSGTCLNGGR	2|2/0,C,Carbamidomethyl/7,C,Carbamidomethyl|	7415589 
CSTDWCPLPLVTNEVNVTIK	2|4/0,C,Carbamidomethyl/5,C,Carbamidomethyl/12,N,Deamidated/15,N,Deamidated|	7744642 
CSVDEITILHLNNINK	3|2/0,C,Carbamidomethyl/14,N,Deamidated|CID	7429395 
CSYHENFNTDK	2|2/0,C,Carbamidomethyl/7,N,Deamidated|	6392995 
CTADTEINPLR	2|1/0,C,Carbamidomethyl|CID	7436411 
CTCDVPHGECIQPYCK	3|4/0,C,Carbamidomethyl/2,C,Carbamidomethyl/9,C,Carbamidomethyl/14,C,Carbamidomethyl|	6637603 
CTDLDECSNGTHMCSQHADCK	3|5/0,C,Carbamidomethyl/6,C,Carbamidomethyl/8,N,Deamidated/13,C,Carbamidomethyl/19,C,Carbamidomethyl|	7450567 
CTDLDECSNGTHMCSQHADCK	3|6/0,C,Carbamidomethyl/6,C,Carbamidomethyl/8,N,Deamidated/12,M,Oxidation/13,C,Carbamidomethyl/19,C,Carbamidomethyl|	7457763 
CTDLDECSNGTHMCSQHADCK	4|5/0,C,Carbamidomethyl/6,C,Carbamidomethyl/8,N,Deamidated/13,C,Carbamidomethyl/19,C,Carbamidomethyl|	7464310 
CTDLDECSNGTHMCSQHADCK	4|6/0,C,Carbamidomethyl/6,C,Carbamidomethyl/8,N,Deamidated/12,M,Oxidation/13,C,Carbamidomethyl/19,C,Carbamidomethyl|	7475091 
CTEAANIQCK	2|3/0,C,Carbamidomethyl/5,N,Deamidated/8,C,Carbamidomethyl|CID	7293418 
CTGGNCDGSLSYGNEDAIK	2|2/0,C,Carbamidomethyl/5,C,Carbamidomethyl|CID	7510593 
CTHGVWADNSYF	2|2/0,C,Carbamidomethyl/8,N,Deamidated|	7303740 
CTLANSSHCAPK	2|3/0,C,Carbamidomethyl/4,N,Deamidated/8,C,Carbamidomethyl|	7521864 
CTLANSSHCAPK	3|3/0,C,Carbamidomethyl/4,N,Deamidated/8,C,Carbamidomethyl|	7526690 
CTLCDEEHGLEVETNCTLTQNTK	3|4/0,C,Carbamidomethyl/3,C,Carbamidomethyl/14,N,Deamidated/15,C,Carbamidomethyl|	7542146 
CTNTTFLQEGMPTSAR	2|2/0,C,Carbamidomethyl/2,N,Deamidated|	7551079 
CTNTTFLQEGMPTSAR	2|3/0,C,Carbamidomethyl/2,N,Deamidated/10,M,Oxidation|	7555038 
CTNYVGYDSR	2|2/0,C,Carbamidomethyl/2,N,Deamidated|	7765020 
CTPPILPLLIDEEENRLR	3|2/0,C,Carbamidomethyl/14,N,Deamidated|	6425950 
CTPPPYVENAVMLSENR	2|2/0,C,Carbamidomethyl/15,N,Deamidated|	7567346 
CTPPPYVENAVMLSENR	2|3/0,C,Carbamidomethyl/11,M,Oxidation/15,N,Deamidated|	7571799 
CTQFNADQPSMTLMK	2|2/0,C,Carbamidomethyl/4,N,Deamidated|	7231685 
CTQFNADQPSMTLMK	2|3/0,C,Carbamidomethyl/4,N,Deamidated/10,M,Oxidation|	7238460 
CTQFNADQPSMTLMK	2|3/0,C,Carbamidomethyl/4,N,Deamidated/13,M,Oxidation|	7245320 
CTQFNADQPSMTLMK	2|4/0,C,Carbamidomethyl/4,N,Deamidated/10,M,Oxidation/13,M,Oxidation|	7252120 
CTSEDDCDFRVDEDNCAGK	2|4/0,C,Carbamidomethyl/6,C,Carbamidomethyl/14,N,Deamidated/15,C,Carbamidomethyl|	6253163 
CTSEDDCDFRVDEDNCAGK	3|4/0,C,Carbamidomethyl/6,C,Carbamidomethyl/14,N,Deamidated/15,C,Carbamidomethyl|	6260229 
CTSEMEENLANHSR	2|2/0,C,Carbamidomethyl/10,N,Deamidated|	7585710 
CTSEMEENLANHSR	2|3/0,C,Carbamidomethyl/4,M,Oxidation/10,N,Deamidated|	7592066 
CTSEQNCTSPFSYK	2|3/0,C,Carbamidomethyl/5,N,Deamidated/6,C,Carbamidomethyl|	7612588 
CTSNGLYGCTLCYCGPEDTGGR	2|5/0,C,Carbamidomethyl/3,N,Deamidated/8,C,Carbamidomethyl/11,C,Carbamidomethyl/13,C,Carbamidomethyl|	7372007 
CTSNGLYGCTLCYCGPEDTGGR	3|5/0,C,Carbamidomethyl/3,N,Deamidated/8,C,Carbamidomethyl/11,C,Carbamidomethyl/13,C,Carbamidomethyl|CID	7377411 
CTSPNLLFCACTINVSTK	2|5/0,C,Carbamidomethyl/4,N,Deamidated/8,C,Carbamidomethyl/10,C,Carbamidomethyl/13,N,Deamidated|	6718203 
CTSQHLFNK	2|2/0,C,Carbamidomethyl/7,N,Deamidated|	7622885 
CTTQMNCITHCPK	2|4/0,C,Carbamidomethyl/5,N,Deamidated/6,C,Carbamidomethyl/10,C,Carbamidomethyl|	6618757 
CTTQMNCITHCPK	2|5/0,C,Carbamidomethyl/4,M,Oxidation/5,N,Deamidated/6,C,Carbamidomethyl/10,C,Carbamidomethyl|	6625377 
CVANYTGNGR	2|2/0,C,Carbamidomethyl/3,N,Deamidated|	7631763 
CVCQDCLPLNWTWYMGNETAQVPIDAHSNEK	3|5/0,C,Carbamidomethyl/2,C,Carbamidomethyl/5,C,Carbamidomethyl/9,N,Deamidated/16,N,Deamidated|	7637131 
CVCQDCLPLNWTWYMGNETAQVPIDAHSNEK	3|6/0,C,Carbamidomethyl/2,C,Carbamidomethyl/5,C,Carbamidomethyl/9,N,Deamidated/14,M,Oxidation/16,N,Deamidated|	7643021 
CVCQDCLPLNWTWYMGNETAQVPIDAHSNEK	4|5/0,C,Carbamidomethyl/2,C,Carbamidomethyl/5,C,Carbamidomethyl/9,N,Deamidated/16,N,Deamidated|CID	7652397 
CVCQDCLPLNWTWYMGNETAQVPIDAHSNEK	4|6/0,C,Carbamidomethyl/2,C,Carbamidomethyl/5,C,Carbamidomethyl/9,N,Deamidated/14,M,Oxidation/16,N,Deamidated|CID	7660321 
CVGGNNTGNCFECR	2|4/0,C,Carbamidomethyl/4,N,Deamidated/9,C,Carbamidomethyl/12,C,Carbamidomethyl|	6955705 
CVLTSTYNLQPVNVK	2|2/0,C,Carbamidomethyl/7,N,Deamidated|	7004823 
CVMFNSGAFDADPPIETK	2|2/0,C,Carbamidomethyl/4,N,Deamidated|	6318561 
CVMFNSGAFDADPPIETK	2|3/0,C,Carbamidomethyl/2,M,Oxidation/4,N,Deamidated|	6323056 
CVNITIK	2|2/0,C,Carbamidomethyl/2,N,Deamidated|CID	7694022 
CVPANIACYSK	2|3/0,C,Carbamidomethyl/4,N,Deamidated/7,C,Carbamidomethyl|	6059435 
CVPSFTNTER	2|2/0,C,Carbamidomethyl/6,N,Deamidated|CID	6436148 
CVSDSNQLK	2|1/5,N,Deamidated|	68061067 
CVSNMLWCNGVDDCGDGSDEIPCNK	3|5/0,C,Carbamidomethyl/7,C,Carbamidomethyl/13,C,Carbamidomethyl/22,C,Carbamidomethyl/23,N,Deamidated|	7703026 
CVSNMLWCNGVDDCGDGSDEIPCNK	3|6/0,C,Carbamidomethyl/4,M,Oxidation/7,C,Carbamidomethyl/13,C,Carbamidomethyl/22,C,Carbamidomethyl/23,N,Deamidated|	7707847 
CVTFHEDIR	2|1/0,C,Carbamidomethyl|	6459679 
CVTTCTDPHGNLACDSCR	3|5/0,C,Carbamidomethyl/4,C,Carbamidomethyl/10,N,Deamidated/13,C,Carbamidomethyl/16,C,Carbamidomethyl|CID	6697779 
CVVVNHTLDGLCDK	2|3/0,C,Carbamidomethyl/4,N,Deamidated/11,C,Carbamidomethyl|	7724462 
CVWLECPLPDTSNITNVTVK	2|4/0,C,Carbamidomethyl/5,C,Carbamidomethyl/12,N,Deamidated/15,N,Deamidated|	7738522 
CWDPVLSNVLTSSR	2|2/0,C,Carbamidomethyl/7,N,Deamidated|	6770151 
CWNSSHLYNGTELDSCK	3|4/0,C,Carbamidomethyl/2,N,Deamidated/8,N,Deamidated/15,C,Carbamidomethyl|	7750385 
CYFTSNCQSPTESK	2|3/0,C,Carbamidomethyl/5,N,Deamidated/6,C,Carbamidomethyl|	7617820 
CYGNGVNTAR	2|2/0,C,Carbamidomethyl/3,N,Deamidated|	7634477 
CYNSTGVDYR	2|2/0,C,Carbamidomethyl/2,N,Deamidated|	7761382 
CYPPPEVETVAMNSLNR	2|2/0,C,Carbamidomethyl/15,N,Deamidated|	7576768 
CYPPPEVETVAMNSLNR	2|3/0,C,Carbamidomethyl/11,M,Oxidation/15,N,Deamidated|	7581025 
DAAHVVKER	2|0|	34408563 
DAATLSPIDIR	2|0|	38151014 
DAATQLNTNLSSVR	2|1/8,N,Deamidated|CID	7768558 
DACGNGTCR	2|3/2,C,Carbamidomethyl/4,N,Deamidated/7,C,Carbamidomethyl|	7782762 
DADGFPEPTMSWTK	2|0|CID	7792283 
DADGFPEPTMSWTK	2|1/9,M,Oxidation|CID	7799388 
DAEDDTVCLDLGK	2|1/7,C,Carbamidomethyl|CID	7819680 
DAEPLSNPVNPDNKER	2|1/12,N,Deamidated|	13458983 
DAEPLSNPVNPDNKER	3|1/12,N,Deamidated|	13463069 
DAGKSVGIVTTTR	2|0|CID	7833844 
DAGKSVGIVTTTR	3|0|CID	7839251 
DAGNYTVILTNPISMEK	2|1/3,N,Deamidated|	7851364 
DAGNYTVILTNPISMEK	2|2/3,N,Deamidated/14,M,Oxidation|	7858244 
DAGTIAGLNVLR	2|0|	7879473 
DAGVGFPEYQEEDNSTYNFR	2|1/13,N,Deamidated|CID	7887582 
DAGVGFPEYQEEDNSTYNFR	3|1/13,N,Deamidated|	7893917 
DAHGSCFQTATAAAANDSIPVGP	2|2/5,C,Carbamidomethyl/15,N,Deamidated|	7915347 
DAISWNGYSNK	2|1/5,N,Deamidated|CID	28944164 
DALAESSALGVAK	2|0|	5439239 
DALINTHESSIK	2|1/4,N,Deamidated|	39897690 
DALQNMSSSLK	2|1/4,N,Deamidated|CID	7923658 
DALQNMSSSLK	2|2/4,N,Deamidated/5,M,Oxidation|CID	7928332 
DAMQYASESK	2|0|	7945008 
DAMQYASESK	2|1/2,M,Oxidation|	7949531 
DAMVGNYTCE	2|2/5,N,Deamidated/8,C,Carbamidomethyl|CID	7962146 
DAMVGNYTCE	2|3/2,M,Oxidation/5,N,Deamidated/8,C,Carbamidomethyl|CID	7965344 
DAMVGNYTCEVTELS	2|2/5,N,Deamidated/8,C,Carbamidomethyl|	7975299 
DAMVGNYTCEVTELS	2|3/2,M,Oxidation/5,N,Deamidated/8,C,Carbamidomethyl|	7979814 
DAMVGNYTCEVTELSR	2|1/5,N,Deamidated|	7993582 
DAMVGNYTCEVTELSR	2|2/2,M,Oxidation/5,N,Deamidated|	7998799 
DAMVGNYTCEVTELSR	2|2/5,N,Deamidated/8,C,Carbamidomethyl|	8004192 
DAMVGNYTCEVTELSR	2|3/2,M,Oxidation/5,N,Deamidated/8,C,Carbamidomethyl|	8010900 
DAMVGNYTCEVTELSR	3|2/5,N,Deamidated/8,C,Carbamidomethyl|	8019729 
DAMVGNYTCEVTELSR	3|3/2,M,Oxidation/5,N,Deamidated/8,C,Carbamidomethyl|	8024298 
DANAFTDSRCAPR	2|2/2,N,Deamidated/9,C,Carbamidomethyl|	1403643 
DANENKALTAER	2|1/2,N,Deamidated|	50132126 
DANFTGPNQTSSNSTLPQLDVTR	2|3/2,N,Deamidated/7,N,Deamidated/12,N,Deamidated|	8064106 
DAPSTLLAEVLDNR	2|1/12,N,Deamidated|CID	38311449 
DAPSTLLAEVLDNR	3|1/12,N,Deamidated|CID	38315687 
DAPTNLQFVNETDR	2|1/9,N,Deamidated|	8078610 
DAQASNLTLPYK	2|1/5,N,Deamidated|CID	5992132 
DAQEYASILEMK	2|0|CID	37862172 
DAQEYASILEMK	2|1/10,M,Oxidation|CID	37869020 
DAQKNDTGMYFFR	2|1/4,N,Deamidated|	8087412 
DAQKNDTGMYFFR	2|2/4,N,Deamidated/8,M,Oxidation|	8094092 
DAQKNDTGMYFFR	3|1/4,N,Deamidated|	8100791 
DAQKNDTGMYFFR	3|2/4,N,Deamidated/8,M,Oxidation|	8107666 
DAQQDYHLDYAMENSTH	3|1/13,N,Deamidated|	8141814 
DAQQDYHLDYAMENSTH	3|2/11,M,Oxidation/13,N,Deamidated|	8148984 
DAQQDYHLDYAMENSTHTVIEFSR	3|1/13,N,Deamidated|	8171845 
DAQQDYHLDYAMENSTHTVIEFSR	3|2/11,M,Oxidation/13,N,Deamidated|	8179000 
DAQQDYHLDYAMENSTHTVIEFSR	4|1/13,N,Deamidated|	8187663 
DAQQDYHLDYAMENSTHTVIEFSR	4|2/11,M,Oxidation/13,N,Deamidated|	8191419 
DASCATNSGMCEATLR	2|3/3,C,Carbamidomethyl/6,N,Deamidated/10,C,Carbamidomethyl|	44830465 
DASCATNSGMCEATLR	2|4/3,C,Carbamidomethyl/6,N,Deamidated/9,M,Oxidation/10,C,Carbamidomethyl|CID	44836417 
DASIHLSCNR	2|2/7,C,Carbamidomethyl/8,N,Deamidated|	8219807 
DASINIENIQAVHNGTYICDVK	2|2/13,N,Deamidated/18,C,Carbamidomethyl|	8233731 
DASINIENIQAVHNGTYICDVK	3|2/13,N,Deamidated/18,C,Carbamidomethyl|	8238819 
DASNTLIPLTQHDQVTR	3|1/3,N,Deamidated|	44913429 
DASPSSNSLTNTLEQ	2|2/6,N,Deamidated/10,N,Deamidated|	43866807 
DASTAHIR	2|0|	64284109 
DATGNVNDTITTE	2|1/6,N,Deamidated|CID	8254558 
DATGNVNDTITTELTNCTSAACK	2|2/6,N,Deamidated/15,N,Deamidated|	8267197 
DATGNVNDTITTELTNCTSAACK	2|4/6,N,Deamidated/15,N,Deamidated/16,C,Carbamidomethyl/21,C,Carbamidomethyl|CID	8274451 
DATGNVNDTITTELTNCTSAACK	3|4/6,N,Deamidated/15,N,Deamidated/16,C,Carbamidomethyl/21,C,Carbamidomethyl|CID	8278275 
DATIQAYLSSGNFSK	2|1/11,N,Deamidated|CID	8299017 
DATVNTGTK	2|1/4,N,Deamidated|	72202302 
DAVAPNHNGTFR	2|1/7,N,Deamidated|	8306499 
DAVFNQTVTVIER	2|1/4,N,Deamidated|CID	8320162 
DAVGVTTVVVDTR	2|0|	72683563 
DAVLNAWAEDVDLR	2|0|	8334007 
DAVNNITAK	2|1/4,N,Deamidated|CID	8343637 
DAVTPNHNGTFR	2|1/7,N,Deamidated|	8351273 
DAVWYQEEQVAK	2|0|	13572056 
DCASNKGDLTPVR	2|1/4,N,Deamidated|	21384854 
DCASNKGDLTPVR	2|2/1,C,Carbamidomethyl/4,N,Deamidated|	21389451 
DCASNKGDLTPVR	3|2/1,C,Carbamidomethyl/4,N,Deamidated|	21394180 
DCDVLTAVSQFFNASCVPVNNPK	2|3/1,C,Carbamidomethyl/12,N,Deamidated/15,C,Carbamidomethyl|CID	8361711 
DCDVLTAVSQFFNASCVPVNNPK	3|3/1,C,Carbamidomethyl/12,N,Deamidated/15,C,Carbamidomethyl|CID	8369291 
DCECDVTESSNAYMHDECR	2|3/1,C,Carbamidomethyl/3,C,Carbamidomethyl/17,C,Carbamidomethyl|	26393017 
DCECDVTESSNAYMHDECR	2|4/1,C,Carbamidomethyl/3,C,Carbamidomethyl/13,M,Oxidation/17,C,Carbamidomethyl|	26400194 
DCECDVTESSNAYMHDECR	3|3/1,C,Carbamidomethyl/3,C,Carbamidomethyl/17,C,Carbamidomethyl|	26407367 
DCECDVTESSNAYMHDECR	3|4/1,C,Carbamidomethyl/3,C,Carbamidomethyl/13,M,Oxidation/17,C,Carbamidomethyl|	26414920 
DCLNVQNCSLDQHSCFTSR	3|4/1,C,Carbamidomethyl/6,N,Deamidated/7,C,Carbamidomethyl/14,C,Carbamidomethyl|	8389360 
DCNITTVTISIHQK	2|2/1,C,Carbamidomethyl/2,N,Deamidated|	72875961 
DCNLSNCNYK	2|3/1,C,Carbamidomethyl/2,N,Deamidated/6,C,Carbamidomethyl|	88910672 
DCNSGAPESGLCALSCCLR	2|5/1,C,Carbamidomethyl/2,N,Deamidated/11,C,Carbamidomethyl/15,C,Carbamidomethyl/16,C,Carbamidomethyl|	434463 
DCPPCNPGFYNNGSSSCHPCPPGTFSDGTK	3|5/1,C,Carbamidomethyl/4,C,Carbamidomethyl/11,N,Deamidated/16,C,Carbamidomethyl/19,C,Carbamidomethyl|	8404974 
DCSGDIIAVDPFGR	2|1/1,C,Carbamidomethyl|	21325852 
DCSGTLLDSKNCTDGLCVLNQR	3|4/1,C,Carbamidomethyl/10,N,Deamidated/11,C,Carbamidomethyl/16,C,Carbamidomethyl|	8421324 
DCSLGQSYLNSTGYR	2|2/1,C,Carbamidomethyl/9,N,Deamidated|	8437212 
DCSTCLWHNAAQCSPK	3|4/1,C,Carbamidomethyl/4,C,Carbamidomethyl/8,N,Deamidated/12,C,Carbamidomethyl|	87896619 
DCTCYPLLGEGR	2|2/1,C,Carbamidomethyl/3,C,Carbamidomethyl|CID	37932207 
DCTDGADESVTAGCLYNSTCDDR	2|4/1,C,Carbamidomethyl/13,C,Carbamidomethyl/16,N,Deamidated/19,C,Carbamidomethyl|	8451144 
DCTDGADESVTAGCLYNSTCDDR	3|4/1,C,Carbamidomethyl/13,C,Carbamidomethyl/16,N,Deamidated/19,C,Carbamidomethyl|	8458827 
DCTVYDVNCQSPATPECR	2|4/1,C,Carbamidomethyl/7,N,Deamidated/8,C,Carbamidomethyl/16,C,Carbamidomethyl|	79851827 
DCVCTQVNDCSDDGR	2|3/1,C,Carbamidomethyl/3,C,Carbamidomethyl/9,C,Carbamidomethyl|	79946794 
DCVDGSDEAGCVLNCTSSQFK	2|4/1,C,Carbamidomethyl/10,C,Carbamidomethyl/13,N,Deamidated/14,C,Carbamidomethyl|	8477809 
DCVECLLLH	2|2/1,C,Carbamidomethyl/4,C,Carbamidomethyl|CID	8492761 
DCVECLLLHQGKPDNQTCHHQCK	3|5/1,C,Carbamidomethyl/4,C,Carbamidomethyl/14,N,Deamidated/17,C,Carbamidomethyl/21,C,Carbamidomethyl|	8506047 
DCVECLLLHQGKPDNQTCHHQCK	4|5/1,C,Carbamidomethyl/4,C,Carbamidomethyl/14,N,Deamidated/17,C,Carbamidomethyl/21,C,Carbamidomethyl|	8512469 
DCVECLLLHQGKPDNQTCHHQCK	5|5/1,C,Carbamidomethyl/4,C,Carbamidomethyl/14,N,Deamidated/17,C,Carbamidomethyl/21,C,Carbamidomethyl|	8518273 
DCVIALGHTK	2|1/1,C,Carbamidomethyl|	501123 
DCVSCQNVSR	2|3/1,C,Carbamidomethyl/4,C,Carbamidomethyl/6,N,Deamidated|CID	8544462 
DCVSNSGIGTSLHVR	2|2/1,C,Carbamidomethyl/4,N,Deamidated|	72945357 
DCVSNSGIGTSLHVR	3|2/1,C,Carbamidomethyl/4,N,Deamidated|CID	72950453 
DDAGNYTCIASNEPQGQ	2|2/4,N,Deamidated/7,C,Carbamidomethyl|	8551679 
DDAGNYTCIASNEPQGQIR	2|2/4,N,Deamidated/7,C,Carbamidomethyl|CID	8566275 
DDAGNYTCIASNEPQGQIR	3|2/4,N,Deamidated/7,C,Carbamidomethyl|CID	8573890 
DDAMVYNVTSR	2|1/6,N,Deamidated|CID	8587962 
DDAMVYNVTSR	2|2/3,M,Oxidation/6,N,Deamidated|CID	8593491 
DDAQEGTQCEVVSNFLRGVAR	2|2/8,C,Carbamidomethyl/13,N,Deamidated|	42979209 
DDAQEGTQCEVVSNFLRGVAR	3|2/8,C,Carbamidomethyl/13,N,Deamidated|	42983950 
DDASKPVHLTAFLGYK	3|0|	8607261 
DDDGGTYTCTANTTLDSASASAVLR	2|2/8,C,Carbamidomethyl/11,N,Deamidated|	8623004 
DDDGGTYTCTANTTLDSASASAVLR	3|2/8,C,Carbamidomethyl/11,N,Deamidated|	8629233 
DDEPLETTGDFNTTK	2|1/11,N,Deamidated|	8645611 
DDEPLETTGDFNTTKMGNTLTSQYR	3|1/11,N,Deamidated|	8664402 
DDEPLETTGDFNTTKMGNTLTSQYR	3|2/11,N,Deamidated/15,M,Oxidation|	8669130 
DDEYKFDIR	2|0|	29262323 
DDIDNTFFAQYYR	2|1/4,N,Deamidated|	21015170 
DDLDPERNESEPGSQR	2|1/7,N,Deamidated|CID	8685498 
DDLDPERNESEPGSQR	3|1/7,N,Deamidated|CID	8690341 
DDLHPTLPAGQYFLNITYNYPVHSFDGR	4|1/14,N,Deamidated|	8710877 
DDLNPENETFNSGANCYVTVR	3|2/14,N,Deamidated/15,C,Carbamidomethyl|CID	38940572 
DDNLEHYKNSTVMAR	3|1/8,N,Deamidated|	8728969 
DDNLEHYKNSTVMAR	3|2/8,N,Deamidated/12,M,Oxidation|	8734886 
DDNTYFLALDR	2|1/2,N,Deamidated|CID	37380025 
DDNVSYALYR	2|1/2,N,Deamidated|	8749063 
DDPQNHTFR	2|1/4,N,Deamidated|	8757117 
DDRANTALAFSCAPR	2|2/4,N,Deamidated/11,C,Carbamidomethyl|	2173184 
DDRANTALAFSCAPR	3|2/4,N,Deamidated/11,C,Carbamidomethyl|	2179383 
DDREAEPEGNQSSPKDLR	3|1/9,N,Deamidated|	2076752 
DDSICDVEGGGDPCNK	2|3/4,C,Carbamidomethyl/13,C,Carbamidomethyl/14,N,Deamidated|	25538791 
DDSVLHIPNLSTYK	2|1/8,N,Deamidated|CID	32624119 
DDSVLHIPNLSTYK	3|1/8,N,Deamidated|CID	32628446 
DDVAVMTSNYKYR	2|1/8,N,Deamidated|	90237817 
DDVAVMTSNYKYR	2|2/5,M,Oxidation/8,N,Deamidated|	90243861 
DDVDDTEALDEKDMNK	2|1/14,N,Deamidated|	80419813 
DDVDDTEALDEKDMNK	2|2/13,M,Oxidation/14,N,Deamidated|	80424335 
DDVDDTEALDEKDMNK	3|1/14,N,Deamidated|	80428946 
DDVDDTEALDEKDMNK	3|2/13,M,Oxidation/14,N,Deamidated|	80436225 
DDVDPGNTFADIHPR	2|1/6,N,Deamidated|	22909193 
DDVDPGNTFADIHPR	3|1/6,N,Deamidated|CID	22913509 
DDVESFFEAGNFGK	2|0|	22306533 
DECPSMPCSNVGIPAVTCCPR	2|5/2,C,Carbamidomethyl/7,C,Carbamidomethyl/9,N,Deamidated/17,C,Carbamidomethyl/18,C,Carbamidomethyl|	85472410 
DECPSMPCSNVGIPAVTCCPR	2|6/2,C,Carbamidomethyl/5,M,Oxidation/7,C,Carbamidomethyl/9,N,Deamidated/17,C,Carbamidomethyl/18,C,Carbamidomethyl|	85477048 
DECPSMPCSNVGIPAVTCCPR	3|5/2,C,Carbamidomethyl/7,C,Carbamidomethyl/9,N,Deamidated/17,C,Carbamidomethyl/18,C,Carbamidomethyl|	85484051 
DECPSMPCSNVGIPAVTCCPR	3|6/2,C,Carbamidomethyl/5,M,Oxidation/7,C,Carbamidomethyl/9,N,Deamidated/17,C,Carbamidomethyl/18,C,Carbamidomethyl|	85491367 
DECQDSSLCDVGSTFYGCAKNCDVDGVK	3|5/2,C,Carbamidomethyl/8,C,Carbamidomethyl/17,C,Carbamidomethyl/20,N,Deamidated/21,C,Carbamidomethyl|	92326493 
DECYNLTPNDNKSE	2|2/2,C,Carbamidomethyl/10,N,Deamidated|CID	17634582 
DEDAENLGHFVMFPANGSIDL	2|1/15,N,Deamidated|	8768947 
DEDAENLGHFVMFPANGSIDL	2|2/11,M,Oxidation/15,N,Deamidated|	8776458 
DEDAENLGHFVMFPANGSIDLM	2|1/15,N,Deamidated|	8793332 
DEDAENLGHFVMFPANGSIDLM	2|2/11,M,Oxidation/15,N,Deamidated|	8800309 
DEDAENLGHFVMFPANGSIDLM	2|2/15,N,Deamidated/21,M,Oxidation|	8808126 
DEDAENLGHFVMFPANGSIDLM	2|3/11,M,Oxidation/15,N,Deamidated/21,M,Oxidation|	8814695 
DEDAENLGHFVMFPANGSIDLM	3|1/15,N,Deamidated|	8822565 
DEDAENLGHFVMFPANGSIDLM	3|2/11,M,Oxidation/15,N,Deamidated|	8827250 
DEDAENLGHFVMFPANGSIDLM	3|2/15,N,Deamidated/21,M,Oxidation|	8831955 
DEDAENLGHFVMFPANGSIDLM	3|3/11,M,Oxidation/15,N,Deamidated/21,M,Oxidation|	8836660 
DEDDDCTYSYNVEGDGSPGPNSTVLVHK	3|2/5,C,Carbamidomethyl/20,N,Deamidated|	8889720 
DEDYALTEGFLVDASVTNASQMHR	2|1/17,N,Deamidated|	92377423 
DEDYALTEGFLVDASVTNASQMHR	2|2/17,N,Deamidated/21,M,Oxidation|	92382538 
DEDYALTEGFLVDASVTNASQMHR	3|1/17,N,Deamidated|	92387715 
DEDYALTEGFLVDASVTNASQMHR	3|2/17,N,Deamidated/21,M,Oxidation|CID	92392166 
DEEGICQPCPINCTHSCVDLDER	3|5/5,C,Carbamidomethyl/8,C,Carbamidomethyl/11,N,Deamidated/12,C,Carbamidomethyl/16,C,Carbamidomethyl|	8901589 
DEENCSSCHYHHCVMDPHLEK	4|4/3,N,Deamidated/4,C,Carbamidomethyl/7,C,Carbamidomethyl/12,C,Carbamidomethyl|	28602026 
DEENCSSCHYHHCVMDPHLEK	4|5/3,N,Deamidated/4,C,Carbamidomethyl/7,C,Carbamidomethyl/12,C,Carbamidomethyl/14,M,Oxidation|	28609450 
DEEVVFETR	2|0|	80983858 
DEFAIKDTSPNTGSTSNPIASLK	3|2/10,N,Deamidated/16,N,Deamidated|	43823334 
DEGDYFCELQVSGANPMSSNK	2|2/6,C,Carbamidomethyl/19,N,Deamidated|	8917560 
DEGDYFCELQVSGANPMSSNK	2|3/6,C,Carbamidomethyl/16,M,Oxidation/19,N,Deamidated|	8925241 
DEGDYFCELQVSGANPMSSNK	3|2/6,C,Carbamidomethyl/19,N,Deamidated|	8931088 
DEGDYFCELQVSGANPMSSNK	3|3/6,C,Carbamidomethyl/16,M,Oxidation/19,N,Deamidated|	8936548 
DEGLDSCTR	2|1/6,C,Carbamidomethyl|	73668793 
DEGTPDKTELGTNFNYMQKTTTLDSR	3|1/12,N,Deamidated|	34682539 
DEGTPDKTELGTNFNYMQKTTTLDSR	3|2/12,N,Deamidated/16,M,Oxidation|	34687440 
DEGTPDKTELGTNFNYMQKTTTLDSR	4|1/12,N,Deamidated|	34692760 
DEGTPDKTELGTNFNYMQKTTTLDSR	4|2/12,N,Deamidated/16,M,Oxidation|	34698344 
DEIEAFKHCSR	2|1/8,C,Carbamidomethyl|	17763470 
DEIGNVSTSH	2|1/4,N,Deamidated|CID	8967905 
DEIGNVSTSHL	2|1/4,N,Deamidated|	8975091 
DEIGNVSTSHLL	2|1/4,N,Deamidated|CID	8988873 
DEIGNVSTSHLLILDDSVEMEIR	3|1/4,N,Deamidated|CID	8997797 
DEIGNVSTSHLLILDDSVEMEIR	3|2/4,N,Deamidated/19,M,Oxidation|CID	9002440 
DEIGNVSTSHLLILDDSVEMEIRPR	3|1/4,N,Deamidated|	9018264 
DEIGNVSTSHLLILDDSVEMEIRPR	3|2/4,N,Deamidated/19,M,Oxidation|	9024617 
DEIGNVSTSHLLILDDSVEMEIRPR	4|1/4,N,Deamidated|	9032178 
DEIGNVSTSHLLILDDSVEMEIRPR	4|2/4,N,Deamidated/19,M,Oxidation|	9037024 
DEILNGTTIELGWK	2|1/4,N,Deamidated|	30890144 
DEINETDLK	2|1/3,N,Deamidated|CID	9067210 
DEKNKLNDQITEQ	3|1/6,N,Deamidated|	54101779 
DELGLQGALPGQPAK	2|0|CID	9075838 
DELPQVGNLSLK	2|1/7,N,Deamidated|	9088971 
DENYTGVSR	2|1/2,N,Deamidated|	78778030 
DEPANLSTCALFSFEGHRSNGLSR	3|3/4,N,Deamidated/8,C,Carbamidomethyl/19,N,Deamidated|	14251181 
DEPLETTGDFNTTK	2|1/10,N,Deamidated|CID	9097876 
DEPTRADDQLGPKLAPDK	3|0|CID	63519412 
DEQAMPVLVDHS	2|0|CID	80067152 
DEQAMPVLVDHS	2|1/4,M,Oxidation|CID	80071596 
DEQSNMESFITNMR	2|1/4,N,Deamidated|	70872538 
DEQSNMESFITNMR	2|2/4,N,Deamidated/12,M,Oxidation|	70879187 
DEQSNMESFITNMR	2|2/4,N,Deamidated/5,M,Oxidation|	70885849 
DEQSNMESFITNMR	2|3/4,N,Deamidated/5,M,Oxidation/12,M,Oxidation|	70892510 
DESAKVLPSCGSNSHEELDLCLVAN	3|3/9,C,Carbamidomethyl/12,N,Deamidated/20,C,Carbamidomethyl|	2258425 
DESCTNDALANHACADLLQR	3|4/3,C,Carbamidomethyl/5,N,Deamidated/10,N,Deamidated/13,C,Carbamidomethyl|	26633757 
DESEIETNGYPTSPCIK	2|1/14,C,Carbamidomethyl|	14451225 
DESLEVNPDQPTAAEKIK	3|0|	39847765 
DESNGEHVAQSSHTPTSVPHPHSNKEQGHEE	5|2/3,N,Deamidated/23,N,Deamidated|	28420883 
DETEFYLGK	2|0|	9109705 
DETMNEGAGFR	2|1/4,N,Deamidated|	1148441 
DETMNEGAGFR	2|2/3,M,Oxidation/4,N,Deamidated|	1155309 
DETNYGIPQR	2|0|CID	9122765 
DETPASLDPCSTVTAYK	2|1/9,C,Carbamidomethyl|	5430361 
DETPPSSSDEEWQANSQKSDHFSDSCCYCPK	4|4/14,N,Deamidated/25,C,Carbamidomethyl/26,C,Carbamidomethyl/28,C,Carbamidomethyl|	79327590 
DETSAEDEGISQR	2|0|	9130201 
DETYANKLQEPHIVDTS	2|1/5,N,Deamidated|	90415396 
DEVTIVNILTNR	2|1/10,N,Deamidated|	9139271 
DEVTVLFPEPIPISIKNK	2|1/16,N,Deamidated|	33345430 
DEVTVLFPEPIPISIKNK	3|1/16,N,Deamidated|	33352362 
DEYFGIFYRYFDMSPDNEGHGLMLNPAVAK	4|1/16,N,Deamidated|	63120601 
DEYFGIFYRYFDMSPDNEGHGLMLNPAVAK	4|2/12,M,Oxidation/16,N,Deamidated|	63125561 
DEYFGIFYRYFDMSPDNEGHGLMLNPAVAK	4|2/16,N,Deamidated/22,M,Oxidation|	63130546 
DEYFGIFYRYFDMSPDNEGHGLMLNPAVAK	4|3/12,M,Oxidation/16,N,Deamidated/22,M,Oxidation|	63135531 
DFAVAEEVPDANGTK	2|1/11,N,Deamidated|CID	9148283 
DFCANASLAFPTK	2|2/2,C,Carbamidomethyl/4,N,Deamidated|	9157517 
DFEELSYSVNGSLVIVR	2|1/9,N,Deamidated|CID	9168574 
DFEQSDPLIGASNSSVR	2|1/12,N,Deamidated|	5830995 
DFFTDQGNTSCNIWGNSTEYR	2|3/7,N,Deamidated/10,C,Carbamidomethyl/15,N,Deamidated|	9174909 
DFGNYNCTAVNR	2|2/5,N,Deamidated/6,C,Carbamidomethyl|	9189467 
DFINETHALK	2|1/3,N,Deamidated|CID	12964630 
DFLALGDINK	2|0|CID	9201566 
DFLNYTLEER	2|1/3,N,Deamidated|CID	9215211 
DFLRPSVTINTVYMV	2|1/9,N,Deamidated|CID	87191782 
DFLRPSVTINTVYMV	2|2/9,N,Deamidated/13,M,Oxidation|CID	87198386 
DFNETQLAR	2|1/2,N,Deamidated|CID	9234663 
DFNPATVNYTIQK	2|1/7,N,Deamidated|	9243796 
DFNPATVNYTIQK	3|1/7,N,Deamidated|CID	9250408 
DFVPGNLFTNAYSAPPGFETCPCR	3|3/9,N,Deamidated/20,C,Carbamidomethyl/22,C,Carbamidomethyl|CID	20269164 
DGAGGDNSSSSAMPDK	2|1/6,N,Deamidated|	9270732 
DGAGGDNSSSSAMPDK	2|2/6,N,Deamidated/12,M,Oxidation|	9277575 
DGAMEPLNR	2|1/7,N,Deamidated|	13394859 
DGAMEPLNR	2|2/3,M,Oxidation/7,N,Deamidated|	13397489 
DGAPCEGGPLGTNCSCQEGLAGLR	2|4/4,C,Carbamidomethyl/12,N,Deamidated/13,C,Carbamidomethyl/15,C,Carbamidomethyl|	9292609 
DGAPCEGGPLGTNCSCQEGLAGLR	3|4/4,C,Carbamidomethyl/12,N,Deamidated/13,C,Carbamidomethyl/15,C,Carbamidomethyl|	9298523 
DGATEWIQR	2|0|CID	34101679 
DGDDEWTSVVVANVSK	2|1/12,N,Deamidated|	9313221 
DGDFDNETVTFR	2|1/5,N,Deamidated|	9321574 
DGDTDNWFTYHSQVAN	2|1/5,N,Deamidated|	28637888 
DGEAFEMNGTEDGR	2|1/7,N,Deamidated|	9330501 
DGEAFEMNGTEDGR	2|2/6,M,Oxidation/7,N,Deamidated|	9333602 
DGERENVSMVDYAHNNYQAQSAVPLR	3|1/5,N,Deamidated|	9344964 
DGERENVSMVDYAHNNYQAQSAVPLR	3|2/5,N,Deamidated/8,M,Oxidation|	9350276 
DGGLPSLQSNATVR	2|1/9,N,Deamidated|	9367519 
DGGQAGDEIRLPLMQ	2|0|CID	40604238 
DGGQAGDEIRLPLMQ	2|1/13,M,Oxidation|CID	40611227 
DGHFKEDPYWENMLNHSVHR	4|1/14,N,Deamidated|	9372576 
DGHFKEDPYWENMLNHSVHR	4|2/12,M,Oxidation/14,N,Deamidated|	9379390 
DGHGFTLNETISGNE	2|1/7,N,Deamidated|CID	39163831 
DGHTNSGSQPDALPTILINTVIELTK	3|1/4,N,Deamidated|	32641133 
DGHTVGSILVR	2|0|CID	26575995 
DGIDAFETGQDPLMELATIQLIGLANEQRPQIK	3|1/25,N,Deamidated|CID	40645573 
DGIDAFETGQDPLMELATIQLIGLANEQRPQIK	3|2/13,M,Oxidation/25,N,Deamidated|CID	40653092 
DGIDAFETGQDPLMELATIQLIGLANEQRPQIK	4|1/25,N,Deamidated|CID	40658227 
DGIDAFETGQDPLMELATIQLIGLANEQRPQIK	4|2/13,M,Oxidation/25,N,Deamidated|CID	40663171 
DGIGNTACFLSK	2|2/4,N,Deamidated/7,C,Carbamidomethyl|CID	23327208 
DGIKLGVPVR	2|0|	87250521 
DGIVTGLTPGGIIQSTYPK	2|0|	25125674 
DGKPLLNDSR	2|1/6,N,Deamidated|	9394430 
DGLALGNGSHF	2|1/6,N,Deamidated|CID	9400384 
DGLNTLSPQVSK	2|1/3,N,Deamidated|	43264872 
DGLRTDAADYPTLNLAAVNPVR	3|1/13,N,Deamidated|	88811907 
DGNCISEFYK	2|1/3,C,Carbamidomethyl|	22490799 
DGNHVAYTTEGGER	2|1/2,N,Deamidated|	81478534 
DGNHVAYTTEGGER	3|1/2,N,Deamidated|CID	81483868 
DGNIPVNYPPAIDGPNPHTYNYNLR	3|1/20,N,Deamidated|CID	39543712 
DGNKNSTTTDQNFTSAK	2|2/4,N,Deamidated/11,N,Deamidated|	9405516 
DGNKNSTTTDQNFTSAK	3|2/4,N,Deamidated/11,N,Deamidated|CID	9408494 
DGNSSLIAAVAEVR	2|1/2,N,Deamidated|CID	9427835 
DGNSSLIAAVAEVR	3|1/2,N,Deamidated|CID	9430355 
DGPHCVNSCPHGILGAK	3|2/4,C,Carbamidomethyl/8,C,Carbamidomethyl|	9443861 
DGPVTITIVNR	2|0|	9459627 
DGQGIGHYTCNR	2|2/9,C,Carbamidomethyl/10,N,Deamidated|	26096442 
DGQGVPLTGNVTTSQMAN	2|1/9,N,Deamidated|	9468125 
DGQGVPLTGNVTTSQMAN	2|2/9,N,Deamidated/15,M,Oxidation|	9472668 
DGQGVPLTGNVTTSQMANER	2|1/9,N,Deamidated|CID	9486397 
DGQGVPLTGNVTTSQMANER	2|2/9,N,Deamidated/15,M,Oxidation|CID	9493230 
DGQGVPLTGNVTTSQMANER	3|1/9,N,Deamidated|	9502671 
DGQGVPLTGNVTTSQMANER	3|2/9,N,Deamidated/15,M,Oxidation|	9508359 
DGQLLPSSNYSN	2|1/8,N,Deamidated|CID	9543388 
DGQLLPSSNYSNIK	2|1/8,N,Deamidated|CID	9549380 
DGQQNISLLYTEPGASQTQTGASFR	2|1/4,N,Deamidated|	9565886 
DGQQNISLLYTEPGASQTQTGASFR	3|1/4,N,Deamidated|CID	9571828 
DGQTLFAGYTDNLVR	2|0|	9583144 
DGSCIGNSSR	2|2/3,C,Carbamidomethyl/6,N,Deamidated|	9592108 
DGSGNITR	2|1/4,N,Deamidated|	9598841 
DGSIISPLNATK	2|1/8,N,Deamidated|	9612748 
DGSIVIHNLDYSDNGTFTCDVK	3|2/13,N,Deamidated/18,C,Carbamidomethyl|	9623207 
DGSNYYSGDLR	2|0|	66246492 
DGTALASKANTDEDCR	2|2/9,N,Deamidated/14,C,Carbamidomethyl|	70757024 
DGTLLCNNLCIQGH	2|2/5,C,Carbamidomethyl/9,C,Carbamidomethyl|	31467074 
DGTNCYHLSYLR	2|2/3,N,Deamidated/4,C,Carbamidomethyl|CID	90022113 
DGTNCYHLSYLR	3|2/3,N,Deamidated/4,C,Carbamidomethyl|CID	90027031 
DGTPVIINTSR	2|1/7,N,Deamidated|CID	9632777 
DGVHLGPNNR	2|1/8,N,Deamidated|	9639223 
DGVQLVESNR	2|1/8,N,Deamidated|	9648097 
DGYAVANTNTSDVWK	2|1/8,N,Deamidated|	9658173 
DGYIEDYICQGNEEK	2|1/8,C,Carbamidomethyl|CID	9667291 
DHAPPSTANYIVPR	2|1/8,N,Deamidated|	1911733 
DHDPICKEELSK	2|1/5,C,Carbamidomethyl|	29137435 
DHEVRGSVQGIR	3|0|CID	29939380 
DHGANFSCR	2|2/4,N,Deamidated/7,C,Carbamidomethyl|	9673913 
DHIHCLGNR	2|2/4,C,Carbamidomethyl/7,N,Deamidated|	9680139 
DHLNCYKGTEPMR	3|2/3,N,Deamidated/4,C,Carbamidomethyl|	14705619 
DHLNCYKGTEPMR	3|3/3,N,Deamidated/4,C,Carbamidomethyl/11,M,Oxidation|	14712979 
DHLVVSDVKDDDGGTYTCTANTTLDSASASAVLR	4|2/17,C,Carbamidomethyl/20,N,Deamidated|	9693996 
DHNFVVGAASNVFTGNR	2|2/2,N,Deamidated/10,N,Deamidated|CID	22846278 
DHNFVVGAASNVFTGNR	3|2/2,N,Deamidated/10,N,Deamidated|	22853381 
DHQYQFLEDAVR	2|0|	9712804 
DHWEQLSTNIVNSVQGTDIEVK	3|1/8,N,Deamidated|	73778493 
DHYNAER	2|0|	26622249 
DIADVTNTKYWDVNAPAAPVLHVTQR	3|1/6,N,Deamidated|	80647293 
DIADVTNTKYWDVNAPAAPVLHVTQR	4|1/6,N,Deamidated|	80653364 
DIDGPMNCTADTEINPLR	2|2/6,N,Deamidated/7,C,Carbamidomethyl|	9721492 
DIDGPMNCTADTEINPLR	2|3/5,M,Oxidation/6,N,Deamidated/7,C,Carbamidomethyl|	9728894 
DIDIHEVR	2|0|	9750301 
DIEGAMAPSNLTVN	2|1/9,N,Deamidated|	9763620 
DIEGAMAPSNLTVN	2|2/5,M,Oxidation/9,N,Deamidated|	9770633 
DIEGAMAPSNLTVNIL	2|1/9,N,Deamidated|	9791810 
DIEGAMAPSNLTVNIL	2|2/5,M,Oxidation/9,N,Deamidated|	9796198 
DIEGAMAPSNLTVNILTT	2|1/9,N,Deamidated|	9810192 
DIEGAMAPSNLTVNILTT	2|2/5,M,Oxidation/9,N,Deamidated|	9815021 
DIFNTQTCTNNEK	2|2/7,C,Carbamidomethyl/9,N,Deamidated|	76083503 
DIGNIISDAMK	2|0|	9828264 
DIGNIISDAMK	2|1/9,M,Oxidation|	9835017 
DIGSNELVVTK	2|1/4,N,Deamidated|CID	33786026 
DIILHSTGHNIS	2|1/9,N,Deamidated|	9854936 
DIILHSTGHNISR	2|1/9,N,Deamidated|	9864215 
DIILHSTGHNISR	3|1/9,N,Deamidated|CID	9869315 
DIISDTSGDFR	2|0|	9883444 
DIKSCTSPDNSESPNCLGPGGR	2|3/4,C,Carbamidomethyl/14,N,Deamidated/15,C,Carbamidomethyl|	34969089 
DIKSCTSPDNSESPNCLGPGGR	3|3/4,C,Carbamidomethyl/14,N,Deamidated/15,C,Carbamidomethyl|	34973746 
DILSSILIPEK	2|0|	30535549 
DILYLTDNLSMATMSHGNNGDWF	2|2/7,N,Deamidated/17,N,Deamidated|	45944846 
DILYLTDNLSMATMSHGNNGDWF	2|3/7,N,Deamidated/10,M,Oxidation/17,N,Deamidated|	45949547 
DILYLTDNLSMATMSHGNNGDWF	2|3/7,N,Deamidated/13,M,Oxidation/17,N,Deamidated|	45954248 
DILYLTDNLSMATMSHGNNGDWF	2|4/7,N,Deamidated/10,M,Oxidation/13,M,Oxidation/17,N,Deamidated|	45958949 
DILYLTDNLSMATMSHGNNGDWF	3|2/7,N,Deamidated/17,N,Deamidated|	45963675 
DILYLTDNLSMATMSHGNNGDWF	3|3/7,N,Deamidated/10,M,Oxidation/17,N,Deamidated|	45968415 
DILYLTDNLSMATMSHGNNGDWF	3|3/7,N,Deamidated/13,M,Oxidation/17,N,Deamidated|	45973180 
DILYLTDNLSMATMSHGNNGDWF	3|4/7,N,Deamidated/10,M,Oxidation/13,M,Oxidation/17,N,Deamidated|	45977945 
DINSQLELQNVTNDTHLTLLGLKPDTTYDIK	3|2/9,N,Deamidated/12,N,Deamidated|	9896771 
DINSQLELQNVTNDTHLTLLGLKPDTTYDIK	4|2/9,N,Deamidated/12,N,Deamidated|	9905240 
DINTEHIQDSIAD	2|0|	74750420 
DINVTTR	2|1/2,N,Deamidated|	73278719 
DIPELNNILAPGSISTK	2|1/6,N,Deamidated|CID	23942604 
DIPFDSQSQSNSESSFVNR	2|2/10,N,Deamidated/17,N,Deamidated|	20699277 
DIPNLTALVR	2|1/3,N,Deamidated|	9926592 
DIPVYLNTTVADDDVR	2|1/6,N,Deamidated|	78998360 
DIQTFEATFNYSTMK	2|1/9,N,Deamidated|	73595121 
DIQTFEATFNYSTMK	2|2/9,N,Deamidated/13,M,Oxidation|	73599569 
DISPLHTTSCQSGNHHR	3|2/9,C,Carbamidomethyl/13,N,Deamidated|	66937457 
DISPLHTTSCQSGNHHR	4|2/9,C,Carbamidomethyl/13,N,Deamidated|	66945031 
DISTNYYASQK	2|0|CID	9935493 
DITNLINNTFIR	2|1/6,N,Deamidated|	9942679 
DITPSTDDLAGDKNATAECR	2|2/13,N,Deamidated/18,C,Carbamidomethyl|	9950992 
DITSKNDGSVPLR	2|1/5,N,Deamidated|	66722501 
DITSKNDGSVPLR	3|1/5,N,Deamidated|	66728073 
DITSNGGNVQAANMFPK	2|2/7,N,Deamidated/12,N,Deamidated|	49182230 
DITSNGGNVQAANMFPK	2|3/7,N,Deamidated/12,N,Deamidated/13,M,Oxidation|	49186981 
DIVGNLTELESEDIQIEALLMR	2|1/4,N,Deamidated|CID	9960531 
DIVGNLTELESEDIQIEALLMR	2|2/4,N,Deamidated/20,M,Oxidation|CID	9962233 
DIVGNLTELESEDIQIEALLMR	3|1/4,N,Deamidated|CID	9964080 
DIVGNLTELESEDIQIEALLMR	3|2/4,N,Deamidated/20,M,Oxidation|CID	9966675 
DIYDQVPYLHTLRSSTPANVSTQVYY	3|1/18,N,Deamidated|	71941246 
DKNDEAEYVCIAENK	2|1/9,C,Carbamidomethyl|	9978964 
DKNDYSNEVHTETR	3|1/2,N,Deamidated|	76342847 
DKNNCDVTYNVECVAR	3|3/3,N,Deamidated/4,C,Carbamidomethyl/12,C,Carbamidomethyl|	49730137 
DKNPDMDTSLSDINFEMGGESSK	3|1/13,N,Deamidated|	70317435 
DKNPDMDTSLSDINFEMGGESSK	3|2/13,N,Deamidated/16,M,Oxidation|	70323376 
DKNPDMDTSLSDINFEMGGESSK	3|2/5,M,Oxidation/13,N,Deamidated|	70329342 
DKNPDMDTSLSDINFEMGGESSK	3|3/5,M,Oxidation/13,N,Deamidated/16,M,Oxidation|	70335307 
DKNQEFTNNSHTISHELR	3|1/2,N,Deamidated|	26834772 
DKNQEFTNNSHTISHELR	4|1/2,N,Deamidated|	26839671 
DKSDNWDQSPAVFFINVQK	3|1/15,N,Deamidated|	61734549 
DKVTFINTTR	2|1/6,N,Deamidated|	9988323 
DLAADLGQSLPLFIHR	3|0|CID	69717645 
DLAGDKNATAECR	2|2/6,N,Deamidated/11,C,Carbamidomethyl|	9995871 
DLALFQESTPK	2|0|	73954079 
DLAQNSISLHRLAK	3|1/4,N,Deamidated|	39781081 
DLASCQSSVSNFYR	2|2/4,C,Carbamidomethyl/10,N,Deamidated|	70450687 
DLASDAATR	2|0|	669719 
DLASGENGTECR	2|2/6,N,Deamidated/10,C,Carbamidomethyl|	10005331 
DLAVGDDYTNR	2|1/9,N,Deamidated|CID	10011378 
DLAYTVDAECSDNSGCGTR	2|3/9,C,Carbamidomethyl/12,N,Deamidated/15,C,Carbamidomethyl|	21067221 
DLDECALGTHNCSEAETCHNIQGSFR	3|4/4,C,Carbamidomethyl/10,N,Deamidated/11,C,Carbamidomethyl/17,C,Carbamidomethyl|	10024901 
DLDECALGTHNCSEAETCHNIQGSFR	4|4/4,C,Carbamidomethyl/10,N,Deamidated/11,C,Carbamidomethyl/17,C,Carbamidomethyl|	10033122 
DLDLSCNITTDR	2|2/5,C,Carbamidomethyl/6,N,Deamidated|CID	10058066 
DLDMFINASK	2|1/6,N,Deamidated|	10063745 
DLDMFINASK	2|2/3,M,Oxidation/6,N,Deamidated|	10069044 
DLDTDFTSNASQPETK	2|1/8,N,Deamidated|CID	10084516 
DLDTGITPPTVYK	2|0|	78336693 
DLEEDHACIPIK	2|1/7,C,Carbamidomethyl|	10094818 
DLEGVIFYSK	2|0|	18951652 
DLEGVPPGFPANVTTLSLSANR	2|1/11,N,Deamidated|	10108773 
DLEILTLNNNNISR	2|1/10,N,Deamidated|	10116430 
DLEILTLNNNNISR	3|1/10,N,Deamidated|	10121065 
DLESCCPHQTFR	2|2/4,C,Carbamidomethyl/5,C,Carbamidomethyl|	39030740 
DLESLENVEVVMTAMK	2|1/6,N,Deamidated|CID	38378406 
DLESLENVEVVMTAMK	2|2/6,N,Deamidated/11,M,Oxidation|CID	38381411 
DLESLENVEVVMTAMK	2|2/6,N,Deamidated/14,M,Oxidation|CID	38384387 
DLESLENVEVVMTAMK	2|3/6,N,Deamidated/11,M,Oxidation/14,M,Oxidation|CID	38387363 
DLEVLTLNNNNITR	2|1/10,N,Deamidated|	10135833 
DLFIMDNR	2|1/6,N,Deamidated|	10145842 
DLFIMDNR	2|2/4,M,Oxidation/6,N,Deamidated|	10152470 
DLFNLSVPLAR	2|1/3,N,Deamidated|CID	10172670 
DLGDEYGWK	2|0|	10180024 
DLGPALANSSHDVK	2|1/7,N,Deamidated|	10193433 
DLHAFAPGTNVNVR	2|1/9,N,Deamidated|	82578561 
DLHHTCGSQNISR	2|2/5,C,Carbamidomethyl/9,N,Deamidated|	21659182 
DLHHTCGSQNISR	3|2/5,C,Carbamidomethyl/9,N,Deamidated|	21663688 
DLINTLENSLSGR	2|1/3,N,Deamidated|CID	32876330 
DLLDGAILYSHNGSLSPQD	2|1/11,N,Deamidated|CID	10207683 
DLLDGAILYSHNGSLSPQDTLAF	2|1/11,N,Deamidated|CID	10211131 
DLLLTSSYLSNSTFTGER	2|1/10,N,Deamidated|CID	10216588 
DLMVINR	2|1/5,N,Deamidated|CID	10226117 
DLMVINR	2|2/2,M,Oxidation/5,N,Deamidated|CID	10229227 
DLNASDNNTEFLK	2|2/2,N,Deamidated/6,N,Deamidated|	10238911 
DLNGNVFQDAVFNQTVTVIER	2|1/12,N,Deamidated|CID	10249563 
DLNGNVFQDAVFNQTVTVIER	3|1/12,N,Deamidated|CID	10252767 
DLNLESR	2|1/2,N,Deamidated|	40891015 
DLNLMNVTWK	2|1/5,N,Deamidated|CID	10260481 
DLNLMNVTWK	2|2/4,M,Oxidation/5,N,Deamidated|CID	10266702 
DLNLMNVTWKKDDEPLETTGDFNTTK	3|2/5,N,Deamidated/22,N,Deamidated|	10289178 
DLNLMNVTWKKDDEPLETTGDFNTTK	3|3/4,M,Oxidation/5,N,Deamidated/22,N,Deamidated|	10294326 
DLNLMNVTWKKDDEPLETTGDFNTTK	4|2/5,N,Deamidated/22,N,Deamidated|	10300457 
DLNLMNVTWKKDDEPLETTGDFNTTK	4|3/4,M,Oxidation/5,N,Deamidated/22,N,Deamidated|	10307765 
DLNLNHTVSGLR	2|1/2,N,Deamidated|	40946619 
DLNTLGSVLAHK	2|1/2,N,Deamidated|	40783627 
DLPIVFDVLIHDPSHFLNDSAISYK	3|1/17,N,Deamidated|	10332803 
DLPKLDLNFGDATYFR	3|1/7,N,Deamidated|	18912181 
DLPSFNTQEIFNVTLK	2|1/11,N,Deamidated|	10343450 
DLPWAHCNHSWNTPQCME	3|3/6,C,Carbamidomethyl/7,N,Deamidated/15,C,Carbamidomethyl|CID	10357207 
DLPWAHCNHSWNTPQCME	3|4/6,C,Carbamidomethyl/7,N,Deamidated/15,C,Carbamidomethyl/16,M,Oxidation|CID	10365355 
DLPWAHCNHSWNTPQCMEDTLR	3|3/6,C,Carbamidomethyl/7,N,Deamidated/15,C,Carbamidomethyl|CID	10387211 
DLPWAHCNHSWNTPQCMEDTLR	3|4/6,C,Carbamidomethyl/7,N,Deamidated/15,C,Carbamidomethyl/16,M,Oxidation|CID	10393438 
DLPWAHCNHSWNTPQCMEDTLR	4|3/6,C,Carbamidomethyl/7,N,Deamidated/15,C,Carbamidomethyl|	10400461 
DLPWAHCNHSWNTPQCMEDTLR	4|4/6,C,Carbamidomethyl/7,N,Deamidated/15,C,Carbamidomethyl/16,M,Oxidation|	10410415 
DLQANDTGR	2|1/4,N,Deamidated|	10445268 
DLQDLHKDTENR	3|1/10,N,Deamidated|	10453350 
DLQGNPIANATISVDGIDHDVTSAK	3|1/8,N,Deamidated|CID	10463862 
DLQNFLENVTSSVDVK	2|1/7,N,Deamidated|	10473595 
DLQTSLVYNAGDPAK	2|1/8,N,Deamidated|	80283160 
DLRPQGLALFSNVSEAR	2|1/11,N,Deamidated|	10482793 
DLRPQGLALFSNVSEAR	3|1/11,N,Deamidated|	10488244 
DLSGNETHFTGSE	2|1/4,N,Deamidated|CID	10503144 
DLSGNETHFTGSEVGFLK	3|1/4,N,Deamidated|CID	10512361 
DLSGNETHFTGSEVGFLKPISCR	3|2/4,N,Deamidated/21,C,Carbamidomethyl|CID	10522295 
DLSGNETHFTGSEVGFLKPISCR	4|2/4,N,Deamidated/21,C,Carbamidomethyl|	10527537 
DLSQEHFNCFISFNK	2|3/7,N,Deamidated/8,C,Carbamidomethyl/13,N,Deamidated|	18710637 
DLSQEHFNCFISFNK	3|3/7,N,Deamidated/8,C,Carbamidomethyl/13,N,Deamidated|	18717572 
DLSSANDTATLYVR	2|1/5,N,Deamidated|CID	75539267 
DLSVFAPNMTEIIK	2|1/7,N,Deamidated|	10549422 
DLSVFAPNMTEIIK	2|2/7,N,Deamidated/8,M,Oxidation|	10553412 
DLSVLVVPATMDEGR	2|0|	5682393 
DLSVLVVPATMDEGR	2|1/10,M,Oxidation|	5685830 
DLTEENELK	2|1/5,N,Deamidated|	40374822 
DLTHQNMTVELTQLSLSLL	2|1/5,N,Deamidated|	68135397 
DLTHQNMTVELTQLSLSLL	2|2/5,N,Deamidated/6,M,Oxidation|	68140131 
DLTLTHHNHHR	2|1/7,N,Deamidated|	39690742 
DLTLTHHNHHR	3|1/7,N,Deamidated|	39693985 
DLTLTHHNHHR	4|1/7,N,Deamidated|	39698972 
DLVSGSITIGHVQR	2|0|	69779605 
DLVVTSVCR	2|1/7,C,Carbamidomethyl|	86035620 
DLYEYSWVQGPWNSNR	2|1/14,N,Deamidated|	10564728 
DLYQNTHDITGFR	2|1/4,N,Deamidated|	32223318 
DLYQNTHDITGFR	3|1/4,N,Deamidated|	32227412 
DMELVETRPAGDGTFQK	2|0|	10575103 
DMELVETRPAGDGTFQK	2|1/1,M,Oxidation|	10582468 
DMIDNGTTPFSPAEVTTNLGAYKNK	3|2/17,N,Deamidated/23,N,Deamidated|	36018671 
DMIDNGTTPFSPAEVTTNLGAYKNK	3|3/1,M,Oxidation/17,N,Deamidated/23,N,Deamidated|	36025858 
DMINGTDAASFPPFVEK	2|1/3,N,Deamidated|	10603808 
DMINGTDAASFPPFVEK	2|2/1,M,Oxidation/3,N,Deamidated|	10607633 
DMNISLDANAPLSVGK	2|1/2,N,Deamidated|	10619644 
DMNISLDANAPLSVGK	2|2/1,M,Oxidation/2,N,Deamidated|	10625901 
DMQKPTQSMHQENLTGHCR	4|2/12,N,Deamidated/17,C,Carbamidomethyl|	10639241 
DMQKPTQSMHQENLTGHCR	4|3/1,M,Oxidation/12,N,Deamidated/17,C,Carbamidomethyl|	10646582 
DMQKPTQSMHQENLTGHCR	4|3/8,M,Oxidation/12,N,Deamidated/17,C,Carbamidomethyl|	10653942 
DMQKPTQSMHQENLTGHCR	4|4/1,M,Oxidation/8,M,Oxidation/12,N,Deamidated/17,C,Carbamidomethyl|	10661302 
DMSDELGCVNVTQCDGPNK	2|3/7,C,Carbamidomethyl/9,N,Deamidated/13,C,Carbamidomethyl|	10701488 
DMSDELGCVNVTQCDGPNK	2|4/1,M,Oxidation/7,C,Carbamidomethyl/9,N,Deamidated/13,C,Carbamidomethyl|CID	10706982 
DMSDELGCVNVTQCDGPNK	3|3/7,C,Carbamidomethyl/9,N,Deamidated/13,C,Carbamidomethyl|	10713760 
DMSDELGCVNVTQCDGPNK	3|4/1,M,Oxidation/7,C,Carbamidomethyl/9,N,Deamidated/13,C,Carbamidomethyl|CID	10719964 
DMSDGFISNLTIQR	2|1/8,N,Deamidated|	10750361 
DMSDGFISNLTIQR	2|2/1,M,Oxidation/8,N,Deamidated|	10755506 
DMSQSIPIEDMLLQVSHYLNNSNR	3|1/19,N,Deamidated|CID	10769001 
DMSQSIPIEDMLLQVSHYLNNSNR	3|2/1,M,Oxidation/19,N,Deamidated|CID	10773405 
DMSQSIPIEDMLLQVSHYLNNSNR	3|2/10,M,Oxidation/19,N,Deamidated|CID	10777853 
DMSQSIPIEDMLLQVSHYLNNSNR	3|3/1,M,Oxidation/10,M,Oxidation/19,N,Deamidated|CID	10783237 
DNASTGHLVR	2|1/1,N,Deamidated|	42315137 
DNATDSVPLR	2|1/1,N,Deamidated|CID	10805600 
DNATQEEILHYLEK	2|1/1,N,Deamidated|	10810852 
DNATQEEILHYLEK	3|1/1,N,Deamidated|	10817085 
DNATSSVADR	2|1/1,N,Deamidated|	10834335 
DNAVCVSDGECVGGTR	2|3/1,N,Deamidated/4,C,Carbamidomethyl/10,C,Carbamidomethyl|	83867967 
DNAYTSNSFVDTTK	2|2/1,N,Deamidated/6,N,Deamidated|	91492106 
DNCNGACTNPAMSIETTPGLK	2|1/1,N,Deamidated|	31131434 
DNCNGACTNPAMSIETTPGLK	2|2/1,N,Deamidated/11,M,Oxidation|	31138409 
DNCNGACTNPAMSIETTPGLK	2|3/1,N,Deamidated/2,C,Carbamidomethyl/6,C,Carbamidomethyl|	31145486 
DNCNGACTNPAMSIETTPGLK	2|4/1,N,Deamidated/2,C,Carbamidomethyl/6,C,Carbamidomethyl/11,M,Oxidation|	31152524 
DNCNGACTNPAMSIETTPGLK	3|3/1,N,Deamidated/2,C,Carbamidomethyl/6,C,Carbamidomethyl|	31156440 
DNCNGACTNPAMSIETTPGLK	3|4/1,N,Deamidated/2,C,Carbamidomethyl/6,C,Carbamidomethyl/11,M,Oxidation|	31160139 
DNCNLNNCYSK	2|3/2,C,Carbamidomethyl/3,N,Deamidated/7,C,Carbamidomethyl|	56476739 
DNCTPLALDNTLTAHVK	2|2/2,C,Carbamidomethyl/9,N,Deamidated|CID	73116310 
DNCTPLALDNTLTAHVK	3|2/2,C,Carbamidomethyl/9,N,Deamidated|CID	73120118 
DNDCVDGSDEPANCTQMTCGVDEFR	2|4/3,C,Carbamidomethyl/12,N,Deamidated/13,C,Carbamidomethyl/18,C,Carbamidomethyl|	10839350 
DNDCVDGSDEPANCTQMTCGVDEFR	2|5/3,C,Carbamidomethyl/12,N,Deamidated/13,C,Carbamidomethyl/16,M,Oxidation/18,C,Carbamidomethyl|	10846597 
DNDCVDGSDEPANCTQMTCGVDEFR	3|4/3,C,Carbamidomethyl/12,N,Deamidated/13,C,Carbamidomethyl/18,C,Carbamidomethyl|	10854617 
DNDCVDGSDEPANCTQMTCGVDEFR	3|5/3,C,Carbamidomethyl/12,N,Deamidated/13,C,Carbamidomethyl/16,M,Oxidation/18,C,Carbamidomethyl|	10863481 
DNDFTTNKTPEIPSR	2|1/1,N,Deamidated|	31686256 
DNDFTTNKTPEIPSR	3|1/1,N,Deamidated|	31692269 
DNDSLITR	2|1/1,N,Deamidated|	10897645 
DNEIGTWSDWSVAAH	2|0|CID	10906124 
DNEIGTWSDWSVAAHA	2|0|CID	10920003 
DNETIWGVLGH	2|1/1,N,Deamidated|	10929283 
DNETLVEDSGIVLR	2|1/1,N,Deamidated|	10942799 
DNEVPTDATVDAVELDVSEDNVDK	3|0|	5667199 
DNEVTIYYTMK	2|1/1,N,Deamidated|	76657289 
DNEVTIYYTMK	2|2/1,N,Deamidated/9,M,Oxidation|	76661665 
DNEWSKALLY	2|1/1,N,Deamidated|	36224209 
DNEYGYSNR	2|0|	10955373 
DNFAQDLGTLR	2|0|	10965993 
DNGATPALNFVHR	2|1/8,N,Deamidated|	38009149 
DNGEYQMMACK	2|1/9,C,Carbamidomethyl|	50456430 
DNGEYQMMACK	2|2/6,M,Oxidation/9,C,Carbamidomethyl|	50462725 
DNGEYQMMACK	2|2/7,M,Oxidation/9,C,Carbamidomethyl|	50469523 
DNGEYQMMACK	2|3/6,M,Oxidation/7,M,Oxidation/9,C,Carbamidomethyl|	50476376 
DNGSLPLPADTHLYR	2|1/1,N,Deamidated|	10974626 
DNHTSCAECLK	2|3/1,N,Deamidated/5,C,Carbamidomethyl/8,C,Carbamidomethyl|	10984145 
DNHTSCAECLK	3|3/1,N,Deamidated/5,C,Carbamidomethyl/8,C,Carbamidomethyl|	10987629 
DNHTSCAECLKFDK	2|3/1,N,Deamidated/5,C,Carbamidomethyl/8,C,Carbamidomethyl|	11006551 
DNHTSCAECLKFDK	3|3/1,N,Deamidated/5,C,Carbamidomethyl/8,C,Carbamidomethyl|	11011477 
DNHTSCAECLKFDK	4|3/1,N,Deamidated/5,C,Carbamidomethyl/8,C,Carbamidomethyl|	11016362 
DNIASPDTVGLAK	2|1/1,N,Deamidated|CID	41859898 
DNIGQVSVTVCGESR	2|2/1,N,Deamidated/10,C,Carbamidomethyl|	68793385 
DNKPNTSTTSGTVFLDGPITR	2|1/4,N,Deamidated|	52202346 
DNKPNTSTTSGTVFLDGPITR	3|1/4,N,Deamidated|	52206387 
DNKTATILDK	2|1/1,N,Deamidated|CID	11038013 
DNLFLPTSVR	2|1/1,N,Deamidated|	42497760 
DNLPCFHER	3|1/4,C,Carbamidomethyl|CID	50748272 
DNLSNSIEYYGWYR	2|0|	39992973 
DNLTLIENLTEITTDVQK	2|2/1,N,Deamidated/7,N,Deamidated|CID	11046734 
DNNLDSTDYSAK	2|1/1,N,Deamidated|	53086005 
DNNSSFIVTTSPFGPK	2|1/2,N,Deamidated|	74041231 
DNNTWNNTHISR	2|2/1,N,Deamidated/5,N,Deamidated|	11053720 
DNPVGTGFSYVNTTDAYAK	2|1/11,N,Deamidated|	11067500 
DNQSGSLLFIGR	2|1/1,N,Deamidated|	11077348 
DNQTNTETCNNIFK	2|2/8,C,Carbamidomethyl/10,N,Deamidated|	55432058 
DNQTSVDPGALNLGLL	2|2/1,N,Deamidated/11,N,Deamidated|CID	83894699 
DNQTYMAVEGSTAY	2|1/1,N,Deamidated|	11089272 
DNQTYMAVEGSTAY	2|2/1,N,Deamidated/5,M,Oxidation|	11092880 
DNQTYMAVEGSTAYLLCK	2|2/1,N,Deamidated/16,C,Carbamidomethyl|	11104192 
DNQTYMAVEGSTAYLLCK	2|3/1,N,Deamidated/5,M,Oxidation/16,C,Carbamidomethyl|	11110154 
DNQTYMAVEGSTAYLLCK	3|2/1,N,Deamidated/16,C,Carbamidomethyl|	11114478 
DNQTYMAVEGSTAYLLCK	3|3/1,N,Deamidated/5,M,Oxidation/16,C,Carbamidomethyl|	11120328 
DNSSFELTR	2|1/1,N,Deamidated|	19535691 
DNSSGTFIVLIR	2|1/1,N,Deamidated|CID	11146829 
DNSSIVCSGLGDCICGQCVCHTSDVPNK	3|6/1,N,Deamidated/6,C,Carbamidomethyl/12,C,Carbamidomethyl/14,C,Carbamidomethyl/17,C,Carbamidomethyl/19,C,Carbamidomethyl|	11154992 
DNSSKLHEAR	2|1/1,N,Deamidated|	41609926 
DNSSLPWR	2|1/1,N,Deamidated|CID	11162779 
DNSVTTVSQR	2|1/1,N,Deamidated|	76520049 
DNTATAPEKR	2|1/1,N,Deamidated|	3091607 
DNTNEIYSGKFCECDNFNCDR	3|3/11,C,Carbamidomethyl/13,C,Carbamidomethyl/18,C,Carbamidomethyl|	11171943 
DNTPNANATER	2|1/6,N,Deamidated|CID	11187876 
DNTQNGALSLLHPDLLLCK	3|2/1,N,Deamidated/17,C,Carbamidomethyl|	42027361 
DNTTCVACR	2|3/1,N,Deamidated/4,C,Carbamidomethyl/7,C,Carbamidomethyl|CID	11195558 
DNTTCYEFK	2|2/1,N,Deamidated/4,C,Carbamidomethyl|	11204768 
DNTTFEVEK	2|1/1,N,Deamidated|	15434253 
DNVGDIPSTSTVAR	2|1/1,N,Deamidated|	83888324 
DNVGVSTEEVGK	2|0|	81411365 
DNVTGEEVR	2|1/1,N,Deamidated|	11214527 
DNWDTFFESIDYKR	2|1/1,N,Deamidated|	88420676 
DNWQPCNLSIPSSCK	2|4/1,N,Deamidated/5,C,Carbamidomethyl/6,N,Deamidated/13,C,Carbamidomethyl|	88343744 
DNWTTQQETHQT	2|1/1,N,Deamidated|	76558715 
DNWYLDCTLPGR	2|2/1,N,Deamidated/6,C,Carbamidomethyl|CID	91169284 
DNYLNFSK	2|1/4,N,Deamidated|CID	11224257 
DPAEIDDSHEDENIR	2|0|CID	31921489 
DPAGWLSINPINGTVDTTAVLDR	3|1/11,N,Deamidated|	11230368 
DPANSIQEQYK	2|1/3,N,Deamidated|	16043345 
DPAQTLTENVFNR	2|1/8,N,Deamidated|	4300985 
DPDVTNNSIR	2|1/5,N,Deamidated|	11240958 
DPEFTVATSTYR	2|0|	77098846 
DPEIGQTCYPCPENCIH	2|4/7,C,Carbamidomethyl/10,C,Carbamidomethyl/13,N,Deamidated/14,C,Carbamidomethyl|	91638499 
DPFANFLER	2|0|	3924071 
DPFLAEDYQFVEHPSTK	3|0|CID	11247173 
DPFSPAIIDDNTDTTIR	2|1/10,N,Deamidated|	3756245 
DPGEYECNATNSIGSASVSTVLR	3|2/6,C,Carbamidomethyl/7,N,Deamidated|CID	11262731 
DPGGLIDTETNSFSHPSK	2|1/10,N,Deamidated|	19575155 
DPGGLIDTETNSFSHPSK	3|1/10,N,Deamidated|	19580814 
DPGICCFNSIVTCGNVDK	2|4/4,C,Carbamidomethyl/5,C,Carbamidomethyl/7,N,Deamidated/12,C,Carbamidomethyl|	84686891 
DPGICCFNSIVTCGNVDK	3|4/4,C,Carbamidomethyl/5,C,Carbamidomethyl/7,N,Deamidated/12,C,Carbamidomethyl|	84691698 
DPGSGSNDVKWDVEIHTCAQR	3|2/6,N,Deamidated/17,C,Carbamidomethyl|	88471038 
DPGSGSNDVKWDVEIHTCAQR	4|2/6,N,Deamidated/17,C,Carbamidomethyl|	88475334 
DPIPGLDCR	2|1/7,C,Carbamidomethyl|	24183235 
DPLDNVTTAAPGR	2|1/4,N,Deamidated|	11279165 
DPLPTVVVPQQH	2|0|CID	42701069 
DPNCNATLPQAPCNK	2|3/3,C,Carbamidomethyl/4,N,Deamidated/12,C,Carbamidomethyl|	11286341 
DPNNPTCTSNNLIR	2|2/3,N,Deamidated/6,C,Carbamidomethyl|	76998973 
DPNQINPTGK	2|1/2,N,Deamidated|	53760307 
DPNSDVCNTTR	2|2/6,C,Carbamidomethyl/7,N,Deamidated|	11292687 
DPPVVNGTQANR	2|1/5,N,Deamidated|	11306377 
DPQNDPVGTCYLSTENFTR	2|2/9,C,Carbamidomethyl/15,N,Deamidated|CID	11319955 
DPQNDPVGTCYLSTENFTR	3|2/9,C,Carbamidomethyl/15,N,Deamidated|	11325620 
DPQVGENKADWTIGH	3|1/6,N,Deamidated|	88453913 
DPSLSPLELNQGVK	2|1/9,N,Deamidated|	69359314 
DPSNQSGQSNLAR	2|1/3,N,Deamidated|	53862052 
DPSSGFVFNLSPLNDSAQGH	2|2/8,N,Deamidated/13,N,Deamidated|CID	11342197 
DPSSHPGIQNISR	2|1/9,N,Deamidated|CID	11349561 
DPSVNQGGTVVEICQSSR	2|2/4,N,Deamidated/13,C,Carbamidomethyl|	69639975 
DPSVNQGGTVVEICQSSR	3|2/4,N,Deamidated/13,C,Carbamidomethyl|	69647694 
DPTKDTAYPILEVSLGKNIHVIGR	3|1/17,N,Deamidated|	36370971 
DPTKDTAYPILEVSLGKNIHVIGR	4|1/17,N,Deamidated|	36376839 
DPTPLANCSVR	2|2/6,N,Deamidated/7,C,Carbamidomethyl|CID	11363168 
DPTPLVVQPQHVCK	2|1/12,C,Carbamidomethyl|	42719034 
DPTPLVVQPQHVCK	3|1/12,C,Carbamidomethyl|	42724422 
DPTPSALTSNAIK	2|1/9,N,Deamidated|CID	3995246 
DPTVLDASELANR	2|1/11,N,Deamidated|	11372884 
DPVDKDDITR	2|0|	36391022 
DPVGTCYLSTENFTR	2|2/5,C,Carbamidomethyl/11,N,Deamidated|	11382180 
DPVKNATCENGQPAVVSCVPSQIFSPDGPSR	3|3/4,N,Deamidated/7,C,Carbamidomethyl/17,C,Carbamidomethyl|	11391073 
DPYCAWNVNTSR	2|2/3,C,Carbamidomethyl/8,N,Deamidated|	11404458 
DPYWNDTEPLCR	2|2/4,N,Deamidated/10,C,Carbamidomethyl|	11413606 
DPYYNTGIWR	2|1/4,N,Deamidated|	91662226 
DQAGNCTEPVSLAPPAR	2|2/4,N,Deamidated/5,C,Carbamidomethyl|	11425594 
DQAGNCTEPVSLAPPARPR	3|2/4,N,Deamidated/5,C,Carbamidomethyl|	11431526 
DQAQTNTVEYDFSLFPK	2|1/5,N,Deamidated|	62552352 
DQCIVDDITYNVNDTFHK	2|2/2,C,Carbamidomethyl/12,N,Deamidated|	11442576 
DQCIVDDITYNVNDTFHK	3|2/2,C,Carbamidomethyl/12,N,Deamidated|	11450403 
DQDVSFDVAMK	2|0|	17967689 
DQDVSFDVAMK	2|1/9,M,Oxidation|	17972030 
DQEMDYIQTVNYTIPQNGIIK	2|1/10,N,Deamidated|	11469500 
DQEMDYIQTVNYTIPQNGIIK	2|2/3,M,Oxidation/10,N,Deamidated|	11472955 
DQEMDYIQTVNYTIPQNGIIK	3|1/10,N,Deamidated|	11476337 
DQEMDYIQTVNYTIPQNGIIK	3|2/3,M,Oxidation/10,N,Deamidated|	11481173 
DQESSTLNQNSDAR	2|1/9,N,Deamidated|	540269 
DQEYCVCEMPCNLTR	2|4/4,C,Carbamidomethyl/6,C,Carbamidomethyl/10,C,Carbamidomethyl/11,N,Deamidated|	11499646 
DQEYCVCEMPCNLTR	2|5/4,C,Carbamidomethyl/6,C,Carbamidomethyl/8,M,Oxidation/10,C,Carbamidomethyl/11,N,Deamidated|	11506984 
DQFVNCSFTR	2|2/4,N,Deamidated/5,C,Carbamidomethyl|	61696506 
DQGSAYSNR	2|1/7,N,Deamidated|	11525242 
DQLNLSLYGALHTLR	2|1/3,N,Deamidated|	40255157 
DQLNLSLYGALHTLR	3|1/3,N,Deamidated|	40261409 
DQLVIQGSGSVPLR	2|0|CID	82305776 
DQNEKNHETHNISF	2|1/2,N,Deamidated|	26796424 
DQNEKNHETHNISF	3|1/2,N,Deamidated|	26802178 
DQPVQYNYIVSVINDTCHNNFRK	3|2/16,C,Carbamidomethyl/18,N,Deamidated|	91951041 
DQPVQYNYIVSVINDTCHNNFRK	4|2/16,C,Carbamidomethyl/18,N,Deamidated|	91957985 
DQQEQGQDNETGEKNEQDEPPGR	3|0|	13408419 
DQSEDDRQHECLNVTQLLK	3|2/10,C,Carbamidomethyl/12,N,Deamidated|	11531540 
DQSEDDRQHECLNVTQLLK	4|2/10,C,Carbamidomethyl/12,N,Deamidated|	11538593 
DQSLLTCATANAEFPT	2|2/6,C,Carbamidomethyl/10,N,Deamidated|	73345204 
DQSLSKAPTNK	2|0|	34888289 
DQSTNFTATK	2|1/4,N,Deamidated|	78293363 
DQSVSNQSDDLVTS	2|1/5,N,Deamidated|	38428171 
DQTFEALNAGSLGSPPEK	2|1/7,N,Deamidated|CID	40391497 
DQTPDENDQVIVK	2|0|	11559348 
DQVNCSGTEAYLWDCPGR	2|3/3,N,Deamidated/4,C,Carbamidomethyl/14,C,Carbamidomethyl|	11568342 
DQVNCSGTEAYLWDCPGRPGDQYCGHK	3|4/3,N,Deamidated/4,C,Carbamidomethyl/14,C,Carbamidomethyl/23,C,Carbamidomethyl|	11577752 
DQVNCSGTEAYLWDCPGRPGDQYCGHK	4|4/3,N,Deamidated/4,C,Carbamidomethyl/14,C,Carbamidomethyl/23,C,Carbamidomethyl|	11586393 
DQVNNMLVEEQK	2|0|	17386433 
DQVNNMLVEEQK	2|1/5,M,Oxidation|	17391609 
DQYFLALASNR	2|1/9,N,Deamidated|CID	11607309 
DRGAAHSAEPGRDTIPGDPSSNATSR	4|1/21,N,Deamidated|	11613540 
DRLLNITSVVSPR	2|1/4,N,Deamidated|	44651601 
DRNAPIEPCG	2|1/8,C,Carbamidomethyl|CID	50388342 
DRNLSDEIFLR	2|1/2,N,Deamidated|	11629684 
DRNPSPDELPQVGNLSLK	3|2/2,N,Deamidated/13,N,Deamidated|	11638697 
DRPPSPVNVTVTHLR	3|1/7,N,Deamidated|	11649220 
DRTNQTGVEPCYGDK	2|2/3,N,Deamidated/10,C,Carbamidomethyl|	11659240 
DRTNQTGVEPCYGDK	3|2/3,N,Deamidated/10,C,Carbamidomethyl|	11664193 
DRTNQTGVEPCYGDKDK	2|2/3,N,Deamidated/10,C,Carbamidomethyl|	11678541 
DRTNQTGVEPCYGDKDK	3|2/3,N,Deamidated/10,C,Carbamidomethyl|	11686128 
DRVPDSCCINITVGCGNDFK	2|4/6,C,Carbamidomethyl/7,C,Carbamidomethyl/9,N,Deamidated/14,C,Carbamidomethyl|CID	11706890 
DRVPDSCCINITVGCGNDFK	3|4/6,C,Carbamidomethyl/7,C,Carbamidomethyl/9,N,Deamidated/14,C,Carbamidomethyl|CID	11713341 
DSAGCINCIR	2|3/4,C,Carbamidomethyl/6,N,Deamidated/7,C,Carbamidomethyl|	1925326 
DSAGDGSANSSYKDMPGK	2|1/8,N,Deamidated|	90276748 
DSAGDGSANSSYKDMPGK	2|2/8,N,Deamidated/14,M,Oxidation|	90283723 
DSAGDGSANSSYKDMPGK	3|1/8,N,Deamidated|	90290619 
DSAGDGSANSSYKDMPGK	3|2/8,N,Deamidated/14,M,Oxidation|	90298019 
DSAQNFSAQR	2|1/4,N,Deamidated|	11734694 
DSATSNCTELGDGIANK	2|3/5,N,Deamidated/6,C,Carbamidomethyl/15,N,Deamidated|	11746159 
DSCESNQNITCR	2|3/2,C,Carbamidomethyl/7,N,Deamidated/10,C,Carbamidomethyl|	11760024 
DSCFNSAMR	2|1/2,C,Carbamidomethyl|	11766672 
DSCFNSAMR	2|2/2,C,Carbamidomethyl/7,M,Oxidation|	11770949 
DSCNDSFR	2|2/2,C,Carbamidomethyl/3,N,Deamidated|CID	11784410 
DSDNSALVMCHVK	2|2/3,N,Deamidated/9,C,Carbamidomethyl|	85634107 
DSDNSALVMCHVK	2|3/3,N,Deamidated/8,M,Oxidation/9,C,Carbamidomethyl|	85639231 
DSDNSALVMCHVK	3|2/3,N,Deamidated/9,C,Carbamidomethyl|	85643587 
DSDNSALVMCHVK	3|3/3,N,Deamidated/8,M,Oxidation/9,C,Carbamidomethyl|	85649582 
DSEAFCHANCSGPATSQPR	2|3/5,C,Carbamidomethyl/8,N,Deamidated/9,C,Carbamidomethyl|	11790442 
DSEAFCHANCSGPATSQPR	3|3/5,C,Carbamidomethyl/8,N,Deamidated/9,C,Carbamidomethyl|CID	11795548 
DSEFNCGISMCSR	2|3/4,N,Deamidated/5,C,Carbamidomethyl/10,C,Carbamidomethyl|	65126462 
DSEFNCGISMCSR	2|4/4,N,Deamidated/5,C,Carbamidomethyl/9,M,Oxidation/10,C,Carbamidomethyl|	65132155 
DSELLTFNLSGHR	2|1/7,N,Deamidated|	11816785 
DSELLTFNLSGHR	3|1/7,N,Deamidated|CID	11820585 
DSESNIYSECPEFR	2|1/9,C,Carbamidomethyl|	19549182 
DSETENQYYFNR	2|1/5,N,Deamidated|CID	91815761 
DSFPDLGSTTGGNEIHSPLK	2|1/12,N,Deamidated|	23314050 
DSFPDLGSTTGGNEIHSPLK	3|1/12,N,Deamidated|	23319208 
DSGETAIEGTTNAESENTK	2|1/11,N,Deamidated|	77623739 
DSGETAIEGTTNAESENTK	3|1/11,N,Deamidated|	77633756 
DSGEYHCVYHFVSAPK	3|1/6,C,Carbamidomethyl|	11829538 
DSGYYNCTATNNVGNPAK	2|2/5,N,Deamidated/6,C,Carbamidomethyl|	11840176 
DSHENQGLIR	2|0|	39241107 
DSIQHYHSDNSTMK	3|1/9,N,Deamidated|	11850000 
DSIQHYHSDNSTMK	3|2/9,N,Deamidated/12,M,Oxidation|	11855616 
DSISESTENCTSSK	2|2/8,N,Deamidated/9,C,Carbamidomethyl|CID	11873935 
DSLAESGVVFNR	2|1/10,N,Deamidated|CID	65437789 
DSLDAGTVYVEVEGLVHR	2|0|	22928906 
DSLDAGTVYVEVEGLVHR	3|0|	22935872 
DSLNSSHPISSSVQSSEQIEEMFDSLSYFK	3|1/3,N,Deamidated|	11883428 
DSLNSSHPISSSVQSSEQIEEMFDSLSYFK	3|2/3,N,Deamidated/21,M,Oxidation|	11889396 
DSLNWVPPVTNQGATDR	2|1/10,N,Deamidated|	68289979 
DSLSLNRDKR	3|1/5,N,Deamidated|	65307623 
DSNAELMAR	2|1/2,N,Deamidated|	37367687 
DSNAELMAR	2|2/2,N,Deamidated/6,M,Oxidation|	37372000 
DSNATYSVDAR	2|1/2,N,Deamidated|	89019992 
DSNEGLNCSGALVR	2|2/6,N,Deamidated/7,C,Carbamidomethyl|	22555526 
DSNNDSSSTSK	2|1/2,N,Deamidated|	70525410 
DSNSSPNSAGIFTCG	2|3/2,N,Deamidated/6,N,Deamidated/13,C,Carbamidomethyl|CID	1362616 
DSNVIFLYQSASESSK	2|1/2,N,Deamidated|CID	64522848 
DSNWHLFSFIVGQK	2|1/2,N,Deamidated|	66293571 
DSNWHLFSFIVGQK	3|1/2,N,Deamidated|	66300601 
DSPEICQSCSNCTDGEEELTSCTPR	3|5/5,C,Carbamidomethyl/8,C,Carbamidomethyl/10,N,Deamidated/11,C,Carbamidomethyl/21,C,Carbamidomethyl|	11906223 
DSPHQVFNVTWR	2|1/7,N,Deamidated|	11922645 
DSPHQVFNVTWR	3|1/7,N,Deamidated|CID	11928368 
DSPSAPVNVTVR	2|1/7,N,Deamidated|	11944317 
DSPTGPELGR	2|0|	74353899 
DSQGEHVFPEPPQPTLLRTVNLKVAVSSR	3|1/20,N,Deamidated|	87288064 
DSQGEHVFPEPPQPTLLRTVNLKVAVSSR	4|1/20,N,Deamidated|	87293105 
DSQGEHVFPEPPQPTLLRTVNLKVAVSSR	5|1/20,N,Deamidated|	87298260 
DSRFQLLNFSSSELK	2|1/7,N,Deamidated|	11953052 
DSRFQLLNFSSSELK	3|1/7,N,Deamidated|CID	11960150 
DSSDEANCTTLCSQK	2|3/6,N,Deamidated/7,C,Carbamidomethyl/11,C,Carbamidomethyl|	11974499 
DSSGVINVMLNGSEPK	2|1/10,N,Deamidated|	11983184 
DSSGVINVMLNGSEPK	2|2/8,M,Oxidation/10,N,Deamidated|	11990396 
DSSISDNQSSSEQNR	2|2/6,N,Deamidated/13,N,Deamidated|	65300311 
DSSLAGNGVR	2|1/6,N,Deamidated|CID	83324666 
DSSLVPQNVLLHR	3|1/7,N,Deamidated|CID	66887682 
DSTSTNNYSLLSQFSACPR	2|2/5,N,Deamidated/16,C,Carbamidomethyl|	67872223 
DSTSTNNYSLLSQFSACPR	3|2/5,N,Deamidated/16,C,Carbamidomethyl|CID	67877048 
DSTSVMFGPRL	2|0|CID	86237178 
DSTSVMFGPRL	2|1/5,M,Oxidation|CID	86241569 
DSVANSTTFDTK	2|1/4,N,Deamidated|	70742927 
DSVEKPLCLSNDSASHVECELGNPMK	3|3/7,C,Carbamidomethyl/10,N,Deamidated/18,C,Carbamidomethyl|	12009493 
DSVEKPLCLSNDSASHVECELGNPMK	3|4/7,C,Carbamidomethyl/10,N,Deamidated/18,C,Carbamidomethyl/24,M,Oxidation|	12016432 
DSVFNEGANCNTNYR	2|2/8,N,Deamidated/9,C,Carbamidomethyl|	65559225 
DSVINLSESVEDGPR	2|1/4,N,Deamidated|CID	12034205 
DSVMYGNVSILHSSNK	2|1/6,N,Deamidated|	33034547 
DSVMYGNVSILHSSNK	2|2/3,M,Oxidation/6,N,Deamidated|CID	33039547 
DSVMYGNVSILHSSNK	3|1/6,N,Deamidated|	33042192 
DSVMYGNVSILHSSNK	3|2/3,M,Oxidation/6,N,Deamidated|CID	33046515 
DSVTGSGLENATISVAGINHNITTGR	3|2/9,N,Deamidated/20,N,Deamidated|	12044570 
DSYPDGNITWYR	2|1/6,N,Deamidated|CID	12054959 
DTAANHSTLSTPVD	2|1/4,N,Deamidated|CID	80578360 
DTAEQACALF	2|1/6,C,Carbamidomethyl|	73333937 
DTALNTSTK	2|1/4,N,Deamidated|	5272050 
DTANVVQTENVTASCSPK	2|3/3,N,Deamidated/9,N,Deamidated/14,C,Carbamidomethyl|	80922089 
DTAPVGECDCEGLK	2|2/7,C,Carbamidomethyl/9,C,Carbamidomethyl|	45105293 
DTAVEGEEIEVNCTAM	2|2/11,N,Deamidated/12,C,Carbamidomethyl|CID	12065153 
DTAVEGEEIEVNCTAM	2|3/11,N,Deamidated/12,C,Carbamidomethyl/15,M,Oxidation|CID	12069710 
DTAVEGEEIEVNCTAMASK	2|2/11,N,Deamidated/12,C,Carbamidomethyl|	12082529 
DTAVEGEEIEVNCTAMASK	2|3/11,N,Deamidated/12,C,Carbamidomethyl/15,M,Oxidation|	12090546 
DTAVEGEEIEVNCTAMASK	3|2/11,N,Deamidated/12,C,Carbamidomethyl|	12099410 
DTAVEGEEIEVNCTAMASK	3|3/11,N,Deamidated/12,C,Carbamidomethyl/15,M,Oxidation|	12105251 
DTAVEGEEIEVNCTAMASKPATTIR	2|2/11,N,Deamidated/12,C,Carbamidomethyl|	12139797 
DTAVEGEEIEVNCTAMASKPATTIR	2|3/11,N,Deamidated/12,C,Carbamidomethyl/15,M,Oxidation|	12145984 
DTAVEGEEIEVNCTAMASKPATTIR	3|2/11,N,Deamidated/12,C,Carbamidomethyl|CID	12153183 
DTAVEGEEIEVNCTAMASKPATTIR	3|3/11,N,Deamidated/12,C,Carbamidomethyl/15,M,Oxidation|CID	12158349 
DTAVEGEEIEVNCTAMASKPATTIR	4|2/11,N,Deamidated/12,C,Carbamidomethyl|CID	12163907 
DTAVEGEEIEVNCTAMASKPATTIR	4|3/11,N,Deamidated/12,C,Carbamidomethyl/15,M,Oxidation|CID	12171303 
DTAVQPNLASHQEMLNYAE	2|1/15,N,Deamidated|CID	67413213 
DTAVQPNLASHQEMLNYAE	2|2/13,M,Oxidation/15,N,Deamidated|CID	67417769 
DTAVQPNLASHQEMLNYAE	3|1/15,N,Deamidated|CID	67422406 
DTAVQPNLASHQEMLNYAE	3|2/13,M,Oxidation/15,N,Deamidated|CID	67427730 
DTCAQECSHFNLTK	2|3/2,C,Carbamidomethyl/6,C,Carbamidomethyl/10,N,Deamidated|CID	12219849 
DTCAQECSHFNLTK	3|3/2,C,Carbamidomethyl/6,C,Carbamidomethyl/10,N,Deamidated|CID	12226763 
DTCAQECSHFNLTKVESR	3|3/2,C,Carbamidomethyl/6,C,Carbamidomethyl/10,N,Deamidated|	12246733 
DTCDILINSNR	2|2/2,C,Carbamidomethyl/7,N,Deamidated|	30502255 
DTDCPFANPLPNSKTCAR	3|3/3,C,Carbamidomethyl/11,N,Deamidated/15,C,Carbamidomethyl|CID	72289357 
DTDIVFHDRFMMPK	3|0|	64176653 
DTDIVFHDRFMMPK	3|1/10,M,Oxidation|	64181260 
DTDIVFHDRFMMPK	3|1/11,M,Oxidation|	64185718 
DTDIVFHDRFMMPK	3|2/10,M,Oxidation/11,M,Oxidation|	64190176 
DTDYVGNR	2|1/6,N,Deamidated|	81273100 
DTEAETGGNETTECTGSYYCK	2|3/8,N,Deamidated/13,C,Carbamidomethyl/19,C,Carbamidomethyl|	12262548 
DTEAETGGNETTECTGSYYCK	3|3/8,N,Deamidated/13,C,Carbamidomethyl/19,C,Carbamidomethyl|CID	12269307 
DTEAETGGNETTECTGSYYCKK	3|3/8,N,Deamidated/13,C,Carbamidomethyl/19,C,Carbamidomethyl|	12285459 
DTESWGQHVQK	2|0|	12301458 
DTFSYAMKYNVVDR	2|1/9,N,Deamidated|	20910532 
DTFSYAMKYNVVDR	2|2/6,M,Oxidation/9,N,Deamidated|	20917297 
DTGEEEAITNSTEANGK	2|1/9,N,Deamidated|	12310360 
DTGSGMLFLTNITLAHAGK	3|1/10,N,Deamidated|	12321474 
DTGSGMLFLTNITLAHAGK	3|2/5,M,Oxidation/10,N,Deamidated|	12329853 
DTHEYHNESR	2|1/6,N,Deamidated|	12349288 
DTIATSEIGSNADAIKHDGR	3|1/10,N,Deamidated|	33184759 
DTICELPSSGSGPNCSNPGDR	2|3/3,C,Carbamidomethyl/13,N,Deamidated/14,C,Carbamidomethyl|	12361001 
DTICELPSSGSGPNCSNPGDR	3|3/3,C,Carbamidomethyl/13,N,Deamidated/14,C,Carbamidomethyl|	12367644 
DTINLISTCLPGLSEVVPKAR	3|2/3,N,Deamidated/8,C,Carbamidomethyl|	32992283 
DTIPGDPSSNATSR	2|1/9,N,Deamidated|	12389003 
DTITTELTNCTSAACK	2|3/8,N,Deamidated/9,C,Carbamidomethyl/14,C,Carbamidomethyl|CID	12398105 
DTIVHVGANTQLSQK	2|1/8,N,Deamidated|	62015040 
DTIVHVGANTQLSQK	3|1/8,N,Deamidated|	62022149 
DTLASNQALR	2|0|	38338984 
DTLEIINDTIR	2|1/6,N,Deamidated|CID	12407779 
DTLEPSNPYK	2|1/6,N,Deamidated|	92007405 
DTLSINATNIK	2|1/5,N,Deamidated|CID	12416854 
DTLTSEDAGLQSSK	2|0|CID	12423933 
DTNAGDNFICTLVSANK	2|3/2,N,Deamidated/6,N,Deamidated/9,C,Carbamidomethyl|CID	39273327 
DTNCFGLGECLSK	2|3/2,N,Deamidated/3,C,Carbamidomethyl/9,C,Carbamidomethyl|	22542040 
DTNGTIYR	2|1/2,N,Deamidated|	12437986 
DTNSDFGCVTK	2|2/2,N,Deamidated/7,C,Carbamidomethyl|	65252084 
DTNVSVPVLTYIGHK	2|1/2,N,Deamidated|	82241702 
DTNWLMLFK	2|1/2,N,Deamidated|	45530597 
DTNWLMLFK	2|2/2,N,Deamidated/5,M,Oxidation|	45535742 
DTPDFPIDDITNTHSAIR	2|1/11,N,Deamidated|	26289027 
DTPDFPIDDITNTHSAIR	3|1/11,N,Deamidated|	26295842 
DTQGKNEANFVETATK	2|2/5,N,Deamidated/8,N,Deamidated|	61517931 
DTQGKNEANFVETATK	3|2/5,N,Deamidated/8,N,Deamidated|	61522820 
DTQTEAGSPFVGNPGNITGAR	2|1/15,N,Deamidated|CID	12444847 
DTQTEAGSPFVGNPGNITGAR	3|1/15,N,Deamidated|CID	12449936 
DTRNGSNMIGPMLT	2|1/6,N,Deamidated|CID	63291666 
DTRNGSNMIGPMLT	2|2/6,N,Deamidated/11,M,Oxidation|CID	63295021 
DTRNGSNMIGPMLT	2|2/6,N,Deamidated/7,M,Oxidation|CID	63298401 
DTRNGSNMIGPMLT	2|3/6,N,Deamidated/7,M,Oxidation/11,M,Oxidation|CID	63301780 
DTSYTNLACAVK	2|2/5,N,Deamidated/8,C,Carbamidomethyl|CID	43725163 
DTTGQNCNLNELPYTSSTVGLPSSEPH	2|3/5,N,Deamidated/6,C,Carbamidomethyl/9,N,Deamidated|	86188725 
DTTGQNCNLNELPYTSSTVGLPSSEPH	3|3/5,N,Deamidated/6,C,Carbamidomethyl/9,N,Deamidated|	86193432 
DTTPSHILESGSNFGLGPD	2|1/12,N,Deamidated|	23300421 
DTTPTTGESNNRCIPPNGVSYPK	2|2/9,N,Deamidated/12,C,Carbamidomethyl|	78053430 
DTTPTTGESNNRCIPPNGVSYPK	3|1/9,N,Deamidated|	78055309 
DTTPTTGESNNRCIPPNGVSYPK	3|2/9,N,Deamidated/12,C,Carbamidomethyl|	78062195 
DTYLYLPTIGGENKNNC	2|2/12,N,Deamidated/16,C,Carbamidomethyl|	55312885 
DTYNITDPEEFETEYPFFESR	3|1/3,N,Deamidated|CID	12466309 
DTYVEAVLSVSNASVAQLHTAGYR	3|1/11,N,Deamidated|	12476932 
DVAVEEVNRYMVDSGH	2|1/7,N,Deamidated|	86912633 
DVAVEEVNRYMVDSGH	2|2/7,N,Deamidated/10,M,Oxidation|CID	86919344 
DVAVEEVNRYMVDSGH	3|1/7,N,Deamidated|	86924492 
DVAVEEVNRYMVDSGH	3|2/7,N,Deamidated/10,M,Oxidation|CID	86931908 
DVAVNLVQVWPAGITDLNLTH	3|1/4,N,Deamidated|	87559360 
DVCATNGSSSDEGPDPDLICR	2|3/2,C,Carbamidomethyl/5,N,Deamidated/19,C,Carbamidomethyl|	12487610 
DVCATNGSSSDEGPDPDLICR	3|3/2,C,Carbamidomethyl/5,N,Deamidated/19,C,Carbamidomethyl|CID	12494182 
DVELNCSASLNK	2|2/4,N,Deamidated/5,C,Carbamidomethyl|	12516450 
DVEQMPDH	2|0|CID	80043818 
DVEQMPDH	2|1/4,M,Oxidation|CID	80050697 
DVFHFANSSR	2|1/6,N,Deamidated|CID	12525582 
DVFTSNTTGNSGK	2|2/5,N,Deamidated/9,N,Deamidated|CID	74135259 
DVGANQTVLFANPN	2|1/4,N,Deamidated|	12532232 
DVGANQTVLFANPNFLR	2|1/4,N,Deamidated|	12545932 
DVGKLMNAPLYLAEWQNITK	3|1/16,N,Deamidated|	12557872 
DVGKLMNAPLYLAEWQNITK	3|2/5,M,Oxidation/16,N,Deamidated|	12564922 
DVIPEVLYVEK	2|0|CID	45130118 
DVLDPASQLVANMIHETFSR	2|1/11,N,Deamidated|	78645243 
DVLDPASQLVANMIHETFSR	2|2/11,N,Deamidated/12,M,Oxidation|	78650086 
DVLDPASQLVANMIHETFSR	3|1/11,N,Deamidated|	78654990 
DVLDPASQLVANMIHETFSR	3|2/11,N,Deamidated/12,M,Oxidation|	78660041 
DVLSTIYNASGGGLETGR	2|1/7,N,Deamidated|	66678647 
DVLTITLTPK	2|0|CID	12588179 
DVMQVANTTMSSR	2|1/6,N,Deamidated|CID	12593818 
DVMQVANTTMSSR	2|2/2,M,Oxidation/6,N,Deamidated|	12600631 
DVMQVANTTMSSR	2|2/6,N,Deamidated/9,M,Oxidation|CID	12606150 
DVMQVANTTMSSR	2|3/2,M,Oxidation/6,N,Deamidated/9,M,Oxidation|	12610614 
DVNDNAPIPEPR	2|0|CID	12643986 
DVNHEVFQTR	2|1/2,N,Deamidated|	62709538 
DVNVDPGTYVCNATNAQGTTR	2|2/10,C,Carbamidomethyl/11,N,Deamidated|	12657911 
DVNYTQIVVDR	2|1/2,N,Deamidated|	12665848 
DVPSFLFENSNEEK	2|1/10,N,Deamidated|CID	15676260 
DVQNPDDVAKNSSK	2|1/10,N,Deamidated|	12675439 
DVQTDVER	2|0|CID	73126516 
DVSELHTNLEGDTSSVGMR	3|1/7,N,Deamidated|	44323117 
DVSELHTNLEGDTSSVGMR	3|2/7,N,Deamidated/17,M,Oxidation|	44328122 
DVSNTFTPGISSSQNVAPEASR	2|1/3,N,Deamidated|CID	79530075 
DVSNTFTPGISSSQNVAPEASR	3|1/3,N,Deamidated|	79532608 
DVSQNVSSDTDQSCESTK	2|2/4,N,Deamidated/13,C,Carbamidomethyl|CID	12682794 
DVTFNSIFLK	2|1/4,N,Deamidated|	44233098 
DVTGCETYDNEECAGGLSK	2|3/4,C,Carbamidomethyl/9,N,Deamidated/12,C,Carbamidomethyl|	14167196 
DVTGSLFLSNINR	2|1/9,N,Deamidated|	33011358 
DVTIYGPATLELFAK	2|0|CID	5259281 
DVTVIEGEVATISCQVNK	2|2/13,C,Carbamidomethyl/16,N,Deamidated|CID	12690457 
DVTVIEGEVATISCQVNK	3|2/13,C,Carbamidomethyl/16,N,Deamidated|CID	12697988 
DVVATMNELEPK	2|1/6,N,Deamidated|	80863200 
DVVATMNELEPK	2|2/5,M,Oxidation/6,N,Deamidated|	80867500 
DWNEVDFTFIYDSKR	2|1/2,N,Deamidated|	87500188 
DWNEVDFTFIYDSKR	3|1/2,N,Deamidated|	87507192 
DWNTFIQFK	2|1/2,N,Deamidated|	19795800 
DWPENEECPTLPPPVWRGR	3|2/4,N,Deamidated/7,C,Carbamidomethyl|	17493330 
DWPVNTEGCMEK	2|1/8,C,Carbamidomethyl|CID	12714559 
DWPVNTEGCMEK	2|2/8,C,Carbamidomethyl/9,M,Oxidation|CID	12719396 
DWTPVVSFNHQHR	3|1/8,N,Deamidated|	26585224 
DYEFERSLR	2|0|	90764830 
DYEGNSTFLVYFNHT	2|2/4,N,Deamidated/12,N,Deamidated|	44454672 
DYEKSADDYSDNK	2|1/11,N,Deamidated|	36551394 
DYFTDTPSNGTYAYVSVR	2|1/8,N,Deamidated|	79074288 
DYICQGNEEK	2|1/3,C,Carbamidomethyl|CID	12738209 
DYIEGSATNNLISR	2|1/9,N,Deamidated|	31612678 
DYIQTVNYTIPQNGIIK	2|1/6,N,Deamidated|	12752203 
DYPSSQPSPQYSQQNVVHY	2|1/14,N,Deamidated|	85966250 
DYPWGIVNTDSER	2|1/7,N,Deamidated|	87910760 
DYQFVEHPSTK	2|0|CID	12758592 
DYTGKGPNENTYNLIL	2|1/12,N,Deamidated|	55300670 
DYTVVTHNTSSGNVTK	2|2/7,N,Deamidated/12,N,Deamidated|	12769910 
DYVQAQVK	2|0|CID	12784334 
DYYKQIAAPR	2|0|	90087738 
DYYLNKTENEK	2|1/4,N,Deamidated|CID	12792912 
DYYLNKTENEK	3|1/4,N,Deamidated|CID	12799111 
DYYPINESLASLPLR	2|1/5,N,Deamidated|CID	12820830 
EAAGNVTIH	2|1/4,N,Deamidated|	12826351 
EAAPAAPAAAPPAEK	2|0|	12834623 
EAAPAAPAEAPPAAKGEK	2|0|	12841851 
EAAPAAPATPAPEAKPHK	2|0|	16974244 
EAATSLSNPIEIDFQTSGPTFNASVHSDTPSVTR	3|1/21,N,Deamidated|	12848777 
EACFDPGNIMNGTR	2|2/2,C,Carbamidomethyl/10,N,Deamidated|	12858357 
EACFDPGNIMNGTR	2|3/2,C,Carbamidomethyl/9,M,Oxidation/10,N,Deamidated|	12865347 
EACHIPTDPTDNEEVPWCK	3|3/2,C,Carbamidomethyl/11,N,Deamidated/17,C,Carbamidomethyl|CID	29241097 
EADFVALNTEYNDK	2|1/7,N,Deamidated|	80449276 
EADLDLVSNR	2|0|	82642966 
EADTTQTVQNLTVPGGLR	2|1/9,N,Deamidated|	12887520 
EAENNLAAYR	2|0|	12901485 
EAENQTIPALEELLK	2|1/3,N,Deamidated|	12915320 
EAESCDCLQGFQLTH	2|2/4,C,Carbamidomethyl/6,C,Carbamidomethyl|	12923267 
EAFLPQGGSVQVNCSSSCK	2|3/12,N,Deamidated/13,C,Carbamidomethyl/17,C,Carbamidomethyl|CID	12932223 
EAFLPQGGSVQVNCSSSCK	3|3/12,N,Deamidated/13,C,Carbamidomethyl/17,C,Carbamidomethyl|CID	12936423 
EAFNETNQAIQTISR	2|1/3,N,Deamidated|CID	12946736 
EAFNITLDHK	2|1/3,N,Deamidated|CID	12960053 
EAFSNLSYYTR	2|1/4,N,Deamidated|	12968875 
EAGAQNLATYGLR	2|1/5,N,Deamidated|CID	2440262 
EAGAQNLATYGLR	3|1/5,N,Deamidated|CID	2444969 
EAGNITTDGYEILGK	2|1/3,N,Deamidated|	12977667 
EAGVATTDLYGNCTLR	2|2/11,N,Deamidated/12,C,Carbamidomethyl|CID	12984599 
EAIPQFSAAQKPLLSLEETLNVTER	3|1/20,N,Deamidated|	12994075 
EAITNSTEANGK	2|1/4,N,Deamidated|	13009821 
EALGNASQLFDSWLK	2|1/4,N,Deamidated|CID	13016921 
EALGNASQLFDSWLK	3|1/4,N,Deamidated|	13021765 
EALNQAVNTTR	2|1/7,N,Deamidated|CID	13037291 
EALSAYENLKGGSYPPLTPQPPDASFK	3|1/7,N,Deamidated|	40401313 
EAMEDGEIDGNK	2|0|	13045418 
EAMEDGEIDGNK	2|1/2,M,Oxidation|	13050156 
EAMVNANGQHPYITWDESK	3|1/4,N,Deamidated|	88773651 
EAMVNANGQHPYITWDESK	3|2/2,M,Oxidation/4,N,Deamidated|	88780918 
EANATFSR	2|1/2,N,Deamidated|	65898551 
EANELSNAIKR	2|1/2,N,Deamidated|	35110065 
EANNASLLALEYTTR	2|1/2,N,Deamidated|CID	72418830 
EANNASLLALEYTTR	3|1/2,N,Deamidated|	72424088 
EANPFRECLGSNLTIGCVNQSPTK	3|3/7,C,Carbamidomethyl/11,N,Deamidated/16,C,Carbamidomethyl|	71588293 
EANSLLSNHSEK	2|1/7,N,Deamidated|	13064174 
EAPDITYFGEASNLGTLSTSDR	2|1/12,N,Deamidated|	88848034 
EAPFGTNCNLTITSR	2|2/7,C,Carbamidomethyl/8,N,Deamidated|CID	13075629 
EAPNGSCVSLQQCFQK	2|3/3,N,Deamidated/6,C,Carbamidomethyl/12,C,Carbamidomethyl|	13081221 
EAQPSIAHVNDK	2|0|	4655538 
EARPLTPAAINGSLQR	2|1/10,N,Deamidated|	13095160 
EARPLTPAAINGSLQR	3|1/10,N,Deamidated|	13102131 
EASLSHPESVNR	2|1/10,N,Deamidated|	13121725 
EASNHSSGAGLVQIN	2|1/3,N,Deamidated|	13135329 
EASNHSSGAGLVQINK	2|2/3,N,Deamidated/14,N,Deamidated|	13145021 
EASNHSSGAGLVQINK	3|2/3,N,Deamidated/14,N,Deamidated|CID	13154111 
EASNTLGNSSAAASFNAK	2|1/7,N,Deamidated|	13174482 
EATAEEPTEEDLEVK	2|0|CID	73795998 
EATEISHVLLCNITQR	2|2/10,C,Carbamidomethyl/11,N,Deamidated|CID	13188452 
EATEISHVLLCNITQR	3|2/10,C,Carbamidomethyl/11,N,Deamidated|	13190416 
EATESFASDPILYR	2|0|	13203183 
EATESFASDPILYRPVAVALDTK	3|0|	13210958 
EATIVGENETYPR	2|1/7,N,Deamidated|CID	13223481 
EATNLVGRTK	2|0|	51343739 
EATNVVDTVR	2|1/3,N,Deamidated|	87101940 
EATTTNVVVVDR	2|1/5,N,Deamidated|CID	79193851 
EAVANNAPPSSTNHT	2|2/4,N,Deamidated/12,N,Deamidated|	26166311 
EAVENGTVCR	2|2/4,N,Deamidated/8,C,Carbamidomethyl|	13232804 
EAVETLGSTSTICSDK	2|1/12,C,Carbamidomethyl|	13246620 
EAVFAVNALNISEK	2|1/9,N,Deamidated|	13255736 
EAVILNETAGMSNTVR	2|1/5,N,Deamidated|	21255038 
EAVILNETAGMSNTVR	2|2/5,N,Deamidated/10,M,Oxidation|	21258901 
EAVILNETAGMSNTVR	3|1/5,N,Deamidated|	21261981 
EAVILNETAGMSNTVR	3|2/5,N,Deamidated/10,M,Oxidation|	21266483 
EAVLYNYVK	2|0|	79631082 
EAVQYCYIAVPHSSSCTNNYQNLIPMR	3|3/5,C,Carbamidomethyl/15,C,Carbamidomethyl/18,N,Deamidated|	5479075 
EAVQYCYIAVPHSSSCTNNYQNLIPMR	3|4/5,C,Carbamidomethyl/15,C,Carbamidomethyl/18,N,Deamidated/25,M,Oxidation|	5483943 
EAVVDFEETQLGSK	2|0|	24535311 
EAVVQAEEAAAEITR	2|0|	13265623 
EAVVSTGPVNDSR	2|1/9,N,Deamidated|	13274219 
EAYENRSYIHLTSR	3|1/4,N,Deamidated|	38963538 
EAYNVSYAWK	2|1/3,N,Deamidated|	13283512 
ECASCTSLDQSCER	2|3/1,C,Carbamidomethyl/4,C,Carbamidomethyl/11,C,Carbamidomethyl|	13293105 
ECCSTLMHNEESNATR	2|3/1,C,Carbamidomethyl/2,C,Carbamidomethyl/12,N,Deamidated|	72734998 
ECCSTLMHNEESNATR	2|4/1,C,Carbamidomethyl/2,C,Carbamidomethyl/6,M,Oxidation/12,N,Deamidated|	72740915 
ECCSTLMHNEESNATR	3|3/1,C,Carbamidomethyl/2,C,Carbamidomethyl/12,N,Deamidated|	72746758 
ECCSTLMHNEESNATR	3|4/1,C,Carbamidomethyl/2,C,Carbamidomethyl/6,M,Oxidation/12,N,Deamidated|CID	72752379 
ECEPNFRPTTNLQSTCPLA	2|3/1,C,Carbamidomethyl/10,N,Deamidated/15,C,Carbamidomethyl|	72837962 
ECEVDPCCEGSTCK	2|4/1,C,Carbamidomethyl/6,C,Carbamidomethyl/7,C,Carbamidomethyl/12,C,Carbamidomethyl|	13302324 
ECFCDNNDCFR	2|3/1,C,Carbamidomethyl/3,C,Carbamidomethyl/8,C,Carbamidomethyl|	17903061 
ECLAANCQVAFSDYSK	2|3/1,C,Carbamidomethyl/5,N,Deamidated/6,C,Carbamidomethyl|	17892456 
ECLANGSWAAR	2|2/1,C,Carbamidomethyl/4,N,Deamidated|CID	13316298 
ECLGNCSEPDDPTK	2|3/1,C,Carbamidomethyl/4,N,Deamidated/5,C,Carbamidomethyl|	13327006 
ECLNIFTIPGR	2|2/1,C,Carbamidomethyl/3,N,Deamidated|	28973914 
ECPSANGCCHQTMLESITNEYR	2|4/1,C,Carbamidomethyl/7,C,Carbamidomethyl/8,C,Carbamidomethyl/18,N,Deamidated|	29010714 
ECPSANGCCHQTMLESITNEYR	2|5/1,C,Carbamidomethyl/7,C,Carbamidomethyl/8,C,Carbamidomethyl/12,M,Oxidation/18,N,Deamidated|	29017808 
ECPSANGCCHQTMLESITNEYR	3|4/1,C,Carbamidomethyl/7,C,Carbamidomethyl/8,C,Carbamidomethyl/18,N,Deamidated|	29024830 
ECPSANGCCHQTMLESITNEYR	3|5/1,C,Carbamidomethyl/7,C,Carbamidomethyl/8,C,Carbamidomethyl/12,M,Oxidation/18,N,Deamidated|	29029051 
ECSGLGPAPLVCQGNSSSER	2|3/1,C,Carbamidomethyl/11,C,Carbamidomethyl/14,N,Deamidated|	64840909 
ECSHFNLTK	2|2/1,C,Carbamidomethyl/5,N,Deamidated|CID	13336777 
ECSSFQNAVSPMLGNK	2|2/1,C,Carbamidomethyl/14,N,Deamidated|	17919562 
ECSSFQNAVSPMLGNK	2|3/1,C,Carbamidomethyl/11,M,Oxidation/14,N,Deamidated|	17924099 
ECSSPWNPANLELETVK	2|3/1,C,Carbamidomethyl/6,N,Deamidated/9,N,Deamidated|	79819460 
ECVQVNLTDFGVQK	2|1/1,C,Carbamidomethyl|	79905663 
ECYYNLNDASLCDNVLAPNVTK	2|3/1,C,Carbamidomethyl/11,C,Carbamidomethyl/18,N,Deamidated|	13345557 
EDAEHVKNSTYVAL	2|1/7,N,Deamidated|	13356695 
EDALASLVNR	2|1/8,N,Deamidated|CID	82569198 
EDCNAGNVTSFNSEPE	2|2/2,C,Carbamidomethyl/6,N,Deamidated|CID	22246338 
EDCNVQVSLTELVCVGK	2|3/2,C,Carbamidomethyl/3,N,Deamidated/13,C,Carbamidomethyl|	81229906 
EDDGAEIQETSSR	2|0|	9134925 
EDDGVPVICQVEHPAVTGN	2|1/8,C,Carbamidomethyl|	13365794 
EDENGAVPCLDSCEYQFNLSQPLSTK	2|3/8,C,Carbamidomethyl/12,C,Carbamidomethyl/17,N,Deamidated|	986240 
EDENGAVPCLDSCEYQFNLSQPLSTK	3|3/8,C,Carbamidomethyl/12,C,Carbamidomethyl/17,N,Deamidated|	992370 
EDFLIYSLNNSLR	2|1/8,N,Deamidated|	13380104 
EDGMLPANR	2|1/7,N,Deamidated|	13389542 
EDGMLPANR	2|2/3,M,Oxidation/7,N,Deamidated|	13392137 
EDGNEEDKENQGDETQGQQPPQR	3|0|	13400254 
EDGSLQVVNR	2|1/8,N,Deamidated|	9653271 
EDGYKWLLTR	2|0|	35731464 
EDHILPHNP	2|0|CID	27332892 
EDHNVAVSHHSH	3|1/3,N,Deamidated|	28360691 
EDLHVQAYFQR	2|0|	28131858 
EDNHSSLATK	2|1/2,N,Deamidated|	75547764 
EDNISHKQHLENTSNFT	3|1/2,N,Deamidated|	26815317 
EDNLTCVASTTLQK	2|2/2,N,Deamidated/5,C,Carbamidomethyl|	13415608 
EDNPAEFIVYNVTYK	2|1/10,N,Deamidated|	13424576 
EDNPAEFIVYNVTYK	3|1/10,N,Deamidated|CID	13431956 
EDNPDKNPEAPLNVSR	2|1/12,N,Deamidated|	13447801 
EDNPDKNPEAPLNVSR	3|1/12,N,Deamidated|	13452089 
EDNQVSELTSR	2|1/2,N,Deamidated|	80877209 
EDNTINSSVCEPLNYHK	2|3/2,N,Deamidated/9,C,Carbamidomethyl/13,N,Deamidated|	65271521 
EDNTINSSVCEPLNYHK	3|3/2,N,Deamidated/9,C,Carbamidomethyl/13,N,Deamidated|	65276887 
EDNTQCQDWIK	2|2/2,N,Deamidated/5,C,Carbamidomethyl|	29409716 
EDNTTTAAPNLSSVVQTSRR	3|2/2,N,Deamidated/9,N,Deamidated|	64201743 
EDPYWENMLNHSVHR	2|1/9,N,Deamidated|CID	13469136 
EDPYWENMLNHSVHR	2|2/7,M,Oxidation/9,N,Deamidated|CID	13472738 
EDQSSNSSVDLDQSCVTT	2|2/5,N,Deamidated/14,C,Carbamidomethyl|	38450214 
EDQTEYLEER	2|0|	13485267 
EDRPFHQAVVNDTQAFWH	3|1/10,N,Deamidated|CID	13494284 
EDRPFHQAVVNDTQAFWHNK	3|1/10,N,Deamidated|	13499645 
EDRPFHQAVVNDTQAFWHNK	4|1/10,N,Deamidated|	13506225 
EDSHSNAQGDVTSILNHYMK	3|2/5,N,Deamidated/15,N,Deamidated|	79572468 
EDSHSNAQGDVTSILNHYMK	3|3/5,N,Deamidated/15,N,Deamidated/18,M,Oxidation|	79579934 
EDSNPVAAGVLPVLGAK	2|0|	25823708 
EDSNSGLYGSNEYHTLYITR	3|1/10,N,Deamidated|CID	89843194 
EDTFDYQSNLMK	2|0|	44359697 
EDTFDYQSNLMK	2|1/10,M,Oxidation|	44366581 
EDTPVFRK	2|0|	63264250 
EDTTGGEISTNAEESNAK	2|1/10,N,Deamidated|	65336186 
EDTVIQNDEQAGAFPVAFK	2|1/6,N,Deamidated|CID	896902 
EDTVTLTCEGTHNPGNSSTQWFHNGR	3|2/7,C,Carbamidomethyl/15,N,Deamidated|	13526603 
EDVLSVFGANR	2|1/9,N,Deamidated|CID	13535513 
EDVSVQYSGEKISPQNAVTK	2|1/15,N,Deamidated|	35478331 
EDVSVQYSGEKISPQNAVTK	3|1/15,N,Deamidated|	35485335 
EDVVFTCQVK	2|1/6,C,Carbamidomethyl|	13546201 
EDYIRPER	2|0|	32516536 
EEADLIICHPDK	2|1/7,C,Carbamidomethyl|	10101918 
EEAGTNLGSCR	2|2/5,N,Deamidated/9,C,Carbamidomethyl|	37617357 
EEAITNSTEANGK	2|1/5,N,Deamidated|	13559887 
EEAKENSYHNFYMSR	3|1/9,N,Deamidated|	92525871 
EEAKENSYHNFYMSR	3|2/9,N,Deamidated/12,M,Oxidation|	92532894 
EEAWDYVQAQVK	2|0|	13567620 
EEDFNTYLKLR	2|1/4,N,Deamidated|	34711883 
EEEAIQLDGLNASQIR	2|1/10,N,Deamidated|	13576261 
EEEAITNSTEANGK	2|1/6,N,Deamidated|	13588283 
EEEATNILQMVTYE	2|1/5,N,Deamidated|CID	33682388 
EEEATNILQMVTYE	2|2/5,N,Deamidated/9,M,Oxidation|CID	33689217 
EEEEFNTGPLSVLTQSVK	2|0|	13593105 
EEFYNQTWNHR	2|1/4,N,Deamidated|	13602423 
EEGLTAINHALSQR	2|1/7,N,Deamidated|CID	41099056 
EEGLTAINHALSQR	3|1/7,N,Deamidated|CID	41103436 
EEGTVLPQNQTTEVK	2|1/8,N,Deamidated|	13619570 
EEIPHNSDIAIDEDSDR	2|0|CID	32798250 
EEIPHNSDIAIDEDSDR	3|0|CID	32802045 
EEISNLLGLSTALQAH	2|1/4,N,Deamidated|CID	62039440 
EEISNSSGR	2|1/4,N,Deamidated|CID	13627614 
EEKQSLYELK	2|0|	40490486 
EELNKVILSEPHSVEVK	2|0|	71258641 
EENATIATYPE	2|1/2,N,Deamidated|CID	13641369 
EENATIATYPEF	2|1/2,N,Deamidated|CID	13655230 
EENATIATYPEFGVL	2|1/2,N,Deamidated|	13662820 
EENATIATYPEFGVLDLK	2|1/2,N,Deamidated|	13671769 
EENATIATYPEFGVLDLK	3|1/2,N,Deamidated|CID	13682208 
EENEINKCNSSSGCV	2|3/2,N,Deamidated/7,C,Carbamidomethyl/13,C,Carbamidomethyl|	35176916 
EENLANHSR	2|1/5,N,Deamidated|	13710326 
EENNSLHVSYNYEVK	2|1/2,N,Deamidated|	91371499 
EENNSLHVSYNYEVK	3|1/2,N,Deamidated|	91375943 
EENVILEKPSHVELK	2|0|	13720380 
EEPQHAPSYQVHR	3|0|	28211584 
EEQFNSTFR	2|1/4,N,Deamidated|	13729722 
EEQKNLTSCPDGAPFIQHGPDYR	3|2/4,N,Deamidated/8,C,Carbamidomethyl|	13741993 
EEQYSQYQVNGER	2|0|CID	13752420 
EESANNTTAMIVVLR	2|1/4,N,Deamidated|	5533045 
EESANNTTAMIVVLR	2|2/4,N,Deamidated/9,M,Oxidation|	5538622 
EESANNTTAMIVVLR	3|1/4,N,Deamidated|	5542239 
EESANNTTAMIVVLR	3|2/4,N,Deamidated/9,M,Oxidation|	5547046 
EESDDEAAVEEEEEEK	2|0|	13765937 
EESLPVCGHNVSDNSEKCLASLPMK	3|3/6,C,Carbamidomethyl/9,N,Deamidated/17,C,Carbamidomethyl|	71330891 
EESLPVCGHNVSDNSEKCLASLPMK	3|4/6,C,Carbamidomethyl/9,N,Deamidated/17,C,Carbamidomethyl/23,M,Oxidation|	71338164 
EESNGSNIYIGGPSQTVR	2|1/6,N,Deamidated|	24845246 
EESQLETNVTFWEEDQEYEVVSTLR	3|1/7,N,Deamidated|	13779756 
EETAWLNISVF	2|1/6,N,Deamidated|CID	13790175 
EETLLYDNATSSVADR	2|1/7,N,Deamidated|	13798778 
EETQCMYYVVGNSNVNQSPQGQR	2|2/4,C,Carbamidomethyl/11,N,Deamidated|	62461341 
EETQCMYYVVGNSNVNQSPQGQR	2|3/4,C,Carbamidomethyl/5,M,Oxidation/11,N,Deamidated|	62468442 
EETQCMYYVVGNSNVNQSPQGQR	3|2/4,C,Carbamidomethyl/11,N,Deamidated|CID	62475488 
EETQCMYYVVGNSNVNQSPQGQR	3|3/4,C,Carbamidomethyl/5,M,Oxidation/11,N,Deamidated|CID	62478011 
EETVLSQYQNF	2|1/9,N,Deamidated|	13815826 
EETVLSQYQNFSK	2|1/9,N,Deamidated|CID	13824879 
EEVDNSLSSIDGVPR	2|1/4,N,Deamidated|CID	12039592 
EFADSLGIPFLETSAK	2|0|	13840415 
EFENGSICVECDSQCEK	2|4/3,N,Deamidated/7,C,Carbamidomethyl/10,C,Carbamidomethyl/14,C,Carbamidomethyl|	13849105 
EFEPLLNWMK	2|0|	13863973 
EFEPLLNWMK	2|1/8,M,Oxidation|	13870878 
EFEYNATDHSGK	2|1/4,N,Deamidated|	13890768 
EFFNYADSPEPTNAAEWR	2|1/12,N,Deamidated|	60839 
EFLEIHR	2|0|	26781281 
EFLGNLDNNSLK	2|1/7,N,Deamidated|CID	13899790 
EFMTFFQCASNAIYQNYENR	3|3/7,C,Carbamidomethyl/10,N,Deamidated/18,N,Deamidated|	72370774 
EFMTFFQCASNAIYQNYENR	3|4/2,M,Oxidation/7,C,Carbamidomethyl/10,N,Deamidated/18,N,Deamidated|	72375466 
EFNSWFNLTGSGR	2|1/6,N,Deamidated|	13913759 
EFPWVYNSVQPEISHPN	2|1/6,N,Deamidated|	65720104 
EFQTDQCDSANATLPLMATMK	2|1/10,N,Deamidated|	73455328 
EFQTDQCDSANATLPLMATMK	2|2/10,N,Deamidated/16,M,Oxidation|	73459871 
EFQTDQCDSANATLPLMATMK	2|2/10,N,Deamidated/19,M,Oxidation|	73464439 
EFQTDQCDSANATLPLMATMK	2|2/6,C,Carbamidomethyl/10,N,Deamidated|CID	73469007 
EFQTDQCDSANATLPLMATMK	2|3/10,N,Deamidated/16,M,Oxidation/19,M,Oxidation|	73473891 
EFQTDQCDSANATLPLMATMK	2|3/6,C,Carbamidomethyl/10,N,Deamidated/16,M,Oxidation|CID	73478625 
EFQTDQCDSANATLPLMATMK	2|3/6,C,Carbamidomethyl/10,N,Deamidated/19,M,Oxidation|CID	73482573 
EFQTDQCDSANATLPLMATMK	2|4/6,C,Carbamidomethyl/10,N,Deamidated/16,M,Oxidation/19,M,Oxidation|CID	73486203 
EFQTDQCDSANATLPLMATMK	3|1/10,N,Deamidated|	73490461 
EFQTDQCDSANATLPLMATMK	3|2/10,N,Deamidated/16,M,Oxidation|	73497693 
EFQTDQCDSANATLPLMATMK	3|2/10,N,Deamidated/19,M,Oxidation|	73505373 
EFQTDQCDSANATLPLMATMK	3|2/6,C,Carbamidomethyl/10,N,Deamidated|	73512630 
EFQTDQCDSANATLPLMATMK	3|3/10,N,Deamidated/16,M,Oxidation/19,M,Oxidation|	73516851 
EFQTDQCDSANATLPLMATMK	3|3/6,C,Carbamidomethyl/10,N,Deamidated/16,M,Oxidation|	73524133 
EFQTDQCDSANATLPLMATMK	3|3/6,C,Carbamidomethyl/10,N,Deamidated/19,M,Oxidation|	73528667 
EFQTDQCDSANATLPLMATMK	3|4/6,C,Carbamidomethyl/10,N,Deamidated/16,M,Oxidation/19,M,Oxidation|CID	73532410 
EFTEGDGEVVVGEDSVK	2|0|	71372887 
EFTIEDAIINTQLPALK	2|1/9,N,Deamidated|CID	30518732 
EFTIEDAIINTQLPALK	3|1/9,N,Deamidated|CID	30522815 
EFTNQSLK	2|1/3,N,Deamidated|	13922535 
EFTTANEQTIR	2|1/5,N,Deamidated|CID	29561750 
EFVCTVTHR	2|0|	13936135 
EFVENSECIQCHPECLPQAMNITCTGR	3|5/7,C,Carbamidomethyl/10,C,Carbamidomethyl/14,C,Carbamidomethyl/20,N,Deamidated/23,C,Carbamidomethyl|	13949767 
EFVENSECIQCHPECLPQAMNITCTGR	3|6/7,C,Carbamidomethyl/10,C,Carbamidomethyl/14,C,Carbamidomethyl/19,M,Oxidation/20,N,Deamidated/23,C,Carbamidomethyl|	13957054 
EFVEYTNQVGTPETPIPSH	2|1/6,N,Deamidated|CID	66524442 
EFVHEAHCFSCHPECQPMEGTSTCNGSGSDACAR	4|6/7,C,Carbamidomethyl/10,C,Carbamidomethyl/14,C,Carbamidomethyl/23,C,Carbamidomethyl/24,N,Deamidated/31,C,Carbamidomethyl|	13972622 
EFVHEAHCFSCHPECQPMEGTSTCNGSGSDACAR	4|7/7,C,Carbamidomethyl/10,C,Carbamidomethyl/14,C,Carbamidomethyl/17,M,Oxidation/23,C,Carbamidomethyl/24,N,Deamidated/31,C,Carbamidomethyl|	13977782 
EFVHEAHCFSCHPECQPMEGTSTCNGSGSDACAR	5|6/7,C,Carbamidomethyl/10,C,Carbamidomethyl/14,C,Carbamidomethyl/23,C,Carbamidomethyl/24,N,Deamidated/31,C,Carbamidomethyl|	13986220 
EFVHEAHCFSCHPECQPMEGTSTCNGSGSDACAR	5|7/7,C,Carbamidomethyl/10,C,Carbamidomethyl/14,C,Carbamidomethyl/17,M,Oxidation/23,C,Carbamidomethyl/24,N,Deamidated/31,C,Carbamidomethyl|	13996317 
EFYNQTWNHR	2|1/3,N,Deamidated|	14033065 
EGANYNGVTYK	2|0|CID	56392395 
EGATGVGIPNTGAPQNDTFSR	2|1/15,N,Deamidated|CID	12456186 
EGATGVGIPNTGAPQNDTFSR	3|1/15,N,Deamidated|CID	12461077 
EGAVNLNTTVSMEALIR	3|1/6,N,Deamidated|	39124684 
EGAVNLNTTVSMEALIR	3|2/6,N,Deamidated/11,M,Oxidation|	39128648 
EGAVYPDNTTDFQR	2|1/7,N,Deamidated|	14047208 
EGCEISTVNSSK	2|2/2,C,Carbamidomethyl/8,N,Deamidated|	66102358 
EGCSIYNHSE	2|2/2,C,Carbamidomethyl/6,N,Deamidated|CID	14054120 
EGDCGLGDSGPPGTSGR	2|1/3,C,Carbamidomethyl|	14061497 
EGDDLTLCDVADK	2|1/7,C,Carbamidomethyl|CID	7827066 
EGDNITLQCLGNGNPPPEE	2|2/3,N,Deamidated/8,C,Carbamidomethyl|CID	14075650 
EGDNITLQCLGNGNPPPEEFMFYLPGQPEGIR	3|2/3,N,Deamidated/8,C,Carbamidomethyl|	14078768 
EGDNITLQCLGNGNPPPEEFMFYLPGQPEGIR	3|3/3,N,Deamidated/8,C,Carbamidomethyl/20,M,Oxidation|	14085896 
EGDSYNSNIQNTAMFYSSDIR	2|1/7,N,Deamidated|	34377281 
EGDSYNSNIQNTAMFYSSDIR	2|2/7,N,Deamidated/13,M,Oxidation|	34383415 
EGDSYNSNIQNTAMFYSSDIR	3|1/7,N,Deamidated|	34389467 
EGDSYNSNIQNTAMFYSSDIR	3|2/7,N,Deamidated/13,M,Oxidation|	34397008 
EGDTLVLTCAVTGNPR	2|1/8,C,Carbamidomethyl|	14108095 
EGDTLVLTCAVTGNPRPN	2|1/8,C,Carbamidomethyl|	14122000 
EGDTLVLTCAVTGNPRPNQIR	3|1/8,C,Carbamidomethyl|	14136338 
EGDVHTLGCGIAK	2|1/8,C,Carbamidomethyl|	14151503 
EGEDANADARCKTLK	2|2/5,N,Deamidated/10,C,Carbamidomethyl|	37298371 
EGEDANADARCKTLK	3|2/5,N,Deamidated/10,C,Carbamidomethyl|	37304352 
EGESILANGVVK	2|0|	49167517 
EGETCGAEDNDTCGVSLYK	2|3/4,C,Carbamidomethyl/9,N,Deamidated/12,C,Carbamidomethyl|	14160680 
EGFSANYSVLQSSISEDFK	2|1/5,N,Deamidated|	14173406 
EGFYSSLCPAENR	2|2/7,C,Carbamidomethyl/11,N,Deamidated|CID	14182764 
EGGPKENDKTAGATQIR	3|1/6,N,Deamidated|CID	30479752 
EGGTNAVQITLEQR	2|1/4,N,Deamidated|CID	4644956 
EGGVNTIAYYNK	2|0|	31736983 
EGHSNSRTSDITETVVMLKR	4|1/4,N,Deamidated|	78155055 
EGHSNSRTSDITETVVMLKR	4|2/4,N,Deamidated/16,M,Oxidation|	78160657 
EGIAVIDVTETVSCVQNK	2|2/13,C,Carbamidomethyl/16,N,Deamidated|CID	12702978 
EGIAVIDVTETVSCVQNK	3|2/13,C,Carbamidomethyl/16,N,Deamidated|CID	12710162 
EGICNGFTALCPAS	2|2/3,C,Carbamidomethyl/10,C,Carbamidomethyl|CID	14188289 
EGICNGFTALCPASDPKPNFTDCNR	3|4/3,C,Carbamidomethyl/10,C,Carbamidomethyl/18,N,Deamidated/22,C,Carbamidomethyl|CID	14197628 
EGIENSAAHTR	2|1/4,N,Deamidated|	72165193 
EGISELEK	2|0|	29273160 
EGITNSNVLAR	2|1/6,N,Deamidated|CID	29481257 
EGKIVQVTAADAFLDLIR	3|0|	14208146 
EGLETDFYK	2|0|	9116276 
EGLTVIVNNTEIYDL	2|1/8,N,Deamidated|CID	23056558 
EGLYINTETR	2|1/5,N,Deamidated|CID	29334201 
EGNTIQIPGTLK	2|1/2,N,Deamidated|CID	33396995 
EGPPAVFTGHNVSSSLSGL	2|1/10,N,Deamidated|	14219373 
EGPPAVFTGHNVSSSLSGLTL	2|1/10,N,Deamidated|	14226924 
EGPPAVFTGHNVSSSLSGLTLAFR	3|1/10,N,Deamidated|	14235930 
EGPRNLSTCFSSGDLFAAHNLSER	3|3/4,N,Deamidated/8,C,Carbamidomethyl/19,N,Deamidated|	14244455 
EGQPLQNNTNPECSVDAHSFTQER	3|2/6,N,Deamidated/12,C,Carbamidomethyl|	81608779 
EGQSLLLSITADQ	2|0|CID	40709650 
EGQYLLNSSMWSK	2|1/6,N,Deamidated|	14256881 
EGQYLLNSSMWSK	2|2/6,N,Deamidated/9,M,Oxidation|	14261814 
EGSLQCECEHNTTGPDCGR	3|4/5,C,Carbamidomethyl/7,C,Carbamidomethyl/10,N,Deamidated/16,C,Carbamidomethyl|	14275621 
EGSSALINCSAYGFPDLEFK	2|2/7,N,Deamidated/8,C,Carbamidomethyl|	14289964 
EGSSWYYDQLPWNVNR	2|1/14,N,Deamidated|	10570000 
EGTNLVSVDK	2|1/3,N,Deamidated|CID	80684470 
EGTSTCNGSGSDACAR	2|3/5,C,Carbamidomethyl/6,N,Deamidated/13,C,Carbamidomethyl|	14301941 
EGTTYPYLGKNNILDCR	3|2/11,N,Deamidated/15,C,Carbamidomethyl|	73244042 
EGVAVLGTYSNHTSAPANCSVASQHK	4|3/10,N,Deamidated/17,N,Deamidated/18,C,Carbamidomethyl|	14313531 
EGVCVTHCNVLQGEPR	3|2/3,C,Carbamidomethyl/7,C,Carbamidomethyl|	14327786 
EGVNFTILISATGR	2|1/3,N,Deamidated|	1204478 
EGVNGFYDSSRLEK	2|1/3,N,Deamidated|	89349212 
EGVNGFYDSSRLEK	3|1/3,N,Deamidated|CID	89354780 
EGWQNTKVHQFR	3|1/4,N,Deamidated|	36937994 
EHAEAPPVGATSCNTLVLEA	2|2/12,C,Carbamidomethyl/13,N,Deamidated|	1083269 
EHDEPEDDNSSIIAAIDR	2|0|	1985032 
EHDEPEDDNSSIIAAIDR	3|0|CID	1992067 
EHKDDTLDQLNR	3|1/10,N,Deamidated|	10458979 
EHLAADIQGSK	2|0|	1589007 
EHNDPTIAVQSAK	2|0|	72541973 
EHNEFNSSMAR	2|1/5,N,Deamidated|	14338789 
EHNEFNSSMAR	2|2/5,N,Deamidated/8,M,Oxidation|	14345851 
EHSLVSYGEQNVHVAMHIN	3|1/10,N,Deamidated|	43428796 
EHSLVSYGEQNVHVAMHIN	3|2/10,N,Deamidated/15,M,Oxidation|	43433486 
EHSLVSYGEQNVHVAMHIN	4|1/10,N,Deamidated|	43438710 
EHSLVSYGEQNVHVAMHIN	4|2/10,N,Deamidated/15,M,Oxidation|	43445947 
EHSSNTLHLAR	2|1/4,N,Deamidated|	67750158 
EHSSNTLHLAR	3|1/4,N,Deamidated|CID	67756868 
EHVHNTSTHLTFNK	3|1/4,N,Deamidated|CID	14364500 
EHYENSHR	2|1/4,N,Deamidated|	26876179 
EHYNYTK	2|1/3,N,Deamidated|	14374751 
EIANATTKPEDR	2|1/3,N,Deamidated|	14383110 
EIANATTKPEDR	3|1/3,N,Deamidated|	14388271 
EIANATTKPEDRNDPMLLYNK	3|1/3,N,Deamidated|	14403495 
EIANATTKPEDRNDPMLLYNK	3|2/3,N,Deamidated/15,M,Oxidation|	14409353 
EICSGNSSQCAPNVHK	2|3/2,C,Carbamidomethyl/5,N,Deamidated/9,C,Carbamidomethyl|	14429940 
EIEIDYTGTEPSSPCNK	2|1/14,C,Carbamidomethyl|	14444059 
EIELPTENENTACVLTISIQR	2|2/7,N,Deamidated/12,C,Carbamidomethyl|CID	30215146 
EIELPTENENTACVLTISIQR	3|1/7,N,Deamidated|	30220958 
EIELPTENENTACVLTISIQR	3|2/7,N,Deamidated/12,C,Carbamidomethyl|CID	30228500 
EIFVVNGTQGK	2|1/5,N,Deamidated|CID	14458089 
EIGSAAGVNSER	2|1/8,N,Deamidated|	71301311 
EIHTNSVGGTSPSSDFQTIHSAGVLR	3|1/4,N,Deamidated|	44853579 
EIHTNSVGGTSPSSDFQTIHSAGVLR	4|1/4,N,Deamidated|CID	44860530 
EIIYSNGSLLFQMITMK	2|1/5,N,Deamidated|	14471346 
EIIYSNGSLLFQMITMK	2|2/5,N,Deamidated/12,M,Oxidation|	14478117 
EIIYSNGSLLFQMITMK	2|2/5,N,Deamidated/15,M,Oxidation|	14484908 
EIIYSNGSLLFQMITMK	2|3/5,N,Deamidated/12,M,Oxidation/15,M,Oxidation|	14491699 
EIIYSNGSLLFQMITMK	3|1/5,N,Deamidated|CID	14498826 
EIIYSNGSLLFQMITMK	3|2/5,N,Deamidated/12,M,Oxidation|CID	14503495 
EIIYSNGSLLFQMITMK	3|2/5,N,Deamidated/15,M,Oxidation|CID	14508184 
EIIYSNGSLLFQMITMK	3|3/5,N,Deamidated/12,M,Oxidation/15,M,Oxidation|CID	14512873 
EILACARNITK	3|1/4,C,Carbamidomethyl|	43496005 
EILPGEDEDSR	2|0|	29091113 
EILSWGNATYVQR	2|1/6,N,Deamidated|	81955477 
EIMAKTTAAEVLNSSR	3|1/12,N,Deamidated|	36596213 
EIMAKTTAAEVLNSSR	3|2/2,M,Oxidation/12,N,Deamidated|	36603412 
EINAGITNSHR	2|2/2,N,Deamidated/7,N,Deamidated|	30307385 
EINESEPIVVYDK	2|1/2,N,Deamidated|	14565434 
EINGNESCNSKSE	2|2/2,N,Deamidated/7,C,Carbamidomethyl|	35166518 
EINHSNESEPIDIDVSALDADSR	2|1/2,N,Deamidated|	67979422 
EINHSNESEPIDIDVSALDADSR	3|1/2,N,Deamidated|CID	67984664 
EINYASVLLDDSR	2|1/2,N,Deamidated|	37427065 
EIPALGVSDTDNITYKVR	2|1/11,N,Deamidated|CID	90332125 
EIPALGVSDTDNITYKVR	3|1/11,N,Deamidated|CID	90337348 
EIPDADSEDSDHNIER	2|0|	67222372 
EIPSPKDLDAGREAAGVDFR	3|0|	4677221 
EIQQCTHYTYK	2|1/4,C,Carbamidomethyl|	73805990 
EISNVWEPASTFFTR	2|1/3,N,Deamidated|CID	70733494 
EIVEAGTATDENCVEM	2|2/11,N,Deamidated/12,C,Carbamidomethyl|CID	12074117 
EIVEAGTATDENCVEM	2|3/11,N,Deamidated/12,C,Carbamidomethyl/15,M,Oxidation|CID	12078387 
EIVHIQAGQCGN	2|1/9,C,Carbamidomethyl|	14578794 
EIVHIQAGQCGNQIGAK	2|1/9,C,Carbamidomethyl|	14588023 
EIVHIQAGQCGNQIGAK	3|1/9,C,Carbamidomethyl|	14595590 
EIVHLQAGQCGN	2|1/9,C,Carbamidomethyl|	14618712 
EIVHLQAGQCGNQIGAK	2|1/9,C,Carbamidomethyl|	14632473 
EIVHLQAGQCGNQIGAK	3|1/9,C,Carbamidomethyl|	14637603 
EKDEPDTFDLTGN	2|0|	34603435 
EKEDRPFHQAVVNDTQAFWHNK	3|1/12,N,Deamidated|	14658498 
EKEDRPFHQAVVNDTQAFWHNK	4|1/12,N,Deamidated|	14666963 
EKFSGEIDLFFK	2|0|	18995090 
EKGNCTYHDLPMR	3|2/3,N,Deamidated/4,C,Carbamidomethyl|	14690522 
EKGNCTYHDLPMR	3|3/3,N,Deamidated/4,C,Carbamidomethyl/11,M,Oxidation|	14698548 
EKLLMNTDDKDDGWPTTNTELTNVFK	3|2/5,N,Deamidated/22,N,Deamidated|	10312681 
EKLLMNTDDKDDGWPTTNTELTNVFK	3|3/4,M,Oxidation/5,N,Deamidated/22,N,Deamidated|	10317111 
EKLLMNTDDKDDGWPTTNTELTNVFK	4|2/5,N,Deamidated/22,N,Deamidated|	10322323 
EKLLMNTDDKDDGWPTTNTELTNVFK	4|3/4,M,Oxidation/5,N,Deamidated/22,N,Deamidated|	10327867 
EKLPQPVQVDPVTHCK	2|1/14,C,Carbamidomethyl|	14720070 
EKLPQPVQVDPVTHCK	3|1/14,C,Carbamidomethyl|	14727413 
EKNTEVVDIPLLVSIPR	2|1/2,N,Deamidated|	67348704 
EKNTEVVDIPLLVSIPR	3|1/2,N,Deamidated|	67355143 
EKPYFPIPEDCTFIQNVPLEDR	3|1/10,C,Carbamidomethyl|	14750358 
EKSLSEGEASHK	3|0|	36575286 
EKYYNTELDNK	2|1/4,N,Deamidated|CID	12807355 
EKYYNTELDNK	3|1/4,N,Deamidated|CID	12813322 
ELAAAANESAVK	2|1/6,N,Deamidated|	14764012 
ELCHVCCMK	2|3/2,C,Carbamidomethyl/5,C,Carbamidomethyl/6,C,Carbamidomethyl|	14775543 
ELCHVCCMK	2|4/2,C,Carbamidomethyl/5,C,Carbamidomethyl/6,C,Carbamidomethyl/7,M,Oxidation|	14780094 
ELCHVCCMKK	2|3/2,C,Carbamidomethyl/5,C,Carbamidomethyl/6,C,Carbamidomethyl|	14793120 
ELCHVCCMKK	2|4/2,C,Carbamidomethyl/5,C,Carbamidomethyl/6,C,Carbamidomethyl/7,M,Oxidation|	14797589 
ELCLYDPPEVPNATFK	2|2/2,C,Carbamidomethyl/11,N,Deamidated|	14810358 
ELCLYDPPEVPNATFK	3|2/2,C,Carbamidomethyl/11,N,Deamidated|	14815225 
ELDIEPNLPVITHHR	3|0|	27342149 
ELDLRPQGLALFSNVSEAR	2|1/13,N,Deamidated|	14830240 
ELDNLVAVNLPIPDPR	2|0|	45224351 
ELENKTTNMVGIGWPNR	2|1/3,N,Deamidated|	21993096 
ELENKTTNMVGIGWPNR	2|2/3,N,Deamidated/8,M,Oxidation|	21999878 
ELENKTTNMVGIGWPNR	3|1/3,N,Deamidated|	22006589 
ELENKTTNMVGIGWPNR	3|2/3,N,Deamidated/8,M,Oxidation|	22012335 
ELEQDLLDHDCRNQVSQTK	3|2/10,C,Carbamidomethyl/12,N,Deamidated|	11546346 
ELEQDLLDHDCRNQVSQTK	4|2/10,C,Carbamidomethyl/12,N,Deamidated|	11552745 
ELETSAYTNDVADRSLR	2|1/8,N,Deamidated|	63179694 
ELETSAYTNDVADRSLR	3|1/8,N,Deamidated|	63186524 
ELFGLQQQEK	2|0|CID	40383384 
ELFQSTSLNGTNMPSF	2|1/8,N,Deamidated|	14839462 
ELFQSTSLNGTNMPSF	2|2/8,N,Deamidated/12,M,Oxidation|	14846426 
ELFQSTSLNGTNMPSFSGPWQDNVSSLR	3|2/8,N,Deamidated/22,N,Deamidated|	14862713 
ELFQSTSLNGTNMPSFSGPWQDNVSSLR	3|3/8,N,Deamidated/12,M,Oxidation/22,N,Deamidated|	14869136 
ELGEDVAFESFDYK	2|0|	18544288 
ELGLTELNPSEEKSVEFENVEELGDER	3|1/18,N,Deamidated|CID	65688099 
ELGLYNLMNITR	2|1/8,N,Deamidated|	14890321 
ELGLYNLMNITR	2|2/7,M,Oxidation/8,N,Deamidated|	14897151 
ELGNATLLHTDSPK	2|1/3,N,Deamidated|	14918135 
ELGPLYTNITADIGTDPR	2|1/7,N,Deamidated|CID	14927227 
ELGVVMYNCSCLAR	2|3/7,N,Deamidated/8,C,Carbamidomethyl/10,C,Carbamidomethyl|	14935385 
ELGVVMYNCSCLAR	2|4/5,M,Oxidation/7,N,Deamidated/8,C,Carbamidomethyl/10,C,Carbamidomethyl|	14940291 
ELHCTGSASCY	2|2/3,C,Carbamidomethyl/9,C,Carbamidomethyl|CID	24823862 
ELHHLQEQNVSN	2|1/8,N,Deamidated|	14952520 
ELHHLQEQNVSNVFLDK	2|1/8,N,Deamidated|	14958515 
ELHHLQEQNVSNVFLDK	3|1/8,N,Deamidated|	14963793 
ELHHLQEQNVSNVFLDKEEF	3|1/8,N,Deamidated|	14978013 
ELHHLQEQNVSNVFLDKEEFF	4|1/8,N,Deamidated|	14987391 
ELHHLQEQNVSNVFLDKEEFFIGSK	3|1/8,N,Deamidated|	14999092 
ELHHLQEQNVSNVFLDKEEFFIGSK	4|1/8,N,Deamidated|	15004934 
ELHHLQEQNVSNVFLDKEEFFIGSK	5|1/8,N,Deamidated|	15010537 
ELHPCTSPPGAIVPLLVGLK	3|1/4,C,Carbamidomethyl|	80849141 
ELHYTPNVVYTLR	3|1/6,N,Deamidated|	86275876 
ELIILSSENK	2|1/8,N,Deamidated|	30163681 
ELINSNLDVPR	2|1/3,N,Deamidated|	83081854 
ELISNASDALDK	2|1/4,N,Deamidated|	15031157 
ELIVLCVQQNR	2|2/5,C,Carbamidomethyl/9,N,Deamidated|	61808149 
ELLSNQSEVMLR	2|1/4,N,Deamidated|	15041274 
ELLSNQSEVMLR	2|2/4,N,Deamidated/9,M,Oxidation|	15046314 
ELMLGNSGGGVDGVVAVQAVTK	2|1/5,N,Deamidated|	23354550 
ELMLGNSGGGVDGVVAVQAVTK	2|2/2,M,Oxidation/5,N,Deamidated|	23359072 
ELNEGTSR	2|1/2,N,Deamidated|	25422702 
ELNGDSYISK	2|1/2,N,Deamidated|	24999282 
ELNGSDDALGVFITR	2|1/2,N,Deamidated|	15060512 
ELNILFLNK	2|1/7,N,Deamidated|	15070011 
ELNILFLNKTDNGTYR	3|2/7,N,Deamidated/11,N,Deamidated|	15078887 
ELNISICPVSQTSER	2|2/2,N,Deamidated/6,C,Carbamidomethyl|CID	15094562 
ELNISTPAR	2|1/2,N,Deamidated|CID	38825822 
ELNSTCFPQPDFR	2|2/2,N,Deamidated/5,C,Carbamidomethyl|	18169380 
ELNTLSWFE	2|1/2,N,Deamidated|CID	45572273 
ELNVMNQDVQK	2|0|	80264169 
ELNVMNQDVQK	2|1/4,M,Oxidation|	80271075 
ELPEENETILK	2|0|	44769899 
ELPFDNCTYSTGNTVR	2|2/6,C,Carbamidomethyl/12,N,Deamidated|	50211076 
ELPGINTTISQDPESEL	2|1/5,N,Deamidated|	15103147 
ELPGINTTISQDPESELY	2|1/5,N,Deamidated|	15112192 
ELPGINTTISQDPESELYTISSQLDFNTTR	3|2/5,N,Deamidated/26,N,Deamidated|CID	15126281 
ELPGINTTISQDPESELYTISSQLDFNTTRNHTIK	4|3/5,N,Deamidated/26,N,Deamidated/30,N,Deamidated|CID	15134911 
ELQCNAVSETLLSTNVK	2|2/3,C,Carbamidomethyl/4,N,Deamidated|	3555771 
ELQVSGANPMSSNK	2|1/12,N,Deamidated|	15150497 
ELQVSGANPMSSNK	2|2/9,M,Oxidation/12,N,Deamidated|	15157133 
ELSEEVSQNGSWAQIPVQIHNATCTVR	3|3/8,N,Deamidated/20,N,Deamidated/23,C,Carbamidomethyl|	15177711 
ELSEYNATAIK	2|1/5,N,Deamidated|	15188261 
ELSGNLLDALLNLR	2|1/4,N,Deamidated|	39098521 
ELSNDDGTNEHTIGIR	2|1/3,N,Deamidated|	74555078 
ELSNHAAR	2|1/3,N,Deamidated|	142628 
ELSNHSNHVHGNNCTVK	3|3/6,N,Deamidated/12,N,Deamidated/13,C,Carbamidomethyl|	27856912 
ELSNSAASFDVFQTSR	2|1/3,N,Deamidated|CID	70570246 
ELSPSNSSSSNK	2|1/5,N,Deamidated|	15201573 
ELTATRKNASNMEYR	2|1/7,N,Deamidated|	15210576 
ELTATRKNASNMEYR	2|2/7,N,Deamidated/11,M,Oxidation|	15217645 
ELTLNELLGR	2|1/4,N,Deamidated|	38729058 
ELTMENESMTNEPIAVK	2|1/5,N,Deamidated|	82325468 
ELTMENESMTNEPIAVK	2|2/3,M,Oxidation/5,N,Deamidated|	82329237 
ELTMENESMTNEPIAVK	2|2/5,N,Deamidated/8,M,Oxidation|	82333030 
ELTMENESMTNEPIAVK	2|3/3,M,Oxidation/5,N,Deamidated/8,M,Oxidation|	82336823 
ELVPLGDEEEEEKNESVLLEGR	3|1/13,N,Deamidated|CID	15237799 
ELYESIWQNFTDSK	2|1/8,N,Deamidated|	15247374 
ELYNLECDPPLRPTIGNLLINEQR	3|2/6,C,Carbamidomethyl/20,N,Deamidated|	24048045 
ELYPGFPQIGR	2|0|CID	20927654 
ELYQPDECFARLVAQNINTYCILNTRTR	3|3/7,C,Carbamidomethyl/17,N,Deamidated/20,C,Carbamidomethyl|	55364348 
ELYTLVPGR	2|0|	92228464 
EMALNSNGLLDTR	2|1/4,N,Deamidated|	41499432 
EMALNSNGLLDTR	2|2/1,M,Oxidation/4,N,Deamidated|	41502528 
EMDPVNEEYYDLYRKTK	3|1/5,N,Deamidated|CID	91030305 
EMDPVNEEYYDLYRKTK	3|2/1,M,Oxidation/5,N,Deamidated|CID	91034626 
EMDPVNEEYYDLYRKTK	4|1/5,N,Deamidated|CID	91039145 
EMDPVNEEYYDLYRKTK	4|2/1,M,Oxidation/5,N,Deamidated|CID	91044665 
EMEENLANHSR	2|1/7,N,Deamidated|	15256585 
EMEENLANHSR	2|2/1,M,Oxidation/7,N,Deamidated|	15263484 
EMGNTVMDIIR	2|0|CID	15283357 
EMGNTVMDIIR	2|1/1,M,Oxidation|CID	15286766 
EMGNTVMDIIR	2|1/6,M,Oxidation|CID	15289932 
EMGNTVMDIIR	2|2/1,M,Oxidation/6,M,Oxidation|CID	15293098 
EMIAAVGNSQSHISGAK	3|1/7,N,Deamidated|	68349597 
EMIAAVGNSQSHISGAK	3|2/1,M,Oxidation/7,N,Deamidated|	68356607 
EMKPSLENVFHQPIWPY	3|1/7,N,Deamidated|	88274954 
EMKPSLENVFHQPIWPY	3|2/1,M,Oxidation/7,N,Deamidated|	88279665 
EMLSPVMIVNLFVDYTK	2|1/9,N,Deamidated|CID	76035937 
EMLSPVMIVNLFVDYTK	2|2/1,M,Oxidation/9,N,Deamidated|CID	76038232 
EMLSPVMIVNLFVDYTK	2|2/6,M,Oxidation/9,N,Deamidated|CID	76040551 
EMLSPVMIVNLFVDYTK	2|3/1,M,Oxidation/6,M,Oxidation/9,N,Deamidated|CID	76042870 
EMNCSETISQIQK	2|2/2,N,Deamidated/3,C,Carbamidomethyl|	15309061 
EMNCSETISQIQK	2|3/1,M,Oxidation/2,N,Deamidated/3,C,Carbamidomethyl|	15315502 
EMSGLGPETEQNDATLTGCTVTPAK	2|2/11,N,Deamidated/18,C,Carbamidomethyl|	75898449 
EMSGLGPETEQNDATLTGCTVTPAK	2|3/1,M,Oxidation/11,N,Deamidated/18,C,Carbamidomethyl|CID	75903390 
EMSGLGPETEQNDATLTGCTVTPAK	3|2/11,N,Deamidated/18,C,Carbamidomethyl|	75910216 
EMSGLGPETEQNDATLTGCTVTPAK	3|3/1,M,Oxidation/11,N,Deamidated/18,C,Carbamidomethyl|CID	75914534 
ENAAFISDFPPVTGK	2|1/1,N,Deamidated|	31399621 
ENAEMETTPNLEK	2|1/1,N,Deamidated|	41685486 
ENAEMETTPNLEK	2|2/1,N,Deamidated/4,M,Oxidation|	41690709 
ENAHDSSGCR	2|2/1,N,Deamidated/8,C,Carbamidomethyl|	27777223 
ENANATVDLEAKR	2|1/3,N,Deamidated|	83784647 
ENANATVDLEAKR	3|1/3,N,Deamidated|	83790917 
ENATETMLSVNR	2|1/1,N,Deamidated|	53555437 
ENATETMLSVNR	2|2/1,N,Deamidated/6,M,Oxidation|	53558069 
ENATIATYPEFGVLDLK	2|1/1,N,Deamidated|	15333165 
ENATIPENEEEIIR	2|1/1,N,Deamidated|	15340222 
ENATLNSASILSLYK	2|1/5,N,Deamidated|CID	43931659 
ENATNVTFTGDK	2|2/1,N,Deamidated/4,N,Deamidated|CID	15349137 
ENAYDIRALRLDTTR	3|1/1,N,Deamidated|	63654623 
ENCGNQSADPLMK	2|2/2,C,Carbamidomethyl/4,N,Deamidated|	15357678 
ENCGNQSADPLMK	2|3/2,C,Carbamidomethyl/4,N,Deamidated/11,M,Oxidation|CID	15363954 
ENCSENDGIQIECYGYDIK	2|3/1,N,Deamidated/2,C,Carbamidomethyl/12,C,Carbamidomethyl|CID	31085329 
ENCSENDGIQIECYGYDIK	3|3/1,N,Deamidated/2,C,Carbamidomethyl/12,C,Carbamidomethyl|CID	31091347 
ENCSYSIPR	2|2/1,N,Deamidated/2,C,Carbamidomethyl|CID	91143102 
ENCWGSLAK	2|2/1,N,Deamidated/2,C,Carbamidomethyl|	88304425 
ENDSLSVEGFRK	2|1/1,N,Deamidated|	15376490 
ENDSSVAIDR	2|1/1,N,Deamidated|	15385354 
ENDTGIVGQHSSCDVR	2|2/1,N,Deamidated/12,C,Carbamidomethyl|	15394115 
ENDTGIVGQHSSCDVR	3|2/1,N,Deamidated/12,C,Carbamidomethyl|	15398268 
ENDTGVVQQLEECQVK	2|2/1,N,Deamidated/12,C,Carbamidomethyl|	15410074 
ENDVMLVFYTK	2|1/1,N,Deamidated|	84576614 
ENDVMLVFYTK	2|2/1,N,Deamidated/4,M,Oxidation|	84583533 
ENEFQLPTSSEGK	2|1/1,N,Deamidated|	19491372 
ENESINLAAR	2|1/1,N,Deamidated|	15420596 
ENEWGLFYTMTENK	2|1/1,N,Deamidated|CID	91581064 
ENEWGLFYTMTENK	2|2/1,N,Deamidated/9,M,Oxidation|CID	91588094 
ENFRATSVSHELNWWSPEVIFSTR	3|2/1,N,Deamidated/12,N,Deamidated|CID	63587567 
ENFRATSVSHELNWWSPEVIFSTR	4|2/1,N,Deamidated/12,N,Deamidated|CID	63591399 
ENFSGHININTW	2|2/1,N,Deamidated/7,N,Deamidated|	31239714 
ENFTETDVK	2|1/1,N,Deamidated|	15427239 
ENGTDAVQEEEESPAEGSK	2|1/1,N,Deamidated|	15440916 
ENGTTCLMAEFAAK	2|2/1,N,Deamidated/5,C,Carbamidomethyl|	15452073 
ENGTTCLMAEFAAK	2|3/1,N,Deamidated/5,C,Carbamidomethyl/7,M,Oxidation|	15459409 
ENGTTISAVTNK	2|1/1,N,Deamidated|	15480692 
ENGVFEEISNSSGR	2|1/9,N,Deamidated|CID	15489740 
ENGVTDISSR	2|1/1,N,Deamidated|	76635107 
ENHAITAANTGCSAK	2|2/8,N,Deamidated/11,C,Carbamidomethyl|	5300437 
ENHAITAANTGCSAK	3|2/8,N,Deamidated/11,C,Carbamidomethyl|	5307425 
ENHATNGVSMEAVAFK	2|2/1,N,Deamidated/5,N,Deamidated|	3033564 
ENHATNGVSMEAVAFK	2|3/1,N,Deamidated/5,N,Deamidated/9,M,Oxidation|	3039240 
ENIDIPVYSEVK	2|1/1,N,Deamidated|CID	31220632 
ENIDLSLVK	2|1/1,N,Deamidated|	41660612 
ENIIIHTNYLFSWMNIGK	2|2/1,N,Deamidated/7,N,Deamidated|	31312404 
ENIIIHTNYLFSWMNIGK	2|3/1,N,Deamidated/7,N,Deamidated/13,M,Oxidation|	31319516 
ENIIIHTNYLFSWMNIGK	3|2/1,N,Deamidated/7,N,Deamidated|	31326522 
ENIIIHTNYLFSWMNIGK	3|3/1,N,Deamidated/7,N,Deamidated/13,M,Oxidation|	31332276 
ENILTLEEDGIMK	2|0|	75593739 
ENILTLEEDGIMK	2|1/11,M,Oxidation|	75598099 
ENISGTNHAR	2|2/1,N,Deamidated/6,N,Deamidated|	31386023 
ENITNQSCDYAAGPGDQ	2|2/4,N,Deamidated/7,C,Carbamidomethyl|	8559144 
ENITQDPEDH	2|1/1,N,Deamidated|	15508033 
ENITQDPEDHT	2|1/1,N,Deamidated|	15522036 
ENITQDPEDHTV	2|1/1,N,Deamidated|	15531183 
ENITQDPEDHTVS	2|1/1,N,Deamidated|	15540609 
ENITQDPEDHTVSF	2|1/1,N,Deamidated|	15549906 
ENITQDPEDHTVSFVQPN	2|1/1,N,Deamidated|	15559612 
ENITQDPEDHTVSFVQPNGA	2|1/1,N,Deamidated|	15568118 
ENKETGSITADENSGTTAEK	2|1/12,N,Deamidated|	36705537 
ENKETGSITADENSGTTAEK	3|1/12,N,Deamidated|	36710694 
ENKLGADITKVK	3|1/1,N,Deamidated|	36212952 
ENLANDSPVSR	2|1/1,N,Deamidated|	68628474 
ENLDACTHCSK	2|3/1,N,Deamidated/5,C,Carbamidomethyl/8,C,Carbamidomethyl|	10995861 
ENLDACTHCSK	3|3/1,N,Deamidated/5,C,Carbamidomethyl/8,C,Carbamidomethyl|	10999238 
ENLDDINQKETK	2|1/6,N,Deamidated|	54080902 
ENLDDINQKETK	3|1/6,N,Deamidated|CID	54088830 
ENLDINASDSLQYFL	2|1/1,N,Deamidated|	42248429 
ENLEGPSR	2|1/1,N,Deamidated|	23596637 
ENLSLDSLK	2|1/1,N,Deamidated|	68862981 
ENLTDQVFR	2|1/1,N,Deamidated|	19365750 
ENLTSFSMATK	2|1/1,N,Deamidated|	41764939 
ENLTSFSMATK	2|2/1,N,Deamidated/7,M,Oxidation|	41769428 
ENMTFGSTLVTNPK	2|1/1,N,Deamidated|	15577922 
ENMTFGSTLVTNPK	2|2/1,N,Deamidated/2,M,Oxidation|	15581275 
ENNADQVTPVSHIGCPNTTQQGSPVFAK	3|2/14,C,Carbamidomethyl/16,N,Deamidated|CID	15592276 
ENNAPDPIPR	2|0|CID	50121164 
ENNCCGASNYTDWE	2|3/3,C,Carbamidomethyl/4,C,Carbamidomethyl/8,N,Deamidated|CID	15604956 
ENNCCGASNYTDWENIPGMAK	2|3/3,C,Carbamidomethyl/4,C,Carbamidomethyl/8,N,Deamidated|	15615808 
ENNCCGASNYTDWENIPGMAK	2|4/3,C,Carbamidomethyl/4,C,Carbamidomethyl/8,N,Deamidated/18,M,Oxidation|	15621288 
ENNCCGASNYTDWENIPGMAK	3|3/3,C,Carbamidomethyl/4,C,Carbamidomethyl/8,N,Deamidated|CID	15626973 
ENNCCGASNYTDWENIPGMAK	3|4/3,C,Carbamidomethyl/4,C,Carbamidomethyl/8,N,Deamidated/18,M,Oxidation|CID	15632277 
ENNPEDWPVNTEGCMEK	2|1/13,C,Carbamidomethyl|CID	15655370 
ENNPEDWPVNTEGCMEK	2|2/13,C,Carbamidomethyl/14,M,Oxidation|CID	15659266 
ENPAFDTTDNLVQR	2|1/9,N,Deamidated|	8083122 
ENPEVVVKNTSTNM	2|2/1,N,Deamidated/8,N,Deamidated|	84240716 
ENPEVVVKNTSTNM	2|3/1,N,Deamidated/8,N,Deamidated/13,M,Oxidation|	84247564 
ENPFNNDTFNAVK	2|1/9,N,Deamidated|CID	50814558 
ENPTVVNKNTSEVMT	2|2/1,N,Deamidated/8,N,Deamidated|	84268635 
ENPTVVNKNTSEVMT	2|3/1,N,Deamidated/8,N,Deamidated/13,M,Oxidation|	84275574 
ENPVEFDSLFNESK	2|1/10,N,Deamidated|CID	15671704 
ENPYIGLGNYTLCR	2|2/8,N,Deamidated/12,C,Carbamidomethyl|CID	15680435 
ENQGNSVGALCNAQFPDK	2|2/4,N,Deamidated/10,C,Carbamidomethyl|CID	79621508 
ENQIYNFHTEWR	2|1/5,N,Deamidated|	29293607 
ENQIYNFHTEWR	3|1/5,N,Deamidated|	29302098 
ENQNHSYSLK	2|1/3,N,Deamidated|	15687773 
ENQTLHYDFR	2|1/1,N,Deamidated|	15696743 
ENRWSETLK	2|1/1,N,Deamidated|	63680473 
ENSCMVYNDTTMVCR	2|3/3,C,Carbamidomethyl/7,N,Deamidated/13,C,Carbamidomethyl|	15705093 
ENSCMVYNDTTMVCR	2|4/3,C,Carbamidomethyl/4,M,Oxidation/7,N,Deamidated/13,C,Carbamidomethyl|	15709740 
ENSCMVYNDTTMVCR	2|4/3,C,Carbamidomethyl/7,N,Deamidated/11,M,Oxidation/13,C,Carbamidomethyl|	15716497 
ENSCMVYNDTTMVCR	2|5/3,C,Carbamidomethyl/4,M,Oxidation/7,N,Deamidated/11,M,Oxidation/13,C,Carbamidomethyl|	15720805 
ENSEVSSPR	2|1/1,N,Deamidated|	68676208 
ENSGSTTFR	2|1/1,N,Deamidated|	69035699 
ENSKQNGSANSATNPAGLDK	3|1/5,N,Deamidated|	15747636 
ENSLSQFSK	2|1/1,N,Deamidated|CID	69004322 
ENSSEICSNNGECVCGQ	2|4/1,N,Deamidated/6,C,Carbamidomethyl/12,C,Carbamidomethyl/14,C,Carbamidomethyl|	15764018 
ENSSEICSNNGECVCGQCVCR	2|6/1,N,Deamidated/6,C,Carbamidomethyl/12,C,Carbamidomethyl/14,C,Carbamidomethyl/17,C,Carbamidomethyl/19,C,Carbamidomethyl|CID	15773289 
ENSSEICSNNGECVCGQCVCR	3|6/1,N,Deamidated/6,C,Carbamidomethyl/12,C,Carbamidomethyl/14,C,Carbamidomethyl/17,C,Carbamidomethyl/19,C,Carbamidomethyl|CID	15780076 
ENSTDPHPIK	2|1/1,N,Deamidated|	15797727 
ENSVVCGCNQCGCR	2|4/5,C,Carbamidomethyl/7,C,Carbamidomethyl/10,C,Carbamidomethyl/12,C,Carbamidomethyl|	68980465 
ENSYNADSKGNEYLYTR	2|1/10,N,Deamidated|	69265778 
ENSYNADSKGNEYLYTR	3|1/10,N,Deamidated|	69270794 
ENTDAHQPGSIVENAK	2|1/1,N,Deamidated|CID	23612083 
ENTDAHQPGSIVENAK	3|1/1,N,Deamidated|CID	23617884 
ENTDTSIK	2|1/1,N,Deamidated|CID	31632026 
ENTGASTQTMPLTFR	2|1/1,N,Deamidated|	76545267 
ENTGASTQTMPLTFR	2|2/1,N,Deamidated/9,M,Oxidation|CID	76550418 
ENTHGVCK	2|2/1,N,Deamidated/6,C,Carbamidomethyl|	27843832 
ENTIGFINSHN	2|2/1,N,Deamidated/7,N,Deamidated|CID	31231403 
ENTSNVEMR	2|1/1,N,Deamidated|	15808240 
ENTSNVEMR	2|2/1,N,Deamidated/7,M,Oxidation|	15812843 
ENVILEKPSHVELK	2|0|	15824503 
ENVLLELASLTGR	2|1/1,N,Deamidated|	3607021 
ENVSDPSLTITFGR	2|1/1,N,Deamidated|CID	15834893 
ENVSMVDYAH	2|1/1,N,Deamidated|CID	15845015 
ENVSMVDYAH	2|2/1,N,Deamidated/4,M,Oxidation|CID	15848212 
ENVSMVDYAHNNYQAQ	2|1/1,N,Deamidated|	15858347 
ENVSMVDYAHNNYQAQ	2|2/1,N,Deamidated/4,M,Oxidation|CID	15865783 
ENVSMVDYAHNNYQAQSAVPLR	3|1/1,N,Deamidated|	15879705 
ENVSMVDYAHNNYQAQSAVPLR	3|2/1,N,Deamidated/4,M,Oxidation|CID	15884515 
ENVSYPGQLLMLSTQPK	2|1/1,N,Deamidated|	42522296 
ENVSYPGQLLMLSTQPK	2|2/1,N,Deamidated/10,M,Oxidation|	42527258 
ENVTRLLSPE	2|1/1,N,Deamidated|CID	68952144 
ENVTSPRSF	2|1/1,N,Deamidated|	69180403 
ENVYIDVTK	2|1/1,N,Deamidated|	31720837 
ENYNITMR	2|1/3,N,Deamidated|CID	15900973 
ENYNITMR	2|2/3,N,Deamidated/6,M,Oxidation|CID	15906306 
ENYSMADDCR	2|1/8,C,Carbamidomethyl|	54536501 
ENYSMADDCR	2|2/4,M,Oxidation/8,C,Carbamidomethyl|	54540840 
ENYTQGICH	2|2/1,N,Deamidated/7,C,Carbamidomethyl|	23792032 
EPCIIIDIGGYNNK	2|1/2,C,Carbamidomethyl|	24098994 
EPCQLGCTNLTYCTNFNNRPTELFR	3|4/2,C,Carbamidomethyl/6,C,Carbamidomethyl/8,N,Deamidated/12,C,Carbamidomethyl|	15922775 
EPDPPEEEVSHQF	2|0|	69591024 
EPDQVPYSDCFTTNLNTGR	2|2/9,C,Carbamidomethyl/15,N,Deamidated|CID	11331709 
EPDQVPYSDCFTTNLNTGR	3|2/9,C,Carbamidomethyl/15,N,Deamidated|	11337160 
EPEIGNLNVSDVTPK	2|1/7,N,Deamidated|CID	15934253 
EPELLNSETQGEPITTYTKVPGPDAEVGD	3|1/5,N,Deamidated|CID	3848221 
EPETNAQGGDGAKTR	2|1/4,N,Deamidated|	76836784 
EPETNAQGGDGAKTR	3|1/4,N,Deamidated|CID	76839613 
EPFDTNIEQYDEYGK	2|0|	53696886 
EPGLNENTR	2|1/4,N,Deamidated|	24374914 
EPKTDAFLMNDKKR	3|1/9,N,Deamidated|	36321579 
EPKTDAFLMNDKKR	3|2/8,M,Oxidation/9,N,Deamidated|	36326296 
EPLETTGDFNTTK	2|1/9,N,Deamidated|CID	15940742 
EPLSNCSQVNR	2|3/4,N,Deamidated/5,C,Carbamidomethyl/9,N,Deamidated|CID	15951054 
EPPSENGTSIYGAGGFMPY	2|1/5,N,Deamidated|	15954900 
EPPSENGTSIYGAGGFMPY	2|2/5,N,Deamidated/16,M,Oxidation|	15961507 
EPPSIGTLVK	2|0|	24418633 
EPPVFFFNGDAEPR	2|0|	53850263 
EPSETPDQCMTADETR	2|1/8,C,Carbamidomethyl|	15981994 
EPSETPDQCMTADETR	2|2/8,C,Carbamidomethyl/9,M,Oxidation|	15988989 
EPSNPSNETLELWK	2|2/3,N,Deamidated/6,N,Deamidated|CID	16009144 
EPTINIIDR	2|1/4,N,Deamidated|CID	31929801 
EPVETNVGQDETPLESEATTPKPY	2|1/5,N,Deamidated|	3829959 
EPVETNVGQDETPLESEATTPKPY	3|1/5,N,Deamidated|	3834873 
EPVPAGAPGTNSTEYEIR	2|1/10,N,Deamidated|	16024237 
EPVTSYCNSAGDLSGTNESIAVR	3|2/6,C,Carbamidomethyl/7,N,Deamidated|CID	11271679 
EPYNDSIQAQK	2|1/3,N,Deamidated|	16038514 
EQCITQFGQVAK	2|1/2,C,Carbamidomethyl|	32208580 
EQDNDTRTVPCYGGK	2|2/3,N,Deamidated/10,C,Carbamidomethyl|	11669248 
EQDNDTRTVPCYGGK	3|2/3,N,Deamidated/10,C,Carbamidomethyl|	11674010 
EQELESCACVDTDNSCK	2|3/6,C,Carbamidomethyl/8,C,Carbamidomethyl/15,C,Carbamidomethyl|	16047898 
EQENSTLYISFTPK	2|1/3,N,Deamidated|	16062211 
EQHNFVWGTQ	2|1/3,N,Deamidated|	88030061 
EQINISLDHR	2|1/3,N,Deamidated|CID	16070258 
EQITNELNQR	2|0|CID	76353845 
EQIVPKPEEEVAQK	2|0|	16077612 
EQLFFNLSDPELR	2|1/5,N,Deamidated|	16086210 
EQLQGINASSAAWAR	2|1/6,N,Deamidated|	16097251 
EQLSEEIVELFR	2|0|	80935860 
EQNLESGAIK	2|1/2,N,Deamidated|	37414103 
EQNSPALDTHR	2|0|	67530086 
EQNYTCHVH	2|1/2,N,Deamidated|	16107596 
EQNYTCHVNHEGLPEPL	2|2/2,N,Deamidated/5,C,Carbamidomethyl|	16116395 
EQNYTCHVNHEGLPEPLTLR	3|2/2,N,Deamidated/5,C,Carbamidomethyl|	16130390 
EQNYTCR	2|2/2,N,Deamidated/5,C,Carbamidomethyl|CID	16143004 
EQPDIQHSSQLCNVALTVR	3|2/11,C,Carbamidomethyl/12,N,Deamidated|	85347087 
EQPPENAEASALDGK	2|1/5,N,Deamidated|	1002172 
EQQGQLLEVGWNNTASAR	2|1/11,N,Deamidated|	16151465 
EQQITDTTPVGIINNITYVDK	2|1/13,N,Deamidated|	26132442 
EQQITDTTPVGIINNITYVDK	3|1/13,N,Deamidated|	26137532 
EQQSSYNISVR	2|1/6,N,Deamidated|	16162933 
EQQTTTDMQKPTQSMHQENLTGH	3|1/18,N,Deamidated|	16173658 
EQQTTTDMQKPTQSMHQENLTGH	3|2/14,M,Oxidation/18,N,Deamidated|	16179229 
EQQTTTDMQKPTQSMHQENLTGH	3|2/7,M,Oxidation/18,N,Deamidated|	16184820 
EQQTTTDMQKPTQSMHQENLTGH	3|3/7,M,Oxidation/14,M,Oxidation/18,N,Deamidated|	16190410 
EQQTTTDMQKPTQSMHQENLTGHC	3|2/18,N,Deamidated/23,C,Carbamidomethyl|	16220011 
EQQTTTDMQKPTQSMHQENLTGHC	3|3/14,M,Oxidation/18,N,Deamidated/23,C,Carbamidomethyl|	16225285 
EQQTTTDMQKPTQSMHQENLTGHC	3|3/7,M,Oxidation/18,N,Deamidated/23,C,Carbamidomethyl|	16230579 
EQQTTTDMQKPTQSMHQENLTGHC	3|4/7,M,Oxidation/14,M,Oxidation/18,N,Deamidated/23,C,Carbamidomethyl|	16235872 
EQQTTTDMQKPTQSMHQENLTGHCR	3|2/18,N,Deamidated/23,C,Carbamidomethyl|	16264019 
EQQTTTDMQKPTQSMHQENLTGHCR	3|3/14,M,Oxidation/18,N,Deamidated/23,C,Carbamidomethyl|	16271278 
EQQTTTDMQKPTQSMHQENLTGHCR	3|3/7,M,Oxidation/18,N,Deamidated/23,C,Carbamidomethyl|	16278557 
EQQTTTDMQKPTQSMHQENLTGHCR	3|4/7,M,Oxidation/14,M,Oxidation/18,N,Deamidated/23,C,Carbamidomethyl|	16285835 
EQQTTTDMQKPTQSMHQENLTGHCR	4|2/18,N,Deamidated/23,C,Carbamidomethyl|	16294440 
EQQTTTDMQKPTQSMHQENLTGHCR	4|3/14,M,Oxidation/18,N,Deamidated/23,C,Carbamidomethyl|	16299440 
EQQTTTDMQKPTQSMHQENLTGHCR	4|3/7,M,Oxidation/18,N,Deamidated/23,C,Carbamidomethyl|	16304460 
EQQTTTDMQKPTQSMHQENLTGHCR	4|4/7,M,Oxidation/14,M,Oxidation/18,N,Deamidated/23,C,Carbamidomethyl|	16309479 
EQSGEYECSASNDVAAPVVR	2|1/7,C,Carbamidomethyl|	16368412 
EQSSGWIITVPK	2|0|	78690859 
EQVSATSILAVR	2|0|	5868038 
EQVSNITSPPK	2|1/4,N,Deamidated|CID	71612334 
EQVVGLLAQNNCSCESK	2|3/10,N,Deamidated/11,C,Carbamidomethyl/13,C,Carbamidomethyl|	16383227 
EQWQECLDNQTGLLGSTTWDK	2|2/5,C,Carbamidomethyl/8,N,Deamidated|	38113615 
EQWQECLDNQTGLLGSTTWDK	3|2/5,C,Carbamidomethyl/8,N,Deamidated|CID	38118813 
EQWQPQETNESLK	2|1/8,N,Deamidated|	16393802 
EQYIHENYSR	2|1/6,N,Deamidated|CID	16403002 
ERDVYVGNANMHQAEDNVSVYQ	3|1/7,N,Deamidated|	86999042 
ERDVYVGNANMHQAEDNVSVYQ	3|2/7,N,Deamidated/10,M,Oxidation|CID	87006487 
EREEGNSDLLPTSFEQK	2|1/5,N,Deamidated|	38642021 
EREEGNSDLLPTSFEQK	3|1/5,N,Deamidated|	38647657 
ERNESEPGSQR	2|1/2,N,Deamidated|	16411753 
ERNFTEMQQNATLELK	2|2/2,N,Deamidated/9,N,Deamidated|	16425445 
ERNFTEMQQNATLELK	2|3/2,N,Deamidated/6,M,Oxidation/9,N,Deamidated|	16431020 
ERNFTEMQQNATLELK	3|2/2,N,Deamidated/9,N,Deamidated|	16436679 
ERNFTEMQQNATLELK	3|3/2,N,Deamidated/6,M,Oxidation/9,N,Deamidated|	16443585 
ERPNDSYCYNSAK	2|2/3,N,Deamidated/7,C,Carbamidomethyl|	16471577 
ERPPSTCNNSEK	2|2/6,C,Carbamidomethyl/7,N,Deamidated|CID	70059501 
ERPPTFLTPEGNESHKEELR	3|1/11,N,Deamidated|	16480399 
ERPPTFLTPEGNESHKEELR	4|1/11,N,Deamidated|	16487458 
ERVENTSQPGEMQVTIQNLMPATVYIFK	3|1/4,N,Deamidated|	16506036 
ERVENTSQPGEMQVTIQNLMPATVYIFK	3|2/4,N,Deamidated/11,M,Oxidation|	16513281 
ERVENTSQPGEMQVTIQNLMPATVYIFK	3|2/4,N,Deamidated/19,M,Oxidation|	16520546 
ERVENTSQPGEMQVTIQNLMPATVYIFK	3|3/4,N,Deamidated/11,M,Oxidation/19,M,Oxidation|	16527811 
ESASYQEALAR	2|0|	16566543 
ESDASISQNILVNTDAL	2|1/8,N,Deamidated|	85920502 
ESDLGTALVYVNHVQAAAYSVTSR	3|1/11,N,Deamidated|	12482682 
ESDNYVTEFAEALK	2|0|	3294179 
ESDSEVQCRCLANTDECK	3|3/7,C,Carbamidomethyl/9,C,Carbamidomethyl/16,C,Carbamidomethyl|	63202701 
ESEEGVNQTDLGVTR	2|1/6,N,Deamidated|	16575096 
ESEEQVVLNITYER	2|1/8,N,Deamidated|	16589813 
ESENKKSVSPR	2|1/3,N,Deamidated|	35712956 
ESENKKSVSPR	3|1/3,N,Deamidated|	35719720 
ESEVPENTLCKVR	2|2/6,N,Deamidated/9,C,Carbamidomethyl|	82665699 
ESEVPENTLCKVR	3|2/6,N,Deamidated/9,C,Carbamidomethyl|	82668998 
ESFILNLTGAAGLPER	2|1/5,N,Deamidated|	37708697 
ESFILNLTGAAGLPER	3|1/5,N,Deamidated|	37713067 
ESFQYANLTCSPGK	2|2/6,N,Deamidated/9,C,Carbamidomethyl|	16603250 
ESGANVTGFQLVNYTDTIPAR	2|2/4,N,Deamidated/12,N,Deamidated|	16613704 
ESGIQNVSTCR	2|2/5,N,Deamidated/9,C,Carbamidomethyl|CID	16628448 
ESGLNMTLPEENQPVVFNHIYNIK	3|1/4,N,Deamidated|	16634537 
ESGLNMTLPEENQPVVFNHIYNIK	3|2/4,N,Deamidated/5,M,Oxidation|	16639333 
ESILQHDTHEKSER	3|0|	67325450 
ESILQHDTHEKSER	4|0|	67330259 
ESLLPVTLQCNLTS	2|2/9,C,Carbamidomethyl/10,N,Deamidated|	16655118 
ESLLPVTLQCNLTSSSH	2|2/9,C,Carbamidomethyl/10,N,Deamidated|	16664154 
ESLLPVTLQCNLTSSSHTL	2|2/9,C,Carbamidomethyl/10,N,Deamidated|CID	16675312 
ESLLPVTLQCNLTSSSHTLM	2|2/9,C,Carbamidomethyl/10,N,Deamidated|CID	16681285 
ESLLPVTLQCNLTSSSHTLM	2|3/9,C,Carbamidomethyl/10,N,Deamidated/19,M,Oxidation|	16688647 
ESLLPVTLQCNLTSSSHTLMY	2|2/9,C,Carbamidomethyl/10,N,Deamidated|CID	16708434 
ESLLPVTLQCNLTSSSHTLMY	2|3/9,C,Carbamidomethyl/10,N,Deamidated/19,M,Oxidation|CID	16713647 
ESLLPVTLQCNLTSSSHTLMY	3|2/9,C,Carbamidomethyl/10,N,Deamidated|CID	16718273 
ESLLPVTLQCNLTSSSHTLMY	3|3/9,C,Carbamidomethyl/10,N,Deamidated/19,M,Oxidation|CID	16725344 
ESLLPVTLQCNLTSSSHTLMYSYWTR	3|2/9,C,Carbamidomethyl/10,N,Deamidated|	16757486 
ESLLPVTLQCNLTSSSHTLMYSYWTR	3|3/9,C,Carbamidomethyl/10,N,Deamidated/19,M,Oxidation|	16764510 
ESLNDQAQEVLR	2|1/3,N,Deamidated|CID	61551650 
ESLSNLHSK	2|1/4,N,Deamidated|	67768413 
ESLSTLSEPISNFYTTYESCMNNR	3|3/11,N,Deamidated/19,C,Carbamidomethyl/22,N,Deamidated|	89200370 
ESLSTLSEPISNFYTTYESCMNNR	3|4/11,N,Deamidated/19,C,Carbamidomethyl/20,M,Oxidation/22,N,Deamidated|	89207520 
ESLTSHCYCMLPLTPDNSQNK	3|3/6,C,Carbamidomethyl/8,C,Carbamidomethyl/16,N,Deamidated|CID	41179970 
ESLTSHCYCMLPLTPDNSQNK	3|4/6,C,Carbamidomethyl/8,C,Carbamidomethyl/9,M,Oxidation/16,N,Deamidated|CID	41187411 
ESMEMNQLNVVMKQDRGK	3|0|	24709105 
ESMEMNQLNVVMKQDRGK	3|1/11,M,Oxidation|	24714027 
ESMEMNQLNVVMKQDRGK	3|1/2,M,Oxidation|	24718902 
ESMEMNQLNVVMKQDRGK	3|1/4,M,Oxidation|	24723776 
ESMEMNQLNVVMKQDRGK	3|2/2,M,Oxidation/11,M,Oxidation|	24728650 
ESMEMNQLNVVMKQDRGK	3|2/2,M,Oxidation/4,M,Oxidation|	24733549 
ESMEMNQLNVVMKQDRGK	3|2/4,M,Oxidation/11,M,Oxidation|	24738447 
ESMEMNQLNVVMKQDRGK	3|3/2,M,Oxidation/4,M,Oxidation/11,M,Oxidation|	24743346 
ESNESLVIK	2|0|CID	65818235 
ESNESSKVPR	2|1/2,N,Deamidated|	36614963 
ESNETNVIGYCPIVLVLEK	2|2/5,N,Deamidated/10,C,Carbamidomethyl|	87238974 
ESNGSMGNESFIGATLNKETLVPDAVR	3|2/2,N,Deamidated/7,N,Deamidated|	37546041 
ESNGSMGNESFIGATLNKETLVPDAVR	3|3/2,N,Deamidated/5,M,Oxidation/7,N,Deamidated|	37550919 
ESNHEEDTLFKHNEYR	3|1/12,N,Deamidated|	38799530 
ESNHEEDTLFKHNEYR	4|1/12,N,Deamidated|	38805416 
ESNKISSCEN	2|2/2,N,Deamidated/7,C,Carbamidomethyl|	35145279 
ESNNLVQETPFVDPSFLK	2|1/2,N,Deamidated|CID	39008163 
ESNSSNSVWCECSASEK	2|3/2,N,Deamidated/9,C,Carbamidomethyl/11,C,Carbamidomethyl|	70511277 
ESNSTSLTQAALLEK	2|1/2,N,Deamidated|	16787173 
ESNYSYCLSSR	2|2/2,N,Deamidated/6,C,Carbamidomethyl|	16794459 
ESPGAAAPAAAAAPEASAGK	2|0|	227407 
ESPGNNTQDGIQTFR	2|1/4,N,Deamidated|CID	16803792 
ESPHLAISVVSVEPRVTNR	3|1/17,N,Deamidated|	77441672 
ESPHLAISVVSVEPRVTNR	4|1/17,N,Deamidated|	77447056 
ESPLAARSGVNQLLFR	2|1/10,N,Deamidated|	43672714 
ESPLEFYQDQLIFNR	2|1/13,N,Deamidated|	18265815 
ESPSSVVSDCTILLCGTK	2|2/9,C,Carbamidomethyl/14,C,Carbamidomethyl|	68038076 
ESQLNLTVMAK	2|1/4,N,Deamidated|CID	16812916 
ESQLNLTVMAK	2|2/4,N,Deamidated/8,M,Oxidation|CID	16819348 
ESQLNLTVMAKPTNWIEGTR	3|1/4,N,Deamidated|	16838632 
ESQLNLTVMAKPTNWIEGTR	3|2/4,N,Deamidated/8,M,Oxidation|	16844469 
ESQTFSFQYSILDLNQKSQQK	3|1/14,N,Deamidated|	72055636 
ESSEITTSNCSSDK	2|2/8,N,Deamidated/9,C,Carbamidomethyl|CID	11878923 
ESSEQVQPTCPK	2|1/9,C,Carbamidomethyl|	16863859 
ESSGNQLSFFFK	2|1/4,N,Deamidated|	22293633 
ESSNLTALPVK	2|1/3,N,Deamidated|CID	82561992 
ESSWQNLIQAQTL	2|1/5,N,Deamidated|	34113125 
ESTFNTVDYFAR	2|1/4,N,Deamidated|	70701600 
ESTGYNLFWK	2|1/5,N,Deamidated|	44490918 
ESTSDLLLTSSYLSNSTFTGER	2|1/14,N,Deamidated|	16877705 
ESTVGQGSDTYSYIFR	2|0|	16884290 
ESVFESNGISR	2|1/6,N,Deamidated|	81011250 
ESVPSSGPTNVSALATTSSSMLVR	2|1/9,N,Deamidated|	16893863 
ESVPSSGPTNVSALATTSSSMLVR	2|2/9,N,Deamidated/20,M,Oxidation|	16898619 
ESVPSSGPTNVSALATTSSSMLVR	3|1/9,N,Deamidated|	16903073 
ESVPSSGPTNVSALATTSSSMLVR	3|2/9,N,Deamidated/20,M,Oxidation|	16909145 
ESVTGLLLLNGELNASR	2|1/9,N,Deamidated|	23582671 
ESVTGLLLLNGELNASR	3|1/9,N,Deamidated|	23585594 
ESWSNVVGTLCK	2|2/4,N,Deamidated/10,C,Carbamidomethyl|CID	86063808 
ESYFNTSQK	2|1/4,N,Deamidated|	89150987 
ESYGNESGNTPIQVIR	2|1/4,N,Deamidated|	25095295 
ESYIILSNSTMK	2|1/7,N,Deamidated|	16932715 
ESYIILSNSTMK	2|2/7,N,Deamidated/10,M,Oxidation|	16939626 
ESYVFCSLEPGPGIR	2|1/5,C,Carbamidomethyl|	66190503 
ETAAYSLSFNLEDSVGFPLLQVSIR	3|1/9,N,Deamidated|	45401868 
ETAGLPFFTLALLCNR	2|2/13,C,Carbamidomethyl/14,N,Deamidated|CID	19205574 
ETAGLPFFTLALLCNR	3|2/13,C,Carbamidomethyl/14,N,Deamidated|CID	19209531 
ETAIVLHLQAYENQFSGQSVVGR	3|1/12,N,Deamidated|	74847933 
ETANGSQIVNISLPASAEVLK	2|2/3,N,Deamidated/9,N,Deamidated|CID	16959343 
ETAPAAPAAPAPAEK	2|0|	16967467 
ETAPAAPAAPAPVEK	2|0|	16980220 
ETCGPAELPGEANCTYFK	2|3/2,C,Carbamidomethyl/12,N,Deamidated/13,C,Carbamidomethyl|	16994703 
ETDKNCSEGLYQGGPFCCQPCQPGK	3|5/4,N,Deamidated/5,C,Carbamidomethyl/16,C,Carbamidomethyl/17,C,Carbamidomethyl/20,C,Carbamidomethyl|	17009287 
ETDNKTTPYALVPCSDSTEAK	2|2/3,N,Deamidated/13,C,Carbamidomethyl|	35267201 
ETDNKTTPYALVPCSDSTEAK	3|2/3,N,Deamidated/13,C,Carbamidomethyl|	35271393 
ETEILAIIAPTGIAR	2|0|CID	74774622 
ETEVTNGSNGGLEFNPMK	2|1/5,N,Deamidated|	17020916 
ETEVTNGSNGGLEFNPMK	2|2/5,N,Deamidated/16,M,Oxidation|	17027892 
ETFSTLIQIANVLAGR	2|1/10,N,Deamidated|	28921764 
ETFSTLIQIANVLAGR	3|1/10,N,Deamidated|	28924959 
ETGDLYYYDNK	2|0|	74303498 
ETGDTNTIQPIIRYN	2|0|CID	63397681 
ETGGNETTECTGSYYCK	2|3/4,N,Deamidated/9,C,Carbamidomethyl/15,C,Carbamidomethyl|	17049847 
ETHNGSISCLK	2|2/3,N,Deamidated/8,C,Carbamidomethyl|	66783731 
ETIEAGETENGADTNSK	2|1/9,N,Deamidated|	12316054 
ETINTDFCLNK	2|2/7,C,Carbamidomethyl/9,N,Deamidated|	20450801 
ETISNTLAIMR	2|1/4,N,Deamidated|	39866234 
ETISNTLAIMR	2|2/4,N,Deamidated/9,M,Oxidation|	39871797 
ETKKSNNYFEIYSEIGFTLR	3|1/6,N,Deamidated|	30623893 
ETKKSNNYFEIYSEIGFTLR	4|1/6,N,Deamidated|	30631095 
ETLECNVTGR	2|2/4,C,Carbamidomethyl/5,N,Deamidated|	74295949 
ETLFVNGHLNR	2|1/5,N,Deamidated|	22230717 
ETLGSTSTICSDK	2|1/9,C,Carbamidomethyl|	17058854 
ETLKNQTFGGAETVPQ	2|1/4,N,Deamidated|	17067893 
ETLKNQTFGGAETVPQEATATF	2|1/4,N,Deamidated|	17081596 
ETLKNQTFGGAETVPQEATATFNSTALK	3|2/4,N,Deamidated/22,N,Deamidated|	17091442 
ETLLYDNATSSVADR	2|1/6,N,Deamidated|	17100978 
ETLNISWASQSGEPLETK	2|1/3,N,Deamidated|	17110691 
ETLNISWASQSGEPLETK	3|1/3,N,Deamidated|	17117937 
ETLQNNSFLITTVNK	2|2/4,N,Deamidated/13,N,Deamidated|CID	17140165 
ETLVNLDQNKAGK	2|1/4,N,Deamidated|	5639925 
ETLVTLFDNR	2|1/8,N,Deamidated|CID	17150572 
ETMNEAPEETK	2|0|	17159659 
ETMNEAPEETK	2|1/2,M,Oxidation|	17166397 
ETMVDHERKYVANDSAEA	3|1/12,N,Deamidated|	920891 
ETMVDHERKYVANDSAEA	3|2/2,M,Oxidation/12,N,Deamidated|	925448 
ETNATYPSSDVPCDATLTEK	2|2/2,N,Deamidated/12,C,Carbamidomethyl|	17187493 
ETNATYPSSDVPCDATLTEK	3|2/2,N,Deamidated/12,C,Carbamidomethyl|	17193337 
ETNDFPDK	2|0|	17982832 
ETNFSLTSGLEAK	2|1/2,N,Deamidated|	17207776 
ETNLSFLESLEGPR	2|1/2,N,Deamidated|	67793203 
ETNNICGPPYVTGSPK	2|2/2,N,Deamidated/5,C,Carbamidomethyl|	67193533 
ETNVGNQTVVR	2|1/5,N,Deamidated|CID	17218636 
ETSHYENDHR	2|1/6,N,Deamidated|	12355227 
ETTECTGSYYCK	2|2/4,C,Carbamidomethyl/10,C,Carbamidomethyl|	17226812 
ETTFGNNAK	2|1/5,N,Deamidated|CID	22418160 
ETTGDFNTTK	2|1/6,N,Deamidated|	17241112 
ETTIWVSPSPILEEGSPVNLTCSSDGIPAPK	3|2/18,N,Deamidated/21,C,Carbamidomethyl|CID	17249831 
ETTLYTSVTGTHFNLTDGR	2|1/13,N,Deamidated|	27701108 
ETTLYTSVTGTHFNLTDGR	3|1/13,N,Deamidated|	27705607 
ETTSNEVAEYLSK	2|1/4,N,Deamidated|CID	71505910 
ETTVYYCCR	2|2/6,C,Carbamidomethyl/7,C,Carbamidomethyl|	79413535 
ETVCINATMCFHVK	2|3/3,C,Carbamidomethyl/5,N,Deamidated/9,C,Carbamidomethyl|	17261184 
ETVCINATMCFHVK	2|4/3,C,Carbamidomethyl/5,N,Deamidated/8,M,Oxidation/9,C,Carbamidomethyl|	17265640 
ETVCINATMCFHVK	3|3/3,C,Carbamidomethyl/5,N,Deamidated/9,C,Carbamidomethyl|	17270717 
ETVCINATMCFHVK	3|4/3,C,Carbamidomethyl/5,N,Deamidated/8,M,Oxidation/9,C,Carbamidomethyl|	17275300 
ETVLSQYQNFSK	2|1/8,N,Deamidated|	17299771 
ETVPSNTTCCAR	2|3/5,N,Deamidated/8,C,Carbamidomethyl/9,C,Carbamidomethyl|	17313649 
ETVQQCPNNIR	2|2/5,C,Carbamidomethyl/7,N,Deamidated|	62699323 
ETVTNVIVTVPTKVPQQTTFNLLTK	3|2/4,N,Deamidated/20,N,Deamidated|	78543114 
ETWFNIKCLGDK	2|1/4,N,Deamidated|	88010299 
ETWNNVTVWGSR	2|1/4,N,Deamidated|	17320078 
ETYFANTVIR	2|1/5,N,Deamidated|	1108960 
ETYLETNYTLK	2|1/6,N,Deamidated|CID	17333726 
ETYNFHGDGKYK	2|1/3,N,Deamidated|	90046554 
ETYNFHGDGKYK	3|1/3,N,Deamidated|CID	90050953 
EVALNCTAWVFSR	2|2/4,N,Deamidated/5,C,Carbamidomethyl|CID	17338265 
EVATPSEPAAPAPAAK	2|0|	65779685 
EVCDPDIGGQILMCPQCDR	2|3/2,C,Carbamidomethyl/13,C,Carbamidomethyl/16,C,Carbamidomethyl|	17347367 
EVCDPDIGGQILMCPQCDR	2|4/2,C,Carbamidomethyl/12,M,Oxidation/13,C,Carbamidomethyl/16,C,Carbamidomethyl|	17354782 
EVCENSSNGK	2|2/2,C,Carbamidomethyl/4,N,Deamidated|	24788820 
EVDEQMLNVQNK	2|0|	17375507 
EVDEQMLNVQNK	2|1/5,M,Oxidation|	17380850 
EVDGNLENEDER	2|0|	21920871 
EVDNCITMSSEEAK	2|2/3,N,Deamidated/4,C,Carbamidomethyl|	65218553 
EVDNCITMSSEEAK	2|3/3,N,Deamidated/4,C,Carbamidomethyl/7,M,Oxidation|	65224692 
EVDNMTVPSK	2|1/3,N,Deamidated|CID	17396941 
EVDNMTVPSK	2|2/3,N,Deamidated/4,M,Oxidation|CID	17401409 
EVDQGTNGQHTVGR	2|1/6,N,Deamidated|	77232433 
EVELKLVEVPSHEINK	2|0|	80759954 
EVELKLVEVPSHEINK	3|0|	80766189 
EVFNNPWSPENK	2|1/10,N,Deamidated|	88357723 
EVGNISVQTTELLNSAEAMNTLIR	3|2/3,N,Deamidated/13,N,Deamidated|	32395006 
EVGNISVQTTELLNSAEAMNTLIR	3|3/3,N,Deamidated/13,N,Deamidated/18,M,Oxidation|	32402265 
EVHSGVSTDPQAYKESNYSY	3|1/16,N,Deamidated|	17413218 
EVIGSITAQVTCVENK	2|2/11,C,Carbamidomethyl/14,N,Deamidated|	78679613 
EVINDLEFIPDDTTEK	2|1/3,N,Deamidated|	82068830 
EVIVNQASASDFGAR	2|1/4,N,Deamidated|	29553217 
EVLANGSLK	2|1/4,N,Deamidated|	17423995 
EVLPQSPMTGDIAQNNASICVDIPCR	3|1/14,N,Deamidated|	80361683 
EVLPQSPMTGDIAQNNASICVDIPCR	3|2/7,M,Oxidation/14,N,Deamidated|	80366526 
EVLPQSPMTGDIAQNNASICVDIPCR	3|3/14,N,Deamidated/19,C,Carbamidomethyl/24,C,Carbamidomethyl|	80371699 
EVLPQSPMTGDIAQNNASICVDIPCR	3|4/7,M,Oxidation/14,N,Deamidated/19,C,Carbamidomethyl/24,C,Carbamidomethyl|	80376382 
EVMNFTAENIYK	2|1/3,N,Deamidated|	17432776 
EVMNFTAENIYK	2|2/2,M,Oxidation/3,N,Deamidated|	17438633 
EVNAILSPYR	2|1/2,N,Deamidated|	34259600 
EVNCSHLQEEVYQTLHGR	3|2/2,N,Deamidated/3,C,Carbamidomethyl|	17457065 
EVNEKVQCGSSEGCNCNSCICR	2|6/2,N,Deamidated/7,C,Carbamidomethyl/13,C,Carbamidomethyl/15,C,Carbamidomethyl/18,C,Carbamidomethyl/20,C,Carbamidomethyl|CID	35233918 
EVNEKVQCGSSEGCNCNSCICR	3|6/2,N,Deamidated/7,C,Carbamidomethyl/13,C,Carbamidomethyl/15,C,Carbamidomethyl/18,C,Carbamidomethyl/20,C,Carbamidomethyl|CID	35239235 
EVNEKVQCGSSEGCNCNSCICR	4|6/2,N,Deamidated/7,C,Carbamidomethyl/13,C,Carbamidomethyl/15,C,Carbamidomethyl/18,C,Carbamidomethyl/20,C,Carbamidomethyl|CID	35245189 
EVNGEYPFVSR	2|1/2,N,Deamidated|CID	87721433 
EVNITVIDR	2|1/2,N,Deamidated|	17471173 
EVNQSCFLSR	2|2/2,N,Deamidated/5,C,Carbamidomethyl|CID	67784707 
EVNTVIGTIR	2|1/2,N,Deamidated|	78797072 
EVPGIITNTLLEIDGWK	2|1/7,N,Deamidated|	33937542 
EVPGIITNTLLEIDGWK	3|1/7,N,Deamidated|	33942328 
EVPLPPSNLSYLSTIVTNSEKK	3|1/7,N,Deamidated|	82518432 
EVPRNDTCPELPPPEWGWR	3|2/4,N,Deamidated/7,C,Carbamidomethyl|	17484739 
EVQCLSGNQTLSSR	2|2/3,C,Carbamidomethyl/7,N,Deamidated|	17500817 
EVSAETEETVGNCDIMAAK	2|2/11,N,Deamidated/12,C,Carbamidomethyl|	12112573 
EVSAETEETVGNCDIMAAK	2|3/11,N,Deamidated/12,C,Carbamidomethyl/15,M,Oxidation|	12120087 
EVSAETEETVGNCDIMAAK	3|2/11,N,Deamidated/12,C,Carbamidomethyl|	12128331 
EVSAETEETVGNCDIMAAK	3|3/11,N,Deamidated/12,C,Carbamidomethyl/15,M,Oxidation|	12133591 
EVSEGSQVTVK	2|0|	17508233 
EVSENSILTQR	2|1/4,N,Deamidated|	30778274 
EVSINSSNFLQLGSK	2|1/4,N,Deamidated|	32414770 
EVSLPSSHNR	2|1/8,N,Deamidated|	68192741 
EVSLTNNLATPADPERPK	2|1/5,N,Deamidated|CID	73050962 
EVSLTNNLATPADPERPK	3|1/5,N,Deamidated|CID	73054455 
EVSSNNMAR	2|1/5,N,Deamidated|	79719690 
EVSSNNMAR	2|2/5,N,Deamidated/6,M,Oxidation|	79723429 
EVSVNFGFYGR	2|1/4,N,Deamidated|	18532278 
EVTEGGVVTVNCSLQEEKPPIFFK	3|2/10,N,Deamidated/11,C,Carbamidomethyl|CID	17522096 
EVTNATAVAGNDVSGIPFLH	2|1/3,N,Deamidated|	1224790 
EVTNATAVAGNDVSGIPFLH	3|1/3,N,Deamidated|	1229478 
EVTPDSENDFGNYNCTAVNR	2|2/13,N,Deamidated/14,C,Carbamidomethyl|	17532696 
EVTVECHIAGTR	2|1/5,C,Carbamidomethyl|	17542375 
EVVDSSDWAGTQKVNDVK	2|1/14,N,Deamidated|	61851611 
EVVDSSDWAGTQKVNDVK	3|1/14,N,Deamidated|	61858619 
EVVHQSVAPNSTQK	2|1/9,N,Deamidated|	17556204 
EVYQSPCTMGQRPQTFNSSATVSLSGTSNAALCR	3|3/6,C,Carbamidomethyl/16,N,Deamidated/32,C,Carbamidomethyl|	17570288 
EVYQSPCTMGQRPQTFNSSATVSLSGTSNAALCR	3|4/6,C,Carbamidomethyl/8,M,Oxidation/16,N,Deamidated/32,C,Carbamidomethyl|	17577674 
EVYQSPCTMGQRPQTFNSSATVSLSGTSNAALCR	4|3/6,C,Carbamidomethyl/16,N,Deamidated/32,C,Carbamidomethyl|	17587238 
EVYQSPCTMGQRPQTFNSSATVSLSGTSNAALCR	4|4/6,C,Carbamidomethyl/8,M,Oxidation/16,N,Deamidated/32,C,Carbamidomethyl|	17591538 
EVYSSANDWYK	2|1/6,N,Deamidated|	88577500 
EVYTHNGLNK	2|1/8,N,Deamidated|	25976532 
EWFAQLLTIVDNSADK	2|1/11,N,Deamidated|CID	81850976 
EWFAQLLTIVDNSADK	3|1/11,N,Deamidated|CID	81853271 
EWHNTTTCNNTSYLK	2|4/3,N,Deamidated/7,C,Carbamidomethyl/8,N,Deamidated/9,N,Deamidated|	79341332 
EWHNTTTCNNTSYLK	3|4/3,N,Deamidated/7,C,Carbamidomethyl/8,N,Deamidated/9,N,Deamidated|	79345454 
EWTFSEVQWNTTAR	2|1/9,N,Deamidated|CID	17622686 
EWTYILNAQK	2|1/6,N,Deamidated|CID	90391914 
EWYLGTDLR	2|0|	38095941 
EYAWVQLDSQGENHKDK	3|1/12,N,Deamidated|	24524297 
EYCNDLKPSDNNTE	2|2/2,C,Carbamidomethyl/10,N,Deamidated|CID	17627616 
EYCNDLKPSDNNTEFLLNFNEFIDR	3|2/2,C,Carbamidomethyl/10,N,Deamidated|CID	17640835 
EYECQNGIDK	2|1/3,C,Carbamidomethyl|CID	12745350 
EYEGAVYPDNTTDFQR	2|1/9,N,Deamidated|	17652266 
EYEGAVYPDNTTDFQR	3|1/9,N,Deamidated|	17656925 
EYGNSNSPAK	2|1/3,N,Deamidated|	68554776 
EYHTNIYK	2|1/4,N,Deamidated|CID	90160855 
EYIPTNSTCCGR	2|3/5,N,Deamidated/8,C,Carbamidomethyl/9,C,Carbamidomethyl|	17673763 
EYLGETNVDGPAGTVSENALLACATATK	2|2/17,N,Deamidated/22,C,Carbamidomethyl|	721797 
EYLGETNVDGPAGTVSENALLACATATK	3|2/17,N,Deamidated/22,C,Carbamidomethyl|	726123 
EYMYPKNTRDKEDYVELK	4|1/6,N,Deamidated|CID	36973276 
EYMYPKNTRDKEDYVELK	4|2/2,M,Oxidation/6,N,Deamidated|CID	36980749 
EYNLTKENK	2|1/2,N,Deamidated|CID	90720030 
EYNSTGDYR	2|1/2,N,Deamidated|CID	17682761 
EYQDLLNVK	2|0|CID	17693764 
EYSEEGHNVTAC	2|2/7,N,Deamidated/11,C,Carbamidomethyl|	17707857 
EYSEEGHNVTACVIVYPSR	3|2/7,N,Deamidated/11,C,Carbamidomethyl|	17717165 
EYSWIENR	2|1/6,N,Deamidated|CID	33093132 
EYTDEAASGISCISGGEK	2|1/11,C,Carbamidomethyl|	28670520 
EYTYMDEVAISNFHTTTEQQEQFLTK	3|1/11,N,Deamidated|CID	78264291 
EYTYMDEVAISNFHTTTEQQEQFLTK	3|2/4,M,Oxidation/11,N,Deamidated|CID	78269218 
EYVEPGHGANSLSVNK	3|1/14,N,Deamidated|	42262225 
EYVIEER	2|0|	34181945 
EYVSVRTASR	2|0|	64151474 
EYVVADVNRSMDHEVGN	2|1/7,N,Deamidated|	86961573 
EYVVADVNRSMDHEVGN	2|2/7,N,Deamidated/10,M,Oxidation|	86965955 
EYVVADVNRSMDHEVGN	3|1/7,N,Deamidated|	86970471 
EYVVADVNRSMDHEVGN	3|2/7,N,Deamidated/10,M,Oxidation|	86977615 
EYWNTAYEIAR	2|1/3,N,Deamidated|	2064970 
EYYYGENVTLE	2|1/6,N,Deamidated|CID	17730417 
FADLTDAASR	2|0|	17738477 
FAEHISDECK	2|1/8,C,Carbamidomethyl|	17745653 
FAEHISDECKR	2|1/8,C,Carbamidomethyl|	17757587 
FAEINGSALCSYN	2|2/4,N,Deamidated/9,C,Carbamidomethyl|	17769225 
FAEINGSALCSYNIK	2|2/4,N,Deamidated/9,C,Carbamidomethyl|	17778302 
FAEINGSALCSYNIKPSEYTLTSK	3|2/4,N,Deamidated/9,C,Carbamidomethyl|	17785525 
FAFQAEVNR	2|0|	17799167 
FAGWPEDSNNLLFPKR	3|1/9,N,Deamidated|	21120226 
FAISELFAK	2|0|	17811661 
FALAQNSQSDR	2|1/5,N,Deamidated|	38361349 
FANEYPNITR	2|1/6,N,Deamidated|	17820282 
FANFVSLARGDDMLPHNEGIDEM	3|1/16,N,Deamidated|	63080528 
FANFVSLARGDDMLPHNEGIDEM	3|2/12,M,Oxidation/16,N,Deamidated|	63085158 
FANFVSLARGDDMLPHNEGIDEM	3|2/16,N,Deamidated/22,M,Oxidation|	63090100 
FANFVSLARGDDMLPHNEGIDEM	3|3/12,M,Oxidation/16,N,Deamidated/22,M,Oxidation|	63093831 
FAPKLSLQDINSDYCPTHGPGEQKYPVER	4|2/10,N,Deamidated/14,C,Carbamidomethyl|	40139431 
FAPNTTNETQNIFGF	2|1/10,N,Deamidated|CID	5315934 
FAQHYNTSYPLPK	2|1/5,N,Deamidated|	17831195 
FAQHYNTSYPLPK	3|1/5,N,Deamidated|	17836644 
FAQNNIIQTTSEEAR	2|1/3,N,Deamidated|CID	12953610 
FASTEGQYLLNSSMWSK	2|1/10,N,Deamidated|	17854317 
FASTEGQYLLNSSMWSK	2|2/10,N,Deamidated/13,M,Oxidation|	17858657 
FATHIGETTTH	2|0|	74442898 
FAVLANNNLQILNINK	2|1/14,N,Deamidated|	17872435 
FAVNCYTR	2|2/3,N,Deamidated/4,C,Carbamidomethyl|	89218761 
FAVNQSR	2|1/3,N,Deamidated|	17880274 
FAVVDLTNGAETK	2|0|	78592663 
FCAYENCSADLQVSAK	2|3/1,C,Carbamidomethyl/5,N,Deamidated/6,C,Carbamidomethyl|	17888716 
FCECDNFNCDR	2|3/1,C,Carbamidomethyl/3,C,Carbamidomethyl/8,C,Carbamidomethyl|	17896086 
FCELQVSGANPMSSNK	2|2/1,C,Carbamidomethyl/14,N,Deamidated|	17909773 
FCELQVSGANPMSSNK	2|3/1,C,Carbamidomethyl/11,M,Oxidation/14,N,Deamidated|	17914275 
FCGSGPFCPTGAHTLGNHLSFQGK	4|3/1,C,Carbamidomethyl/7,C,Carbamidomethyl/16,N,Deamidated|	21355096 
FCILDVMSTGSSSVGNATR	2|2/1,C,Carbamidomethyl/15,N,Deamidated|	17928755 
FCILDVMSTGSSSVGNATR	2|3/1,C,Carbamidomethyl/6,M,Oxidation/15,N,Deamidated|	17932299 
FCIWTESAFR	2|1/1,C,Carbamidomethyl|	17950585 
FCSTECTLHNQAK	2|3/1,C,Carbamidomethyl/5,C,Carbamidomethyl/9,N,Deamidated|	72700101 
FCSTECTLHNQAK	3|3/1,C,Carbamidomethyl/5,C,Carbamidomethyl/9,N,Deamidated|CID	72705480 
FDDAVVQSDMK	2|0|	17959024 
FDDAVVQSDMK	2|1/9,M,Oxidation|	17963581 
FDDTNPEK	2|0|	17975972 
FDENGDSPGR	2|0|	17989387 
FDEQYTTPGNEAYDVR	2|1/9,N,Deamidated|	17663545 
FDEQYTTPGNEAYDVR	3|1/9,N,Deamidated|	17667889 
FDETKNNTR	2|1/5,N,Deamidated|	18002065 
FDEVYDALAGAHPNLTVYK	3|1/13,N,Deamidated|CID	18012090 
FDFLPGAPGDIYYDNLHTNVPSQTLYHR	4|1/14,N,Deamidated|	8720843 
FDGPAPNHIGGISLEADK	3|0|	64309186 
FDGPVTITIVNR	2|0|	18022583 
FDINDTIR	2|1/3,N,Deamidated|CID	18035843 
FDNCKNANEVSTSGEPE	2|2/3,C,Carbamidomethyl/7,N,Deamidated|CID	35389766 
FDPHNTQDR	2|1/4,N,Deamidated|	8763123 
FDPSEYQYCDPNQSLHNCLIGIVRSFR	3|3/8,C,Carbamidomethyl/16,N,Deamidated/17,C,Carbamidomethyl|	43594168 
FDPSEYQYCDPNQSLHNCLIGIVRSFR	4|3/8,C,Carbamidomethyl/16,N,Deamidated/17,C,Carbamidomethyl|	43601513 
FDPTNLLVNESTLTIN	2|1/8,N,Deamidated|	52434044 
FDSDAENPR	2|0|	18041734 
FDSRGNPTVEVDLYTAK	3|1/5,N,Deamidated|CID	18052234 
FDSTCLNR	2|2/4,C,Carbamidomethyl/6,N,Deamidated|CID	65882026 
FDTHEYHNESR	2|1/7,N,Deamidated|	18065508 
FDTHEYHNESR	3|1/7,N,Deamidated|CID	18071751 
FDTNFSEQAALEPNR	2|1/3,N,Deamidated|	50728674 
FDVASGVNR	2|1/7,N,Deamidated|	5157121 
FDWEQPDHTEVHNRVNKAQAFK	3|1/12,N,Deamidated|	14675856 
FDWEQPDHTEVHNRVNKAQAFK	4|1/12,N,Deamidated|	14683286 
FEATLSDAIYGFQNQNR	2|1/13,N,Deamidated|	1619436 
FEATLSDAIYGFQNQNR	3|1/13,N,Deamidated|	1624956 
FEDPTGTTDDENTLK	2|1/11,N,Deamidated|	8655367 
FEELNADLFR	2|0|	18094171 
FEEPCLVNSSHLLM	2|2/4,C,Carbamidomethyl/7,N,Deamidated|	18101183 
FEEPCLVNSSHLLM	2|3/4,C,Carbamidomethyl/7,N,Deamidated/13,M,Oxidation|CID	18104497 
FEEPCLVNSSHLLMCR	2|3/4,C,Carbamidomethyl/7,N,Deamidated/14,C,Carbamidomethyl|CID	18115505 
FEEPCLVNSSHLLMCR	2|4/4,C,Carbamidomethyl/7,N,Deamidated/13,M,Oxidation/14,C,Carbamidomethyl|	18122664 
FEEPCLVNSSHLLMCR	3|3/4,C,Carbamidomethyl/7,N,Deamidated/14,C,Carbamidomethyl|	18127701 
FEEPCLVNSSHLLMCR	3|4/4,C,Carbamidomethyl/7,N,Deamidated/13,M,Oxidation/14,C,Carbamidomethyl|	18135621 
FEITHQNNVEYWR	2|1/6,N,Deamidated|	81924641 
FEITHQNNVEYWR	3|1/6,N,Deamidated|	81933655 
FEIVVQTLGYNNVAQHNQTGK	3|1/11,N,Deamidated|	62611439 
FENQTCFPLPDSR	2|2/2,N,Deamidated/5,C,Carbamidomethyl|	18163766 
FENQTLPSETSEGGGLGLSLMTK	2|1/2,N,Deamidated|	67909218 
FENQTLPSETSEGGGLGLSLMTK	2|2/2,N,Deamidated/20,M,Oxidation|	67915474 
FENQTLPSETSEGGGLGLSLMTK	3|1/2,N,Deamidated|	67921806 
FENQTLPSETSEGGGLGLSLMTK	3|2/2,N,Deamidated/20,M,Oxidation|	67926611 
FENSNTCYLTVPGNTEK	2|3/2,N,Deamidated/6,C,Carbamidomethyl/13,N,Deamidated|	72001013 
FENTASQSPTGAIENGFR	2|1/14,N,Deamidated|	73817938 
FEQMANTQEHAVHK	2|1/5,N,Deamidated|	4425411 
FEQMANTQEHAVHK	2|2/3,M,Oxidation/5,N,Deamidated|	4429815 
FESGGSKNVENSEIR	2|1/10,N,Deamidated|CID	35129176 
FESGGSKNVENSEIR	3|1/10,N,Deamidated|	35136162 
FESIATFGNK	2|1/8,N,Deamidated|	64358770 
FETDGVEVANPVQK	2|0|	74370468 
FEVESLKPYK	2|0|	18174751 
FEVLTDLANK	2|1/8,N,Deamidated|CID	18188384 
FFAQHYNTSYPLPK	2|1/6,N,Deamidated|	18195899 
FFAQHYNTSYPLPK	3|1/6,N,Deamidated|	18200683 
FFDCCTSLNLLGTR	2|3/3,C,Carbamidomethyl/4,C,Carbamidomethyl/8,N,Deamidated|CID	65836815 
FFDETKNNTR	2|1/6,N,Deamidated|	18215538 
FFFHMPAGLPL	2|0|	39599018 
FFFHMPAGLPL	2|1/4,M,Oxidation|	39605588 
FFGIDEVHLADMLPENNSDGAM	2|1/15,N,Deamidated|	8842820 
FFGIDEVHLADMLPENNSDGAM	2|2/11,M,Oxidation/15,N,Deamidated|	8849419 
FFGIDEVHLADMLPENNSDGAM	2|2/15,N,Deamidated/21,M,Oxidation|	8856429 
FFGIDEVHLADMLPENNSDGAM	2|3/11,M,Oxidation/15,N,Deamidated/21,M,Oxidation|	8863017 
FFGIDEVHLADMLPENNSDGAM	3|1/15,N,Deamidated|	8870280 
FFGIDEVHLADMLPENNSDGAM	3|2/11,M,Oxidation/15,N,Deamidated|	8874994 
FFGIDEVHLADMLPENNSDGAM	3|2/15,N,Deamidated/21,M,Oxidation|	8879733 
FFGIDEVHLADMLPENNSDGAM	3|3/11,M,Oxidation/15,N,Deamidated/21,M,Oxidation|	8884472 
FFITNKENYTE	2|1/7,N,Deamidated|CID	18230018 
FFLCQVAGDAK	2|1/3,C,Carbamidomethyl|	18243513 
FFNFSWR	2|1/2,N,Deamidated|CID	18256948 
FFNINDER	2|0|CID	50790305 
FFPLSSDIHVDLPSIILNVYDDAHK	3|1/17,N,Deamidated|	10338561 
FFPSEDLQEQIYLNR	2|1/13,N,Deamidated|	18260984 
FFPYANGTLSIR	2|1/5,N,Deamidated|	18270535 
FFQTSVISNDSNK	2|1/8,N,Deamidated|	73984121 
FFSNGTSDVITGSIR	2|1/3,N,Deamidated|	18279911 
FFTEGLLNVNSGAR	2|0|	81524365 
FFTVTNIDSLK	2|1/5,N,Deamidated|CID	75715202 
FFVGNVTHSLR	2|1/4,N,Deamidated|	81797312 
FFYFQNR	2|1/5,N,Deamidated|CID	18294101 
FGAIFLALPTEDSSEK	2|0|	13844878 
FGAMLGNYSCAAQGTQGGSK	2|2/6,N,Deamidated/9,C,Carbamidomethyl|	18302855 
FGAMLGNYSCAAQGTQGGSK	2|3/3,M,Oxidation/6,N,Deamidated/9,C,Carbamidomethyl|	18310590 
FGAMLGNYSCAAQGTQGGSK	3|2/6,N,Deamidated/9,C,Carbamidomethyl|	18315550 
FGAMLGNYSCAAQGTQGGSK	3|3/3,M,Oxidation/6,N,Deamidated/9,C,Carbamidomethyl|	18322772 
FGDGGGGPQKK	2|0|	22517383 
FGEDVAIILARSMDER	3|0|	63250139 
FGEDVAIILARSMDER	3|1/12,M,Oxidation|	63255187 
FGEFGNYSLLVQHAS	2|1/5,N,Deamidated|	18358156 
FGEFGNYSLLVQHASSGANK	3|1/5,N,Deamidated|	18370333 
FGENGTTISAVTNK	2|1/3,N,Deamidated|	18385912 
FGHSPLINLTGGL	2|1/7,N,Deamidated|	18395498 
FGHSPLINLTGGLSH	2|1/7,N,Deamidated|	18404883 
FGHSPLINLTGGLSH	3|1/7,N,Deamidated|	18409559 
FGHSPLINLTGGLSHASDVVLYHQHK	4|1/7,N,Deamidated|	18429153 
FGHVELPLEQIVANK	3|1/13,N,Deamidated|	29769007 
FGINGSYAPGPAGLPGVPGK	2|1/3,N,Deamidated|	18442279 
FGLGSTNFESWNR	2|1/6,N,Deamidated|	13918280 
FGLNSLYYSTSTLDHDYGR	3|1/3,N,Deamidated|	90076021 
FGMVVSTTTEPEVLDATNVVGADQSR	2|1/17,N,Deamidated|	1316727 
FGMVVSTTTEPEVLDATNVVGADQSR	2|2/2,M,Oxidation/17,N,Deamidated|	1324010 
FGMVVSTTTEPEVLDATNVVGADQSR	3|1/17,N,Deamidated|	1331269 
FGMVVSTTTEPEVLDATNVVGADQSR	3|2/2,M,Oxidation/17,N,Deamidated|	1338841 
FGNITVNYTYESSNQTFK	2|3/2,N,Deamidated/6,N,Deamidated/13,N,Deamidated|	18456207 
FGNLTDLNLTK	2|2/2,N,Deamidated/7,N,Deamidated|	18469940 
FGNLTYLNLTK	2|2/2,N,Deamidated/7,N,Deamidated|	18480149 
FGNQDGAPWEGVLGSYR	2|1/2,N,Deamidated|	21141509 
FGNSSSHFEHR	2|1/2,N,Deamidated|	26922742 
FGNSSSHFEHR	3|1/2,N,Deamidated|	26927039 
FGNYNCTAVNR	2|2/4,N,Deamidated/5,C,Carbamidomethyl|CID	18487928 
FGPDTVSPCNLFK	2|2/8,C,Carbamidomethyl/9,N,Deamidated|	81576469 
FGPQLAVFANATRR	2|1/9,N,Deamidated|	43571393 
FGPQLAVFANATRR	3|1/9,N,Deamidated|	43575578 
FGQATANVFAR	2|1/6,N,Deamidated|	24474222 
FGSKHRNSQYTAQYQGTR	3|1/6,N,Deamidated|	72517046 
FGSQNLTTVK	2|1/4,N,Deamidated|	18497049 
FGTCSQLCNNTK	2|3/3,C,Carbamidomethyl/7,C,Carbamidomethyl/8,N,Deamidated|CID	18508273 
FGTCSQLCNNTKG	2|3/3,C,Carbamidomethyl/7,C,Carbamidomethyl/8,N,Deamidated|	18515792 
FGTHTVIEPSNDEIIYGEYCTSEK	3|2/10,N,Deamidated/19,C,Carbamidomethyl|	73580574 
FGTLEENCFTPTGTYR	2|2/6,N,Deamidated/7,C,Carbamidomethyl|CID	74231897 
FGTTFGSNHHLGR	2|1/7,N,Deamidated|	26965166 
FGTTFGSNHHLGR	3|1/7,N,Deamidated|CID	26971992 
FGVLSEETPQVLSEENTK	2|0|	13598011 
FGVNNNCAYTDR	2|2/5,N,Deamidated/6,C,Carbamidomethyl|	9195677 
FGVSNMTYGR	2|1/4,N,Deamidated|	91990439 
FGVSNMTYGR	2|2/4,N,Deamidated/5,M,Oxidation|	91995706 
FGYGNESVFVR	2|1/4,N,Deamidated|	18525458 
FGYVDFESAEDLEK	2|0|	18538958 
FGYVNSAR	2|0|	68709056 
FGYYGPLR	2|0|	18549477 
FHCCGSNNSQDWQDSEWIR	3|3/2,C,Carbamidomethyl/3,C,Carbamidomethyl/6,N,Deamidated|CID	18559862 
FHGAGLFTNVDK	3|1/8,N,Deamidated|CID	39507948 
FHGCIITVEPK	2|1/3,C,Carbamidomethyl|	74898646 
FHHGLLGYTLQVNQSSR	3|1/12,N,Deamidated|	18575466 
FHLTINESQISFN	2|1/5,N,Deamidated|	30178048 
FHNMTVNECFQSR	2|2/2,N,Deamidated/8,C,Carbamidomethyl|	18590545 
FHNMTVNECFQSR	2|3/2,N,Deamidated/3,M,Oxidation/8,C,Carbamidomethyl|	18597479 
FHNMTVNECFQSR	3|2/2,N,Deamidated/8,C,Carbamidomethyl|	18604787 
FHNMTVNECFQSR	3|3/2,N,Deamidated/3,M,Oxidation/8,C,Carbamidomethyl|	18611986 
FHNTVNGEENAAHMSAVALK	3|2/5,N,Deamidated/9,N,Deamidated|	1846309 
FHNTVNGEENAAHMSAVALK	3|3/5,N,Deamidated/9,N,Deamidated/13,M,Oxidation|	1850499 
FHNTVNGEENAAHMSAVALK	4|2/5,N,Deamidated/9,N,Deamidated|	1854873 
FHNTVNGEENAAHMSAVALK	4|3/5,N,Deamidated/9,N,Deamidated/13,M,Oxidation|	1862339 
FHTASLNLISR	2|1/6,N,Deamidated|	1774600 
FHVNYTQPL	2|1/3,N,Deamidated|	18649569 
FHVNYTQPLVAVK	2|1/3,N,Deamidated|	18662957 
FHVNYTQPLVAVK	3|1/3,N,Deamidated|	18666777 
FIASFNVVNTTK	2|1/8,N,Deamidated|	18679354 
FIDFQFQDLNSSLRPR	3|1/9,N,Deamidated|	18687054 
FIDSEFQNCSFLHNK	2|3/7,N,Deamidated/8,C,Carbamidomethyl/13,N,Deamidated|	18695231 
FIDSEFQNCSFLHNK	3|3/7,N,Deamidated/8,C,Carbamidomethyl/13,N,Deamidated|	18702689 
FIGNGLQHPPTEIVPTPK	3|0|	39712185 
FIHGGANVTGF	2|1/6,N,Deamidated|	18724823 
FINAASTSANSLR	2|2/2,N,Deamidated/9,N,Deamidated|	4838797 
FINHTVGNK	2|2/2,N,Deamidated/7,N,Deamidated|CID	18733879 
FINLTQENKATF	2|2/2,N,Deamidated/7,N,Deamidated|	61871651 
FINMSQENEDMR	2|1/2,N,Deamidated|	18740896 
FINMSQENEDMR	2|2/2,N,Deamidated/10,M,Oxidation|	18745295 
FINMSQENEDMR	2|2/2,N,Deamidated/3,M,Oxidation|	18749580 
FINMSQENEDMR	2|3/2,N,Deamidated/3,M,Oxidation/10,M,Oxidation|	18753864 
FINSTFLEQK	2|1/2,N,Deamidated|CID	18775418 
FINYNQTVSR	2|1/4,N,Deamidated|	18781546 
FIPGTNTAK	2|1/5,N,Deamidated|CID	29687435 
FIQEVNTTTR	2|1/5,N,Deamidated|	18795070 
FISNQPGEGEANSTR	2|1/11,N,Deamidated|	18805057 
FISSSNLAQSFYDEEGVSK	2|1/5,N,Deamidated|	14178215 
FIVTQVPVHGHLLFNNTR	3|1/14,N,Deamidated|	18815150 
FIYDGNKNSTTTDQNFTSAK	2|2/7,N,Deamidated/14,N,Deamidated|	18830062 
FIYDGNKNSTTTDQNFTSAK	3|2/7,N,Deamidated/14,N,Deamidated|	18837841 
FIYDYPEEVNEISPIVNTVK	2|1/9,N,Deamidated|CID	55411529 
FIYDYPEEVNEISPIVNTVK	3|1/9,N,Deamidated|CID	55416224 
FIYPSSDLNHADISHK	3|1/8,N,Deamidated|	29745373 
FKDNTPNANATER	2|1/8,N,Deamidated|	18860929 
FKDNTPNANATER	3|1/8,N,Deamidated|	18864325 
FKGDENEPSHDVMWNHYHLR	4|1/14,N,Deamidated|	9384122 
FKGDENEPSHDVMWNHYHLR	4|2/12,M,Oxidation/14,N,Deamidated|	9389679 
FKLDWLGNCSGLNDDSYGYR	2|2/7,N,Deamidated/8,C,Carbamidomethyl|CID	18878069 
FKLDWLGNCSGLNDDSYGYR	3|2/7,N,Deamidated/8,C,Carbamidomethyl|CID	18885859 
FKPLGLANDTDDYFLR	3|1/7,N,Deamidated|	18904225 
FKVTTPYSLYVCPEGQNATLTCR	3|3/11,C,Carbamidomethyl/16,N,Deamidated/21,C,Carbamidomethyl|	18919459 
FLAEAAIR	2|0|	18935955 
FLASNGSNIR	2|1/4,N,Deamidated|	31341897 
FLDGIYVSEK	2|0|	18944873 
FLDHGIPPSCCMNETDCNPLDLHNLTVAATK	4|5/9,C,Carbamidomethyl/10,C,Carbamidomethyl/12,N,Deamidated/16,C,Carbamidomethyl/23,N,Deamidated|CID	18958284 
FLDHGIPPSCCMNETDCNPLDLHNLTVAATK	4|6/9,C,Carbamidomethyl/10,C,Carbamidomethyl/11,M,Oxidation/12,N,Deamidated/16,C,Carbamidomethyl/23,N,Deamidated|CID	18967911 
FLDKEEFFIGSK	2|0|	18990826 
FLDTACQGANMTITQR	2|2/5,C,Carbamidomethyl/9,N,Deamidated|	25293361 
FLDTACQGANMTITQR	2|3/5,C,Carbamidomethyl/9,N,Deamidated/10,M,Oxidation|	25297556 
FLDTACQGANMTITQR	3|2/5,C,Carbamidomethyl/9,N,Deamidated|	25301861 
FLDTACQGANMTITQR	3|3/5,C,Carbamidomethyl/9,N,Deamidated/10,M,Oxidation|	25309158 
FLEITNHSER	2|1/5,N,Deamidated|	39577642 
FLEITNHSER	3|1/5,N,Deamidated|CID	39581654 
FLENVTSSVDVK	2|1/3,N,Deamidated|	18999140 
FLEPYNDSIQAQK	2|1/5,N,Deamidated|	19008073 
FLEPYNDSIQAQK	3|1/5,N,Deamidated|	19015137 
FLEPYNDSIQAQKNDVCRPGR	4|2/5,N,Deamidated/16,C,Carbamidomethyl|	19033988 
FLFFPQYVKQTNR	3|1/11,N,Deamidated|	36539302 
FLFKNQTLELHVLYGPR	3|1/4,N,Deamidated|	19045889 
FLFLLLGPAGK	2|0|	19061076 
FLFNAETTR	2|1/3,N,Deamidated|	72196257 
FLGDPSFSHLANSLL	2|1/11,N,Deamidated|	40774042 
FLGHNNSITR	3|1/5,N,Deamidated|CID	54576115 
FLGTAYENSSR	2|1/7,N,Deamidated|	19069210 
FLIIMSNEAVTSPK	2|1/6,N,Deamidated|	5021796 
FLIIMSNEAVTSPK	2|2/4,M,Oxidation/6,N,Deamidated|CID	5026387 
FLITKYLNDETNGLNR	3|2/7,N,Deamidated/11,N,Deamidated|	15087130 
FLNATAK	2|1/2,N,Deamidated|CID	208460 
FLNATGSQW	2|1/2,N,Deamidated|	19080986 
FLNATGSQWC	2|2/2,N,Deamidated/9,C,Carbamidomethyl|CID	19085700 
FLNATGSQWCS	2|2/2,N,Deamidated/9,C,Carbamidomethyl|CID	19090752 
FLNATGSQWCSW	2|2/2,N,Deamidated/9,C,Carbamidomethyl|CID	19097376 
FLNATGSQWCSWSVSQAGL	2|2/2,N,Deamidated/9,C,Carbamidomethyl|CID	19102224 
FLNESRER	2|1/2,N,Deamidated|	43482739 
FLNLSANELQPSLR	2|1/2,N,Deamidated|	19111230 
FLNLSSTGIR	2|1/2,N,Deamidated|	19124745 
FLNSTSLWEYEK	2|1/2,N,Deamidated|	45600278 
FLNVTPNVEVNVECR	2|2/2,N,Deamidated/13,C,Carbamidomethyl|	19131272 
FLNVTPNVEVNVECR	3|2/2,N,Deamidated/13,C,Carbamidomethyl|	19135479 
FLNYTLEER	2|1/2,N,Deamidated|CID	19148993 
FLPEVNLTSTSSICNSNR	2|3/5,N,Deamidated/13,C,Carbamidomethyl/16,N,Deamidated|	30755679 
FLQNDNTEVR	2|1/5,N,Deamidated|	52443248 
FLQSAEFFNYTVR	2|1/8,N,Deamidated|	19161084 
FLSEQINCNCFDR	2|3/6,N,Deamidated/7,C,Carbamidomethyl/9,C,Carbamidomethyl|	38906412 
FLSGNMGLLTPEDDVH	2|1/4,N,Deamidated|	22477851 
FLSGNMGLLTPEDDVH	2|2/4,N,Deamidated/5,M,Oxidation|	22482261 
FLSINVTNSPSSQR	2|1/4,N,Deamidated|	19170808 
FLSPSNSLTR	2|1/5,N,Deamidated|	40510859 
FLSVCDPDFSQINCSEGYIQNYR	2|3/4,C,Carbamidomethyl/12,N,Deamidated/13,C,Carbamidomethyl|	19176709 
FLSVCDPDFSQINCSEGYIQNYR	3|3/4,C,Carbamidomethyl/12,N,Deamidated/13,C,Carbamidomethyl|	19181930 
FLTEAPLLATGLFCNR	2|2/13,C,Carbamidomethyl/14,N,Deamidated|CID	19195357 
FLTEAPLLATGLFCNR	3|2/13,C,Carbamidomethyl/14,N,Deamidated|CID	19199536 
FLTNVNSSSSSTQIYQAVSR	2|1/5,N,Deamidated|	19214557 
FLTNVNSSSSSTQIYQAVSR	3|1/5,N,Deamidated|	19219544 
FLTTSHPSDNIGSEVLNR	3|1/9,N,Deamidated|	38686723 
FLTVCQPNYTSTDCR	2|3/4,C,Carbamidomethyl/7,N,Deamidated/13,C,Carbamidomethyl|	19239368 
FLVNADSPLLR	2|1/3,N,Deamidated|CID	10176415 
FLVNSSAHR	2|1/3,N,Deamidated|	19251866 
FMECVNLNK	2|1/3,C,Carbamidomethyl|	19260034 
FMECVNLNK	2|2/1,M,Oxidation/3,C,Carbamidomethyl|	19266888 
FMGSPEINETTLYQR	2|1/7,N,Deamidated|CID	19282785 
FMGSPEINETTLYQR	2|2/1,M,Oxidation/7,N,Deamidated|CID	19286417 
FMHPLGSR	2|0|	27724802 
FMHPLGSR	2|1/1,M,Oxidation|	27731399 
FMLIIGQDNSTSDR	2|1/8,N,Deamidated|	10759861 
FMLIIGQDNSTSDR	2|2/1,M,Oxidation/8,N,Deamidated|	10764825 
FMNIYTSYLTH	2|1/2,N,Deamidated|	90997225 
FMNIYTSYLTH	2|2/1,M,Oxidation/2,N,Deamidated|	91002286 
FMNSNLTTLAK	3|1/4,N,Deamidated|	19297826 
FMNSNLTTLAK	3|2/1,M,Oxidation/4,N,Deamidated|	19302453 
FMNSSFTIDPK	2|1/2,N,Deamidated|	19318210 
FMNSSFTIDPK	2|2/1,M,Oxidation/2,N,Deamidated|CID	19322689 
FMQTNVQPNESK	2|2/4,N,Deamidated/8,N,Deamidated|	62292610 
FMQTNVQPNESK	2|3/1,M,Oxidation/4,N,Deamidated/8,N,Deamidated|	62299361 
FMTNETR	2|1/3,N,Deamidated|	19336713 
FMTNETR	2|2/1,M,Oxidation/3,N,Deamidated|	19340051 
FNAGVGSCECWCGPGEK	2|4/1,N,Deamidated/7,C,Carbamidomethyl/9,C,Carbamidomethyl/11,C,Carbamidomethyl|	23693966 
FNASQLITQR	2|1/1,N,Deamidated|	19350461 
FNATFPNNPIK	2|1/1,N,Deamidated|	31351900 
FNATQEIK	2|1/1,N,Deamidated|	3313127 
FNCGCQLGTR	2|3/1,N,Deamidated/2,C,Carbamidomethyl/4,C,Carbamidomethyl|	41641248 
FNDMIATIGANVAR	2|1/10,N,Deamidated|	33764430 
FNDMIATIGANVAR	2|2/3,M,Oxidation/10,N,Deamidated|	33771278 
FNDTEVLQR	2|1/1,N,Deamidated|	19358762 
FNEDATSVPPNHWLCSQVNVK	2|2/10,N,Deamidated/14,C,Carbamidomethyl|	42232164 
FNEDATSVPPNHWLCSQVNVK	3|2/10,N,Deamidated/14,C,Carbamidomethyl|	42237996 
FNETIPR	2|0|CID	73994326 
FNETLFR	2|1/1,N,Deamidated|	19372498 
FNFTNCASLK	2|2/1,N,Deamidated/5,C,Carbamidomethyl|	19385567 
FNGGPCVEEVGCYTGHNTTQGCR	3|4/5,C,Carbamidomethyl/11,C,Carbamidomethyl/16,N,Deamidated/21,C,Carbamidomethyl|	22581578 
FNGKDNISK	2|1/5,N,Deamidated|	19394864 
FNGSVSFFR	2|1/1,N,Deamidated|	19403580 
FNGWSSENADQVYLK	2|2/1,N,Deamidated/7,N,Deamidated|	41848946 
FNHTQTIQQK	2|1/1,N,Deamidated|	19412366 
FNIGTAEINTK	2|1/1,N,Deamidated|	31059844 
FNISLQK	2|1/1,N,Deamidated|	19421310 
FNKADETNTFR	2|1/7,N,Deamidated|	1167325 
FNLIGGTTH	2|1/1,N,Deamidated|CID	23748332 
FNLSGLGSK	2|1/1,N,Deamidated|	19433668 
FNNESIVHSTDDIQEHNASDWPR	3|1/2,N,Deamidated|CID	27954946 
FNNESIVHSTDDIQEHNASDWPR	4|1/2,N,Deamidated|CID	27959833 
FNNSNLCSQSR	2|2/1,N,Deamidated/6,C,Carbamidomethyl|	19442170 
FNNVTVLTSQK	2|1/1,N,Deamidated|	76509962 
FNNWITK	2|1/2,N,Deamidated|	34148464 
FNSFQSHSDTK	2|1/1,N,Deamidated|	76105821 
FNSHVFIWLGQDK	2|1/1,N,Deamidated|	23707680 
FNSIDDYSLLENLAQF	2|1/1,N,Deamidated|CID	42254716 
FNSSGQCEAPLVR	2|2/1,N,Deamidated/6,C,Carbamidomethyl|	19452856 
FNSSSSSLEEK	2|1/1,N,Deamidated|	19462720 
FNSTEYQVVTR	2|1/1,N,Deamidated|CID	19473568 
FNSTLGPSEEQEK	2|1/1,N,Deamidated|	19486488 
FNSTLPTMDQMK	2|1/1,N,Deamidated|	19495940 
FNSTLPTMDQMK	2|2/1,N,Deamidated/10,M,Oxidation|	19500244 
FNSTLPTMDQMK	2|2/1,N,Deamidated/7,M,Oxidation|	19504568 
FNSTLPTMDQMK	2|3/1,N,Deamidated/7,M,Oxidation/10,M,Oxidation|	19508891 
FNSTRPNEVSY	2|1/1,N,Deamidated|	69203080 
FNTICSSYVPGSSK	2|2/1,N,Deamidated/4,C,Carbamidomethyl|CID	24059737 
FNTLGHTASWR	2|1/1,N,Deamidated|	76167779 
FNTNEFK	2|1/3,N,Deamidated|CID	50739456 
FNTSEDLSR	2|1/1,N,Deamidated|	19531348 
FNTWLESYSEK	2|1/1,N,Deamidated|	88430390 
FNVLMVPAPR	2|0|	37771511 
FNVLMVPAPR	2|1/4,M,Oxidation|	37776133 
FNVSLGK	2|1/1,N,Deamidated|CID	19539781 
FNVTNLSHK	2|1/1,N,Deamidated|	84437499 
FNVVEDPNTEQHIGDQPSTA	2|1/1,N,Deamidated|	15573360 
FNVYSTK	2|1/1,N,Deamidated|CID	91563965 
FNYESEDISCPSER	2|1/9,C,Carbamidomethyl|	19544421 
FNYNAATNQR	2|1/1,N,Deamidated|CID	53589323 
FNYVNSLSSHL	2|2/1,N,Deamidated/4,N,Deamidated|	41743079 
FPCGEGPANLSSFR	2|2/2,C,Carbamidomethyl/8,N,Deamidated|	19553720 
FPCTETSNCSSPNQY	2|3/2,C,Carbamidomethyl/7,N,Deamidated/8,C,Carbamidomethyl|	53646053 
FPDGSHELSGNTSITPDK	2|1/10,N,Deamidated|	19560141 
FPDGSHELSGNTSITPDK	3|1/10,N,Deamidated|	19566470 
FPGANVTILTDR	2|1/4,N,Deamidated|CID	19588236 
FPGNTLVALEQLDPGYTLSDR	2|1/3,N,Deamidated|CID	4314171 
FPGNTLVALEQLDPGYTLSDR	3|1/3,N,Deamidated|CID	4318164 
FPGQLNADLR	2|0|	19598502 
FPNASDMFR	2|1/2,N,Deamidated|CID	19606146 
FPNASDMFR	2|2/2,N,Deamidated/6,M,Oxidation|CID	19609705 
FPPSNETLLGPGLLK	2|1/4,N,Deamidated|	42656106 
FPQNVSAQQYDDEFLK	2|1/3,N,Deamidated|	19617975 
FPQQGQINSEEIIK	2|1/7,N,Deamidated|	31965627 
FPSMPSNAEIILWHPR	2|1/6,N,Deamidated|CID	4089428 
FPSMPSNAEIILWHPR	2|2/3,M,Oxidation/6,N,Deamidated|	4093233 
FPSMPSNAEIILWHPR	3|1/6,N,Deamidated|	4098124 
FPSMPSNAEIILWHPR	3|2/3,M,Oxidation/6,N,Deamidated|	4103873 
FPTNLLGAER	2|1/3,N,Deamidated|	42646303 
FPTNSSSR	2|1/3,N,Deamidated|	19631792 
FPVWIPGGNALNTGTR	2|1/8,N,Deamidated|	24320004 
FPYNGHSQSCDASVFNSLR	2|3/3,N,Deamidated/9,C,Carbamidomethyl/15,N,Deamidated|CID	28015390 
FPYNGHSQSCDASVFNSLR	3|3/3,N,Deamidated/9,C,Carbamidomethyl/15,N,Deamidated|	28019316 
FQAFANGSLLIPDFGK	2|1/5,N,Deamidated|	19645182 
FQANGSVWSDF	2|1/3,N,Deamidated|CID	4719283 
FQDSSVFNETLR	2|1/7,N,Deamidated|	19652493 
FQETSVFNETLR	2|1/7,N,Deamidated|	19662310 
FQGHGMLNCGCTHEER	2|3/7,N,Deamidated/8,C,Carbamidomethyl/10,C,Carbamidomethyl|	26698924 
FQGHGMLNCGCTHEER	2|4/5,M,Oxidation/7,N,Deamidated/8,C,Carbamidomethyl/10,C,Carbamidomethyl|	26705973 
FQGHGMLNCGCTHEER	3|3/7,N,Deamidated/8,C,Carbamidomethyl/10,C,Carbamidomethyl|	26713104 
FQGHGMLNCGCTHEER	3|4/5,M,Oxidation/7,N,Deamidated/8,C,Carbamidomethyl/10,C,Carbamidomethyl|	26718505 
FQGHGMLNCGCTHEER	4|3/7,N,Deamidated/8,C,Carbamidomethyl/10,C,Carbamidomethyl|	26725148 
FQGHGMLNCGCTHEER	4|4/5,M,Oxidation/7,N,Deamidated/8,C,Carbamidomethyl/10,C,Carbamidomethyl|	26733350 
FQGHSIPDINATTGSNVTLK	2|2/9,N,Deamidated/15,N,Deamidated|	19675779 
FQGHSIPDINATTGSNVTLK	3|2/9,N,Deamidated/15,N,Deamidated|	19680812 
FQGPTCETCQTCLGVCAEHK	3|4/5,C,Carbamidomethyl/8,C,Carbamidomethyl/11,C,Carbamidomethyl/15,C,Carbamidomethyl|	19694947 
FQGPTCETCQTCLGVCAEHKECVQCR	4|6/5,C,Carbamidomethyl/8,C,Carbamidomethyl/11,C,Carbamidomethyl/15,C,Carbamidomethyl/21,C,Carbamidomethyl/24,C,Carbamidomethyl|	19711515 
FQIGCDVSHNDTVVE	2|2/4,C,Carbamidomethyl/9,N,Deamidated|CID	19730206 
FQIGCDVSHNDTVVEAEQAPLQ	3|2/4,C,Carbamidomethyl/9,N,Deamidated|CID	19744609 
FQLLNFSSSELK	2|1/4,N,Deamidated|	19755824 
FQLSLTIAELDPK	2|0|	30826863 
FQNFSMATDQR	2|1/2,N,Deamidated|	19772910 
FQNFSMATDQR	2|2/2,N,Deamidated/5,M,Oxidation|CID	19777225 
FQNITDFWK	2|1/2,N,Deamidated|	19788861 
FQNQGTVEHR	2|1/2,N,Deamidated|	22877339 
FQNSSFHVN	2|1/2,N,Deamidated|CID	19802587 
FQNSSFHVNSE	2|1/2,N,Deamidated|CID	19811296 
FQNSSFHVNSETGTLVF	2|1/2,N,Deamidated|CID	19819973 
FQNSSFHVNSETGTLVFNAVHK	3|1/2,N,Deamidated|	19827650 
FQNSSFHVNSETGTLVFNAVHK	4|1/2,N,Deamidated|	19832507 
FQNYTLCESFSK	2|2/2,N,Deamidated/6,C,Carbamidomethyl|	19848075 
FQSSHHSTDITSLDQYVER	3|0|	19854611 
FQTFEASMIR	2|0|	32705060 
FQTFEASMIR	2|1/7,M,Oxidation|	32709653 
FQTPCMSVEQNSTVSANVTDACTPK	3|4/4,C,Carbamidomethyl/10,N,Deamidated/16,N,Deamidated/21,C,Carbamidomethyl|	19870546 
FQTPCMSVEQNSTVSANVTDACTPK	3|5/4,C,Carbamidomethyl/5,M,Oxidation/10,N,Deamidated/16,N,Deamidated/21,C,Carbamidomethyl|	19877774 
FQTSPNNVAR	2|1/6,N,Deamidated|CID	54031943 
FQTTTTPINAVEQNHPIK	2|1/8,N,Deamidated|	3528715 
FQTTTTPINAVEQNHPIK	3|1/8,N,Deamidated|	3532456 
FQVPCPLAHNLANATGNFSH	3|3/4,C,Carbamidomethyl/12,N,Deamidated/16,N,Deamidated|	19902132 
FQVPCPLAHNLANATGNFSHMVVAEEK	4|3/4,C,Carbamidomethyl/12,N,Deamidated/16,N,Deamidated|	19917356 
FQVPCPLAHNLANATGNFSHMVVAEEK	4|4/4,C,Carbamidomethyl/12,N,Deamidated/16,N,Deamidated/20,M,Oxidation|	19924715 
FQYPLQVFFTNR	2|1/10,N,Deamidated|CID	62748233 
FRPENASECVEQPELK	3|2/4,N,Deamidated/8,C,Carbamidomethyl|	19950667 
FRPIICCVNGNDTCDSVGK	3|4/5,C,Carbamidomethyl/6,C,Carbamidomethyl/8,N,Deamidated/13,C,Carbamidomethyl|CID	64251864 
FRPSFPASSPYVTTVGGTSFK	3|0|	19961149 
FSAHGNDGC	2|2/5,N,Deamidated/8,C,Carbamidomethyl|	21563624 
FSALNGTAWSSVAQH	2|1/4,N,Deamidated|CID	64646138 
FSCILPEFIQTTLNNDQVK	2|2/2,C,Carbamidomethyl/14,N,Deamidated|	32194283 
FSCILPEFIQTTLNNDQVK	3|2/2,C,Carbamidomethyl/14,N,Deamidated|	32198874 
FSCNNNDTNVK	2|2/2,C,Carbamidomethyl/5,N,Deamidated|CID	19976378 
FSEENQFTR	2|1/4,N,Deamidated|	13735925 
FSEEPEVAANFTK	2|1/9,N,Deamidated|	19985596 
FSELIVNNATEELLVK	2|1/7,N,Deamidated|	19995730 
FSGKTFNTSNDQADYINTYITK	3|2/9,N,Deamidated/16,N,Deamidated|	90143948 
FSGLLDCGNCSR	2|3/6,C,Carbamidomethyl/8,N,Deamidated/9,C,Carbamidomethyl|	20006268 
FSGVYGNAEIVSR	2|1/6,N,Deamidated|CID	2055732 
FSIAILGHYNRGNLSTEK	3|1/12,N,Deamidated|	20015362 
FSISGGDSYLK	2|0|CID	71967593 
FSISNHSLK	2|1/4,N,Deamidated|	20025511 
FSLHDCTPK	2|0|	20034318 
FSLNAIDLPK	2|1/3,N,Deamidated|CID	28698428 
FSLNLFYHNTDGSHTDGYR	3|1/3,N,Deamidated|	90061742 
FSMNCTGTEAH	2|2/3,N,Deamidated/4,C,Carbamidomethyl|	20047662 
FSMNCTGTEAH	2|3/2,M,Oxidation/3,N,Deamidated/4,C,Carbamidomethyl|	20052026 
FSMNCTGTEAHISSCK	2|3/3,N,Deamidated/4,C,Carbamidomethyl/14,C,Carbamidomethyl|	20065706 
FSMNCTGTEAHISSCK	2|4/2,M,Oxidation/3,N,Deamidated/4,C,Carbamidomethyl/14,C,Carbamidomethyl|	20073361 
FSMNCTGTEAHISSCK	3|3/3,N,Deamidated/4,C,Carbamidomethyl/14,C,Carbamidomethyl|	20081076 
FSMNCTGTEAHISSCK	3|4/2,M,Oxidation/3,N,Deamidated/4,C,Carbamidomethyl/14,C,Carbamidomethyl|	20088417 
FSNISEGLSNYSIIDK	2|2/2,N,Deamidated/9,N,Deamidated|	20122355 
FSNISSPK	2|1/2,N,Deamidated|	70484939 
FSNLSDAR	2|1/2,N,Deamidated|	20135897 
FSNLSSLLEK	2|1/2,N,Deamidated|	40924042 
FSNMNYVNYLIGNSAAK	2|2/7,N,Deamidated/12,N,Deamidated|CID	56379738 
FSNMNYVNYLIGNSAAK	2|3/3,M,Oxidation/7,N,Deamidated/12,N,Deamidated|CID	56383885 
FSNQSSLFEK	2|1/2,N,Deamidated|	20140038 
FSNVSEAR	2|1/2,N,Deamidated|	20149881 
FSPPVVNVTWLR	2|1/6,N,Deamidated|	20159818 
FSPYSNVYLR	2|1/5,N,Deamidated|	44114526 
FSQVAAETYNQGTILALSPSDTGR	2|1/9,N,Deamidated|	2791781 
FSQVAAETYNQGTILALSPSDTGR	3|1/9,N,Deamidated|	2798874 
FSQVDWFLIHK	2|0|	20173039 
FSSGDLFAAHNLSER	2|1/10,N,Deamidated|	20181281 
FSSGDLFAAHNLSER	3|1/10,N,Deamidated|	20186014 
FSSHGNVTR	2|1/5,N,Deamidated|CID	20199510 
FSSLIAQHLNVQCEASR	2|2/9,N,Deamidated/12,C,Carbamidomethyl|	43812393 
FSSVQNTNSLPLISR	2|1/5,N,Deamidated|	38981737 
FSSVSANASYLK	2|1/6,N,Deamidated|	20205699 
FSTELGYNGTR	2|1/7,N,Deamidated|CID	20216745 
FSTITNINAGQEGTVK	2|1/5,N,Deamidated|CID	32239666 
FSTTENYLR	2|1/5,N,Deamidated|	90820318 
FSVPNTSFNHLVLAPDQGK	3|1/4,N,Deamidated|	20231018 
FSYGDELGLQGALPGQPAK	2|0|CID	20241413 
FSYGDELGLQGALPGQPAK	3|0|CID	20247030 
FTAKQTNLTTTFEGGAPTEKSGQVNRLAAEK	4|2/6,N,Deamidated/24,N,Deamidated|	24649910 
FTANTTLK	2|1/3,N,Deamidated|	75340022 
FTAPDTLFANGSVYPPNEGFCPCR	3|3/9,N,Deamidated/20,C,Carbamidomethyl/22,C,Carbamidomethyl|CID	20263220 
FTCAPAYGPEGLNCTEEK	2|3/2,C,Carbamidomethyl/12,N,Deamidated/13,C,Carbamidomethyl|	17002371 
FTCNQTTDVIIIH	2|1/3,N,Deamidated|	20274094 
FTCNQTTDVIIIH	2|2/2,C,Carbamidomethyl/3,N,Deamidated|	20278848 
FTCNQTTDVIIIHSK	2|1/3,N,Deamidated|	20291741 
FTCNQTTDVIIIHSK	2|2/2,C,Carbamidomethyl/3,N,Deamidated|	20298920 
FTCNQTTDVIIIHSK	3|2/2,C,Carbamidomethyl/3,N,Deamidated|	20304910 
FTDVQESPHYK	2|0|CID	12764425 
FTECCHEERPLNTSALK	2|3/3,C,Carbamidomethyl/4,C,Carbamidomethyl/11,N,Deamidated|	20330078 
FTECCHEERPLNTSALK	3|3/3,C,Carbamidomethyl/4,C,Carbamidomethyl/11,N,Deamidated|	20337560 
FTEHEVQCSICNPGCEPLEMNQACITR	3|5/7,C,Carbamidomethyl/10,C,Carbamidomethyl/14,C,Carbamidomethyl/20,N,Deamidated/23,C,Carbamidomethyl|	13961999 
FTEHEVQCSICNPGCEPLEMNQACITR	3|6/7,C,Carbamidomethyl/10,C,Carbamidomethyl/14,C,Carbamidomethyl/19,M,Oxidation/20,N,Deamidated/23,C,Carbamidomethyl|	13968423 
FTENSETYLQSIPK	2|1/3,N,Deamidated|	16066341 
FTESLFDNGDLVHLLFSNQLQPR	3|2/7,N,Deamidated/17,N,Deamidated|	42949955 
FTFTSHTPGDHQICLHSNSTR	3|2/13,C,Carbamidomethyl/17,N,Deamidated|	20358240 
FTFTSHTPGDHQICLHSNSTR	4|2/13,C,Carbamidomethyl/17,N,Deamidated|	20364402 
FTFTSHTPGEHQICLHSNSTK	3|2/13,C,Carbamidomethyl/17,N,Deamidated|	20382558 
FTFTSHTPGEHQICLHSNSTK	4|2/13,C,Carbamidomethyl/17,N,Deamidated|CID	20388496 
FTFTSHTPGEHQICLHSNSTK	5|2/13,C,Carbamidomethyl/17,N,Deamidated|CID	20395426 
FTGFNGSTLR	2|1/4,N,Deamidated|	20423195 
FTGNNQVHR	2|1/4,N,Deamidated|	26938551 
FTGPGEPDSLR	2|0|	20431913 
FTIDPTLAPK	2|0|	73946078 
FTILDNTCENK	2|2/7,C,Carbamidomethyl/9,N,Deamidated|	20446164 
FTIYESLEGPR	2|0|	43756060 
FTIYNSTTGK	2|1/4,N,Deamidated|	20455146 
FTKVHVNPGNEK	3|0|	25673943 
FTLDTHEQN	2|0|	73181686 
FTLGVNSQVAGTR	2|1/5,N,Deamidated|	25528702 
FTLNASSEDHK	2|1/3,N,Deamidated|	20463596 
FTLNASSEDHK	3|1/3,N,Deamidated|CID	20470888 
FTLNASSEDHKR	2|1/3,N,Deamidated|	20490147 
FTLNASSEDHKR	3|1/3,N,Deamidated|CID	20495284 
FTLNTNNR	2|2/3,N,Deamidated/6,N,Deamidated|	42456035 
FTLNYSSAQKVAQ	2|1/3,N,Deamidated|	35957688 
FTMNFSSIDAPK	2|1/3,N,Deamidated|CID	1271377 
FTMNFSSIDAPK	2|2/2,M,Oxidation/3,N,Deamidated|	1276936 
FTNEAPRAQNTPSA	2|1/2,N,Deamidated|	64049996 
FTNFSSSQDHFK	2|1/2,N,Deamidated|	20515161 
FTNISDLQPK	2|1/2,N,Deamidated|	20528924 
FTNLLSSLGK	2|1/2,N,Deamidated|	67815061 
FTNLTVDTEIR	2|1/2,N,Deamidated|CID	20537197 
FTSDGSVTGAGFNASFQK	2|1/12,N,Deamidated|	20545906 
FTSEQTFNGDCTYINNGSDWR	2|3/7,N,Deamidated/10,C,Carbamidomethyl/15,N,Deamidated|	9182376 
FTSSGSANTETTK	2|0|CID	20559869 
FTSVLPSAIPR	2|0|CID	67101664 
FTTDNTGK	2|1/4,N,Deamidated|	74123299 
FTTSATDYTVVTHNTSSGNVTK	2|2/13,N,Deamidated/18,N,Deamidated|	20569169 
FTTSATDYTVVTHNTSSGNVTK	3|2/13,N,Deamidated/18,N,Deamidated|CID	20576988 
FTVLTNATLK	2|1/5,N,Deamidated|	83405773 
FTVSGFAPCNDLK	2|2/8,C,Carbamidomethyl/9,N,Deamidated|	81218566 
FTVYAYIEQFADTGHVDHTKPENTGYTYR	4|1/22,N,Deamidated|	34321486 
FTYNLKSQSA	2|1/3,N,Deamidated|	35946156 
FTYNLSDTEHFPNAISK	2|1/3,N,Deamidated|	20591700 
FTYNLSDTEHFPNAISK	3|1/3,N,Deamidated|	20599185 
FVAQNTNLVLGAPNFDR	2|1/4,N,Deamidated|	12552047 
FVCVFEGPDTSESIK	2|1/2,C,Carbamidomethyl|	29082312 
FVDFNSEEDAK	2|0|	20621804 
FVDLGGQNAK	2|0|	51150405 
FVGNPGNITGAR	2|1/6,N,Deamidated|	20630696 
FVITNITNR	2|1/4,N,Deamidated|	20638426 
FVIVLETIEGDNQTHH	2|1/11,N,Deamidated|	32269359 
FVIVLETIEGDNQTHH	3|1/11,N,Deamidated|	32273801 
FVLEEGYNYSSR	2|1/7,N,Deamidated|	20646942 
FVLITPNEPNEGNTFLGSPNK	2|1/19,N,Deamidated|	80811240 
FVLLANASEMDR	2|1/5,N,Deamidated|	20655895 
FVLLANASEMDR	2|2/5,N,Deamidated/9,M,Oxidation|	20660178 
FVNSTGYLTEAEK	2|1/2,N,Deamidated|CID	20673434 
FVPAATDAQAGGDNSSVQNR	2|2/13,N,Deamidated/18,N,Deamidated|	20679672 
FVPFSDQQISNDSSSSENR	2|2/10,N,Deamidated/17,N,Deamidated|	20694319 
FVPLLTDGYEK	2|0|	79470096 
FVPNSNMNFTGQAY	2|1/7,N,Deamidated|CID	20704007 
FVPNSNMNFTGQAY	2|2/6,M,Oxidation/7,N,Deamidated|CID	20708693 
FVPNSNMNFTGQAYSGR	2|1/7,N,Deamidated|CID	20720591 
FVPNSNMNFTGQAYSGR	2|2/6,M,Oxidation/7,N,Deamidated|CID	20722363 
FVPNSNMNFTGQAYSGR	3|1/7,N,Deamidated|CID	20726650 
FVPNSNMNFTGQAYSGR	3|2/6,M,Oxidation/7,N,Deamidated|CID	20731039 
FVQVLNHDLQNESK	3|1/5,N,Deamidated|	27575046 
FVSEGIKSNEGNESKR	2|1/11,N,Deamidated|	35610610 
FVSEGIKSNEGNESKR	3|1/11,N,Deamidated|	35617375 
FVSEGIKSNEGNESKR	4|1/11,N,Deamidated|	35627794 
FVSNQSYCPSDDSGK	2|2/3,N,Deamidated/7,C,Carbamidomethyl|	86010180 
FVTNFGQEDVQTNDVVLINAR	2|1/12,N,Deamidated|CID	10255148 
FVTNFGQEDVQTNDVVLINAR	3|1/12,N,Deamidated|CID	10258317 
FVTSPQNVSDVIPR	2|1/6,N,Deamidated|	20751305 
FVVNGTQGK	2|1/3,N,Deamidated|	20764635 
FVWRPLNNLS	2|1/7,N,Deamidated|	20773212 
FVWRPLNNLSR	2|1/7,N,Deamidated|	20783472 
FVWRPLNNLSR	3|1/7,N,Deamidated|	20788569 
FWEVISDEHGIDPTGTYHGDSDLQLDR	4|0|	20803240 
FWGNNSEILSGLDMEEGK	2|1/3,N,Deamidated|	20820086 
FWGNNSEILSGLDMEEGK	2|2/3,N,Deamidated/13,M,Oxidation|	20824720 
FWHISDLHLDPNYTVSK	3|1/11,N,Deamidated|CID	20837561 
FWHISDLHLDPNYTVSK	4|1/11,N,Deamidated|CID	20841302 
FWLPNLEEMK	2|0|	13877485 
FWLPNLEEMK	2|1/8,M,Oxidation|	13884141 
FWLVEGNSSR	2|1/6,N,Deamidated|CID	20856879 
FWSQTVETWNEATR	2|1/9,N,Deamidated|CID	17625182 
FYAGANQSMNVTCVGK	2|3/5,N,Deamidated/9,N,Deamidated/12,C,Carbamidomethyl|	20863008 
FYAGANQSMNVTCVGK	2|4/5,N,Deamidated/8,M,Oxidation/9,N,Deamidated/12,C,Carbamidomethyl|	20866809 
FYECVNTTDGSR	2|2/3,C,Carbamidomethyl/5,N,Deamidated|CID	20878553 
FYFFNGADSNENMK	2|1/4,N,Deamidated|	51094993 
FYFFNGADSNENMK	2|2/4,N,Deamidated/12,M,Oxidation|	51101752 
FYFFSNGTSDVITGSIR	2|1/5,N,Deamidated|	20887397 
FYKDDAMVYNVTSR	2|1/9,N,Deamidated|	20897057 
FYKDDAMVYNVTSR	2|2/6,M,Oxidation/9,N,Deamidated|	20904073 
FYLGYAPGR	2|0|	1192043 
FYLKKPGPPENLLTSEVPKMMK	3|1/10,N,Deamidated|	82884322 
FYLKKPGPPENLLTSEVPKMMK	3|2/10,N,Deamidated/19,M,Oxidation|	82890291 
FYLKKPGPPENLLTSEVPKMMK	3|2/10,N,Deamidated/20,M,Oxidation|	82895993 
FYLKKPGPPENLLTSEVPKMMK	3|3/10,N,Deamidated/19,M,Oxidation/20,M,Oxidation|	82902018 
FYLKKPGPPENLLTSEVPKMMK	4|1/10,N,Deamidated|	82908058 
FYLKKPGPPENLLTSEVPKMMK	4|2/10,N,Deamidated/19,M,Oxidation|	82915986 
FYLKKPGPPENLLTSEVPKMMK	4|2/10,N,Deamidated/20,M,Oxidation|	82924109 
FYLKKPGPPENLLTSEVPKMMK	4|3/10,N,Deamidated/19,M,Oxidation/20,M,Oxidation|	82931433 
FYLPGQPEGIR	2|0|CID	20923406 
FYNCSAHQL	2|2/2,N,Deamidated/3,C,Carbamidomethyl|	20931774 
FYNQTWNHR	2|1/2,N,Deamidated|	20945440 
FYNQTWNHR	3|1/2,N,Deamidated|	20952963 
FYNYTVCR	2|2/2,N,Deamidated/6,C,Carbamidomethyl|	20968091 
FYPEDLQLIWLENGNVSR	2|1/14,N,Deamidated|	20981384 
FYPEDLQLIWLENGNVSR	3|1/14,N,Deamidated|	20987184 
FYPEDLQLIWLENGNVSRNDTPK	3|2/14,N,Deamidated/18,N,Deamidated|	21005129 
FYQYNDTDDIFAR	2|1/4,N,Deamidated|	21010253 
FYSHGSYECVADVAHEPK	3|1/8,C,Carbamidomethyl|	796762 
FYSNQSVSGR	2|1/3,N,Deamidated|	71452217 
FYYNDFSMVK	2|1/3,N,Deamidated|	89301658 
FYYNDFSMVK	2|2/3,N,Deamidated/7,M,Oxidation|	89308181 
FYYNGGETHDK	2|1/3,N,Deamidated|CID	90034216 
GAAAEHDLDVTLPNYVYFK	3|1/13,N,Deamidated|CID	18017670 
GAAAPSAPHWNETAEK	2|1/10,N,Deamidated|	21019827 
GAAHSAEPGRDTIPGDPSSNATSR	3|1/19,N,Deamidated|	21028835 
GAAQNIIPASTGAAK	2|0|	21041354 
GACEVRPLGNLNR	2|2/2,C,Carbamidomethyl/11,N,Deamidated|	21052794 
GADESVTAGCLYNSTCDDR	2|3/9,C,Carbamidomethyl/12,N,Deamidated/15,C,Carbamidomethyl|	21062115 
GADFLVTEVENGGSLGSK	2|0|	21071983 
GADLNSTTLLGK	2|1/4,N,Deamidated|	1720182 
GADTQYFVYSNDSIHPYTPFEVK	3|1/10,N,Deamidated|	21081935 
GADYTDVNR	2|1/7,N,Deamidated|	5508256 
GAEAANVTGPGGVPVQGSK	2|1/5,N,Deamidated|CID	21097817 
GAEALSQTNSTLDGASTL	2|1/8,N,Deamidated|	44378344 
GAETDCVSFLNTNFTNR	2|3/5,C,Carbamidomethyl/12,N,Deamidated/15,N,Deamidated|	21106063 
GAFFPLKEDNWSLPNR	3|1/9,N,Deamidated|	21114576 
GAGSAPVNVAELPDKLVK	3|0|	35499094 
GAIVINFPTFPQNITHEYAPTK	3|1/12,N,Deamidated|	76199889 
GALEAVNGTDVR	2|1/6,N,Deamidated|	21125195 
GALENTFLCGLR	2|2/4,N,Deamidated/8,C,Carbamidomethyl|	40189112 
GANDKSIELSTR	2|1/2,N,Deamidated|	2629655 
GANVSWEPGFDGGYLQR	2|1/2,N,Deamidated|	21134253 
GANVTHEFNLNK	2|1/2,N,Deamidated|	21148387 
GARLSVPEDLFEQLNLTSA	2|1/14,N,Deamidated|	73747622 
GASINNGSNYLH	2|1/5,N,Deamidated|	41785123 
GASNLILPLSGSNYGGVTGDR	2|1/12,N,Deamidated|	67127846 
GASNYTDWENIPGMAK	2|1/3,N,Deamidated|	21158231 
GASNYTDWENIPGMAK	2|2/3,N,Deamidated/13,M,Oxidation|	21163098 
GASSVHCQSLNK	2|1/6,C,Carbamidomethyl|	21176406 
GASTAEILQLTNLNLLLDVMR	3|1/11,N,Deamidated|CID	38256924 
GASTAEILQLTNLNLLLDVMR	3|2/11,N,Deamidated/19,M,Oxidation|CID	38261856 
GASTLENYQCFPSK	2|2/6,N,Deamidated/9,C,Carbamidomethyl|	16608603 
GASWHNTTFFGVFQAR	3|1/5,N,Deamidated|	21190566 
GATAPVFNDNHR	2|1/7,N,Deamidated|	8313443 
GATCVCPIGYQLANDTK	2|3/3,C,Carbamidomethyl/5,C,Carbamidomethyl/13,N,Deamidated|	21201231 
GATDAANATSTAESEEHSQIIIH	3|1/6,N,Deamidated|	21215387 
GATNNTCIIR	2|2/3,N,Deamidated/6,C,Carbamidomethyl|	21226063 
GAVDMNLVK	2|0|	84009918 
GAVDMNLVK	2|1/4,M,Oxidation|	84015961 
GAVINNVSEAMETLTR	2|1/5,N,Deamidated|	21238087 
GAVINNVSEAMETLTR	2|2/5,N,Deamidated/10,M,Oxidation|	21241945 
GAVINNVSEAMETLTR	3|1/5,N,Deamidated|	21245092 
GAVINNVSEAMETLTR	3|2/5,N,Deamidated/10,M,Oxidation|	21249559 
GAVSILCNSSGNCQCK	2|4/6,C,Carbamidomethyl/7,N,Deamidated/12,C,Carbamidomethyl/14,C,Carbamidomethyl|	21271390 
GAVYPDNTTDFQR	2|1/6,N,Deamidated|	21286004 
GAYQALNLTSPDK	2|1/6,N,Deamidated|	21299473 
GCADYCNQTITK	2|3/1,C,Carbamidomethyl/5,C,Carbamidomethyl/6,N,Deamidated|	21313079 
GCCTNISDFCVGNIK	2|4/1,C,Carbamidomethyl/2,C,Carbamidomethyl/4,N,Deamidated/9,C,Carbamidomethyl|CID	64788988 
GCDVDFDIAGPSIR	2|1/1,C,Carbamidomethyl|	21318822 
GCELNEANSCSTSSLGNEICR	2|4/1,C,Carbamidomethyl/4,N,Deamidated/9,C,Carbamidomethyl/19,C,Carbamidomethyl|CID	64856353 
GCELNEANSCSTSSLGNEICR	3|4/1,C,Carbamidomethyl/4,N,Deamidated/9,C,Carbamidomethyl/19,C,Carbamidomethyl|CID	64860602 
GCGSLPGCPGTAGFHSNQTFH	2|3/1,C,Carbamidomethyl/7,C,Carbamidomethyl/16,N,Deamidated|	21332625 
GCGSLPGCPGTAGFHSNQTFH	3|3/1,C,Carbamidomethyl/7,C,Carbamidomethyl/16,N,Deamidated|CID	21337156 
GCGSLPGCPGTAGFHSNQTFHFLK	4|3/1,C,Carbamidomethyl/7,C,Carbamidomethyl/16,N,Deamidated|	21348993 
GCHASDLVVK	2|1/1,C,Carbamidomethyl|	510949 
GCHLLVATPGR	2|1/1,C,Carbamidomethyl|	21360297 
GCICPEAGDDELCGQGPLCASNHEYADEGFSHR	3|5/1,C,Carbamidomethyl/3,C,Carbamidomethyl/12,C,Carbamidomethyl/18,C,Carbamidomethyl/21,N,Deamidated|	369131 
GCICPEAGDDELCGQGPLCASNHEYADEGFSHR	4|5/1,C,Carbamidomethyl/3,C,Carbamidomethyl/12,C,Carbamidomethyl/18,C,Carbamidomethyl/21,N,Deamidated|	374390 
GCKDNATDSVPLR	2|1/4,N,Deamidated|	21369188 
GCKDNATDSVPLR	2|2/1,C,Carbamidomethyl/4,N,Deamidated|	21374414 
GCKDNATDSVPLR	3|2/1,C,Carbamidomethyl/4,N,Deamidated|	21379193 
GCNESVDEVTGPCSCQDCSIVCGPK	2|6/1,C,Carbamidomethyl/2,N,Deamidated/12,C,Carbamidomethyl/14,C,Carbamidomethyl/17,C,Carbamidomethyl/21,C,Carbamidomethyl|	21399391 
GCNESVDEVTGPCSCQDCSIVCGPK	3|6/1,C,Carbamidomethyl/2,N,Deamidated/12,C,Carbamidomethyl/14,C,Carbamidomethyl/17,C,Carbamidomethyl/21,C,Carbamidomethyl|	21406552 
GCNHQYDHCGCDRVQTTGQCTLCK	4|6/1,C,Carbamidomethyl/2,N,Deamidated/8,C,Carbamidomethyl/10,C,Carbamidomethyl/19,C,Carbamidomethyl/22,C,Carbamidomethyl|	62935753 
GCNLNSTCK	2|3/1,C,Carbamidomethyl/4,N,Deamidated/7,C,Carbamidomethyl|	21426934 
GCPADDIMDPR	2|1/1,C,Carbamidomethyl|	21435369 
GCPADDIMDPR	2|2/1,C,Carbamidomethyl/7,M,Oxidation|	21441423 
GCPLVQNTETACR	2|3/1,C,Carbamidomethyl/6,N,Deamidated/11,C,Carbamidomethyl|	79937503 
GCQPSDIENPR	2|1/1,C,Carbamidomethyl|	21460061 
GCSAFGCVR	2|2/1,C,Carbamidomethyl/6,C,Carbamidomethyl|	79919156 
GCSDISNSTCQFLSPGNTTVGEFVFK	3|4/1,C,Carbamidomethyl/6,N,Deamidated/9,C,Carbamidomethyl/16,N,Deamidated|CID	21474108 
GCVVVNHTLDGLCDK	2|3/1,C,Carbamidomethyl/5,N,Deamidated/12,C,Carbamidomethyl|	21479916 
GCWNKDTCQPVGGQPK	3|3/1,C,Carbamidomethyl/3,N,Deamidated/7,C,Carbamidomethyl|CID	61469814 
GDCVNNQVCLTPGK	2|3/2,C,Carbamidomethyl/4,N,Deamidated/8,C,Carbamidomethyl|CID	39139321 
GDDNLTIVGLMKSYSSPR	3|1/3,N,Deamidated|	85523156 
GDDNLTIVGLMKSYSSPR	3|2/3,N,Deamidated/10,M,Oxidation|	85527911 
GDEDEDGIDVSESK	2|0|	29253573 
GDEGGLAQLPQAPLK	2|0|CID	9082609 
GDELGLQGALPGQPAK	2|0|CID	21490928 
GDGCGGDGSEPPSTGLR	2|1/3,C,Carbamidomethyl|	14068759 
GDGHNETQVGVR	2|1/4,N,Deamidated|	21505254 
GDGLEVEWLVLEVNGSGR	2|1/13,N,Deamidated|CID	21519284 
GDGPFTVFVPHADLISNMSQDELAR	3|1/16,N,Deamidated|	21533182 
GDGPFTVFVPHADLISNMSQDELAR	3|2/16,N,Deamidated/17,M,Oxidation|	21538517 
GDGTECQCHTNGEEPLCSR	3|4/5,C,Carbamidomethyl/7,C,Carbamidomethyl/10,N,Deamidated/16,C,Carbamidomethyl|	14283222 
GDHGANFSC	2|2/5,N,Deamidated/8,C,Carbamidomethyl|	21556593 
GDHGANFSCR	2|1/5,N,Deamidated|	21570516 
GDHGANFSCR	2|2/5,N,Deamidated/8,C,Carbamidomethyl|	21577019 
GDHGANFSCR	3|2/5,N,Deamidated/8,C,Carbamidomethyl|	21582249 
GDHHQLSHYNLTGVR	2|1/9,N,Deamidated|	21609391 
GDHHQLSHYNLTGVR	3|1/9,N,Deamidated|	21614260 
GDHHQLSHYNLTGVR	4|1/9,N,Deamidated|	21619534 
GDHQICLHSNSTR	2|2/5,C,Carbamidomethyl/9,N,Deamidated|	21646511 
GDHQICLHSNSTR	3|2/5,C,Carbamidomethyl/9,N,Deamidated|	21651354 
GDHTSVTLEGALTVSGINLR	3|0|	78520555 
GDIINEHTREDSELVDSVSMLILPR	3|1/4,N,Deamidated|	9043633 
GDIINEHTREDSELVDSVSMLILPR	3|2/4,N,Deamidated/19,M,Oxidation|	9050020 
GDIINEHTREDSELVDSVSMLILPR	4|1/4,N,Deamidated|	9056630 
GDIINEHTREDSELVDSVSMLILPR	4|2/4,N,Deamidated/19,M,Oxidation|	9061510 
GDIQGANVIVEK	2|0|CID	51580037 
GDKNATAECR	2|2/3,N,Deamidated/8,C,Carbamidomethyl|	21670851 
GDKNATAECRDEK	2|2/3,N,Deamidated/8,C,Carbamidomethyl|	21680359 
GDKNATAECRDEK	3|2/3,N,Deamidated/8,C,Carbamidomethyl|	21685221 
GDLAYHSAVHGIEDLMSQHNCSK	3|2/19,N,Deamidated/20,C,Carbamidomethyl|	21700532 
GDLAYHSAVHGIEDLMSQHNCSK	3|3/15,M,Oxidation/19,N,Deamidated/20,C,Carbamidomethyl|	21706688 
GDLAYHSAVHGIEDLMSQHNCSK	4|2/19,N,Deamidated/20,C,Carbamidomethyl|	21713274 
GDLAYHSAVHGIEDLMSQHNCSK	4|3/15,M,Oxidation/19,N,Deamidated/20,C,Carbamidomethyl|	21722866 
GDLGIEIPAEK	2|0|CID	21755748 
GDLYFANVEENDSR	2|1/10,N,Deamidated|	21766408 
GDMQLIWLTNGLK	2|1/9,N,Deamidated|	88525804 
GDMQLIWLTNGLK	2|2/2,M,Oxidation/9,N,Deamidated|	88530187 
GDNDSIFQDVIETR	2|1/2,N,Deamidated|	21774059 
GDNHNSSVSLYK	2|1/2,N,Deamidated|CID	84170998 
GDNHNSSVSLYK	3|1/2,N,Deamidated|CID	84175078 
GDNNIILWISVTSQR	2|1/2,N,Deamidated|CID	88547452 
GDNSHTDCNVSQLCKCGICVCDSIGSPVK	3|6/2,N,Deamidated/7,C,Carbamidomethyl/13,C,Carbamidomethyl/15,C,Carbamidomethyl/18,C,Carbamidomethyl/20,C,Carbamidomethyl|	34874387 
GDNSHTDCNVSQLCKCGICVCDSIGSPVK	4|6/2,N,Deamidated/7,C,Carbamidomethyl/13,C,Carbamidomethyl/15,C,Carbamidomethyl/18,C,Carbamidomethyl/20,C,Carbamidomethyl|	34878483 
GDNVNISFK	2|1/4,N,Deamidated|CID	21788169 
GDPDVSQFAGVASNQATANR	2|2/13,N,Deamidated/18,N,Deamidated|	20687257 
GDPGETANATEVK	2|1/7,N,Deamidated|	21795456 
GDPSIISVNGTDFTFR	2|1/8,N,Deamidated|	21800223 
GDSTDIFIDSR	2|0|	9890191 
GDTAIQNVSHVTK	2|1/6,N,Deamidated|	21813749 
GDTHLGGEDFDNR	2|0|	21823298 
GDVCTNFSYTER	2|2/3,C,Carbamidomethyl/5,N,Deamidated|CID	20883044 
GDVDYHLYPHVPGLNPNASTGQEAL	3|1/16,N,Deamidated|	21837174 
GDVNQTLSSHR	2|1/3,N,Deamidated|	21848584 
GDVQSEPFNAHYSLK	2|0|	68655171 
GDVQSEPFNAHYSLK	3|0|	68659564 
GDYFCELQVSGANPMSSNK	2|2/4,C,Carbamidomethyl/17,N,Deamidated|	21862634 
GDYFCELQVSGANPMSSNK	2|3/4,C,Carbamidomethyl/14,M,Oxidation/17,N,Deamidated|	21867206 
GEACSELDCGPSNCSQH	2|4/3,C,Carbamidomethyl/8,C,Carbamidomethyl/12,N,Deamidated/13,C,Carbamidomethyl|	21882044 
GEAHSGEIQSGTGQSVYQLYGR	3|0|CID	61538416 
GEAQIGNVAACQVSPESGK	2|2/6,N,Deamidated/10,C,Carbamidomethyl|	1644404 
GEASDKGNISAAHDITR	3|1/7,N,Deamidated|	21891704 
GECTINWLR	2|2/2,C,Carbamidomethyl/5,N,Deamidated|CID	34092637 
GECVCGQCVCR	2|4/2,C,Carbamidomethyl/4,C,Carbamidomethyl/7,C,Carbamidomethyl/9,C,Carbamidomethyl|	21902934 
GEDEEDNNLEVR	2|0|	21914258 
GEDLLTNITIR	2|1/6,N,Deamidated|	29443385 
GEEAGNVTDFPNNILGK	2|0|	76581227 
GEEEAITNSTEANGK	2|1/7,N,Deamidated|	21927158 
GEETANEFCTFVDTPNGYR	2|3/5,N,Deamidated/8,C,Carbamidomethyl/15,N,Deamidated|	80740958 
GEGATQLAPQR	2|0|	21931711 
GEGNETNNMVITWK	2|1/3,N,Deamidated|	21945587 
GEGNETNNMVITWK	2|2/3,N,Deamidated/8,M,Oxidation|	21951261 
GEGNETNNMVITWKPLR	2|1/3,N,Deamidated|	21966726 
GEGNETNNMVITWKPLR	2|2/3,N,Deamidated/8,M,Oxidation|	21973914 
GEGNETNNMVITWKPLR	3|1/3,N,Deamidated|	21980606 
GEGNETNNMVITWKPLR	3|2/3,N,Deamidated/8,M,Oxidation|	21987099 
GEGQLSAAER	2|0|	22017462 
GEGQWGCTQYPNR	2|2/6,C,Carbamidomethyl/11,N,Deamidated|	89125155 
GEHNHTQLCR	3|2/3,N,Deamidated/8,C,Carbamidomethyl|	28055546 
GEHQICLHSNSTK	3|2/5,C,Carbamidomethyl/9,N,Deamidated|CID	22031057 
GEITLNSVNTDR	2|1/5,N,Deamidated|	29182529 
GELNSTLFSSR	2|1/3,N,Deamidated|	22042359 
GELNSTLFSSRPK	2|1/3,N,Deamidated|	22053421 
GELQPLSENTTLTFMSTK	2|1/8,N,Deamidated|	22065592 
GELQPLSENTTLTFMSTK	2|2/8,N,Deamidated/14,M,Oxidation|	22070018 
GELQSENSSLTLSSSNR	2|1/6,N,Deamidated|	22083904 
GELQSENSSLTLSSSNR	3|1/6,N,Deamidated|	22089174 
GENDSLSVEGFRK	2|1/2,N,Deamidated|	22103292 
GENFTETDVK	2|1/2,N,Deamidated|	22114038 
GENGSIVTCGHR	2|2/2,N,Deamidated/8,C,Carbamidomethyl|	22130202 
GENGTTISAVTNK	2|1/2,N,Deamidated|	22134440 
GENIGYSEK	2|0|CID	22143538 
GENPSQYGITAFNHPLNLTK	3|2/2,N,Deamidated/16,N,Deamidated|	22152505 
GENQSGYQNLCR	2|2/2,N,Deamidated/10,C,Carbamidomethyl|CID	22164979 
GENSSQPREER	2|1/2,N,Deamidated|	16418698 
GENSTEEEIVTNADSTTVGVSEKTAPYK	3|1/11,N,Deamidated|	77657852 
GENSTEEEIVTNADSTTVGVSEKTAPYK	4|1/11,N,Deamidated|	77665486 
GENTYCLVVTSER	2|2/2,N,Deamidated/5,C,Carbamidomethyl|	81568525 
GEQIGAIAQCGVHNIQK	2|1/9,C,Carbamidomethyl|	14604084 
GEQIGAIAQCGVHNIQK	3|1/9,C,Carbamidomethyl|	14611029 
GEQSNQAVCVSGPEIAK	2|2/4,N,Deamidated/8,C,Carbamidomethyl|	33725110 
GESCDIPHCTDNCGFPHR	3|3/3,C,Carbamidomethyl/8,C,Carbamidomethyl/12,C,Carbamidomethyl|	22172156 
GESNWTHVSLF	2|1/3,N,Deamidated|	22183317 
GESNWTHVSLFHTR	3|1/3,N,Deamidated|	22193853 
GESSNEISR	2|1/4,N,Deamidated|CID	13634626 
GESSSNTSTYLFR	2|1/5,N,Deamidated|CID	70692456 
GETASLLCNISVR	2|2/7,C,Carbamidomethyl/8,N,Deamidated|CID	22209002 
GETFVNDFDDTR	2|1/5,N,Deamidated|	9326171 
GETINVAAH	2|1/4,N,Deamidated|	12830617 
GETLEIGNYSFYALDNQNLR	2|1/7,N,Deamidated|	22213396 
GETSGVYAYNK	2|0|CID	71742136 
GETTNYDVILTCNYQHNPNHMGHDLHALMTK	5|3/4,N,Deamidated/11,C,Carbamidomethyl/16,N,Deamidated|	30070706 
GETTNYDVILTCNYQHNPNHMGHDLHALMTK	5|4/4,N,Deamidated/11,C,Carbamidomethyl/16,N,Deamidated/20,M,Oxidation|	30078306 
GETTNYDVILTCNYQHNPNHMGHDLHALMTK	5|4/4,N,Deamidated/11,C,Carbamidomethyl/16,N,Deamidated/28,M,Oxidation|	30085931 
GETTNYDVILTCNYQHNPNHMGHDLHALMTK	5|5/4,N,Deamidated/11,C,Carbamidomethyl/16,N,Deamidated/20,M,Oxidation/28,M,Oxidation|	30093556 
GETTSQKNCDPQTSRVCTCRPLQGPR	4|4/7,N,Deamidated/8,C,Carbamidomethyl/16,C,Carbamidomethyl/18,C,Carbamidomethyl|	66594179 
GEVFHNLTNLR	2|1/5,N,Deamidated|	22223651 
GEVTASSGLPVVTHVGR	3|0|	86101350 
GEYNVGFSSSENVR	2|1/3,N,Deamidated|	84518822 
GEYSGAPSEQQTYDYAK	2|0|CID	22237508 
GFAIHNSSINNGTPLYGMPPK	2|1/5,N,Deamidated|	41811987 
GFAIHNSSINNGTPLYGMPPK	2|2/5,N,Deamidated/17,M,Oxidation|	41816455 
GFAIHNSSINNGTPLYGMPPK	3|1/5,N,Deamidated|	41821047 
GFAIHNSSINNGTPLYGMPPK	3|2/5,N,Deamidated/17,M,Oxidation|	41825947 
GFANGGLGPGPGSYPAVPIK	2|1/3,N,Deamidated|	18449375 
GFATVTNNHNPVLER	2|1/6,N,Deamidated|	55844563 
GFATVTNNHNPVLER	3|1/6,N,Deamidated|	55851464 
GFCEADNSTVSENNPE	2|2/2,C,Carbamidomethyl/6,N,Deamidated|CID	22242862 
GFCEADNSTVSENNPEDWPVNTEGCMEK	3|3/2,C,Carbamidomethyl/6,N,Deamidated/24,C,Carbamidomethyl|CID	22249599 
GFCEADNSTVSENNPEDWPVNTEGCMEK	3|4/2,C,Carbamidomethyl/6,N,Deamidated/24,C,Carbamidomethyl/25,M,Oxidation|CID	22254391 
GFCGSNGDVVISLISR	2|2/2,C,Carbamidomethyl/5,N,Deamidated|	32609359 
GFDPDCNKTSGECHCK	3|4/5,C,Carbamidomethyl/6,N,Deamidated/12,C,Carbamidomethyl/14,C,Carbamidomethyl|	22271273 
GFFSNQSSLFEK	2|1/4,N,Deamidated|	22286648 
GFGFVDFNSEEDAK	2|0|	22300462 
GFIIANATYK	2|1/5,N,Deamidated|	22312284 
GFKCQSTCNNLTG	2|3/3,C,Carbamidomethyl/7,C,Carbamidomethyl/8,N,Deamidated|	18520859 
GFKPKPPKNESLETYPLMMK	3|1/8,N,Deamidated|	22320577 
GFKPKPPKNESLETYPLMMK	3|2/8,N,Deamidated/17,M,Oxidation|	22327691 
GFKPKPPKNESLETYPLMMK	3|2/8,N,Deamidated/18,M,Oxidation|	22334825 
GFKPKPPKNESLETYPLMMK	3|3/8,N,Deamidated/17,M,Oxidation/18,M,Oxidation|	22341959 
GFLDNITISTTAH	2|1/4,N,Deamidated|	22379079 
GFNFSAETVAR	2|1/2,N,Deamidated|	22388082 
GFNITYTTFGQNECHDPGIPVNGR	3|2/2,N,Deamidated/13,C,Carbamidomethyl|	22402166 
GFNTANETK	2|1/5,N,Deamidated|CID	22413557 
GFPLQILSNQTVGNYNTR	2|1/13,N,Deamidated|	44783560 
GFPLQILSNQTVGNYNTR	3|1/13,N,Deamidated|	44786611 
GFQWVTGDNHTSY	2|1/8,N,Deamidated|CID	22422652 
GFQWVTGDNHTSYSR	2|1/8,N,Deamidated|	22431242 
GFQWVTGDNHTSYSR	3|1/8,N,Deamidated|CID	22434306 
GFTDLLLDDGQDNNTQIEEDTDHNYYISR	3|1/12,N,Deamidated|CID	22445736 
GFTGADMNEGEEDR	2|1/7,N,Deamidated|	9337948 
GFTGADMNEGEEDR	2|2/6,M,Oxidation/7,N,Deamidated|	9340908 
GFTGLVCNETER	2|2/6,C,Carbamidomethyl/7,N,Deamidated|CID	22454129 
GFVDNMTLSGPDLELH	2|1/4,N,Deamidated|	22468305 
GFVDNMTLSGPDLELH	2|2/4,N,Deamidated/5,M,Oxidation|	22472883 
GFYCNDESIK	2|1/3,C,Carbamidomethyl|	22486879 
GGCTNDACR	2|3/2,C,Carbamidomethyl/4,N,Deamidated/7,C,Carbamidomethyl|	7787592 
GGECFCPPGHIINSNDSR	3|3/3,C,Carbamidomethyl/5,C,Carbamidomethyl/14,N,Deamidated|	22494712 
GGGGDFKPQGK	2|0|	22510248 
GGGGPWANGSALALCQR	2|2/7,N,Deamidated/14,C,Carbamidomethyl|CID	22524319 
GGGLNCQEGFQKEYPSCCQPCDPTK	3|5/4,N,Deamidated/5,C,Carbamidomethyl/16,C,Carbamidomethyl/17,C,Carbamidomethyl/20,C,Carbamidomethyl|	17015476 
GGGLQTNHSYLSANYL	2|1/6,N,Deamidated|	52225942 
GGGNCLDNTICTNPANCTEGICVVDPDR	2|5/3,N,Deamidated/4,C,Carbamidomethyl/10,C,Carbamidomethyl/16,C,Carbamidomethyl/21,C,Carbamidomethyl|	74249414 
GGGNCLDNTICTNPANCTEGICVVDPDR	3|5/3,N,Deamidated/4,C,Carbamidomethyl/10,C,Carbamidomethyl/16,C,Carbamidomethyl/21,C,Carbamidomethyl|	74256514 
GGGQLHSGNTVWVVHL	3|1/8,N,Deamidated|CID	81400549 
GGGSGLGGGSSEQQSAPK	2|0|	69752915 
GGGSNLNCEAR	2|2/6,N,Deamidated/7,C,Carbamidomethyl|	37314918 
GGGSVNSFNSSGHAHVHWEER	3|1/8,N,Deamidated|	80795396 
GGGSVNSFNSSGHAHVHWEER	4|1/8,N,Deamidated|CID	80800443 
GGNCSEDLFCTLK	2|3/2,N,Deamidated/3,C,Carbamidomethyl/9,C,Carbamidomethyl|	22534862 
GGNFVGVR	2|0|	81690198 
GGNSSHLATQYYQ	2|1/2,N,Deamidated|	92642152 
GGNVLLNCSAESDR	2|2/6,N,Deamidated/7,C,Carbamidomethyl|	22548983 
GGPGLPESELCNIGALVPPPLR	2|2/10,C,Carbamidomethyl/11,N,Deamidated|CID	29700291 
GGPGLPESELCNIGALVPPPLR	3|2/10,C,Carbamidomethyl/11,N,Deamidated|CID	29704274 
GGPNYQEGLR	2|0|	22561751 
GGPTCEVNIRAPYTQSK	2|2/4,C,Carbamidomethyl/7,N,Deamidated|	63382399 
GGPTCEVNIRAPYTQSK	3|2/4,C,Carbamidomethyl/7,N,Deamidated|	63388297 
GGQEPCVNEGTCVTYHNGTGFCR	3|4/5,C,Carbamidomethyl/11,C,Carbamidomethyl/16,N,Deamidated/21,C,Carbamidomethyl|	22575051 
GGQILTGNSTR	2|1/7,N,Deamidated|	22587168 
GGSSTHNIVSIVPK	2|1/6,N,Deamidated|	87423018 
GGSVQVNCSSSCK	2|3/6,N,Deamidated/7,C,Carbamidomethyl/11,C,Carbamidomethyl|	22595210 
GGTHNNSSYTMN	2|2/4,N,Deamidated/5,N,Deamidated|	22601513 
GGTHNNSSYTMN	2|3/4,N,Deamidated/5,N,Deamidated/10,M,Oxidation|	22604176 
GGTHNNSSYTMNTK	2|2/4,N,Deamidated/5,N,Deamidated|	22612599 
GGTHNNSSYTMNTK	2|3/4,N,Deamidated/5,N,Deamidated/10,M,Oxidation|	22617163 
GGTHNNSSYTMNTK	3|2/4,N,Deamidated/5,N,Deamidated|	22621099 
GGTHNNSSYTMNTK	3|3/4,N,Deamidated/5,N,Deamidated/10,M,Oxidation|	22629297 
GGTSTSVSNASR	2|1/8,N,Deamidated|	70944987 
GGTVENVQIFK	2|1/5,N,Deamidated|CID	14464808 
GGTVTYDLALNCTAR	2|2/10,N,Deamidated/11,C,Carbamidomethyl|CID	1737172 
GGVGATPINSQLNVK	2|1/8,N,Deamidated|	33816912 
GGVQTPTSVNGLTNEMADQR	2|1/9,N,Deamidated|CID	9515800 
GGVQTPTSVNGLTNEMADQR	2|2/9,N,Deamidated/15,M,Oxidation|CID	9522448 
GGVQTPTSVNGLTNEMADQR	3|1/9,N,Deamidated|	9531535 
GGVQTPTSVNGLTNEMADQR	3|2/9,N,Deamidated/15,M,Oxidation|	9536621 
GGVYNSQGSTQNR	2|2/4,N,Deamidated/11,N,Deamidated|	61774310 
GGYINASAEGVSIR	2|1/4,N,Deamidated|	22652876 
GGYLYPFR	2|0|	18554726 
GHAHLAALVNHDSYNFSHR	3|1/14,N,Deamidated|	22661953 
GHAHLAALVNHDSYNFSHR	4|1/14,N,Deamidated|	22669871 
GHAIGISCQSENGTAPITY	2|2/7,C,Carbamidomethyl/11,N,Deamidated|CID	22691307 
GHAIGISCQSENGTAPITYH	3|2/7,C,Carbamidomethyl/11,N,Deamidated|CID	22700162 
GHAIGISCQSENGTAPITYHLMK	3|2/7,C,Carbamidomethyl/11,N,Deamidated|	22709199 
GHAIGISCQSENGTAPITYHLMK	3|3/7,C,Carbamidomethyl/11,N,Deamidated/21,M,Oxidation|	22715855 
GHAIGISCQSENGTAPITYHLMK	4|2/7,C,Carbamidomethyl/11,N,Deamidated|	22723343 
GHAIGISCQSENGTAPITYHLMK	4|3/7,C,Carbamidomethyl/11,N,Deamidated/21,M,Oxidation|	22733565 
GHANLDYQTINSSEYSIK	3|1/10,N,Deamidated|	89791582 
GHAVVGAVGAK	2|0|	22772739 
GHCCSQNWQDDEWFISSNR	3|3/2,C,Carbamidomethyl/3,C,Carbamidomethyl/6,N,Deamidated|CID	18568221 
GHCWGPGPTQCVNCSQFLR	3|4/2,C,Carbamidomethyl/10,C,Carbamidomethyl/12,N,Deamidated/13,C,Carbamidomethyl|	22785641 
GHDGSLNGALF	2|1/6,N,Deamidated|CID	9402991 
GHETANLAINASCATK	3|2/9,N,Deamidated/12,C,Carbamidomethyl|	37749055 
GHFTGFNGSTLR	2|1/6,N,Deamidated|	22795244 
GHFYYNISDVR	2|1/5,N,Deamidated|	22804358 
GHFYYNISDVR	3|1/5,N,Deamidated|	22808449 
GHGVDSIVR	2|0|	66692788 
GHIGTSYGSQR	2|0|CID	66647733 
GHIGTSYGSQR	3|0|CID	66654498 
GHITNYTVVYR	2|1/4,N,Deamidated|	22822301 
GHNATFFGNVNDSAVVR	2|2/2,N,Deamidated/10,N,Deamidated|CID	22830168 
GHNATFFGNVNDSAVVR	3|2/2,N,Deamidated/10,N,Deamidated|	22837631 
GHNSSWVSPNTSHPR	3|2/2,N,Deamidated/9,N,Deamidated|CID	22861006 
GHNVTEFQQR	2|1/2,N,Deamidated|	22871618 
GHQASNNYQYGTSLLQGLM	2|1/6,N,Deamidated|	52269238 
GHQASNNYQYGTSLLQGLM	2|2/6,N,Deamidated/18,M,Oxidation|	52274947 
GHQASNNYQYGTSLLQGLM	3|1/6,N,Deamidated|	52278901 
GHQASNNYQYGTSLLQGLM	3|2/6,N,Deamidated/18,M,Oxidation|	52283570 
GHQSGASQITR	2|0|	62522231 
GHSIPDINATTGSNVTLK	2|2/7,N,Deamidated/13,N,Deamidated|	22882890 
GHSLPLVNTHLFVDHHIGSLGQASYK	4|1/7,N,Deamidated|	18436553 
GHSNQYSFVVLH	2|1/3,N,Deamidated|	81072643 
GHSTNVVFLF	2|1/4,N,Deamidated|	81785579 
GHVDPANDTFDID	2|1/6,N,Deamidated|	22891700 
GHVDPANDTFDIDPR	2|1/6,N,Deamidated|	22900868 
GHVDPANDTFDIDPR	3|1/6,N,Deamidated|CID	22905243 
GHVLTLSHNCQCR	3|3/8,N,Deamidated/9,C,Carbamidomethyl/11,C,Carbamidomethyl|	41139358 
GHYTEGAELVDSVLDVVR	2|0|	22917080 
GHYTEGAELVDSVLDVVR	3|0|	22924314 
GIADGNCSAETTSLDNK	2|3/5,N,Deamidated/6,C,Carbamidomethyl/15,N,Deamidated|	11753139 
GIAEVTENVTEGGVTK	2|1/7,N,Deamidated|	22940133 
GIAEVTENVTEGGVTK	3|1/7,N,Deamidated|	22946522 
GIANLSNFIR	2|1/3,N,Deamidated|	22963624 
GICNASDTR	2|2/2,C,Carbamidomethyl/3,N,Deamidated|CID	22973166 
GIDTPQTGLIYLAPVNGLCR	2|2/15,N,Deamidated/18,C,Carbamidomethyl|	29122415 
GIDTPQTGLIYLAPVNGLCR	3|2/15,N,Deamidated/18,C,Carbamidomethyl|	29127626 
GIECTAPVNANLCSR	2|3/3,C,Carbamidomethyl/8,N,Deamidated/12,C,Carbamidomethyl|	275923 
GIEVINTTDHLK	2|1/5,N,Deamidated|	22978396 
GIFSDVSASVCNSSK	2|2/10,C,Carbamidomethyl/11,N,Deamidated|	22992054 
GIGNYSCSYR	2|2/3,N,Deamidated/6,C,Carbamidomethyl|CID	23001499 
GIGSVHDVSR	2|0|	70360222 
GIGYNLTHMPN	2|1/4,N,Deamidated|CID	23007418 
GIGYNLTHMPN	2|2/4,N,Deamidated/8,M,Oxidation|CID	23011317 
GIHEDSQNR	2|0|	23022419 
GIHEDSTNR	2|0|	23030907 
GIHSNVLTEDSL	2|1/4,N,Deamidated|CID	8993432 
GIIAVANDTNSCELSPCR	2|3/6,N,Deamidated/11,C,Carbamidomethyl/16,C,Carbamidomethyl|CID	23039515 
GIIDVNLYNETVET	2|1/8,N,Deamidated|CID	23045711 
GIIDVNLYNETVETL	2|1/8,N,Deamidated|CID	23053942 
GIINLVTNSVVADTLGVPTVSSR	2|2/3,N,Deamidated/7,N,Deamidated|	71671158 
GIINLVTNSVVADTLGVPTVSSR	3|2/3,N,Deamidated/7,N,Deamidated|	71674509 
GIIVTECGNNLIDENK	2|1/6,C,Carbamidomethyl|	31504666 
GILENLENTTK	2|1/7,N,Deamidated|	23059071 
GILTVSNGLQDNVETSR	2|1/6,N,Deamidated|	67560631 
GINEEENCSKNVSCGCSQ	2|4/2,N,Deamidated/7,C,Carbamidomethyl/13,C,Carbamidomethyl/15,C,Carbamidomethyl|	35201535 
GINEEENCSKNVSCGCSQ	3|4/2,N,Deamidated/7,C,Carbamidomethyl/13,C,Carbamidomethyl/15,C,Carbamidomethyl|	35207403 
GINEHVER	2|0|	29396472 
GINLIFTFSIQNQQGR	2|1/11,N,Deamidated|	38995579 
GINLIFTFSIQNQQGR	3|1/11,N,Deamidated|	38999782 
GINMLTSSNK	2|1/2,N,Deamidated|	32860974 
GINMLTSSNK	2|2/2,N,Deamidated/3,M,Oxidation|	32866190 
GINVNTHNMFLNGPVN	2|1/7,N,Deamidated|	83179937 
GINVNTHNMFLNGPVN	2|2/7,N,Deamidated/8,M,Oxidation|	83186644 
GIQITESSNTAYLSECQSR	2|2/8,N,Deamidated/15,C,Carbamidomethyl|	67540931 
GISPEEPYNATLITWQER	2|1/8,N,Deamidated|CID	23068311 
GISPPTASELVK	2|0|	4769070 
GISVDNTTSGFIFFSYR	2|1/5,N,Deamidated|	20892393 
GITENIDVSVR	2|1/4,N,Deamidated|	87148472 
GITLENNLNR	2|1/6,N,Deamidated|CID	38742809 
GITYENNSLMWFDK	2|1/5,N,Deamidated|	23075392 
GITYENNSLMWFDK	2|2/5,N,Deamidated/9,M,Oxidation|	23082552 
GIVGQHSSCDVR	2|1/8,C,Carbamidomethyl|	23103930 
GIYLCNGTEQLAK	2|1/5,N,Deamidated|	23112955 
GIYLCNGTEQLAK	2|2/4,C,Carbamidomethyl/5,N,Deamidated|	23117634 
GKANSTGTLVITNPTR	2|2/3,N,Deamidated/12,N,Deamidated|	23131743 
GKANSTGTLVITNPTR	3|2/3,N,Deamidated/12,N,Deamidated|CID	23138478 
GKLEFPYVNK	2|1/8,N,Deamidated|	81376927 
GKLEFPYVNK	3|1/8,N,Deamidated|	81381718 
GKNDSLTLTQLK	2|1/2,N,Deamidated|	23156062 
GKNNQTECFNHVR	3|2/3,N,Deamidated/7,C,Carbamidomethyl|	23165464 
GKNTSAPASELR	2|1/2,N,Deamidated|CID	4826775 
GKNTSAPASELR	3|1/2,N,Deamidated|CID	4830330 
GKPANITDSLSNR	2|2/4,N,Deamidated/11,N,Deamidated|	23181219 
GKPLLNDSR	2|1/5,N,Deamidated|	23191835 
GKQVTNTFFAVVTYGPNR	2|1/5,N,Deamidated|	81716742 
GKQVTNTFFAVVTYGPNR	3|1/5,N,Deamidated|	81722287 
GKSNQTECFNFIR	3|2/3,N,Deamidated/7,C,Carbamidomethyl|	23197685 
GLACPNVHVAK	2|1/3,C,Carbamidomethyl|	26172677 
GLALFSNVSEAR	2|1/6,N,Deamidated|CID	23208490 
GLASSNETFDGLDCPAVGR	2|2/5,N,Deamidated/13,C,Carbamidomethyl|	23216303 
GLATTVPDVNFHNR	2|1/9,N,Deamidated|	82595751 
GLATTVPDVNFHNR	3|1/9,N,Deamidated|	82599866 
GLDDEDEVYIDASQAIR	2|0|	761656 
GLDQFLNFK	2|0|	41058499 
GLDTLVVGGPQDFNMSVTLR	2|1/13,N,Deamidated|	23230003 
GLDTLVVGGPQDFNMSVTLR	2|2/13,N,Deamidated/14,M,Oxidation|	23237293 
GLDVDSLVIEHIQVNK	2|0|	23254115 
GLDVDSLVIEHIQVNK	3|0|	23259808 
GLDVLGNR	2|1/6,N,Deamidated|CID	23275896 
GLEGAPNLQAK	2|0|	1021668 
GLELTIYMNLNR	2|1/8,N,Deamidated|	14904271 
GLELTIYMNLNR	2|2/7,M,Oxidation/8,N,Deamidated|	14911136 
GLENLTLLNLVENK	2|1/3,N,Deamidated|	23280755 
GLEYPADNSIGCQWPNVK	2|2/7,N,Deamidated/11,C,Carbamidomethyl|	91131638 
GLFDEYGSK	2|0|CID	23291520 
GLFFNELTQTR	2|1/4,N,Deamidated|CID	61957446 
GLFPDGSHELSGNTSITPD	2|1/12,N,Deamidated|	23297060 
GLFPDGSHELSGNTSITPDK	2|1/12,N,Deamidated|	23303578 
GLFPDGSHELSGNTSITPDK	3|1/12,N,Deamidated|	23309000 
GLFSESQEIQQLK	2|0|	32934535 
GLFTNGSCADIK	2|2/4,N,Deamidated/7,C,Carbamidomethyl|CID	23323757 
GLGTDEDSLIEIICSR	2|1/13,C,Carbamidomethyl|	23330528 
GLIPSIHPQDSNWS	2|1/11,N,Deamidated|	45469037 
GLITNLDTR	2|1/4,N,Deamidated|	74933420 
GLLGITSTGMGLSSGGK	2|0|	67587336 
GLLGITSTGMGLSSGGK	2|1/9,M,Oxidation|	67594247 
GLLNCTYR	2|2/3,N,Deamidated/4,C,Carbamidomethyl|CID	45664838 
GLLNLTLSR	2|1/3,N,Deamidated|CID	43779580 
GLLRSHVGLHVDQNVSDPK	2|1/13,N,Deamidated|	67672080 
GLLRSHVGLHVDQNVSDPK	3|1/13,N,Deamidated|	67676488 
GLLRSHVGLHVDQNVSDPK	4|1/13,N,Deamidated|	67682868 
GLLTDTNVYNQSKSR	2|1/9,N,Deamidated|	36563931 
GLMVGNGSVLGVVQAVDAETGK	2|1/5,N,Deamidated|	23345130 
GLMVGNGSVLGVVQAVDAETGK	2|2/2,M,Oxidation/5,N,Deamidated|	23349617 
GLNCNLSR	2|2/3,C,Carbamidomethyl/4,N,Deamidated|CID	23363694 
GLNDDFSLSLSLAISVLLQLPHEQ	3|1/2,N,Deamidated|	83219081 
GLNGSLQERPMGSR	3|1/2,N,Deamidated|	23369754 
GLNGSLQERPMGSR	3|2/2,N,Deamidated/10,M,Oxidation|	23376176 
GLNLSVGIWQTQTR	2|1/2,N,Deamidated|	30744506 
GLNLTEDTYKPR	2|1/2,N,Deamidated|CID	23397070 
GLNLTEDTYKPR	3|1/2,N,Deamidated|	23400961 
GLNMTYHLTMDHVQR	2|1/2,N,Deamidated|	89685274 
GLNMTYHLTMDHVQR	2|2/2,N,Deamidated/3,M,Oxidation|	89692202 
GLNMTYHLTMDHVQR	2|2/2,N,Deamidated/9,M,Oxidation|	89699154 
GLNMTYHLTMDHVQR	2|3/2,N,Deamidated/3,M,Oxidation/9,M,Oxidation|	89706106 
GLNMTYHLTMDHVQR	3|1/2,N,Deamidated|	89713107 
GLNMTYHLTMDHVQR	3|2/2,N,Deamidated/3,M,Oxidation|	89720501 
GLNMTYHLTMDHVQR	3|2/2,N,Deamidated/9,M,Oxidation|	89727919 
GLNMTYHLTMDHVQR	3|3/2,N,Deamidated/3,M,Oxidation/9,M,Oxidation|	89735337 
GLNQHLVSVHNR	3|1/2,N,Deamidated|	27524691 
GLNTDSTTPFFTK	2|0|	44440985 
GLNVESFLTDAGIDR	2|1/2,N,Deamidated|	15065396 
GLPACPVDVGAPPPPLQLGVTEAQGGNGLAR	3|2/4,C,Carbamidomethyl/26,N,Deamidated|CID	41046169 
GLPDAAANAASGAQTSGGSPGR	2|1/7,N,Deamidated|	2668821 
GLPDAAANAASGAQTSGGSPGR	3|1/7,N,Deamidated|	2672972 
GLPFNNLSINNK	2|1/10,N,Deamidated|CID	66449885 
GLPGNISAAYER	2|1/4,N,Deamidated|	23414900 
GLQGALPGQPAK	2|0|CID	23424616 
GLQLNITEEK	2|1/4,N,Deamidated|	23433224 
GLQNLASIGNVNSTCTTK	2|3/3,N,Deamidated/11,N,Deamidated/14,C,Carbamidomethyl|	37609636 
GLSEDTTEETLK	2|0|	23443205 
GLSGWNYNDTNVVMPGQTK	2|1/7,N,Deamidated|	71207318 
GLSGWNYNDTNVVMPGQTK	2|2/7,N,Deamidated/13,M,Oxidation|	71211893 
GLSLENYLRTDTELPK	2|1/5,N,Deamidated|	90505918 
GLSPGNYSVR	2|1/5,N,Deamidated|CID	23457028 
GLSQNSHLVLPLNQSDVR	3|1/12,N,Deamidated|	23462854 
GLSSTVNGSTDPSAVTDIR	2|1/6,N,Deamidated|CID	23472832 
GLTANMVYSPGGPSGGAGAAK	2|1/4,N,Deamidated|	68320285 
GLTANMVYSPGGPSGGAGAAK	2|2/4,N,Deamidated/5,M,Oxidation|	68327209 
GLTLLASDLK	2|0|	44675964 
GLTYNTLHK	2|1/4,N,Deamidated|CID	44516833 
GLTYSCDCESEDAK	2|2/5,C,Carbamidomethyl/7,C,Carbamidomethyl|	89007248 
GLVEEFQSR	2|0|	71310839 
GLVNISNSSSGEEIPSMAK	2|1/3,N,Deamidated|	32673251 
GLVNISNSSSGEEIPSMAK	2|2/3,N,Deamidated/16,M,Oxidation|CID	32680154 
GLVNISNSSSGEEIPSMAK	3|1/3,N,Deamidated|	32686613 
GLVNISNSSSGEEIPSMAK	3|2/3,N,Deamidated/16,M,Oxidation|CID	32692341 
GLVPLNLLNSDPTVQPLTPSR	3|1/5,N,Deamidated|	45268756 
GLVSLANELR	2|1/6,N,Deamidated|	38673316 
GLVSVCENDQNCGTPDK	2|3/5,C,Carbamidomethyl/7,N,Deamidated/11,C,Carbamidomethyl|	65152460 
GLWCQDCTLANSSHCAPK	2|4/3,C,Carbamidomethyl/6,C,Carbamidomethyl/10,N,Deamidated/14,C,Carbamidomethyl|	23474929 
GLYHQHATASGNTVVAPSNCEVASYSK	3|3/11,N,Deamidated/18,N,Deamidated/19,C,Carbamidomethyl|	89074294 
GLYHQHATASGNTVVAPSNCEVASYSK	4|3/11,N,Deamidated/18,N,Deamidated/19,C,Carbamidomethyl|	89079266 
GLYVNHSHR	2|1/4,N,Deamidated|	83069694 
GLYVSNVTISFDTNHDDDCIGK	3|2/13,N,Deamidated/18,C,Carbamidomethyl|	9628365 
GMATADPVGSENTTETK	2|1/11,N,Deamidated|	75983287 
GMATADPVGSENTTETK	2|2/1,M,Oxidation/11,N,Deamidated|	75988873 
GMFATDGQPEDTRELVK	2|0|	10589488 
GMFATDGQPEDTRELVK	2|1/1,M,Oxidation|	10596664 
GMGGETPTETDNTSAAVE	2|1/11,N,Deamidated|	75865805 
GMGGETPTETDNTSAAVE	2|2/1,M,Oxidation/11,N,Deamidated|	75870317 
GMHENGDLGATTYEVR	2|1/4,N,Deamidated|	41528222 
GMHENGDLGATTYEVR	2|2/1,M,Oxidation/4,N,Deamidated|	41534167 
GMHENGDLGATTYEVR	3|1/4,N,Deamidated|	41540111 
GMHENGDLGATTYEVR	3|2/1,M,Oxidation/4,N,Deamidated|	41544649 
GMHTVINGGAF	2|1/6,N,Deamidated|	83613623 
GMHTVINGGAF	2|2/1,M,Oxidation/6,N,Deamidated|	83620420 
GMNSASGVSESFH	2|1/2,N,Deamidated|	2883776 
GMNSASGVSESFH	2|2/1,M,Oxidation/2,N,Deamidated|	2888015 
GMNSNISQTR	2|1/2,N,Deamidated|	52876344 
GMNSNISQTR	2|2/1,M,Oxidation/2,N,Deamidated|	52883074 
GMNYTVR	2|1/2,N,Deamidated|CID	23489679 
GMNYTVR	2|2/1,M,Oxidation/2,N,Deamidated|CID	23494057 
GMPCTNQTQGCSAYR	2|3/3,C,Carbamidomethyl/5,N,Deamidated/10,C,Carbamidomethyl|	68464224 
GMPCTNQTQGCSAYR	2|4/1,M,Oxidation/3,C,Carbamidomethyl/5,N,Deamidated/10,C,Carbamidomethyl|	68468660 
GMPQPNVTWSTCR	2|2/5,N,Deamidated/11,C,Carbamidomethyl|	23507556 
GMPQPNVTWSTCR	2|3/1,M,Oxidation/5,N,Deamidated/11,C,Carbamidomethyl|	23512707 
GNAELVSCCPNH	2|3/1,N,Deamidated/7,C,Carbamidomethyl/8,C,Carbamidomethyl|	53104600 
GNASLLLNLR	2|1/1,N,Deamidated|	23525249 
GNASVDNIVICSPSVK	2|2/1,N,Deamidated/10,C,Carbamidomethyl|CID	31371050 
GNCDNSEQLPAMK	2|2/2,C,Carbamidomethyl/4,N,Deamidated|	15367322 
GNCDNSEQLPAMK	2|3/2,C,Carbamidomethyl/4,N,Deamidated/11,M,Oxidation|CID	15373265 
GNCSGLNDDSYGYR	2|2/1,N,Deamidated/2,C,Carbamidomethyl|CID	23534546 
GNCSWEAHSTNQNK	2|2/1,N,Deamidated/2,C,Carbamidomethyl|	23543581 
GNCTFYEK	2|2/1,N,Deamidated/2,C,Carbamidomethyl|	23553188 
GNDNVIEIIKHYITNAQDACVSK	3|2/14,N,Deamidated/19,C,Carbamidomethyl|	34554093 
GNDQNTDEFIISVDWR	2|1/4,N,Deamidated|	56401334 
GNDTAMEYALLYSTVQCK	2|2/1,N,Deamidated/16,C,Carbamidomethyl|	11126657 
GNDTAMEYALLYSTVQCK	2|3/1,N,Deamidated/5,M,Oxidation/16,C,Carbamidomethyl|	11132368 
GNDTAMEYALLYSTVQCK	3|2/1,N,Deamidated/16,C,Carbamidomethyl|	11136437 
GNDTAMEYALLYSTVQCK	3|3/1,N,Deamidated/5,M,Oxidation/16,C,Carbamidomethyl|	11141518 
GNEDETLTGIK	2|1/1,N,Deamidated|	41671494 
GNEEISVPPR	2|0|CID	65504002 
GNELQLLVVNR	2|1/9,N,Deamidated|	23559980 
GNELSLVLLNASTGELR	2|1/9,N,Deamidated|	23571309 
GNELSLVLLNASTGELR	3|1/9,N,Deamidated|	23574315 
GNESLPER	2|1/1,N,Deamidated|	23592972 
GNETAQVPIDAHSNEK	2|1/1,N,Deamidated|CID	23600175 
GNETAQVPIDAHSNEK	3|1/1,N,Deamidated|CID	23606424 
GNETIVNLIHSTR	2|1/1,N,Deamidated|CID	23622659 
GNETIVNLIHSTR	3|1/1,N,Deamidated|	23627890 
GNETTYEDGHGAR	2|1/1,N,Deamidated|	23646472 
GNEYCQVTPQSDNR	2|2/1,N,Deamidated/4,C,Carbamidomethyl|	53118535 
GNFNSSNIMK	2|1/3,N,Deamidated|	23657330 
GNFNSSNIMK	2|2/3,N,Deamidated/8,M,Oxidation|	23664267 
GNFNYIEFTR	2|0|	23678105 
GNFSAEGCGCVCEPGWK	2|4/1,N,Deamidated/7,C,Carbamidomethyl/9,C,Carbamidomethyl/11,C,Carbamidomethyl|	23686860 
GNFSQVDWFLIHK	2|1/1,N,Deamidated|	23700620 
GNFSSLSCDYFAVNQSR	2|3/1,N,Deamidated/7,C,Carbamidomethyl/13,N,Deamidated|CID	23714517 
GNFSSLSCDYFAVNQSR	3|3/1,N,Deamidated/7,C,Carbamidomethyl/13,N,Deamidated|	23718230 
GNFTYQPQFR	2|1/1,N,Deamidated|	23736257 
GNFVQTVSYAK	2|0|CID	86759167 
GNGLVETISMFGNGDDSFTPDR	2|1/1,N,Deamidated|	76121633 
GNGLVETISMFGNGDDSFTPDR	2|2/1,N,Deamidated/9,M,Oxidation|	76124579 
GNGPGNAITVR	2|1/5,N,Deamidated|CID	81532608 
GNGTLITFH	2|1/1,N,Deamidated|CID	23745137 
GNHSLFGLEVATLGQGPDCPSVNER	3|2/1,N,Deamidated/18,C,Carbamidomethyl|CID	23751436 
GNIDVTEKLA	2|1/1,N,Deamidated|CID	36178802 
GNISAAHDITR	2|1/1,N,Deamidated|	23761415 
GNISAAHDITR	3|1/1,N,Deamidated|	23766805 
GNITEYQCH	2|2/1,N,Deamidated/7,C,Carbamidomethyl|	23787279 
GNITEYQCHQY	2|2/1,N,Deamidated/7,C,Carbamidomethyl|	23796494 
GNITEYQCHQYITK	2|2/1,N,Deamidated/7,C,Carbamidomethyl|	23808053 
GNITEYQCHQYITK	3|2/1,N,Deamidated/7,C,Carbamidomethyl|CID	23814685 
GNITVNYTYESSNQTFK	2|3/1,N,Deamidated/5,N,Deamidated/12,N,Deamidated|	23830838 
GNIVLQATYSK	2|1/1,N,Deamidated|	91208717 
GNKNSTTTDQNFTSAK	2|2/3,N,Deamidated/10,N,Deamidated|	23840085 
GNLALDSPQIDNLLLGTVR	2|2/1,N,Deamidated/11,N,Deamidated|CID	83909220 
GNLALDSPQIDNLLLGTVR	3|2/1,N,Deamidated/11,N,Deamidated|	83916568 
GNLKDIFTK	2|1/1,N,Deamidated|	36103232 
GNLLPLDTPNIEITCISR	2|2/9,N,Deamidated/14,C,Carbamidomethyl|	31601408 
GNLLPLDTPNIEITCISR	3|2/9,N,Deamidated/14,C,Carbamidomethyl|	31604359 
GNLQILTVR	2|1/1,N,Deamidated|	84036784 
GNLSFDWYIK	2|1/1,N,Deamidated|	23849553 
GNLSFGWISQTLQK	2|1/1,N,Deamidated|	23857670 
GNLTIER	2|1/1,N,Deamidated|CID	23871834 
GNLTLER	2|1/1,N,Deamidated|CID	23879077 
GNLTLPHPLDYDASR	2|1/1,N,Deamidated|	10979663 
GNLTYGYVTVLNGSDIH	2|2/1,N,Deamidated/11,N,Deamidated|CID	23884102 
GNLTYGYVTVLNGSDIH	3|2/1,N,Deamidated/11,N,Deamidated|CID	23887881 
GNMTTTSLLLR	2|1/1,N,Deamidated|CID	76318007 
GNMTTTSLLLR	2|2/1,N,Deamidated/2,M,Oxidation|CID	76322286 
GNNDSNCDCHAWDY	2|3/2,N,Deamidated/6,C,Carbamidomethyl/8,C,Carbamidomethyl|	23902443 
GNNDSNCDCHAWDYGIR	2|3/2,N,Deamidated/6,C,Carbamidomethyl/8,C,Carbamidomethyl|	23916328 
GNNDSNCDCHAWDYGIR	3|3/2,N,Deamidated/6,C,Carbamidomethyl/8,C,Carbamidomethyl|	23921999 
GNNSEVCNGSSECVCIECQCR	2|6/1,N,Deamidated/6,C,Carbamidomethyl/12,C,Carbamidomethyl/14,C,Carbamidomethyl/17,C,Carbamidomethyl/19,C,Carbamidomethyl|CID	15786050 
GNNSEVCNGSSECVCIECQCR	3|6/1,N,Deamidated/6,C,Carbamidomethyl/12,C,Carbamidomethyl/14,C,Carbamidomethyl/17,C,Carbamidomethyl/19,C,Carbamidomethyl|CID	15792367 
GNNSLITNTSIEVQR	2|1/2,N,Deamidated|CID	30699473 
GNNTISNLNVSDITSIALGR	2|2/1,N,Deamidated/2,N,Deamidated|	31551272 
GNNTRSGQVSVILTYGPVLK	2|2/1,N,Deamidated/2,N,Deamidated|	84211043 
GNNTRSGQVSVILTYGPVLK	3|2/1,N,Deamidated/2,N,Deamidated|	84215490 
GNNYKEPLLIGDNTYTCR	2|2/12,N,Deamidated/16,C,Carbamidomethyl|	55332677 
GNNYKEPLLIGDNTYTCR	3|2/12,N,Deamidated/16,C,Carbamidomethyl|	55338247 
GNPILLNSSIPEDATIK	2|1/6,N,Deamidated|CID	23939774 
GNPPSLNRAAAK	2|0|	54444492 
GNPQAPSNSTK	2|1/7,N,Deamidated|CID	23945394 
GNQNISASPNPSNATTR	2|3/3,N,Deamidated/9,N,Deamidated/12,N,Deamidated|	23948161 
GNQTLVCAGQTGAR	2|2/1,N,Deamidated/6,C,Carbamidomethyl|	3543978 
GNSGVVVPQLEDSAK	2|1/1,N,Deamidated|	84390024 
GNSLFDTVPNSAR	2|1/1,N,Deamidated|CID	76644134 
GNSLRCTK	2|2/1,N,Deamidated/5,C,Carbamidomethyl|	63743598 
GNSLSGFLK	2|1/1,N,Deamidated|	19437955 
GNSNIGCEVESSCNCEQ	2|4/1,N,Deamidated/6,C,Carbamidomethyl/12,C,Carbamidomethyl/14,C,Carbamidomethyl|	15768866 
GNSSSVHLTC	2|2/1,N,Deamidated/9,C,Carbamidomethyl|	69074468 
GNSTECTLR	2|2/1,N,Deamidated/5,C,Carbamidomethyl|	76095363 
GNSTGWQSSELTCK	2|2/1,N,Deamidated/12,C,Carbamidomethyl|	68667178 
GNSTLAVPK	2|1/1,N,Deamidated|CID	23955486 
GNSVDDMITNAHDAEFFGR	3|1/1,N,Deamidated|CID	3076415 
GNSVDDMITNAHDAEFFGR	3|2/1,N,Deamidated/6,M,Oxidation|CID	3081607 
GNTALSHLDVK	2|1/1,N,Deamidated|	41620407 
GNTEVSLK	2|1/1,N,Deamidated|	83879265 
GNTNAVNYTCLGLS	2|3/1,N,Deamidated/6,N,Deamidated/9,C,Carbamidomethyl|	91536127 
GNTNVNCGATYSYNAPDK	2|2/5,N,Deamidated/6,C,Carbamidomethyl|	11845209 
GNTSGMLVVITK	2|1/1,N,Deamidated|CID	23962636 
GNTSGMLVVITK	2|2/1,N,Deamidated/5,M,Oxidation|CID	23965627 
GNTTAIDK	2|1/1,N,Deamidated|CID	23975018 
GNTTAIDKEIAR	2|1/1,N,Deamidated|	23988770 
GNTTTLISENGHAADTLTATNFR	2|1/1,N,Deamidated|	23999676 
GNTTTLISENGHAADTLTATNFR	3|1/1,N,Deamidated|	24004971 
GNVDSVLHIGSR	2|1/1,N,Deamidated|CID	42287149 
GNVDSVLHIGSR	3|1/1,N,Deamidated|CID	42292451 
GNVHMPVLAQELDPSDF	2|0|	80113597 
GNVHMPVLAQELDPSDF	2|1/4,M,Oxidation|	80118050 
GNVITSYGNPILLNSSIPEDATIK	2|1/13,N,Deamidated|CID	24021775 
GNVITSYGNPILLNSSIPEDATIK	3|1/13,N,Deamidated|CID	24025427 
GNVLTCVPELHIPSQY	2|2/1,N,Deamidated/5,C,Carbamidomethyl|	27816307 
GNWTLVLCK	2|1/7,C,Carbamidomethyl|	45611722 
GNYNYACTHVAK	2|2/3,N,Deamidated/6,C,Carbamidomethyl|CID	28564422 
GNYQLNCEPPIRPDEELLILNLTR	3|2/6,C,Carbamidomethyl/20,N,Deamidated|	24039876 
GNYSCFVSSPSITK	2|2/1,N,Deamidated/4,C,Carbamidomethyl|CID	24055513 
GNYTCVAANK	2|2/1,N,Deamidated/4,C,Carbamidomethyl|CID	24063813 
GNYTCVVENK	2|2/1,N,Deamidated/4,C,Carbamidomethyl|	24072832 
GPALANSSHDVK	2|1/5,N,Deamidated|	24081309 
GPASGVNSQSQVDMR	2|1/6,N,Deamidated|	69382802 
GPASGVNSQSQVDMR	2|2/6,N,Deamidated/13,M,Oxidation|	69387323 
GPCIIYNEDNGIIK	2|1/2,C,Carbamidomethyl|	24093126 
GPCNSDQSLVNR	2|2/2,C,Carbamidomethyl/3,N,Deamidated|	53628175 
GPCQAEVNVSAVQSLDVNR	2|3/2,C,Carbamidomethyl/7,N,Deamidated/17,N,Deamidated|	3741810 
GPCQAEVNVSAVQSLDVNR	3|3/2,C,Carbamidomethyl/7,N,Deamidated/17,N,Deamidated|	3747226 
GPCSHLCLINYNR	2|3/2,C,Carbamidomethyl/6,C,Carbamidomethyl/11,N,Deamidated|	24104614 
GPCSHLCLINYNR	3|3/2,C,Carbamidomethyl/6,C,Carbamidomethyl/11,N,Deamidated|	24110175 
GPDDEENFNTYIYEK	2|0|	53684520 
GPDGTEGLSSTVNGSTDPSAVTDIR	2|1/12,N,Deamidated|CID	24126969 
GPDGTEGLSSTVNGSTDPSAVTDIR	3|1/12,N,Deamidated|	24134441 
GPDLSNCTSHWVNQLAQK	3|2/5,N,Deamidated/6,C,Carbamidomethyl|	24150217 
GPDLSNCTSPWVNQVAQK	2|2/5,N,Deamidated/6,C,Carbamidomethyl|	24161430 
GPDPDLICR	2|1/7,C,Carbamidomethyl|	24176520 
GPDSLIDGGNETVAAVCVAATGK	2|2/9,N,Deamidated/16,C,Carbamidomethyl|	24189866 
GPDSLIDGGNETVAAVCVAATGK	3|2/9,N,Deamidated/16,C,Carbamidomethyl|	24194168 
GPECSQNYTAPTGVIK	2|2/3,C,Carbamidomethyl/6,N,Deamidated|CID	24207945 
GPEPTVVPNAFYGGNK	2|1/14,N,Deamidated|	91731481 
GPEQLNIVTLSA	2|1/5,N,Deamidated|	84812584 
GPFADLNLQR	2|0|	19602352 
GPFANTTK	2|1/4,N,Deamidated|	24214034 
GPFEKNCSVQCAGM	2|3/5,N,Deamidated/6,C,Carbamidomethyl/10,C,Carbamidomethyl|	24222797 
GPFEKNCSVQCAGM	2|4/5,N,Deamidated/6,C,Carbamidomethyl/10,C,Carbamidomethyl/13,M,Oxidation|	24229983 
GPFEKNCSVQCAGMTLQ	2|3/5,N,Deamidated/6,C,Carbamidomethyl/10,C,Carbamidomethyl|	24250628 
GPFEKNCSVQCAGMTLQ	2|4/5,N,Deamidated/6,C,Carbamidomethyl/10,C,Carbamidomethyl/13,M,Oxidation|	24258099 
GPFEKNCSVQCAGMTLQTIPLK	2|3/5,N,Deamidated/6,C,Carbamidomethyl/10,C,Carbamidomethyl|	24275428 
GPFEKNCSVQCAGMTLQTIPLK	2|4/5,N,Deamidated/6,C,Carbamidomethyl/10,C,Carbamidomethyl/13,M,Oxidation|	24280866 
GPFEKNCSVQCAGMTLQTIPLK	3|3/5,N,Deamidated/6,C,Carbamidomethyl/10,C,Carbamidomethyl|	24285634 
GPFEKNCSVQCAGMTLQTIPLK	3|4/5,N,Deamidated/6,C,Carbamidomethyl/10,C,Carbamidomethyl/13,M,Oxidation|	24290612 
GPHLCCAATCQDGCETPK	3|4/4,C,Carbamidomethyl/5,C,Carbamidomethyl/9,C,Carbamidomethyl/13,C,Carbamidomethyl|	42801337 
GPIGPQLER	2|0|CID	42633409 
GPLANPIWNVTGFTGR	2|1/8,N,Deamidated|	24316415 
GPLSTPYDHNTVASDF	2|1/9,N,Deamidated|CID	76718852 
GPMNQCLVATGLDVLGNR	2|2/5,C,Carbamidomethyl/16,N,Deamidated|CID	24323566 
GPMNQCLVATGLDVLGNR	2|3/2,M,Oxidation/5,C,Carbamidomethyl/16,N,Deamidated|	24328378 
GPMNQCLVATGLDVLGNR	3|2/5,C,Carbamidomethyl/16,N,Deamidated|	24333060 
GPMNQCLVATGLDVLGNR	3|3/2,M,Oxidation/5,C,Carbamidomethyl/16,N,Deamidated|	24338694 
GPNCSEPDCPGNCNLR	2|4/2,N,Deamidated/3,C,Carbamidomethyl/8,C,Carbamidomethyl/12,C,Carbamidomethyl|	24360298 
GPNENLTER	2|1/4,N,Deamidated|	24370075 
GPNGLGPACTSK	2|2/2,N,Deamidated/8,C,Carbamidomethyl|	4250637 
GPNGYFPSTGANVFQVK	2|1/11,N,Deamidated|	85093491 
GPNLFINNLNK	2|1/9,N,Deamidated|CID	24379439 
GPNTTSTTITSDDFKPGVR	2|1/2,N,Deamidated|	24392675 
GPNVTVLTGLTR	2|1/2,N,Deamidated|	24402313 
GPPSFNEAYISEGGTGMPY	2|1/5,N,Deamidated|	15968591 
GPPSFNEAYISEGGTGMPY	2|2/5,N,Deamidated/16,M,Oxidation|	15975233 
GPPTDGPPGNGVSPR	2|1/9,N,Deamidated|	85025044 
GPPVSELITK	2|0|	24412976 
GPRPLLAPCVPCNCNNHSDVCDPETGK	4|5/8,C,Carbamidomethyl/11,C,Carbamidomethyl/13,C,Carbamidomethyl/15,N,Deamidated/20,C,Carbamidomethyl|	24424268 
GPSNVSYR	2|1/3,N,Deamidated|	69398782 
GPSTWFTNTSSCELR	2|2/7,N,Deamidated/11,C,Carbamidomethyl|	69497972 
GPSVELINTDNEVPK	2|1/7,N,Deamidated|CID	15937527 
GPTELESPAQFDLHV	2|0|	76814530 
GPTNLTTVQSK	2|1/3,N,Deamidated|	84770531 
GPTVPGNASSLQEVEAGSK	2|1/6,N,Deamidated|	69417373 
GPTVPGNASSLQEVEAGSK	3|1/6,N,Deamidated|	69422829 
GPTYNSVLNAADLCAETGK	2|2/8,N,Deamidated/13,C,Carbamidomethyl|	42621692 
GPVDLSLSMHK	2|0|	42740661 
GPVDLSLSMHK	2|1/8,M,Oxidation|	42744962 
GPVGASLSNFDPSNFDQSLH	2|2/8,N,Deamidated/13,N,Deamidated|CID	11345941 
GPVTITIVNR	2|0|	24441958 
GPYANTTR	2|1/4,N,Deamidated|	24455438 
GQAAAFNVTFR	2|1/6,N,Deamidated|	24467379 
GQAGEYECVTHNGVN	2|1/7,C,Carbamidomethyl|	24480889 
GQAGEYECVTHNGVNSAPDSR	3|1/7,C,Carbamidomethyl|	24495000 
GQAIVNTGANCQFTAR	2|2/5,N,Deamidated/10,C,Carbamidomethyl|CID	83641250 
GQCEPKSNIDPR	2|1/2,C,Carbamidomethyl|	35353109 
GQCYYNETIGFFYNNSGK	2|3/2,C,Carbamidomethyl/5,N,Deamidated/13,N,Deamidated|CID	24508431 
GQECQVVITQAFK	2|1/3,C,Carbamidomethyl|	82271308 
GQEDHYWLDVEKNQSAK	3|1/12,N,Deamidated|	24517349 
GQFHDISPTHSFTCSTHNTLR	3|2/13,C,Carbamidomethyl/17,N,Deamidated|	20371663 
GQFHDISPTHSFTCSTHNTLR	4|2/13,C,Carbamidomethyl/17,N,Deamidated|	20376844 
GQFSTDELVAEVEK	2|0|	24530650 
GQGQVQVQNGTLWIR	2|1/8,N,Deamidated|	24539658 
GQGVPLTGNVTTSQMANER	2|1/8,N,Deamidated|	24548648 
GQGVPLTGNVTTSQMANER	2|2/8,N,Deamidated/14,M,Oxidation|	24553213 
GQLLPSSNYSNIK	2|1/7,N,Deamidated|CID	24567790 
GQLNCWFLTFTGMSPFNK	2|3/3,N,Deamidated/4,C,Carbamidomethyl/16,N,Deamidated|	45628699 
GQLNCWFLTFTGMSPFNK	2|4/3,N,Deamidated/4,C,Carbamidomethyl/12,M,Oxidation/16,N,Deamidated|	45633126 
GQLNITEVK	2|1/3,N,Deamidated|	24572553 
GQNQGICQIAGAHK	2|1/6,C,Carbamidomethyl|	27209067 
GQNSYGTEYHSQIR	2|1/2,N,Deamidated|	92725253 
GQNSYGTEYHSQIR	3|1/2,N,Deamidated|CID	92731633 
GQNTWSAAEIR	2|1/2,N,Deamidated|	77304375 
GQNVRSLYQK	2|1/2,N,Deamidated|	63896005 
GQQFAVIPIGR	2|0|	32252681 
GQQQHSSLNSLGSNQR	3|1/8,N,Deamidated|	43245947 
GQSCQLVNTSESLR	2|2/3,C,Carbamidomethyl/7,N,Deamidated|	17504595 
GQSENEIVFSNR	2|1/10,N,Deamidated|	24585693 
GQSETNTLPQFTNNTSLLMELK	2|1/12,N,Deamidated|	62150480 
GQSETNTLPQFTNNTSLLMELK	2|2/12,N,Deamidated/18,M,Oxidation|	62157538 
GQSETNTLPQFTNNTSLLMELK	3|1/12,N,Deamidated|	62164660 
GQSETNTLPQFTNNTSLLMELK	3|2/12,N,Deamidated/18,M,Oxidation|	62168686 
GQSNVIWENLLR	2|1/8,N,Deamidated|	62031638 
GQTANNLLVEHDLAVQQSK	2|1/4,N,Deamidated|	27791521 
GQTANNLLVEHDLAVQQSK	3|1/4,N,Deamidated|CID	27798659 
GQTGLGFLYASGLGVNSSQAK	2|1/15,N,Deamidated|	24594419 
GQTHESTSNLIYLCK	2|2/8,N,Deamidated/13,C,Carbamidomethyl|	41124398 
GQTNEIINQNVYR	2|1/3,N,Deamidated|	56538309 
GQTQNYSTLLLEEASER	2|1/4,N,Deamidated|	24609777 
GQVGVVNDSRPK	2|1/6,N,Deamidated|	81674239 
GQVGVVNDSRPK	3|1/6,N,Deamidated|	81678808 
GQVNVSIAQTGR	2|1/3,N,Deamidated|CID	24621973 
GRCNELINTTTQSVTR	2|2/2,C,Carbamidomethyl/3,N,Deamidated|CID	77404933 
GRCNELINTTTQSVTR	3|2/2,C,Carbamidomethyl/3,N,Deamidated|CID	77409949 
GRETLKNQTFGGAETVPQEATATFNSTALK	3|2/6,N,Deamidated/24,N,Deamidated|	24627274 
GRETLKNQTFGGAETVPQEATATFNSTALKK	4|2/6,N,Deamidated/24,N,Deamidated|	24639668 
GRLPTDCCHEQCAAGCTGPK	3|4/6,C,Carbamidomethyl/7,C,Carbamidomethyl/11,C,Carbamidomethyl/15,C,Carbamidomethyl|	24658005 
GRMSMKEVDEQMLNVQNK	3|0|	24669362 
GRMSMKEVDEQMLNVQNK	3|1/11,M,Oxidation|	24675189 
GRMSMKEVDEQMLNVQNK	3|1/2,M,Oxidation|	24680021 
GRMSMKEVDEQMLNVQNK	3|1/4,M,Oxidation|	24684852 
GRMSMKEVDEQMLNVQNK	3|2/2,M,Oxidation/11,M,Oxidation|	24689683 
GRMSMKEVDEQMLNVQNK	3|2/2,M,Oxidation/4,M,Oxidation|	24694534 
GRMSMKEVDEQMLNVQNK	3|2/4,M,Oxidation/11,M,Oxidation|	24699384 
GRMSMKEVDEQMLNVQNK	3|3/2,M,Oxidation/4,M,Oxidation/11,M,Oxidation|	24704235 
GRNQSSAHLGPK	3|1/2,N,Deamidated|	24748269 
GRVSNDSLHTQR	2|1/4,N,Deamidated|	63352176 
GRVSNDSLHTQR	3|1/4,N,Deamidated|	63356607 
GSALHEDIYVLHDNGTLEIPVAQK	3|1/13,N,Deamidated|	24758779 
GSALHEDIYVLHDNGTLEIPVAQK	4|1/13,N,Deamidated|	24765477 
GSAYDNVNYTAKSTR	2|1/5,N,Deamidated|	87635105 
GSAYDNVNYTAKSTR	3|1/5,N,Deamidated|	87639800 
GSCVNNSEEK	2|2/2,C,Carbamidomethyl/4,N,Deamidated|	24784188 
GSCVNNSEEKDVPK	2|2/2,C,Carbamidomethyl/4,N,Deamidated|	24793156 
GSCVNNSKEEDPPR	3|2/2,C,Carbamidomethyl/4,N,Deamidated|	24801407 
GSCWDGSDLR	2|1/2,C,Carbamidomethyl|CID	66088572 
GSDIKNGFINLDVTPYESLPVVGPTSTSITK	3|2/5,N,Deamidated/9,N,Deamidated|	74149313 
GSECTHSLACY	2|2/3,C,Carbamidomethyl/9,C,Carbamidomethyl|CID	24816801 
GSENASSNSGLLLPLPLR	2|1/3,N,Deamidated|	24830781 
GSEPPTITLVSK	2|0|	77800293 
GSEYNYNDR	2|0|	10960773 
GSFLNFGTTR	2|1/4,N,Deamidated|	20427711 
GSFMSVQMSGGNCHCLVSLSNIAGVQSTCK	3|5/11,N,Deamidated/12,C,Carbamidomethyl/14,C,Carbamidomethyl/20,N,Deamidated/28,C,Carbamidomethyl|	71418363 
GSFMSVQMSGGNCHCLVSLSNIAGVQSTCK	3|6/3,M,Oxidation/11,N,Deamidated/12,C,Carbamidomethyl/14,C,Carbamidomethyl/20,N,Deamidated/28,C,Carbamidomethyl|	71425516 
GSFMSVQMSGGNCHCLVSLSNIAGVQSTCK	3|6/7,M,Oxidation/11,N,Deamidated/12,C,Carbamidomethyl/14,C,Carbamidomethyl/20,N,Deamidated/28,C,Carbamidomethyl|	71432693 
GSFMSVQMSGGNCHCLVSLSNIAGVQSTCK	3|7/3,M,Oxidation/7,M,Oxidation/11,N,Deamidated/12,C,Carbamidomethyl/14,C,Carbamidomethyl/20,N,Deamidated/28,C,Carbamidomethyl|	71439870 
GSGDLCSNCLR	2|3/5,C,Carbamidomethyl/7,N,Deamidated/8,C,Carbamidomethyl|	66232690 
GSGLPLDQVNATSR	2|1/9,N,Deamidated|	9370097 
GSGNEEEIFNSVSR	2|1/9,N,Deamidated|CID	15499179 
GSGNHALQK	2|1/3,N,Deamidated|	28064112 
GSGSQSGASGPPTTHM	2|0|CID	77521911 
GSGSQSGASGPPTTHM	2|1/15,M,Oxidation|CID	77526548 
GSGSVINQTEESPYINGR	2|1/6,N,Deamidated|	24838272 
GSGTAEVELKK	2|0|	24852066 
GSHANETR	2|1/4,N,Deamidated|	24865607 
GSHELSGNTSITPDK	2|1/7,N,Deamidated|	24877530 
GSHELSGNTSITPDK	3|1/7,N,Deamidated|	24883701 
GSHNETNGYK	2|1/3,N,Deamidated|	56494654 
GSIDNTGR	2|1/4,N,Deamidated|	9605943 
GSLHNLVHTR	2|1/4,N,Deamidated|	81806528 
GSLLGVQDDQEYSENFDENK	2|2/14,N,Deamidated/18,N,Deamidated|CID	81284978 
GSLNSLMLAE	2|1/3,N,Deamidated|CID	40282011 
GSLNSLMLAE	2|2/3,N,Deamidated/6,M,Oxidation|CID	40288776 
GSLNTYGLCVAR	2|2/3,N,Deamidated/8,C,Carbamidomethyl|	39109220 
GSLNVSYNIGPGFTGSEYSR	2|1/3,N,Deamidated|	24905151 
GSLQLPYINNDSSK	2|1/8,N,Deamidated|CID	9557842 
GSLQPDAGNSSWNGTEAPGGGTR	2|2/8,N,Deamidated/12,N,Deamidated|CID	24919217 
GSLQPDAGNSSWNGTEAPGGGTR	3|2/8,N,Deamidated/12,N,Deamidated|CID	24926948 
GSLTNDQLPVLSK	2|1/4,N,Deamidated|	41084140 
GSNALDISTEK	2|1/2,N,Deamidated|	2618361 
GSNALTTAFTMALDTPK	2|1/2,N,Deamidated|	72394556 
GSNALTTAFTMALDTPK	2|2/2,N,Deamidated/10,M,Oxidation|	72401379 
GSNANSTIVSYVDLIGQR	2|1/2,N,Deamidated|	31518949 
GSNFTAICVLK	2|2/2,N,Deamidated/7,C,Carbamidomethyl|	24950046 
GSNFTSDPFSTK	2|0|CID	73963759 
GSNIEMVAIR	2|1/2,N,Deamidated|	28748072 
GSNIEMVAIR	2|2/2,N,Deamidated/5,M,Oxidation|	28752630 
GSNLSCESPR	2|2/2,N,Deamidated/5,C,Carbamidomethyl|CID	65679871 
GSNNSQDWQDSEWIR	2|1/2,N,Deamidated|CID	24959829 
GSNSSLMR	2|1/2,N,Deamidated|	24967762 
GSNSSLMR	2|2/2,N,Deamidated/6,M,Oxidation|	24974415 
GSNVVSVLIR	2|1/2,N,Deamidated|CID	71537095 
GSNYSEILDK	2|1/2,N,Deamidated|	24994999 
GSNYSFQLNTLLHR	2|2/2,N,Deamidated/8,N,Deamidated|	66317961 
GSNYSFQLNTLLHR	3|2/2,N,Deamidated/8,N,Deamidated|	66322436 
GSPANVTEAR	2|1/4,N,Deamidated|CID	25003415 
GSPFVGNPGNITGAR	2|1/9,N,Deamidated|	25008831 
GSPGNASQGSIHLHSPQLALQADPR	4|1/4,N,Deamidated|CID	25019022 
GSPGNLSAVGEAVTQEK	2|1/4,N,Deamidated|	25031391 
GSPKDLNFAYHIMSLEK	3|1/6,N,Deamidated|	27274532 
GSPKDLNFAYHIMSLEK	3|2/6,N,Deamidated/12,M,Oxidation|	27281860 
GSPQNQFENIGTDTR	2|1/4,N,Deamidated|CID	16808465 
GSQGFLNGSEVSDLLR	2|1/6,N,Deamidated|	25042772 
GSQNELRDGLSR	2|1/3,N,Deamidated|	43255646 
GSQTLPVNILQLLEPIHDYK	2|1/7,N,Deamidated|	30796616 
GSQTLPVNILQLLEPIHDYK	3|1/7,N,Deamidated|	30802932 
GSSHSPPSYSSNAFLR	2|1/11,N,Deamidated|	70606044 
GSSHSPPSYSSNAFLR	3|1/11,N,Deamidated|	70610982 
GSSLNQSLINQDLTVAPGSTLWL	2|1/4,N,Deamidated|	25052959 
GSSNFSDITVGIFTR	2|1/3,N,Deamidated|	18287192 
GSSVILNCSAYSEPSPNIEWK	2|2/6,N,Deamidated/7,C,Carbamidomethyl|CID	25062300 
GSSVLSNLSDQPSLSR	2|1/6,N,Deamidated|CID	67637389 
GSTCGIDDNCAITHGLSGTSSTSDSR	3|3/3,C,Carbamidomethyl/8,N,Deamidated/9,C,Carbamidomethyl|	77864723 
GSTFNTFNYQATSTNDDKIK	2|2/7,N,Deamidated/14,N,Deamidated|	18846326 
GSTFNTFNYQATSTNDDKIK	3|2/7,N,Deamidated/14,N,Deamidated|	18853410 
GSTGQGEINSISNYPIEVTR	2|1/8,N,Deamidated|CID	33242905 
GSTGQGEINSISNYPIEVTR	3|1/8,N,Deamidated|	33246489 
GSTHLCLSDNDYGK	2|1/5,C,Carbamidomethyl|	25071957 
GSTITEGGAGNTTTLK	2|1/10,N,Deamidated|	33572986 
GSTLADFMATLTPK	2|0|	5366833 
GSTLADFMATLTPK	2|1/7,M,Oxidation|	5371204 
GSTNVSTLVNVHFAPR	2|1/3,N,Deamidated|	25081504 
GSTSGPCRTNEIGCR	3|3/6,C,Carbamidomethyl/9,N,Deamidated/13,C,Carbamidomethyl|	74425066 
GSTVLNVSWESCK	2|2/5,N,Deamidated/11,C,Carbamidomethyl|	71655439 
GSVINQTEESPYINGR	2|1/4,N,Deamidated|	25090619 
GSVNTSTAIGLDNTTHPGGYLCSGVHK	3|1/21,C,Carbamidomethyl|	76155875 
GSVQVNCSSSCK	2|3/5,N,Deamidated/6,C,Carbamidomethyl/10,C,Carbamidomethyl|	25099718 
GSVVVSEVANR	2|1/9,N,Deamidated|	25103422 
GSVYTAQSDVQVPENESIK	2|1/14,N,Deamidated|	25112480 
GSYGDLGGPIITTQVTIPK	2|0|	25121456 
GSYMEVEDNR	2|1/8,N,Deamidated|	25129659 
GSYMEVEDNR	2|2/3,M,Oxidation/8,N,Deamidated|	25133920 
GSYYSYNDNWER	2|0|	71790333 
GTAALNSSNPK	2|1/5,N,Deamidated|	25147308 
GTAEVETDFNANTVK	2|1/11,N,Deamidated|CID	700175 
GTAILTNNQAGNH	2|1/6,N,Deamidated|	49197162 
GTALTGNSYYGQLH	2|1/6,N,Deamidated|	75450494 
GTANCGCYCNVASTPLESR	2|4/3,N,Deamidated/4,C,Carbamidomethyl/6,C,Carbamidomethyl/8,C,Carbamidomethyl|CID	79804792 
GTANCGCYCNVASTPLESR	3|4/3,N,Deamidated/4,C,Carbamidomethyl/6,C,Carbamidomethyl/8,C,Carbamidomethyl|CID	79811202 
GTAQTINEFFSISLAK	2|1/6,N,Deamidated|	5143606 
GTAVSTVLNEGADR	2|1/8,N,Deamidated|CID	77773432 
GTCDLNSFIHISR	2|2/2,C,Carbamidomethyl/5,N,Deamidated|	32592237 
GTCDLNSFIHISR	3|2/2,C,Carbamidomethyl/5,N,Deamidated|CID	32599074 
GTCLTNQSHVECK	2|3/2,C,Carbamidomethyl/5,N,Deamidated/11,C,Carbamidomethyl|	25156625 
GTDCSTPCPLGR	2|2/3,C,Carbamidomethyl/7,C,Carbamidomethyl|	25166035 
GTDEALNKDAACR	2|2/6,N,Deamidated/11,C,Carbamidomethyl|	10000771 
GTDEDSLIEIICSR	2|1/11,C,Carbamidomethyl|	25180036 
GTDEGIINHTGLDLSNFGER	2|1/7,N,Deamidated|	39179814 
GTDEGIINHTGLDLSNFGER	3|1/7,N,Deamidated|	39184823 
GTDLAPDLLNGSQLILR	2|1/9,N,Deamidated|	25193977 
GTDNDSGPEDLVYTIEEPSNGR	2|1/3,N,Deamidated|	25200364 
GTDNDSGPEDLVYTIEEPSNGR	3|1/3,N,Deamidated|	25204907 
GTDNITVR	2|1/3,N,Deamidated|	25224538 
GTDNNCSLIVR	2|2/4,N,Deamidated/5,C,Carbamidomethyl|	34014284 
GTDPSLSPSPAATPPAPGAELSYLNHTFR	3|1/24,N,Deamidated|	25234547 
GTDTNTPYVNGCNLDAVVTQAR	2|2/11,C,Carbamidomethyl/12,N,Deamidated|	38419040 
GTEILGNSTR	2|1/6,N,Deamidated|	25244302 
GTESSDTFSYNIELIK	2|1/10,N,Deamidated|	29170736 
GTEVHYSVCYAIDEKHPFSNEVAAAK	4|2/8,C,Carbamidomethyl/19,N,Deamidated|	813139 
GTEWLVNSSR	2|1/6,N,Deamidated|	25258100 
GTFTDCALANMTQQIR	2|2/5,C,Carbamidomethyl/9,N,Deamidated|	25268580 
GTFTDCALANMTQQIR	2|3/5,C,Carbamidomethyl/9,N,Deamidated/10,M,Oxidation|	25272986 
GTFTDCALANMTQQIR	3|2/5,C,Carbamidomethyl/9,N,Deamidated|	25277480 
GTFTDCALANMTQQIR	3|3/5,C,Carbamidomethyl/9,N,Deamidated/10,M,Oxidation|	25284742 
GTGDDPYNFVYVVYVK	2|1/7,N,Deamidated|	81659507 
GTGLDMLTAANGILHSTFK	3|1/10,N,Deamidated|	12336302 
GTGLDMLTAANGILHSTFK	3|2/5,M,Oxidation/10,N,Deamidated|	12343569 
GTGNSINMLDPMTRK	3|1/6,N,Deamidated|CID	63323555 
GTGNSINMLDPMTRK	3|2/6,N,Deamidated/11,M,Oxidation|CID	63327866 
GTGNSINMLDPMTRK	3|2/6,N,Deamidated/7,M,Oxidation|CID	63332202 
GTGNSINMLDPMTRK	3|3/6,N,Deamidated/7,M,Oxidation/11,M,Oxidation|CID	63336537 
GTGTCLTNQSHVECK	2|3/4,C,Carbamidomethyl/7,N,Deamidated/13,C,Carbamidomethyl|	25316764 
GTGTGIENSTESH	2|1/7,N,Deamidated|	25331264 
GTGTGIENSTESHF	2|1/7,N,Deamidated|	25338079 
GTGTGIENSTESHFH	2|1/7,N,Deamidated|	25352170 
GTGTGIENSTESHFHSNGTTSVTSILR	2|2/7,N,Deamidated/16,N,Deamidated|	25362681 
GTGTGIENSTESHFHSNGTTSVTSILR	3|2/7,N,Deamidated/16,N,Deamidated|	25368340 
GTGTGIENSTESHFHSNGTTSVTSILR	4|2/7,N,Deamidated/16,N,Deamidated|	25375065 
GTHVVFIEIGNLMVTDH	2|0|	81990133 
GTHVVFIEIGNLMVTDH	2|1/12,M,Oxidation|	81994504 
GTHVVFIEIGNLMVTDH	3|0|	81998888 
GTHVVFIEIGNLMVTDH	3|1/12,M,Oxidation|	82005502 
GTIAFPSGEQSNNER	2|1/11,N,Deamidated|	18810225 
GTILGLDLQNCSLK	2|2/9,N,Deamidated/10,C,Carbamidomethyl|	25397728 
GTITFVEDPENTEEGIH	2|1/10,N,Deamidated|	73554563 
GTITIEYFHK	2|0|	27217894 
GTKVILHLKEDQTEYLEER	3|0|	25408616 
GTLASCAQDNGTICDCAK	2|4/5,C,Carbamidomethyl/9,N,Deamidated/13,C,Carbamidomethyl/15,C,Carbamidomethyl|	2016446 
GTLATISNSVTNLSK	2|1/7,N,Deamidated|	4861441 
GTLINLGYCR	2|2/4,N,Deamidated/8,C,Carbamidomethyl|	29652305 
GTLNYTHK	2|1/3,N,Deamidated|	74276959 
GTLPDGPSFER	2|0|	20439240 
GTLSIAVHLNK	2|1/9,N,Deamidated|	67274878 
GTLTFHTNAHK	2|1/7,N,Deamidated|	74587502 
GTLTFHTNAHK	3|1/7,N,Deamidated|CID	74591989 
GTMATNVVCLYEDES	2|2/5,N,Deamidated/8,C,Carbamidomethyl|	7984630 
GTMATNVVCLYEDES	2|3/2,M,Oxidation/5,N,Deamidated/8,C,Carbamidomethyl|	7989042 
GTNCTQLCNFSK	2|3/3,C,Carbamidomethyl/7,C,Carbamidomethyl/8,N,Deamidated|CID	18512112 
GTNESLER	2|1/2,N,Deamidated|	25419571 
GTNGQNNSVR	2|2/2,N,Deamidated/6,N,Deamidated|	85226834 
GTNHNCVHLEYEEPQPL	2|2/2,N,Deamidated/5,C,Carbamidomethyl|	16123497 
GTNLNLAR	2|1/2,N,Deamidated|CID	51129178 
GTNQLLEDAK	2|1/2,N,Deamidated|CID	37466899 
GTNTNDNLYKR	2|2/2,N,Deamidated/6,N,Deamidated|	52376963 
GTNWFGSEVCCSR	2|3/2,N,Deamidated/9,C,Carbamidomethyl/10,C,Carbamidomethyl|	81492936 
GTPCELCPSVNTSEYK	2|3/3,C,Carbamidomethyl/6,C,Carbamidomethyl/10,N,Deamidated|	25425801 
GTPNSDSILICNVTSLSGK	2|2/3,N,Deamidated/10,C,Carbamidomethyl|	32902107 
GTPTNSIISYWLR	2|1/4,N,Deamidated|	88694561 
GTQTPEGTDNVALEAECSLTPGK	2|2/9,N,Deamidated/16,C,Carbamidomethyl|	77781556 
GTQYTDFIVGYSSESR	2|0|	16889301 
GTSETGTYNDTEGCTEYAECK	2|3/8,N,Deamidated/13,C,Carbamidomethyl/19,C,Carbamidomethyl|	12274611 
GTSETGTYNDTEGCTEYAECK	3|3/8,N,Deamidated/13,C,Carbamidomethyl/19,C,Carbamidomethyl|CID	12280986 
GTSGVEQICVDVR	2|1/8,C,Carbamidomethyl|	25435399 
GTSNVSYPYLR	2|1/3,N,Deamidated|	92768581 
GTSSLSYLTLDNLETFSSR	2|1/11,N,Deamidated|CID	65241926 
GTSWDRNSSGSVHTESSTDSPLQK	3|1/6,N,Deamidated|	70548704 
GTTFIIQQK	2|0|	74023548 
GTTLGQALVQLCHTVTPQGSKLECNVTAK	4|3/11,C,Carbamidomethyl/23,C,Carbamidomethyl/24,N,Deamidated|	44706939 
GTTNFYLSESR	2|1/3,N,Deamidated|CID	90807447 
GTTPGDDNLIALIETYPR	2|1/7,N,Deamidated|CID	14931370 
GTTTTNDFK	2|1/5,N,Deamidated|	78317080 
GTTTWYLEEFK	2|0|	88625377 
GTVANKQQATLAGEPFTFTLETNEATSK	3|2/4,N,Deamidated/22,N,Deamidated|	17096576 
GTVCSTETDCDASMTVNEVPATIR	3|3/3,C,Carbamidomethyl/9,C,Carbamidomethyl/16,N,Deamidated|	78493494 
GTVCSTETDCDASMTVNEVPATIR	3|4/3,C,Carbamidomethyl/9,C,Carbamidomethyl/13,M,Oxidation/16,N,Deamidated|	78500730 
GTVGNSTSIYSDIFFR	2|1/4,N,Deamidated|	89261244 
GTVLCGPPPAVENASLVGVR	2|2/4,C,Carbamidomethyl/12,N,Deamidated|	25443549 
GTVSVTVSNSTETHR	2|1/8,N,Deamidated|	86817978 
GTVVYDGTEGGADIR	2|0|CID	78281169 
GTYDLVDANR	2|1/8,N,Deamidated|	37758785 
GTYSNHTSAPANCSVASQHK	3|3/4,N,Deamidated/11,N,Deamidated/12,C,Carbamidomethyl|CID	25458303 
GTYSNHTSAPANCSVASQHK	4|3/4,N,Deamidated/11,N,Deamidated/12,C,Carbamidomethyl|	25463075 
GTYVCHAFSSHGNVTR	3|2/4,C,Carbamidomethyl/12,N,Deamidated|	25480226 
GTYVCNATNAQGTTR	2|2/4,C,Carbamidomethyl/5,N,Deamidated|	25491331 
GVASLSSSNTGN	2|1/8,N,Deamidated|CID	64670216 
GVATNNLTIEVK	2|1/5,N,Deamidated|CID	5695847 
GVAVLGTYSNHTSAPANCSVASQHK	2|3/9,N,Deamidated/16,N,Deamidated/17,C,Carbamidomethyl|CID	25498386 
GVAVLGTYSNHTSAPANCSVASQHK	3|3/9,N,Deamidated/16,N,Deamidated/17,C,Carbamidomethyl|CID	25504104 
GVAVTNTSQLGFR	2|1/5,N,Deamidated|	25523727 
GVDDCGDGSDEIPCNK	2|3/4,C,Carbamidomethyl/13,C,Carbamidomethyl/14,N,Deamidated|	25533640 
GVDEVTIVNILTNR	2|1/12,N,Deamidated|CID	25543509 
GVDEVTIVNILTNR	3|1/12,N,Deamidated|CID	25546284 
GVDPTGCCRNDVNFCSIDIK	2|4/6,C,Carbamidomethyl/7,C,Carbamidomethyl/9,N,Deamidated/14,C,Carbamidomethyl|CID	11721356 
GVDPTGCCRNDVNFCSIDIK	3|4/6,C,Carbamidomethyl/7,C,Carbamidomethyl/9,N,Deamidated/14,C,Carbamidomethyl|CID	11727656 
GVELTATRKNASNMEYR	3|1/9,N,Deamidated|	25561241 
GVELTATRKNASNMEYR	3|2/9,N,Deamidated/13,M,Oxidation|	25567046 
GVFEEISNSSGR	2|1/7,N,Deamidated|	25581274 
GVFITNETGQPLIGK	2|1/5,N,Deamidated|CID	25593012 
GVFTGLSNLTK	2|1/7,N,Deamidated|	25601916 
GVFTNSQR	2|1/4,N,Deamidated|	74533447 
GVFYPYNDTVDGVYK	2|1/6,N,Deamidated|	25615445 
GVGDDQLGEESEER	2|0|	25624237 
GVGIISEGNETVEDIAAR	2|1/8,N,Deamidated|	25633747 
GVGTNEQEFETQAKPTAATTLF	2|1/4,N,Deamidated|	17086881 
GVHNASLALSAN	2|1/3,N,Deamidated|	25643063 
GVHNASLALSANIGR	3|1/3,N,Deamidated|	25652822 
GVHSTQWGNVVLGH	3|1/8,N,Deamidated|CID	81389842 
GVHTVKNPENFK	3|0|	25668444 
GVINIESDTR	2|1/3,N,Deamidated|	81945610 
GVISNVNETSLILEWSEPR	2|1/6,N,Deamidated|CID	25678721 
GVITNNTSEEVLNK	2|2/4,N,Deamidated/5,N,Deamidated|	55860171 
GVKGSVATTQNTHINVHE	3|2/10,N,Deamidated/14,N,Deamidated|CID	29975953 
GVLMVGNETTYE	2|1/6,N,Deamidated|CID	25685254 
GVLMVGNETTYE	2|2/3,M,Oxidation/6,N,Deamidated|CID	25689399 
GVLMVGNETTYEDGHGA	2|1/6,N,Deamidated|	25701495 
GVLMVGNETTYEDGHGA	2|2/3,M,Oxidation/6,N,Deamidated|	25705450 
GVLMVGNETTYEDGHGAR	2|1/6,N,Deamidated|	25718402 
GVLMVGNETTYEDGHGAR	2|2/3,M,Oxidation/6,N,Deamidated|	25724183 
GVLMVGNETTYEDGHGAR	3|1/6,N,Deamidated|	25732577 
GVLMVGNETTYEDGHGAR	3|2/3,M,Oxidation/6,N,Deamidated|CID	25738357 
GVLTNISLPPWPLTPEGQSTQFGVQPNGFK	3|1/4,N,Deamidated|	68175958 
GVNDSVSAAEAILR	2|1/2,N,Deamidated|CID	9436575 
GVNDSVSAAEAILR	3|1/2,N,Deamidated|CID	9439017 
GVNEQCLSSH	2|2/2,N,Deamidated/5,C,Carbamidomethyl|	81543507 
GVNETLLVNELK	2|1/2,N,Deamidated|	25773997 
GVNGTGENGR	2|1/2,N,Deamidated|	25785234 
GVNGTGENGRK	2|1/2,N,Deamidated|	25790801 
GVNITSPVR	2|1/2,N,Deamidated|	25795665 
GVNKNQTVTATFGYPFR	2|1/4,N,Deamidated|	25805101 
GVNLPGAAVDLPAVSEK	2|0|	25819062 
GVNNSYIQR	2|1/2,N,Deamidated|	25828354 
GVNSDVEVCVGNGNFTYQPQFR	2|2/8,C,Carbamidomethyl/13,N,Deamidated|	25841721 
GVNTTDKEIEVLYIR	2|1/2,N,Deamidated|	25852894 
GVNTTFPTDVGHLDVNTMLK	3|1/2,N,Deamidated|	44755075 
GVNTTFPTDVGHLDVNTMLK	3|2/2,N,Deamidated/17,M,Oxidation|	44760011 
GVNTVNYIYHTR	2|1/5,N,Deamidated|	51113710 
GVPLTGNVTTSQMANER	2|1/6,N,Deamidated|	25866986 
GVPLTGNVTTSQMANER	2|2/6,N,Deamidated/12,M,Oxidation|	25873938 
GVPYASANTNLDAGCLTTEK	2|2/9,N,Deamidated/14,C,Carbamidomethyl|	75619455 
GVQPAAGAQPALQLNR	2|1/14,N,Deamidated|	81206949 
GVSAFVNCLVR	2|2/6,N,Deamidated/7,C,Carbamidomethyl|	1745581 
GVSAVVVAQASVVNTNR	2|1/13,N,Deamidated|	5379428 
GVSFLGVSVTK	2|0|	81178996 
GVSIQNIESLGVSLYER	2|1/5,N,Deamidated|CID	32498675 
GVSNLKSSHTL	2|1/3,N,Deamidated|	40148654 
GVSQAVEHINK	2|1/9,N,Deamidated|	25895769 
GVSQGCDSNYR	2|1/5,C,Carbamidomethyl|	91473801 
GVSSCTNGFITR	2|2/4,C,Carbamidomethyl/6,N,Deamidated|CID	29731900 
GVSSPSGFLSQENCQAVCK	2|3/12,N,Deamidated/13,C,Carbamidomethyl/17,C,Carbamidomethyl|CID	12939812 
GVSSPSGFLSQENCQAVCK	3|3/12,N,Deamidated/13,C,Carbamidomethyl/17,C,Carbamidomethyl|CID	12943887 
GVSSSENFTSPVMEFWER	2|1/6,N,Deamidated|CID	25904676 
GVSSSENFTSPVMEFWER	2|2/6,N,Deamidated/12,M,Oxidation|CID	25909589 
GVSVATLSSISR	2|0|	67090265 
GVSYCTGNSSECPPPGDAEDDTVCLDLGK	3|4/4,C,Carbamidomethyl/7,N,Deamidated/11,C,Carbamidomethyl/23,C,Carbamidomethyl|	25922780 
GVTHLNISGLK	2|1/5,N,Deamidated|	25930700 
GVTHLNISGLK	3|1/5,N,Deamidated|CID	25936144 
GVTITGTIMDK	2|0|	75143055 
GVTITGTIMDK	2|1/8,M,Oxidation|	75148953 
GVTSAINAAWLNPVSYSR	2|1/6,N,Deamidated|	72626844 
GVVDSEDIPLNLSR	2|1/10,N,Deamidated|	25948245 
GVVEVTHDLQK	2|0|	25959311 
GVVPGSQPGTVGK	2|0|CID	86224897 
GVYELTHNNK	2|1/8,N,Deamidated|	25969325 
GVYGAVGHEAFQPQLQLR	3|0|	91825579 
GVYPFNTVVYDYDK	2|1/5,N,Deamidated|	81198710 
GWAASSPEPTYPNSTVLPTPDTGPTGIK	3|1/12,N,Deamidated|	25983566 
GWCALSDNQSPQSLK	2|1/2,C,Carbamidomethyl|CID	69729482 
GWETDSETPYSNQEK	2|1/11,N,Deamidated|	91972110 
GWNWSSGHNECPVGA	2|2/2,N,Deamidated/10,C,Carbamidomethyl|CID	25992834 
GWNWSSGHNECPVGASCHPF	2|3/2,N,Deamidated/10,C,Carbamidomethyl/16,C,Carbamidomethyl|CID	26007212 
GWNWSSGHNECPVGASCHPF	3|3/2,N,Deamidated/10,C,Carbamidomethyl/16,C,Carbamidomethyl|CID	26014911 
GWSANTNYSAR	2|1/4,N,Deamidated|	88556219 
GYAPPTSYSTYAALVAANGSVGPHNCVHSVQEK	4|3/17,N,Deamidated/24,N,Deamidated/25,C,Carbamidomethyl|	79597857 
GYCDPEQSSSNCYIFDNQIVR	2|3/2,C,Carbamidomethyl/10,N,Deamidated/11,C,Carbamidomethyl|	71174491 
GYCDPEQSSSNCYIFDNQIVR	3|3/2,C,Carbamidomethyl/10,N,Deamidated/11,C,Carbamidomethyl|	71179258 
GYFEYIEENK	2|0|	26035111 
GYITERWNDITPNEENTR	3|1/7,N,Deamidated|	88612545 
GYLLTLNFTK	2|1/6,N,Deamidated|	26042218 
GYLLTLNFTKNTTR	2|2/6,N,Deamidated/10,N,Deamidated|	26050084 
GYLLTLNFTKNTTR	3|2/6,N,Deamidated/10,N,Deamidated|	26054921 
GYMTLQYANLAGR	2|1/8,N,Deamidated|	89468118 
GYMTLQYANLAGR	2|2/2,M,Oxidation/8,N,Deamidated|	89472421 
GYNDTTR	2|1/2,N,Deamidated|CID	73266742 
GYNISGAQHTYQSR	2|1/2,N,Deamidated|CID	92622642 
GYNISGAQHTYQSR	3|1/2,N,Deamidated|CID	92625975 
GYNVTYWWK	2|1/2,N,Deamidated|	26067036 
GYPYNGTNYVNVTMH	2|2/4,N,Deamidated/10,N,Deamidated|CID	26075415 
GYPYNGTNYVNVTMH	2|3/4,N,Deamidated/10,N,Deamidated/13,M,Oxidation|CID	26079891 
GYQGDGITHCNR	2|2/9,C,Carbamidomethyl/10,N,Deamidated|	26091515 
GYSANFQELDTGPASTQLIQQSTGR	2|1/4,N,Deamidated|	9574812 
GYSANFQELDTGPASTQLIQQSTGR	3|1/4,N,Deamidated|CID	9580426 
GYTAQPLNTLCR	2|2/7,N,Deamidated/10,C,Carbamidomethyl|	42885851 
GYTCCTSEMEENLANHSR	2|3/3,C,Carbamidomethyl/4,C,Carbamidomethyl/14,N,Deamidated|	26101057 
GYTCCTSEMEENLANHSR	2|4/3,C,Carbamidomethyl/4,C,Carbamidomethyl/8,M,Oxidation/14,N,Deamidated|	26106336 
GYTHENHEIYLTR	2|1/5,N,Deamidated|	89921952 
GYTHENHEIYLTR	3|1/5,N,Deamidated|	89924814 
GYTHENHEIYLTR	4|1/5,N,Deamidated|	89929635 
GYTKYEENYLDDK	2|0|	74319789 
GYTKYEENYLDDK	3|0|	74324161 
GYTNSSNTKDFADNQITTK	2|2/6,N,Deamidated/13,N,Deamidated|	34165625 
GYTNSSNTKDFADNQITTK	3|2/6,N,Deamidated/13,N,Deamidated|	34170048 
GYTNVTAYQK	2|1/3,N,Deamidated|CID	92460634 
GYTSIGNNFFK	2|1/6,N,Deamidated|CID	74889545 
GYTTIDEIPNTIQNQTVDVIK	2|1/13,N,Deamidated|	26120393 
GYTTIDEIPNTIQNQTVDVIK	3|1/13,N,Deamidated|	26125687 
GYTTIDEIPNTIQNQTVDVIKDVK	3|1/13,N,Deamidated|	26143521 
GYVLDLIVTPQNK	2|1/11,N,Deamidated|	26154738 
HAAANSSPPENTNVT	2|2/4,N,Deamidated/12,N,Deamidated|	26163439 
HAACPVLVGNK	2|1/3,C,Carbamidomethyl|	26168929 
HAAIQLNEGETSR	2|1/6,N,Deamidated|	43274256 
HAATAENITSDAIEGAIEQSTSH	3|1/6,N,Deamidated|	21221121 
HAENDCAAQCK	2|2/5,C,Carbamidomethyl/9,C,Carbamidomethyl|	770687 
HAFSSHGNVTR	2|1/7,N,Deamidated|	26176434 
HAFSSHGNVTR	3|1/7,N,Deamidated|CID	26181255 
HAIESNAGCATK	2|2/5,N,Deamidated/8,C,Carbamidomethyl|	1793606 
HAIGDADNASSTKIGER	3|1/7,N,Deamidated|	21897790 
HAIGISCQSENGTAPITYHLMK	3|2/6,C,Carbamidomethyl/10,N,Deamidated|	26194814 
HAIGISCQSENGTAPITYHLMK	3|3/6,C,Carbamidomethyl/10,N,Deamidated/20,M,Oxidation|	26202821 
HAKNYTNAMFK	3|1/3,N,Deamidated|	26226028 
HAKNYTNAMFK	3|2/3,N,Deamidated/8,M,Oxidation|	26233796 
HALATPLPTLVGENYIVK	2|1/13,N,Deamidated|	28934739 
HANDLETYYR	2|1/2,N,Deamidated|	685182 
HANDLETYYR	3|1/2,N,Deamidated|CID	690818 
HANLLLSDQYLGTR	2|1/2,N,Deamidated|	37448520 
HANLLLSDQYLGTR	3|1/2,N,Deamidated|	37455294 
HANWTLTPLK	2|1/2,N,Deamidated|	26256362 
HAPANCQVSASSK	2|2/4,N,Deamidated/5,C,Carbamidomethyl|	64527385 
HAPDCFSNGEELDGQESGR	3|2/4,C,Carbamidomethyl/7,N,Deamidated|	62181493 
HAPDIPDDSTDNITIF	2|1/11,N,Deamidated|	26264572 
HAPDIPDDSTDNITIFTR	2|1/11,N,Deamidated|	26273683 
HAPDIPDDSTDNITIFTR	3|1/11,N,Deamidated|	26280804 
HAPISNTSAVV	2|1/5,N,Deamidated|CID	28803504 
HATTGVYSTTSNDTVVNTSK	3|2/11,N,Deamidated/16,N,Deamidated|	77539708 
HAVILYLHNH	3|1/8,N,Deamidated|	26303163 
HAVILYLHNHSY	2|1/8,N,Deamidated|	26312682 
HAVILYLHNHSY	3|1/8,N,Deamidated|	26316980 
HAVYWNSSNQHLR	3|1/5,N,Deamidated|	26334458 
HCCPGGFHCSAR	3|3/1,C,Carbamidomethyl/2,C,Carbamidomethyl/8,C,Carbamidomethyl|	26346768 
HCECSTDEVNSEDMDAYCR	2|3/1,C,Carbamidomethyl/3,C,Carbamidomethyl/17,C,Carbamidomethyl|	26362054 
HCECSTDEVNSEDMDAYCR	2|4/1,C,Carbamidomethyl/3,C,Carbamidomethyl/13,M,Oxidation/17,C,Carbamidomethyl|	26369564 
HCECSTDEVNSEDMDAYCR	3|3/1,C,Carbamidomethyl/3,C,Carbamidomethyl/17,C,Carbamidomethyl|	26377238 
HCECSTDEVNSEDMDAYCR	3|4/1,C,Carbamidomethyl/3,C,Carbamidomethyl/13,M,Oxidation/17,C,Carbamidomethyl|	26386082 
HCECSTDEVNSEDMDAYCRK	3|3/1,C,Carbamidomethyl/3,C,Carbamidomethyl/17,C,Carbamidomethyl|	26420679 
HCECSTDEVNSEDMDAYCRK	3|4/1,C,Carbamidomethyl/3,C,Carbamidomethyl/13,M,Oxidation/17,C,Carbamidomethyl|	26428803 
HCFQSPSCPGGLTGTGNFAGH	2|3/1,C,Carbamidomethyl/7,C,Carbamidomethyl/16,N,Deamidated|	21341166 
HCFQSPSCPGGLTGTGNFAGH	3|3/1,C,Carbamidomethyl/7,C,Carbamidomethyl/16,N,Deamidated|CID	21345355 
HCGGDNLVDVTVCLK	2|3/1,C,Carbamidomethyl/5,N,Deamidated/12,C,Carbamidomethyl|	21485518 
HCGICPLGMTNSLR	3|3/1,C,Carbamidomethyl/4,C,Carbamidomethyl/10,N,Deamidated|CID	29057234 
HCGICPLGMTNSLR	3|4/1,C,Carbamidomethyl/4,C,Carbamidomethyl/8,M,Oxidation/10,N,Deamidated|CID	29061998 
HCLLCQDHQTDEPKNQHCVLGCK	3|5/1,C,Carbamidomethyl/4,C,Carbamidomethyl/14,N,Deamidated/17,C,Carbamidomethyl/21,C,Carbamidomethyl|	8527742 
HCLLCQDHQTDEPKNQHCVLGCK	4|5/1,C,Carbamidomethyl/4,C,Carbamidomethyl/14,N,Deamidated/17,C,Carbamidomethyl/21,C,Carbamidomethyl|	8533111 
HCLLCQDHQTDEPKNQHCVLGCK	5|5/1,C,Carbamidomethyl/4,C,Carbamidomethyl/14,N,Deamidated/17,C,Carbamidomethyl/21,C,Carbamidomethyl|	8538099 
HCLPCHPECQPQNSSETCYGSEADQCEACAHYK	4|7/1,C,Carbamidomethyl/4,C,Carbamidomethyl/8,C,Carbamidomethyl/12,N,Deamidated/17,C,Carbamidomethyl/25,C,Carbamidomethyl/28,C,Carbamidomethyl|	26452055 
HCLPCHPECQPQNSSETCYGSEADQCEACAHYK	5|7/1,C,Carbamidomethyl/4,C,Carbamidomethyl/8,C,Carbamidomethyl/12,N,Deamidated/17,C,Carbamidomethyl/25,C,Carbamidomethyl/28,C,Carbamidomethyl|	26462048 
HCNMVLENVK	2|1/1,C,Carbamidomethyl|	26483289 
HCNMVLENVK	2|2/1,C,Carbamidomethyl/3,M,Oxidation|	26487706 
HCPTCVALGSC	2|3/1,C,Carbamidomethyl/4,C,Carbamidomethyl/10,C,Carbamidomethyl|	26506026 
HCPTCVALGSCSSAPSMPCANGTTQCYQGR	3|6/1,C,Carbamidomethyl/4,C,Carbamidomethyl/10,C,Carbamidomethyl/18,C,Carbamidomethyl/20,N,Deamidated/25,C,Carbamidomethyl|	26514657 
HCPTCVALGSCSSAPSMPCANGTTQCYQGR	3|7/1,C,Carbamidomethyl/4,C,Carbamidomethyl/10,C,Carbamidomethyl/16,M,Oxidation/18,C,Carbamidomethyl/20,N,Deamidated/25,C,Carbamidomethyl|	26518942 
HCPTCVALGSCSSAPSMPCANGTTQCYQGR	4|6/1,C,Carbamidomethyl/4,C,Carbamidomethyl/10,C,Carbamidomethyl/18,C,Carbamidomethyl/20,N,Deamidated/25,C,Carbamidomethyl|	26527160 
HCPTCVALGSCSSAPSMPCANGTTQCYQGR	4|7/1,C,Carbamidomethyl/4,C,Carbamidomethyl/10,C,Carbamidomethyl/16,M,Oxidation/18,C,Carbamidomethyl/20,N,Deamidated/25,C,Carbamidomethyl|	26534586 
HCSTSEPPVGVSYLLAHLVSNQYAAPANCGGTVYAK	4|4/1,C,Carbamidomethyl/20,N,Deamidated/27,N,Deamidated/28,C,Carbamidomethyl|	37960038 
HCYRWPNVTVCK	3|3/1,C,Carbamidomethyl/6,N,Deamidated/10,C,Carbamidomethyl|	88922967 
HDENGYSLTLNQLYAR	3|1/10,N,Deamidated|	66771809 
HDFPTDNEHQNAWQVVFARK	3|1/10,N,Deamidated|	13514312 
HDFPTDNEHQNAWQVVFARK	4|1/10,N,Deamidated|	13520150 
HDINIQLESR	2|1/3,N,Deamidated|CID	16074015 
HDIVLVGGSTR	2|0|CID	26571414 
HDQENTVVGGGR	2|1/4,N,Deamidated|	21512404 
HDSFCVDIGNVVTQE	2|2/4,C,Carbamidomethyl/9,N,Deamidated|CID	19737740 
HDSPHQVFNVTWR	3|1/8,N,Deamidated|	26580391 
HDSYNFSHR	3|1/4,N,Deamidated|CID	26589611 
HDTASSTDLHPSSHNQNELVLWCASSK	3|2/14,N,Deamidated/22,C,Carbamidomethyl|	4793808 
HDTASSTDLHPSSHNQNELVLWCASSK	4|2/14,N,Deamidated/22,C,Carbamidomethyl|	4801550 
HDTDDLGIENYENLFTGDDQNDYQLSITR	3|1/12,N,Deamidated|CID	22450289 
HDVNATGR	2|1/3,N,Deamidated|	26597150 
HDYGNYTCVASNK	3|2/4,N,Deamidated/7,C,Carbamidomethyl|CID	26601700 
HDYKNEKCTFLTK	3|2/4,N,Deamidated/7,C,Carbamidomethyl|	39758512 
HEAAPATPEANAGSWK	2|1/10,N,Deamidated|	21024504 
HEANDYR	2|0|	26617481 
HECVLCCMK	2|3/2,C,Carbamidomethyl/5,C,Carbamidomethyl/6,C,Carbamidomethyl|	14784420 
HECVLCCMK	2|4/2,C,Carbamidomethyl/5,C,Carbamidomethyl/6,C,Carbamidomethyl/7,M,Oxidation|	14788774 
HEDCANASLANLTCDQLADR	3|4/3,C,Carbamidomethyl/5,N,Deamidated/10,N,Deamidated/13,C,Carbamidomethyl|	26626862 
HEEAPGHRPTTNPNASK	4|1/13,N,Deamidated|CID	26639631 
HEEGHMLNCTCFGQGR	2|3/7,N,Deamidated/8,C,Carbamidomethyl/10,C,Carbamidomethyl|	26654663 
HEEGHMLNCTCFGQGR	2|4/5,M,Oxidation/7,N,Deamidated/8,C,Carbamidomethyl/10,C,Carbamidomethyl|	26661677 
HEEGHMLNCTCFGQGR	3|3/7,N,Deamidated/8,C,Carbamidomethyl/10,C,Carbamidomethyl|	26669317 
HEEGHMLNCTCFGQGR	3|4/5,M,Oxidation/7,N,Deamidated/8,C,Carbamidomethyl/10,C,Carbamidomethyl|	26675454 
HEEGHMLNCTCFGQGR	4|3/7,N,Deamidated/8,C,Carbamidomethyl/10,C,Carbamidomethyl|	26683079 
HEEGHMLNCTCFGQGR	4|4/5,M,Oxidation/7,N,Deamidated/8,C,Carbamidomethyl/10,C,Carbamidomethyl|	26692672 
HEGCEEPATHNALAK	3|1/3,C,Carbamidomethyl|	26738622 
HEGNGTFECGACR	2|3/3,N,Deamidated/8,C,Carbamidomethyl/11,C,Carbamidomethyl|	26754093 
HEKNTTEIQTAR	3|1/3,N,Deamidated|	26767218 
HELIEFR	2|0|	26778008 
HEMQNAETFVQHK	2|1/4,N,Deamidated|	61360519 
HEMQNAETFVQHK	2|2/2,M,Oxidation/4,N,Deamidated|	61364794 
HEMQNAETFVQHK	3|1/4,N,Deamidated|	61369011 
HEMQNAETFVQHK	3|2/2,M,Oxidation/4,N,Deamidated|	61373981 
HENLTTWVTQK	2|1/2,N,Deamidated|	74657515 
HENNTKDNSIQHEF	2|1/2,N,Deamidated|	26784512 
HENNTKDNSIQHEF	3|1/2,N,Deamidated|	26790552 
HENNTKDNSIQHEFSLT	3|1/2,N,Deamidated|	26807447 
HENNTKDNSIQHEFSLTR	3|1/2,N,Deamidated|	26822469 
HENNTKDNSIQHEFSLTR	4|1/2,N,Deamidated|	26827873 
HENVWWNSGSCPGHGSCAPF	2|3/2,N,Deamidated/10,C,Carbamidomethyl/16,C,Carbamidomethyl|CID	26021809 
HENVWWNSGSCPGHGSCAPF	3|3/2,N,Deamidated/10,C,Carbamidomethyl/16,C,Carbamidomethyl|CID	26029016 
HESEVNVTIR	2|1/5,N,Deamidated|	26845449 
HESLTNYLMTHTK	2|1/5,N,Deamidated|CID	44602032 
HESLTNYLMTHTK	2|2/5,N,Deamidated/8,M,Oxidation|CID	44606501 
HESLTNYLMTHTK	3|1/5,N,Deamidated|	44610928 
HESLTNYLMTHTK	3|2/5,N,Deamidated/8,M,Oxidation|	44618049 
HESTHNYER	2|1/5,N,Deamidated|	74564211 
HESTSCSPHSLGSTNQFVK	2|2/5,C,Carbamidomethyl/14,N,Deamidated|	78087883 
HESTSCSPHSLGSTNQFVK	3|2/5,C,Carbamidomethyl/14,N,Deamidated|	78092842 
HESTSCSPHSLGSTNQFVK	4|2/5,C,Carbamidomethyl/14,N,Deamidated|	78098352 
HESVPTNESWVAVLVK	2|1/6,N,Deamidated|	80965995 
HESVPTNESWVAVLVK	3|1/6,N,Deamidated|CID	80972981 
HETTNVIHY	2|1/4,N,Deamidated|	29994700 
HEYHAETIKNVR	3|0|CID	26856021 
HEYHNESR	2|1/4,N,Deamidated|	26871308 
HFADNSLTFNVVNSYCYGTEK	2|3/4,N,Deamidated/12,N,Deamidated/15,C,Carbamidomethyl|	44473617 
HFADNSLTFNVVNSYCYGTEK	3|3/4,N,Deamidated/12,N,Deamidated/15,C,Carbamidomethyl|	44480563 
HFAPCPFLSTGANQVNNLAH	3|3/4,C,Carbamidomethyl/12,N,Deamidated/16,N,Deamidated|	19910094 
HFDETVNR	2|0|CID	26880876 
HFFNVSDELALVTIVK	2|1/3,N,Deamidated|	26891031 
HFFNVTDEAALK	2|1/3,N,Deamidated|CID	26899889 
HFGNYTCVAANK	2|2/3,N,Deamidated/6,C,Carbamidomethyl|CID	26905506 
HFLLMPFFSPGTAR	2|0|	39631346 
HFLLMPFFSPGTAR	2|1/4,M,Oxidation|	39635566 
HFLLMPFFSPGTAR	3|0|	39639623 
HFLLMPFFSPGTAR	3|1/4,M,Oxidation|	39646484 
HFNFSSSHGER	2|1/2,N,Deamidated|	26912907 
HFNFSSSHGER	3|1/2,N,Deamidated|	26917450 
HFNVTNDK	2|1/2,N,Deamidated|	55941566 
HFVQNGTNR	2|1/4,N,Deamidated|	26931865 
HGADPTNDVIDFD	2|1/6,N,Deamidated|	22896404 
HGANFSCR	2|2/3,N,Deamidated/6,C,Carbamidomethyl|	26945170 
HGANNVSLQGCTTCDGVGMNR	3|3/4,N,Deamidated/10,C,Carbamidomethyl/13,C,Carbamidomethyl|	37685266 
HGANNVSLQGCTTCDGVGMNR	3|4/4,N,Deamidated/10,C,Carbamidomethyl/13,C,Carbamidomethyl/18,M,Oxidation|	37691989 
HGCSGPQPGLCWNCVQTFR	3|4/2,C,Carbamidomethyl/10,C,Carbamidomethyl/12,N,Deamidated/13,C,Carbamidomethyl|	22790770 
HGCTAEIVR	2|1/2,C,Carbamidomethyl|	80730379 
HGGDAEYR	2|0|	89046039 
HGHFTGFNGSTLR	2|1/7,N,Deamidated|	26952002 
HGHFTGFNGSTLR	3|1/7,N,Deamidated|CID	26959061 
HGIGAPDER	2|0|	563563 
HGKPTDNTPATWK	3|0|	26977565 
HGLELASDHHGNFSITLR	4|1/11,N,Deamidated|	26988523 
HGLSEEDKWPEGSPKPVTQNISAEAWGR	4|1/19,N,Deamidated|	27001249 
HGLSPGFNLGSLITH	2|1/7,N,Deamidated|	18417408 
HGLSPGFNLGSLITH	3|1/7,N,Deamidated|	18421871 
HGNAVGVLDLTDLEM	2|1/2,N,Deamidated|	38770277 
HGNAVGVLDLTDLEM	2|2/2,N,Deamidated/14,M,Oxidation|	38777091 
HGNCFCPPGSGIDINSER	3|3/3,C,Carbamidomethyl/5,C,Carbamidomethyl/14,N,Deamidated|	22502777 
HGNIAESQLYAEK	2|1/2,N,Deamidated|	29798338 
HGNIAESQLYAEK	3|1/2,N,Deamidated|CID	29803732 
HGNSEDGAVCGEKIITLSLHETQVLDSIQVK	4|2/2,N,Deamidated/9,C,Carbamidomethyl|	40871969 
HGNSEDGAVCGEKIITLSLHETQVLDSIQVK	5|2/2,N,Deamidated/9,C,Carbamidomethyl|	40878722 
HGNVWAWSK	2|1/2,N,Deamidated|	88064495 
HGSGTWTDNQFVY	2|1/8,N,Deamidated|CID	22427003 
HGSLGFLPR	2|0|	27019477 
HGSMLINSSDEYAVNR	2|1/6,N,Deamidated|	32553235 
HGSMLINSSDEYAVNR	2|2/3,M,Oxidation/6,N,Deamidated|	32557802 
HGSMLINSSDEYAVNR	3|1/6,N,Deamidated|	32562246 
HGSMLINSSDEYAVNR	3|2/3,M,Oxidation/6,N,Deamidated|	32566911 
HGVNTAAVLLHEQLSWK	2|1/3,N,Deamidated|	83044716 
HGVNTAAVLLHEQLSWK	3|1/3,N,Deamidated|	83051744 
HGVNTAAVLLHEQLSWK	4|1/3,N,Deamidated|	83057078 
HGVNTTSTNSVK	2|2/3,N,Deamidated/8,N,Deamidated|	86252930 
HGVVPLATYMR	2|0|	27027779 
HGVVPLATYMR	2|1/9,M,Oxidation|	27031940 
HGYCANYQDGYSR	2|2/3,C,Carbamidomethyl/5,N,Deamidated|	89898958 
HGYCANYQDGYSR	3|2/3,C,Carbamidomethyl/5,N,Deamidated|CID	89903209 
HGYIGEFEIIDDHR	3|0|	27044990 
HGYQHSYQY	2|0|	69768382 
HHDGCLINR	2|2/4,C,Carbamidomethyl/7,N,Deamidated|	9687238 
HHHLDHNTTR	3|1/6,N,Deamidated|	27059857 
HHLNGSTLR	2|1/3,N,Deamidated|	27074975 
HHQNMSSNALDTEQNASLNEIR	4|2/14,N,Deamidated/18,N,Deamidated|	40431028 
HHQNMSSNALDTEQNASLNEIR	4|3/4,M,Oxidation/14,N,Deamidated/18,N,Deamidated|	40436311 
HHSVNLNYGLVCQTK	3|2/6,N,Deamidated/11,C,Carbamidomethyl|	81814777 
HHVNLDYAFSNASLR	3|1/10,N,Deamidated|	37148102 
HHYEVIPPLASPGQPGDRNCTTQR	3|2/18,N,Deamidated/19,C,Carbamidomethyl|	27088742 
HIEVNGSK	2|1/4,N,Deamidated|CID	27104711 
HIGCPNTTQQGSPVFAK	3|2/3,C,Carbamidomethyl/5,N,Deamidated|CID	27108505 
HIIESINTSEIR	2|1/6,N,Deamidated|	65495781 
HIINSYEHTNDTAR	3|1/9,N,Deamidated|	27119255 
HILEGNITDTVK	2|1/5,N,Deamidated|	22985376 
HINEDTGIGNGFNCTQPGYPTFVR	3|2/2,N,Deamidated/13,C,Carbamidomethyl|	22408291 
HINGQSENEIVFSNR	2|1/13,N,Deamidated|	27134703 
HINLSAVTVEDYR	2|1/2,N,Deamidated|	27144257 
HINSVQTGQVR	2|1/2,N,Deamidated|CID	61758862 
HINSVQTGQVR	3|1/2,N,Deamidated|	61761708 
HINVSGASGQLSANK	2|2/2,N,Deamidated/13,N,Deamidated|	4848884 
HIPANACIA	2|1/6,C,Carbamidomethyl|	29811654 
HIPITPEINDVTR	3|1/8,N,Deamidated|CID	86645705 
HIPRPVSLNMTVK	2|1/8,N,Deamidated|	27153253 
HIPRPVSLNMTVK	2|2/8,N,Deamidated/9,M,Oxidation|	27160185 
HIPRPVSLNMTVK	3|1/8,N,Deamidated|	27164407 
HIPRPVSLNMTVK	3|2/8,N,Deamidated/9,M,Oxidation|	27171353 
HIQAGQCGNQIGAK	2|1/6,C,Carbamidomethyl|	27204521 
HIQSNLTYPDYPPSR	2|1/4,N,Deamidated|	32775591 
HIQSNLTYPDYPPSR	3|1/4,N,Deamidated|CID	32781413 
HISSTFGNSGYLNIK	2|1/7,N,Deamidated|	29542380 
HISTNTSAASAR	2|1/4,N,Deamidated|	72636042 
HITAIPAQNTISVVNSLDGDADGDK	3|1/8,N,Deamidated|CID	10469078 
HITGSFTNGTGESEH	2|1/7,N,Deamidated|	25357575 
HITTNMNSPAK	2|1/4,N,Deamidated|	67001355 
HITTNMNSPAK	2|2/4,N,Deamidated/5,M,Oxidation|	67005737 
HIVIPTGTFTGE	2|0|CID	78326118 
HIYFITGETK	2|0|	27213536 
HKAMESTPNSIFIGK	3|1/8,N,Deamidated|	30429754 
HKAMESTPNSIFIGK	3|2/3,M,Oxidation/8,N,Deamidated|	30436971 
HKDTQTEAGSPFVGNPGNITGAR	2|1/17,N,Deamidated|	27222242 
HKDTQTEAGSPFVGNPGNITGAR	3|1/17,N,Deamidated|	27227599 
HKDTQTEAGSPFVGNPGNITGAR	4|1/17,N,Deamidated|	27234954 
HKPGIFNYSALLMSEDK	3|1/6,N,Deamidated|	27259426 
HKPGIFNYSALLMSEDK	3|2/6,N,Deamidated/12,M,Oxidation|	27267445 
HKPGIFNYSALLMSEDKDTLYVGAR	4|1/6,N,Deamidated|	27288966 
HKPGIFNYSALLMSEDKDTLYVGAR	4|2/6,N,Deamidated/12,M,Oxidation|	27298472 
HKSNTSLGVLSC	2|2/3,N,Deamidated/11,C,Carbamidomethyl|	40158064 
HLAFASEQNVSCQSIR	2|2/8,N,Deamidated/11,C,Carbamidomethyl|	67032561 
HLAFASEQNVSCQSIR	3|2/8,N,Deamidated/11,C,Carbamidomethyl|	67039520 
HLDPNYTVSK	2|1/4,N,Deamidated|	27321175 
HLEHQQESNLVN	2|1/8,N,Deamidated|	14955582 
HLEINPDHP	2|0|CID	27329345 
HLEINPDHPIVETLR	3|0|	27336355 
HLEINPDHSIIETLR	3|0|	27347503 
HLEVQFYADDQR	2|0|	9717248 
HLFTNHPLVVQTVFNGIR	3|1/14,N,Deamidated|	18822922 
HLKNGNATLLR	3|1/5,N,Deamidated|CID	27358655 
HLLENATASVSE	2|1/4,N,Deamidated|CID	27367495 
HLLENATASVSEAER	2|1/4,N,Deamidated|CID	27377601 
HLLENATASVSEAER	3|1/4,N,Deamidated|	27383262 
HLLENATASVSEAERK	2|1/4,N,Deamidated|CID	27399035 
HLLENATASVSEAERK	3|1/4,N,Deamidated|CID	27406246 
HLLENTTFNSSSEAER	2|2/4,N,Deamidated/8,N,Deamidated|CID	27426586 
HLLENTTFNSSSEAER	3|2/4,N,Deamidated/8,N,Deamidated|CID	27430625 
HLLENTTFNSSSEAERK	3|2/4,N,Deamidated/8,N,Deamidated|CID	27444390 
HLLQVPANVDLHEASK	2|1/7,N,Deamidated|	39813689 
HLLQVPANVDLHEASK	3|1/7,N,Deamidated|	39818765 
HLLVNASR	2|1/4,N,Deamidated|	27460027 
HLNAENHTTTSVTSK	3|1/5,N,Deamidated|	27473306 
HLNASNPSEPATIIF	2|2/2,N,Deamidated/5,N,Deamidated|	27486327 
HLNASNPSEPATIIFTAAR	2|2/2,N,Deamidated/5,N,Deamidated|	27495484 
HLNASNPSEPATIIFTAAR	3|2/2,N,Deamidated/5,N,Deamidated|	27502202 
HLNGSNVQVLHR	3|1/2,N,Deamidated|	27517420 
HLNLSNVFTK	2|1/2,N,Deamidated|	45311413 
HLNLSNVFTK	3|1/2,N,Deamidated|	45316512 
HLNSSLPR	2|1/2,N,Deamidated|CID	27531441 
HLNSSLPRPQPA	2|1/2,N,Deamidated|	27539183 
HLNVQTITDELVSNVIDPQSLGTSQAR	3|2/2,N,Deamidated/13,N,Deamidated|	61651247 
HLPTAVLQSQNTTSK	2|1/10,N,Deamidated|	62599601 
HLPTENIQEALSIPQGPA	2|1/5,N,Deamidated|	69923444 
HLPTPTYIPNTFNVTVLHGSK	3|1/12,N,Deamidated|	27551491 
HLQAVDYAAR	2|0|	27561130 
HLQEQNVSNVFLDK	3|1/5,N,Deamidated|	27569614 
HLQEQNVSNVFLDKEEFFIGSK	3|1/5,N,Deamidated|	27579735 
HLQEQNVSNVFLDKEEFFIGSK	4|1/5,N,Deamidated|	27583899 
HLQEYQDLLNVK	2|0|	27600377 
HLQEYQDLLNVK	3|0|	27607208 
HLSNATSATHEHLEGPATNDLK	4|1/3,N,Deamidated|	27624069 
HLSNDTTTPESTMTVGQAR	3|1/3,N,Deamidated|CID	27642315 
HLSNDTTTPESTMTVGQAR	3|2/3,N,Deamidated/12,M,Oxidation|CID	27645190 
HLSNLNSTTK	2|1/5,N,Deamidated|	27654661 
HLVNISLYAFNK	2|2/3,N,Deamidated/10,N,Deamidated|	27659284 
HLYLHNNTLR	2|1/5,N,Deamidated|	27672216 
HLYLHNNTLR	3|1/5,N,Deamidated|	27676387 
HLYQEQSPGTNVTNR	2|1/10,N,Deamidated|	83418763 
HLYQEQSPGTNVTNR	3|1/10,N,Deamidated|	83421612 
HLYTTTGGETDFTNVTSLR	2|1/13,N,Deamidated|	27689508 
HLYTTTGGETDFTNVTSLR	3|1/13,N,Deamidated|	27694371 
HMENFETQVHAK	3|1/3,N,Deamidated|CID	2863883 
HMENFETQVHAK	3|2/1,M,Oxidation/3,N,Deamidated|CID	2869350 
HMLLIVPNESMQDINYLSSNQSDR	3|1/19,N,Deamidated|CID	10787705 
HMLLIVPNESMQDINYLSSNQSDR	3|2/1,M,Oxidation/19,N,Deamidated|CID	10792144 
HMLLIVPNESMQDINYLSSNQSDR	3|2/10,M,Oxidation/19,N,Deamidated|CID	10796607 
HMLLIVPNESMQDINYLSSNQSDR	3|3/1,M,Oxidation/10,M,Oxidation/19,N,Deamidated|CID	10801112 
HMLPSGFR	2|0|	27711593 
HMLPSGFR	2|1/1,M,Oxidation|	27718244 
HMNETSHTQGSLR	2|1/2,N,Deamidated|	27737976 
HMNETSHTQGSLR	2|2/1,M,Oxidation/2,N,Deamidated|	27740925 
HMNETSHTQGSLR	3|1/2,N,Deamidated|	27744139 
HMNETSHTQGSLR	3|2/1,M,Oxidation/2,N,Deamidated|	27750304 
HNADQQAPSK	2|1/1,N,Deamidated|	3012716 
HNDSGASECR	2|2/1,N,Deamidated/8,C,Carbamidomethyl|	27774705 
HNEQNLSLADVTQQAGLVK	2|1/4,N,Deamidated|	27779704 
HNEQNLSLADVTQQAGLVK	3|1/4,N,Deamidated|CID	27787436 
HNESGSVDEK	2|1/1,N,Deamidated|	68617313 
HNEYLCNNSTTTK	2|4/1,N,Deamidated/5,C,Carbamidomethyl/6,N,Deamidated/7,N,Deamidated|	76670808 
HNFIQPHYNTSMAFTL	2|2/1,N,Deamidated/8,N,Deamidated|	31812779 
HNFIQPHYNTSMAFTL	2|3/1,N,Deamidated/8,N,Deamidated/11,M,Oxidation|	31819603 
HNFTASLLTLR	2|1/1,N,Deamidated|	27802288 
HNGDVTVDSQLIRVK	3|1/1,N,Deamidated|	76625738 
HNGTICVPLEVSPQLY	2|2/1,N,Deamidated/5,C,Carbamidomethyl|	27811601 
HNGTLPQFIPYK	2|1/1,N,Deamidated|	27820680 
HNGTLPQFIPYK	3|1/1,N,Deamidated|CID	27825332 
HNGTVECK	2|2/1,N,Deamidated/6,C,Carbamidomethyl|	27839420 
HNHHVVNNTLEGNCSSK	3|3/6,N,Deamidated/12,N,Deamidated/13,C,Carbamidomethyl|	27848062 
HNHSAQPVNCASSTSAK	2|3/1,N,Deamidated/8,N,Deamidated/9,C,Carbamidomethyl|	68827355 
HNHSAQPVNCASSTSAK	3|3/1,N,Deamidated/8,N,Deamidated/9,C,Carbamidomethyl|	68830767 
HNIHYPTTNFFMQ	2|2/1,N,Deamidated/8,N,Deamidated|	31789631 
HNIHYPTTNFFMQ	2|3/1,N,Deamidated/8,N,Deamidated/11,M,Oxidation|	31794086 
HNIIPIFAVTNYSYSYYEK	3|1/10,N,Deamidated|	27864643 
HNLQNNESQLK	2|1/5,N,Deamidated|	27879918 
HNLSYLNLDR	2|1/1,N,Deamidated|	41649942 
HNLTITQGK	2|1/1,N,Deamidated|	27893428 
HNLVTFYLCNTNNIKRDKSCSPENEDK	3|4/8,C,Carbamidomethyl/12,N,Deamidated/19,C,Carbamidomethyl/23,N,Deamidated|	75193812 
HNLVTFYLCNTNNIKRDKSCSPENEDK	4|4/8,C,Carbamidomethyl/12,N,Deamidated/19,C,Carbamidomethyl/23,N,Deamidated|	75199020 
HNLVTFYLCNTNNIKRDKSCSPENEDK	5|4/8,C,Carbamidomethyl/12,N,Deamidated/19,C,Carbamidomethyl/23,N,Deamidated|	75206902 
HNMTYFCK	2|2/1,N,Deamidated/6,C,Carbamidomethyl|	27908315 
HNMTYFCK	2|3/1,N,Deamidated/2,M,Oxidation/6,C,Carbamidomethyl|	27915027 
HNNDTQHIWE	2|1/2,N,Deamidated|CID	27935542 
HNNDTQHIWESDSNEFSVIADPR	3|1/2,N,Deamidated|CID	27942763 
HNNDTQHIWESDSNEFSVIADPR	4|1/2,N,Deamidated|CID	27948392 
HNPAIACIHNAT	2|2/6,C,Carbamidomethyl/9,N,Deamidated|	29820324 
HNPTFISVLNQLTNSESY	2|1/13,N,Deamidated|	53348007 
HNQSEYDDSASECCSCPK	3|4/1,N,Deamidated/12,C,Carbamidomethyl/13,C,Carbamidomethyl/15,C,Carbamidomethyl|	27965255 
HNQTLSLR	2|1/1,N,Deamidated|	27972957 
HNRLSIEFDR	3|1/1,N,Deamidated|	63551956 
HNSFGLEGNALSLDTQPGCPGVEVR	3|2/1,N,Deamidated/18,C,Carbamidomethyl|CID	23756835 
HNSTIDVGGQK	2|1/1,N,Deamidated|	27984437 
HNSTSPSSK	2|1/1,N,Deamidated|CID	27992547 
HNTASFGEPNCTHACTGPR	3|4/1,N,Deamidated/9,N,Deamidated/10,C,Carbamidomethyl/14,C,Carbamidomethyl|	2996146 
HNTASFGEPNCTHACTGPR	4|4/1,N,Deamidated/9,N,Deamidated/10,C,Carbamidomethyl/14,C,Carbamidomethyl|	3001014 
HNTEFYLASK	2|1/1,N,Deamidated|	68693928 
HNTEFYLASK	3|1/1,N,Deamidated|	68699932 
HNTGVETNILSIR	2|1/1,N,Deamidated|CID	23635273 
HNTGVETNILSIR	3|1/1,N,Deamidated|	23640185 
HNTQQTIQFK	2|1/1,N,Deamidated|	19416943 
HNTYWQNR	2|1/1,N,Deamidated|	91449878 
HNVESLFVETR	2|1/1,N,Deamidated|	84426591 
HNWNITFNEIISGML	2|2/1,N,Deamidated/7,N,Deamidated|	31273543 
HNWNITFNEIISGML	2|3/1,N,Deamidated/7,N,Deamidated/13,M,Oxidation|CID	31280438 
HPATDPPYVINASSPR	2|1/10,N,Deamidated|	69325298 
HPATDPPYVINASSPR	3|1/10,N,Deamidated|	69329801 
HPDGNNCWAQLTLSQVSK	3|2/5,N,Deamidated/6,C,Carbamidomethyl|	24156285 
HPDQPVAFTGHPLNSAEGSLLIAIRQCK	4|2/13,N,Deamidated/26,C,Carbamidomethyl|	69456481 
HPFGNTTNR	2|1/4,N,Deamidated|	76958512 
HPGNFSSLSCDYFAVNQSR	2|3/3,N,Deamidated/9,C,Carbamidomethyl/15,N,Deamidated|CID	28006088 
HPGNFSSLSCDYFAVNQSR	3|3/3,N,Deamidated/9,C,Carbamidomethyl/15,N,Deamidated|	28010245 
HPIDQELSNMSADVALR	3|1/8,N,Deamidated|	84787575 
HPIDQELSNMSADVALR	3|2/8,N,Deamidated/9,M,Oxidation|	84792522 
HPITLQTCHSSNEGK	2|2/7,C,Carbamidomethyl/11,N,Deamidated|	76894447 
HPITLQTCHSSNEGK	3|2/7,C,Carbamidomethyl/11,N,Deamidated|CID	76899609 
HPITLQTCHSSNEGK	4|2/7,C,Carbamidomethyl/11,N,Deamidated|CID	76904618 
HPLNHGAPLVEPEQDEPLSAGGTER	4|1/3,N,Deamidated|	42600572 
HPNASLSLTANSS	2|2/2,N,Deamidated/10,N,Deamidated|CID	69554867 
HPNCVNVTK	2|2/3,C,Carbamidomethyl/5,N,Deamidated|	28023948 
HPNDIVSEAK	2|0|CID	84803292 
HPNLVLTVSPPYVNAQHK	3|1/13,N,Deamidated|	4280650 
HPNNINTNPN	2|1/3,N,Deamidated|	53797600 
HPNPGLNPCTPCLCVNDGDECAPVSRK	4|5/8,C,Carbamidomethyl/11,C,Carbamidomethyl/13,C,Carbamidomethyl/15,N,Deamidated/20,C,Carbamidomethyl|	24433849 
HPNTASLSSANSLL	2|2/2,N,Deamidated/10,N,Deamidated|CID	69561048 
HPNWEASQSDK	2|1/2,N,Deamidated|	69529845 
HPNWEASQSDK	3|1/2,N,Deamidated|	69536828 
HPSFSTSTSCDDAPNHHEVLEACGINDTLK	4|3/9,C,Carbamidomethyl/22,C,Carbamidomethyl/25,N,Deamidated|	76779474 
HPSSQPSIGNDIR	2|1/9,N,Deamidated|CID	11356478 
HQALCNTTQK	2|2/4,C,Carbamidomethyl/5,N,Deamidated|	28032159 
HQALCNTTQK	3|2/4,C,Carbamidomethyl/5,N,Deamidated|	28035746 
HQENLTGHCR	3|2/3,N,Deamidated/8,C,Carbamidomethyl|	28049125 
HQGGQENCKYQGDLVTPSCCFPCGPEK	3|5/6,N,Deamidated/7,C,Carbamidomethyl/18,C,Carbamidomethyl/19,C,Carbamidomethyl/22,C,Carbamidomethyl|	81776078 
HQGNASLGK	2|1/3,N,Deamidated|	28061363 
HQHLLPQINSIGPQK	3|0|	30815477 
HQICLHSNSTK	3|2/3,C,Carbamidomethyl/7,N,Deamidated|CID	28066927 
HQITEPLPHTSVYTQK	3|0|	74762716 
HQNQTLR	2|1/2,N,Deamidated|CID	28077271 
HQQIDLNVTCR	2|1/6,N,Deamidated|	28085614 
HQQIDLNVTCR	2|2/6,N,Deamidated/9,C,Carbamidomethyl|CID	28092538 
HQQIDLNVTCR	3|2/6,N,Deamidated/9,C,Carbamidomethyl|	28096363 
HQSLNAADDSTK	2|1/4,N,Deamidated|	69762011 
HQSLNETLSK	2|1/4,N,Deamidated|	28116063 
HQYQFLEDAVR	2|0|	28125047 
HRDGNTAVR	2|1/4,N,Deamidated|	63427715 
HRENCGNQSADPLMK	3|2/4,C,Carbamidomethyl/6,N,Deamidated|	28138525 
HRENCGNQSADPLMK	3|3/4,C,Carbamidomethyl/6,N,Deamidated/13,M,Oxidation|	28145551 
HSAAPNYTHCGLFGD	2|2/5,N,Deamidated/9,C,Carbamidomethyl|	28164240 
HSAAPNYTHCGLFGDPHLR	4|2/5,N,Deamidated/9,C,Carbamidomethyl|	28173531 
HSCLTGPENCDTTQFR	2|2/2,C,Carbamidomethyl/9,C,Carbamidomethyl|	52104675 
HSCLTGPENCDTTQFR	3|2/2,C,Carbamidomethyl/9,C,Carbamidomethyl|	52109162 
HSCQTNEGLTVCK	2|3/2,C,Carbamidomethyl/5,N,Deamidated/11,C,Carbamidomethyl|	25161450 
HSEEVDQFNEVHKLENLLQF	3|1/8,N,Deamidated|	14983027 
HSELLGFSFANASDR	2|1/10,N,Deamidated|	20190764 
HSELLGFSFANASDR	3|1/10,N,Deamidated|	20195179 
HSEPCLFNSELLVM	2|2/4,C,Carbamidomethyl/7,N,Deamidated|	18108380 
HSEPCLFNSELLVM	2|3/4,C,Carbamidomethyl/7,N,Deamidated/13,M,Oxidation|CID	18111690 
HSFEQGCCQLNN	2|3/6,C,Carbamidomethyl/7,C,Carbamidomethyl/10,N,Deamidated|	43193883 
HSGFGNAQSELLNGSVAFYK	3|1/5,N,Deamidated|	18378650 
HSHYVWNR	2|1/6,N,Deamidated|CID	28185747 
HSLTVALSDK	2|0|	78582617 
HSNFTLVGVTK	2|1/2,N,Deamidated|CID	74055186 
HSNFTLVGVTK	3|1/2,N,Deamidated|CID	74059928 
HSNLVSAR	2|1/2,N,Deamidated|	45280527 
HSNQTFHFLK	3|1/2,N,Deamidated|CID	28194696 
HSNTSSGSPNHWVPR	3|2/2,N,Deamidated/9,N,Deamidated|CID	22866635 
HSNYNNLSVR	2|1/5,N,Deamidated|CID	85768126 
HSPAPASNTLRGPVR	2|1/7,N,Deamidated|	37585306 
HSPQEAPHVQYER	3|0|	28203516 
HSQFIGYPITLYLEK	3|0|	28218718 
HSSDSVQGIMHEANCLK	3|2/13,N,Deamidated/14,C,Carbamidomethyl|	64722472 
HSSDSVQGIMHEANCLK	3|3/9,M,Oxidation/13,N,Deamidated/14,C,Carbamidomethyl|	64729705 
HSSINGTR	2|1/4,N,Deamidated|	70935790 
HSSYSYNHIFPK	2|1/6,N,Deamidated|	89882421 
HSSYSYNHIFPK	3|1/6,N,Deamidated|	89885322 
HSTLNYAYPQPK	2|1/4,N,Deamidated|	4504607 
HSTLNYAYPQPK	3|1/4,N,Deamidated|	4509408 
HSTVTSLNK	2|1/7,N,Deamidated|	71700006 
HSVDQPTFVVNQWHR	2|1/10,N,Deamidated|	85210826 
HSVDQPTFVVNQWHR	3|1/10,N,Deamidated|	85217629 
HTDDLTSLNNTLVN	2|1/8,N,Deamidated|CID	28231899 
HTDDLTSLNNTLVNIR	2|1/8,N,Deamidated|CID	28236552 
HTDDLTSLNNTLVNIR	3|1/8,N,Deamidated|CID	28239717 
HTDPMSQKNESVK	3|1/8,N,Deamidated|	28252675 
HTDPMSQKNESVK	3|2/4,M,Oxidation/8,N,Deamidated|	28260041 
HTLASNTWDNIVTNNL	2|2/5,N,Deamidated/9,N,Deamidated|	78373517 
HTLFLESNDLSGR	2|1/7,N,Deamidated|	11823428 
HTLFLESNDLSGR	3|1/7,N,Deamidated|CID	11826947 
HTLQPNVLTY	2|1/5,N,Deamidated|CID	86287230 
HTLTACNTQQ	2|2/5,C,Carbamidomethyl/6,N,Deamidated|	74715508 
HTPPNVSVCDVNWEK	2|2/4,N,Deamidated/8,C,Carbamidomethyl|	28282572 
HTPPNVSVCDVNWEK	3|2/4,N,Deamidated/8,C,Carbamidomethyl|	28289787 
HTQVCINGQCAGSICEK	2|3/4,C,Carbamidomethyl/9,C,Carbamidomethyl/14,C,Carbamidomethyl|	28312583 
HTSAPANCSVASQHK	3|2/6,N,Deamidated/7,C,Carbamidomethyl|	28326785 
HTSGYDR	2|0|	89032333 
HTTAQCNLT	2|2/5,C,Carbamidomethyl/6,N,Deamidated|	74706094 
HTTATVQTAIK	2|0|	78530130 
HTTCFEKCQSDNLAK	2|3/3,C,Carbamidomethyl/7,C,Carbamidomethyl/11,N,Deamidated|CID	34914476 
HTTCFEKCQSDNLAK	3|3/3,C,Carbamidomethyl/7,C,Carbamidomethyl/11,N,Deamidated|	34918706 
HTTCFEKCQSDNLAK	4|3/3,C,Carbamidomethyl/7,C,Carbamidomethyl/11,N,Deamidated|	34927225 
HTVCYNVK	2|1/3,C,Carbamidomethyl|	79232898 
HTVVPQVDCK	2|1/8,C,Carbamidomethyl|	85373364 
HTVYLNYEK	2|1/5,N,Deamidated|	82685176 
HTVYLNYEK	3|1/5,N,Deamidated|CID	82692516 
HVAGGITNGGLALVPLPGVHSSR	3|1/7,N,Deamidated|	39666638 
HVCCTANELQSNSK	2|3/2,C,Carbamidomethyl/3,C,Carbamidomethyl/6,N,Deamidated|	49144437 
HVCCTANELQSNSK	3|3/2,C,Carbamidomethyl/3,C,Carbamidomethyl/6,N,Deamidated|	49147807 
HVCPVENWSYNESCSPDPAEQGGPK	3|4/2,C,Carbamidomethyl/6,N,Deamidated/10,N,Deamidated/13,C,Carbamidomethyl|	28336534 
HVDASTEDLNWLK	2|0|	68233876 
HVDQVGECNNSSEGYAGPATR	3|1/7,C,Carbamidomethyl|	24502210 
HVENSSLVDEGK	2|1/3,N,Deamidated|	83386608 
HVEVNGSK	2|1/4,N,Deamidated|	28349876 
HVGHTNLLSVR	2|1/5,N,Deamidated|	87139375 
HVHNDSVAHSEH	3|1/3,N,Deamidated|	28355447 
HVHNDSVAHSEHGEPGHSPSPETNK	3|2/3,N,Deamidated/23,N,Deamidated|	28365375 
HVHNDSVAHSEHGEPGHSPSPETNK	4|2/3,N,Deamidated/23,N,Deamidated|CID	28371993 
HVHNDSVAHSEHGEPGHSPSPETNK	5|2/3,N,Deamidated/23,N,Deamidated|CID	28380444 
HVHNDSVAHSEHGEPGHSPSPETNKTQEQSE	5|2/3,N,Deamidated/23,N,Deamidated|	28411009 
HVHNDSVAHSEHGEPGHSPSPETNKTQEQSEV	4|2/3,N,Deamidated/23,N,Deamidated|	28427555 
HVHNDSVAHSEHGEPGHSPSPETNKTQEQSEVK	4|2/3,N,Deamidated/23,N,Deamidated|	28441180 
HVHNDSVAHSEHGEPGHSPSPETNKTQEQSEVK	5|2/3,N,Deamidated/23,N,Deamidated|	28449831 
HVIESSVEKEEPLLVNVK	3|0|	86023412 
HVKSYSELNK	2|1/8,N,Deamidated|	35089799 
HVLHINTTK	2|1/5,N,Deamidated|	28473732 
HVLSGTLGIPEHTYR	3|0|	28487006 
HVNLTVR	2|1/2,N,Deamidated|	28498533 
HVPAHGCANNTAIIY	2|1/9,N,Deamidated|	29849488 
HVPAHGCANNTAIIY	2|2/6,C,Carbamidomethyl/9,N,Deamidated|	29853760 
HVPAHGCANNTAIIY	3|2/6,C,Carbamidomethyl/9,N,Deamidated|CID	29856951 
HVPSANQQVQPNSSVA	2|2/5,N,Deamidated/11,N,Deamidated|	85336993 
HVPTVNVRLILASAPSK	2|1/5,N,Deamidated|	28829750 
HVPTVNVRLILASAPSK	3|1/5,N,Deamidated|	28835352 
HVQAVITVNATR	2|1/8,N,Deamidated|CID	28511848 
HVYNNLTEEQK	2|1/4,N,Deamidated|	28520771 
HVYNNLTEEQKGR	3|1/4,N,Deamidated|	28529420 
HWEENYNTQFR	2|1/4,N,Deamidated|	13611182 
HWNTNSTIR	2|1/2,N,Deamidated|	79264183 
HWPPIKPGDNNSTY	3|1/9,N,Deamidated|CID	88099973 
HYADVLGAGLEVLASTAQR	3|0|	37656755 
HYFFNISSNTF	2|1/4,N,Deamidated|	28544617 
HYGNYTCR	2|2/3,N,Deamidated/6,C,Carbamidomethyl|	28553343 
HYGNYTCVAANK	2|2/3,N,Deamidated/6,C,Carbamidomethyl|CID	28561731 
HYGPGWVSMANAGK	2|0|	28567072 
HYGPGWVSMANAGK	2|1/8,M,Oxidation|	28571564 
HYLGLSNTTWPK	2|1/6,N,Deamidated|CID	90006528 
HYLNCSHCEVDECHMDPESHK	4|4/3,N,Deamidated/4,C,Carbamidomethyl/7,C,Carbamidomethyl/12,C,Carbamidomethyl|	28584376 
HYLNCSHCEVDECHMDPESHK	4|5/3,N,Deamidated/4,C,Carbamidomethyl/7,C,Carbamidomethyl/12,C,Carbamidomethyl/14,M,Oxidation|	28591765 
HYNSYSATGGIQQ	2|1/2,N,Deamidated|	92607911 
HYNTSYPLPK	2|1/2,N,Deamidated|	28617628 
HYNYTGK	2|1/2,N,Deamidated|CID	28626920 
HYQGDNDTDVFSATWN	2|1/5,N,Deamidated|	28630843 
HYQGVNLAGFLEFSS	2|1/5,N,Deamidated|	18364380 
HYQNGTLGPDCWDK	2|2/3,N,Deamidated/10,C,Carbamidomethyl|	28644593 
HYVLTPNTLVE	2|1/6,N,Deamidated|CID	86263954 
IADHEPVAVSPMVFMGAINSK	3|0|	82093018 
IADHEPVAVSPMVFMGAINSK	3|1/11,M,Oxidation|	82097888 
IADHEPVAVSPMVFMGAINSK	3|1/14,M,Oxidation|	82102537 
IADHEPVAVSPMVFMGAINSK	3|2/11,M,Oxidation/14,M,Oxidation|	82107186 
IADIIANYSFK	2|1/6,N,Deamidated|	28653620 
IADVGKTGTTSVR	2|0|CID	7842980 
IADVGKTGTTSVR	3|0|CID	7848037 
IAEALQCHK	2|1/6,C,Carbamidomethyl|	1782613 
IAEESDSGEYSCTAGIGK	2|1/11,C,Carbamidomethyl|	28667157 
IAENPQFDSR	2|0|	67015068 
IAFINYSNSAK	2|1/7,N,Deamidated|	56465050 
IAGLAVTLAKPNSTSSFSPSVQCPN	3|2/11,N,Deamidated/22,C,Carbamidomethyl|	28673660 
IALNDTTEINR	2|1/3,N,Deamidated|	28684238 
IALNFSLDPK	2|1/3,N,Deamidated|CID	28693140 
IALNHNFTDYSCGTSVPHDR	3|2/5,N,Deamidated/11,C,Carbamidomethyl|	83432913 
IALNLTMYLK	2|1/3,N,Deamidated|	28703495 
IALNLTMYLK	2|2/3,N,Deamidated/6,M,Oxidation|	28706124 
IALNSNLTNNEYTWTDR	2|1/5,N,Deamidated|	28714201 
IALQVSPSFNHTITTNGDGK	2|2/9,N,Deamidated/15,N,Deamidated|	19685843 
IALQVSPSFNHTITTNGDGK	3|2/9,N,Deamidated/15,N,Deamidated|	19690327 
IANATTKPEDR	2|1/2,N,Deamidated|	28723514 
IANISMEVGR	2|1/2,N,Deamidated|	28737900 
IANISMEVGR	2|2/2,N,Deamidated/5,M,Oxidation|	28742646 
IANLSGCTAHR	2|2/2,N,Deamidated/6,C,Carbamidomethyl|	28757904 
IANLSGCTAHR	3|2/2,N,Deamidated/6,C,Carbamidomethyl|	28763767 
IANPVEGSSGR	2|0|	28784809 
IAPASNVSH	2|1/5,N,Deamidated|CID	28792107 
IAPASNVSHTV	2|1/5,N,Deamidated|CID	28799694 
IAPASNVSHTVVLR	2|1/5,N,Deamidated|CID	28807185 
IAPASNVSHTVVLRPLK	2|1/5,N,Deamidated|	28820212 
IAPASNVSHTVVLRPLK	3|1/5,N,Deamidated|	28826038 
IAQAHSLNFSCEQVR	2|2/7,N,Deamidated/10,C,Carbamidomethyl|	28838934 
IAQEGGAAALLIANNSVLIPSSR	2|1/13,N,Deamidated|	28848139 
IAQEGGAAALLIANNSVLIPSSR	3|1/13,N,Deamidated|	28852711 
IASAVQKNATSTK	2|1/7,N,Deamidated|	28868584 
IASAVQKNATSTKADAER	3|1/7,N,Deamidated|	28878673 
IASLNYSSCNNDYCNVK	2|3/8,C,Carbamidomethyl/9,N,Deamidated/13,C,Carbamidomethyl|	79605932 
IASNHGLANVAGLSR	3|1/3,N,Deamidated|	25661025 
IATCHNVFMCTVEK	2|3/3,C,Carbamidomethyl/5,N,Deamidated/9,C,Carbamidomethyl|	17281107 
IATCHNVFMCTVEK	2|4/3,C,Carbamidomethyl/5,N,Deamidated/8,M,Oxidation/9,C,Carbamidomethyl|	17285598 
IATCHNVFMCTVEK	3|3/3,C,Carbamidomethyl/5,N,Deamidated/9,C,Carbamidomethyl|	17290197 
IATCHNVFMCTVEK	3|4/3,C,Carbamidomethyl/5,N,Deamidated/8,M,Oxidation/9,C,Carbamidomethyl|	17294815 
IATYPEFGVLDLK	2|0|	28889440 
IAVDWESLGYNITR	2|1/10,N,Deamidated|	28903304 
IAVIQEGAFTNLTSLR	2|1/10,N,Deamidated|	28913065 
IAVIQEGAFTNLTSLR	3|1/10,N,Deamidated|	28916309 
IAVVAPEPLLTGHNYTLK	2|1/13,N,Deamidated|	28929936 
IAYSHESR	2|0|	70221997 
IAYSNNGSDWK	2|1/5,N,Deamidated|CID	28939153 
ICDSIRPSLSSLGSSLNSSQLPSVDR	3|2/1,C,Carbamidomethyl/16,N,Deamidated|	28949018 
ICEQNCTQLSNGGFICSCR	2|5/1,C,Carbamidomethyl/4,N,Deamidated/5,C,Carbamidomethyl/15,C,Carbamidomethyl/17,C,Carbamidomethyl|	28958205 
ICGNETLFPIR	2|2/1,C,Carbamidomethyl/3,N,Deamidated|	28968050 
ICNQNSSNPYQR	2|2/1,C,Carbamidomethyl/4,N,Deamidated|	28979568 
ICNVETSSK	2|2/1,C,Carbamidomethyl/2,N,Deamidated|CID	65042893 
ICPQGYTCCTSEMEENLANHSR	2|4/1,C,Carbamidomethyl/7,C,Carbamidomethyl/8,C,Carbamidomethyl/18,N,Deamidated|	28987044 
ICPQGYTCCTSEMEENLANHSR	2|5/1,C,Carbamidomethyl/7,C,Carbamidomethyl/8,C,Carbamidomethyl/12,M,Oxidation/18,N,Deamidated|	28994581 
ICPQGYTCCTSEMEENLANHSR	3|4/1,C,Carbamidomethyl/7,C,Carbamidomethyl/8,C,Carbamidomethyl/18,N,Deamidated|	29001584 
ICPQGYTCCTSEMEENLANHSR	3|5/1,C,Carbamidomethyl/7,C,Carbamidomethyl/8,C,Carbamidomethyl/12,M,Oxidation/18,N,Deamidated|	29006226 
ICPSGGPFADYQPHDR	2|1/1,C,Carbamidomethyl|CID	65079384 
ICTASENFLR	2|1/1,C,Carbamidomethyl|	29033097 
ICTLCPGGMHNLSR	3|3/1,C,Carbamidomethyl/4,C,Carbamidomethyl/10,N,Deamidated|CID	29046506 
ICTLCPGGMHNLSR	3|4/1,C,Carbamidomethyl/4,C,Carbamidomethyl/8,M,Oxidation/10,N,Deamidated|CID	29051235 
IDAYNEAAVSILNSSTR	2|1/12,N,Deamidated|	29067056 
IDCFSEVPTSVFGEK	2|1/2,C,Carbamidomethyl|	29077644 
IDDEVHIR	2|0|	9757033 
IDDMALNSFK	2|1/6,N,Deamidated|	10074172 
IDDMALNSFK	2|2/3,M,Oxidation/6,N,Deamidated|	10079368 
IDEDRNLHVANVPSISTEAENISDESDK	3|1/5,N,Deamidated|	78953501 
IDEDRNLHVANVPSISTEAENISDESDK	4|1/5,N,Deamidated|	78958558 
IDELEAGPGIK	2|0|CID	21761127 
IDEPLEGSEDR	2|0|	29086830 
IDFQCATLNMQTTAR	2|2/4,C,Carbamidomethyl/8,N,Deamidated|	74093790 
IDFQCATLNMQTTAR	2|3/4,C,Carbamidomethyl/8,N,Deamidated/9,M,Oxidation|	74098289 
IDGATVDTHHIPVNVTLR	3|1/13,N,Deamidated|	29095307 
IDGGPVILLQAGTPYNLTCR	2|2/15,N,Deamidated/18,C,Carbamidomethyl|	29110755 
IDGGPVILLQAGTPYNLTCR	3|2/15,N,Deamidated/18,C,Carbamidomethyl|	29116317 
IDIDTNAVSVAPCSR	2|2/5,N,Deamidated/12,C,Carbamidomethyl|CID	2033392 
IDIPVGSNTTR	2|1/7,N,Deamidated|CID	9636118 
IDITTLNVVENR	2|1/10,N,Deamidated|	9143953 
IDKPLCHSEDEK	2|1/5,C,Carbamidomethyl|	29132825 
IDLCNHANTTGLDAGPPTR	2|3/3,C,Carbamidomethyl/4,N,Deamidated/7,N,Deamidated|	2518066 
IDLCNHANTTGLDAGPPTR	3|3/3,C,Carbamidomethyl/4,N,Deamidated/7,N,Deamidated|	2523206 
IDLIGVTTTTMGK	2|0|CID	75726825 
IDLIGVTTTTMGK	2|1/10,M,Oxidation|CID	75731109 
IDLMQNSSQK	2|1/5,N,Deamidated|CID	29141816 
IDLMQNSSQK	2|2/3,M,Oxidation/5,N,Deamidated|CID	29147158 
IDLVVHNANATTVADPDTPQKWVA	3|1/6,N,Deamidated|	80626252 
IDNSNVPLVPNIMTSEQK	2|1/2,N,Deamidated|	82212729 
IDNSNVPLVPNIMTSEQK	2|2/2,N,Deamidated/12,M,Oxidation|	82217370 
IDNTISVVPLTR	2|1/2,N,Deamidated|	75029623 
IDNVLTK	2|1/2,N,Deamidated|CID	83197313 
IDSHSTYYLGNSYTE	2|1/10,N,Deamidated|CID	89833583 
IDSKNGNFVK	2|1/6,N,Deamidated|	81132786 
IDSNEFEPETTYDTYPEFEFR	3|1/3,N,Deamidated|CID	12471992 
IDSSESIGYTNFTLEK	2|1/10,N,Deamidated|	29163708 
IDSTGNVTNELR	2|1/5,N,Deamidated|	29177368 
IDTDSLNEYSLEEPSSMTDPYK	2|1/6,N,Deamidated|	67483860 
IDTDSLNEYSLEEPSSMTDPYK	2|2/6,N,Deamidated/16,M,Oxidation|	67489220 
IDTVATNMSIAQVNK	2|1/6,N,Deamidated|CID	85427662 
IDTVATNMSIAQVNK	2|2/6,N,Deamidated/7,M,Oxidation|CID	85432250 
IDVGNQSTTLGYYNGR	2|1/4,N,Deamidated|CID	29187441 
IDVNSWIENFTK	2|1/8,N,Deamidated|CID	29196855 
IDYGNQEPTR	2|0|CID	9126535 
IEAVLPAEFFEVLSSSQNGSYHHIR	3|1/17,N,Deamidated|	29204234 
IEAVLPAEFFEVLSSSQNGSYHHIR	4|1/17,N,Deamidated|	29209718 
IECVDPTEPHWNDTEPACK	3|3/2,C,Carbamidomethyl/11,N,Deamidated/17,C,Carbamidomethyl|CID	29232746 
IEDVGSDEEDDSGK	2|0|	29248691 
IEDYKDFDR	2|0|	29257998 
IEEELGSK	2|0|	29266484 
IEEFYNQTWNHR	2|1/5,N,Deamidated|	29279619 
IEEFYNQTWNHR	3|1/5,N,Deamidated|	29288406 
IEEQLLHTIACNSVTR	2|2/10,C,Carbamidomethyl/11,N,Deamidated|CID	13196462 
IEEQLLHTIACNSVTR	3|2/10,C,Carbamidomethyl/11,N,Deamidated|	13198253 
IEEVPELPLVVEDK	2|0|	29307019 
IEGEVATISCQVNK	2|2/9,C,Carbamidomethyl/12,N,Deamidated|	29316410 
IEGLTNETYR	2|1/5,N,Deamidated|CID	29330345 
IELPQNVDSIINETAK	2|1/5,N,Deamidated|	71230618 
IELPQNVDSIINETAK	3|1/5,N,Deamidated|	71234671 
IEMVDYEDKHNGTLPQFIPYK	3|1/10,N,Deamidated|	29337984 
IEMVDYEDKHNGTLPQFIPYK	3|2/2,M,Oxidation/10,N,Deamidated|	29344479 
IEMVDYEDKHNGTLPQFIPYK	4|1/10,N,Deamidated|	29350486 
IEMVDYEDKHNGTLPQFIPYK	4|2/2,M,Oxidation/10,N,Deamidated|	29359524 
IENCCGAWNSAGNENTPYMDK	2|3/3,C,Carbamidomethyl/4,C,Carbamidomethyl/8,N,Deamidated|	15636262 
IENCCGAWNSAGNENTPYMDK	2|4/3,C,Carbamidomethyl/4,C,Carbamidomethyl/8,N,Deamidated/18,M,Oxidation|	15641475 
IENCCGAWNSAGNENTPYMDK	3|3/3,C,Carbamidomethyl/4,C,Carbamidomethyl/8,N,Deamidated|CID	15646877 
IENCCGAWNSAGNENTPYMDK	3|4/3,C,Carbamidomethyl/4,C,Carbamidomethyl/8,N,Deamidated/18,M,Oxidation|CID	15651563 
IENHEGVR	2|0|	29393405 
IENISYQDR	2|1/2,N,Deamidated|	29399536 
IENQSDTVFDGIDR	2|1/2,N,Deamidated|	21781288 
IENQTCWDQDK	2|2/2,N,Deamidated/5,C,Carbamidomethyl|	29405658 
IENQTCWDQDKEYYEPMHDVCCSR	4|4/2,N,Deamidated/5,C,Carbamidomethyl/20,C,Carbamidomethyl/21,C,Carbamidomethyl|	29413552 
IENQTCWDQDKEYYEPMHDVCCSR	4|5/2,N,Deamidated/5,C,Carbamidomethyl/16,M,Oxidation/20,C,Carbamidomethyl/21,C,Carbamidomethyl|	29418469 
IESEFADVTHCK	2|1/10,C,Carbamidomethyl|CID	78616539 
IESGSSDLMVNNVGPK	2|1/10,N,Deamidated|	11996636 
IESGSSDLMVNNVGPK	2|2/8,M,Oxidation/10,N,Deamidated|	12003551 
IESGVNTSQCR	2|2/5,N,Deamidated/9,C,Carbamidomethyl|CID	16631606 
IETATEGENEGNATSK	2|1/8,N,Deamidated|	74175598 
IETCGHPNCHFGCDSPDR	3|3/3,C,Carbamidomethyl/8,C,Carbamidomethyl/12,C,Carbamidomethyl|	22178172 
IETILLNGTDR	2|1/6,N,Deamidated|	29436464 
IETNENNLESAK	2|0|	29450113 
IETSTSTNLIVNK	2|2/7,N,Deamidated/11,N,Deamidated|CID	67096944 
IETVVANLTVMDR	2|1/6,N,Deamidated|	29456306 
IETVVANLTVMDR	2|2/6,N,Deamidated/10,M,Oxidation|CID	29463206 
IEVANLNGTSR	2|1/6,N,Deamidated|CID	29476733 
IFIENEVSPASK	2|1/4,N,Deamidated|	71463469 
IFIFNQTGIEAK	2|1/4,N,Deamidated|	29485538 
IFIYDGNKNSTTTDQNFTSAK	2|2/8,N,Deamidated/15,N,Deamidated|	29494823 
IFIYDGNKNSTTTDQNFTSAK	3|2/8,N,Deamidated/15,N,Deamidated|	29502627 
IFKTFNENTYE	2|1/7,N,Deamidated|CID	18236984 
IFLDMDNRQFR	2|1/6,N,Deamidated|	10159281 
IFLDMDNRQFR	2|2/4,M,Oxidation/6,N,Deamidated|	10165947 
IFNIDSGNGSIFTSK	2|1/7,N,Deamidated|	29520020 
IFNIHSGNGSLY	2|1/7,N,Deamidated|	29526636 
IFNIHSGNGSLYTSK	2|1/7,N,Deamidated|	29535417 
IFQANVSEDAAVGSR	2|1/4,N,Deamidated|	29548959 
IFQEENATTTR	2|1/5,N,Deamidated|CID	29557232 
IFQGNSTVR	2|1/4,N,Deamidated|	29566137 
IFRKTDEGDSTLDDSIK	3|0|	73256620 
IFSATNNSECSR	2|2/5,N,Deamidated/9,C,Carbamidomethyl|	29574970 
IFVVNGTQGK	2|1/4,N,Deamidated|CID	29589260 
IGAEVYHNLK	2|0|	29599446 
IGAGNYSYLR	2|1/4,N,Deamidated|	29608203 
IGANLANQATDQK	2|1/6,N,Deamidated|	52041340 
IGCDGPTEAMNFNR	2|2/2,C,Carbamidomethyl/10,N,Deamidated|	12873288 
IGCDGPTEAMNFNR	2|3/2,C,Carbamidomethyl/9,M,Oxidation/10,N,Deamidated|	12880313 
IGCNTNQYFFEYSNGGYK	2|3/2,C,Carbamidomethyl/5,N,Deamidated/13,N,Deamidated|CID	24512959 
IGDPQECHYEECVVTTTPPSIQNGTYR	3|3/6,C,Carbamidomethyl/11,C,Carbamidomethyl/22,N,Deamidated|	29621867 
IGENATHYNISR	2|2/3,N,Deamidated/8,N,Deamidated|CID	90203439 
IGENATHYNISR	3|2/3,N,Deamidated/8,N,Deamidated|CID	90212015 
IGGVQQDTILAEGLHFR	3|0|	29637744 
IGGVVAAFNTNMNYSCQVK	2|3/8,N,Deamidated/12,N,Deamidated/15,C,Carbamidomethyl|	82186134 
IGGVVAAFNTNMNYSCQVK	2|4/8,N,Deamidated/11,M,Oxidation/12,N,Deamidated/15,C,Carbamidomethyl|	82190595 
IGGVVAAFNTNMNYSCQVK	3|3/8,N,Deamidated/12,N,Deamidated/15,C,Carbamidomethyl|	82195113 
IGGVVAAFNTNMNYSCQVK	3|4/8,N,Deamidated/11,M,Oxidation/12,N,Deamidated/15,C,Carbamidomethyl|	82198601 
IGHAAAEISSTKNDIDDITVGR	3|1/12,N,Deamidated|	82120174 
IGLAASHVNNALSYLEEVR	3|1/9,N,Deamidated|	56502818 
IGLGNYTLCR	2|2/4,N,Deamidated/8,C,Carbamidomethyl|	29647805 
IGLPHESQSCHHTNTSK	3|2/9,C,Carbamidomethyl/13,N,Deamidated|	66967564 
IGLPHESQSCHHTNTSK	4|2/9,C,Carbamidomethyl/13,N,Deamidated|	66973976 
IGMASTAWPMNTLFENNPTNR	2|1/10,N,Deamidated|CID	53283961 
IGMASTAWPMNTLFENNPTNR	2|2/2,M,Oxidation/10,N,Deamidated|CID	53288628 
IGMASTAWPMNTLFENNPTNR	2|2/9,M,Oxidation/10,N,Deamidated|CID	53293268 
IGMASTAWPMNTLFENNPTNR	2|3/2,M,Oxidation/9,M,Oxidation/10,N,Deamidated|CID	53297908 
IGMASTAWPMNTLFENNPTNR	3|1/10,N,Deamidated|CID	53302572 
IGMASTAWPMNTLFENNPTNR	3|2/2,M,Oxidation/10,N,Deamidated|CID	53309850 
IGMASTAWPMNTLFENNPTNR	3|2/9,M,Oxidation/10,N,Deamidated|CID	53316859 
IGMASTAWPMNTLFENNPTNR	3|3/2,M,Oxidation/9,M,Oxidation/10,N,Deamidated|CID	53323868 
IGNASENLYK	2|1/6,N,Deamidated|	91182287 
IGNCPFSQR	2|1/3,C,Carbamidomethyl|	29656661 
IGNSTAIQELFK	2|1/2,N,Deamidated|	29669989 
IGPFANTTK	2|1/5,N,Deamidated|CID	29683976 
IGPGCLVGCPHDSHANK	3|2/4,C,Carbamidomethyl/8,C,Carbamidomethyl|	9452227 
IGPGEPLELLCNVSGALPPPGR	2|2/10,C,Carbamidomethyl/11,N,Deamidated|CID	29690883 
IGPGEPLELLCNVSGALPPPGR	3|2/10,C,Carbamidomethyl/11,N,Deamidated|CID	29695253 
IGPGNALSEYAR	2|1/4,N,Deamidated|	23419853 
IGPTELFPCNFSK	2|2/8,C,Carbamidomethyl/9,N,Deamidated|	29708760 
IGQGYLIK	2|0|	29719012 
IGRSDLPPTHTPHGPYQQNCAVER	3|2/18,N,Deamidated/19,C,Carbamidomethyl|	27097176 
IGSVHVAQENK	2|1/9,N,Deamidated|	25900353 
IGTFCSNGTVSR	2|2/4,C,Carbamidomethyl/6,N,Deamidated|CID	29726176 
IGTHDIIHLNSS	2|1/9,N,Deamidated|	9859795 
IGTHGCYSGSR	2|1/5,C,Carbamidomethyl|	66221320 
IGTNVSGYADLEGR	2|1/3,N,Deamidated|	82345224 
IGVGHFNAGTF	2|1/6,N,Deamidated|	18729433 
IGVPDVNTFITR	2|0|	18029273 
IHAAVNSSVSSECTVVHSGPLK	3|2/5,N,Deamidated/12,C,Carbamidomethyl|	82049999 
IHAAVNSSVSSECTVVHSGPLK	4|2/5,N,Deamidated/12,C,Carbamidomethyl|	82055633 
IHAYGEGCSITNSTAPIQGH	3|2/7,C,Carbamidomethyl/11,N,Deamidated|CID	22704929 
IHCSSYNGEE	2|2/2,C,Carbamidomethyl/6,N,Deamidated|CID	14057939 
IHCTYQQYK	2|1/2,C,Carbamidomethyl|	91795193 
IHDPSHFLNDSAISYK	3|1/8,N,Deamidated|	29737373 
IHDSSQLLLGGNLSDYPAD	2|1/11,N,Deamidated|CID	10209442 
IHEGCEEPATHNALAK	3|1/4,C,Carbamidomethyl|	29752619 
IHGFGEIEPDNETETVTY	2|1/10,N,Deamidated|	73561791 
IHGLPSTNGFGLL	2|1/7,N,Deamidated|	18400341 
IHGQELPFEAVVLNK	3|1/13,N,Deamidated|	29762965 
IHKDPLGPYKR	3|0|	29774123 
IHNGSEEALAQYK	2|1/2,N,Deamidated|	29788408 
IHNGSEEALAQYK	3|1/2,N,Deamidated|CID	29794083 
IHPNAICAA	2|1/6,C,Carbamidomethyl|	29807461 
IHPNAICAANHT	2|2/6,C,Carbamidomethyl/9,N,Deamidated|	29815746 
IHPNAICAANHTG	2|2/6,C,Carbamidomethyl/9,N,Deamidated|	29824616 
IHPNAICAANHTGVY	2|1/9,N,Deamidated|	29838340 
IHPNAICAANHTGVY	2|2/6,C,Carbamidomethyl/9,N,Deamidated|	29842726 
IHPNAICAANHTGVY	3|2/6,C,Carbamidomethyl/9,N,Deamidated|CID	29845927 
IHPNAICAANHTGVYIL	2|2/6,C,Carbamidomethyl/9,N,Deamidated|	29860328 
IHPNAICAANHTGVYILVTSNTSHYDTY	3|3/6,C,Carbamidomethyl/9,N,Deamidated/20,N,Deamidated|	29874410 
IHPPVSYNDTAPR	2|1/7,N,Deamidated|	29885280 
IHPPVSYNDTAPR	3|1/7,N,Deamidated|CID	29892066 
IHPSSDPISGNWQR	2|1/10,N,Deamidated|CID	87924379 
IHQLPSYEGEGLYCNR	2|2/13,C,Carbamidomethyl/14,N,Deamidated|	29908268 
IHQLPSYEGEGLYCNR	3|2/13,C,Carbamidomethyl/14,N,Deamidated|	29915317 
IHQSNVGIYHLTSSASK	2|1/4,N,Deamidated|	71149692 
IHQSNVGIYHLTSSASK	3|1/4,N,Deamidated|	71153688 
IHQSNVGIYHLTSSASK	4|1/4,N,Deamidated|CID	71157828 
IHRDGGESQVVR	3|0|CID	29932198 
IHVAGGTHSVNQTVNK	2|2/10,N,Deamidated/14,N,Deamidated|	29945810 
IHVAGGTHSVNQTVNK	3|2/10,N,Deamidated/14,N,Deamidated|	29950384 
IHVAGGTHSVNQTVNKTE	3|2/10,N,Deamidated/14,N,Deamidated|CID	29969226 
IHVTNHTE	2|1/4,N,Deamidated|CID	29982111 
IHVTNHTEY	2|1/4,N,Deamidated|	29990842 
IHVTNHTEYH	2|1/4,N,Deamidated|	29998496 
IHVTNHTEYHG	3|1/4,N,Deamidated|	30007292 
IHVTNHTEYHGC	3|2/4,N,Deamidated/11,C,Carbamidomethyl|	30021044 
IHVTNHTEYHGCLQLDNPTHMNNGDYTLMAK	5|3/4,N,Deamidated/11,C,Carbamidomethyl/16,N,Deamidated|	30035543 
IHVTNHTEYHGCLQLDNPTHMNNGDYTLMAK	5|4/4,N,Deamidated/11,C,Carbamidomethyl/16,N,Deamidated/20,M,Oxidation|	30043113 
IHVTNHTEYHGCLQLDNPTHMNNGDYTLMAK	5|4/4,N,Deamidated/11,C,Carbamidomethyl/16,N,Deamidated/28,M,Oxidation|	30050703 
IHVTNHTEYHGCLQLDNPTHMNNGDYTLMAK	5|5/4,N,Deamidated/11,C,Carbamidomethyl/16,N,Deamidated/20,M,Oxidation/28,M,Oxidation|	30058293 
IHYADPSDKVTFNADLAEDFK	3|1/12,N,Deamidated|	90108943 
IHYADPSDKVTFNADLAEDFK	4|1/12,N,Deamidated|	90116211 
IHYTDIHASNNTER	3|1/9,N,Deamidated|	27127364 
IIAANNSGTFK	2|1/4,N,Deamidated|	30102681 
IIAHTQMR	2|0|	30109678 
IIAHTQMR	2|1/6,M,Oxidation|	30116439 
IIDLIPDGYPQISCLPKEENATIATYPEFGVLDLK	3|2/13,C,Carbamidomethyl/19,N,Deamidated|	30136189 
IIDVVYNASNNELVR	2|1/6,N,Deamidated|	30147539 
IIELESSLNK	2|1/8,N,Deamidated|	30156861 
IIFANVSVR	2|1/4,N,Deamidated|CID	30170341 
IIFQFNTSHLSEN	2|1/5,N,Deamidated|	30174378 
IIGHDTHSSNLIR	2|1/9,N,Deamidated|	9874210 
IIGHDTHSSNLIR	3|1/9,N,Deamidated|CID	9879049 
IIGSNSSLYATSCTK	2|2/4,N,Deamidated/12,C,Carbamidomethyl|	71060159 
IIISPEENVTLTCT	2|2/7,N,Deamidated/12,C,Carbamidomethyl|CID	30181577 
IIISPEENVTLTCTAENQLER	2|2/7,N,Deamidated/12,C,Carbamidomethyl|CID	30195182 
IIISPEENVTLTCTAENQLER	3|1/7,N,Deamidated|	30201274 
IIISPEENVTLTCTAENQLER	3|2/7,N,Deamidated/12,C,Carbamidomethyl|CID	30209517 
IILDLISESPIK	2|0|	30233541 
IILHSTGHNISR	3|1/8,N,Deamidated|	30239872 
IILNANLNQNNK	2|1/10,N,Deamidated|	3493155 
IILNFTSMDLYR	2|1/3,N,Deamidated|	30249741 
IILNFTSMDLYR	2|2/3,N,Deamidated/7,M,Oxidation|	30255498 
IIMDNITAH	2|1/4,N,Deamidated|	30273324 
IIMDNITAH	2|2/2,M,Oxidation/4,N,Deamidated|	30277849 
IINEPTAAAIAYGLDK	2|0|	30290449 
IINGSHANETR	2|2/2,N,Deamidated/7,N,Deamidated|	30299447 
IINNDLITAGEAVDGTTR	2|1/3,N,Deamidated|	75041503 
IINNDLITAGEAVDGTTR	3|1/3,N,Deamidated|CID	75045407 
IINSTQAPMR	2|1/2,N,Deamidated|CID	30314941 
IINSTQAPMR	2|2/2,N,Deamidated/8,M,Oxidation|CID	30319330 
IIPTDPAISDTNHDDF	2|1/11,N,Deamidated|	26269325 
IIQQTWNR	2|1/6,N,Deamidated|	30327051 
IISEGNETVEDIAAR	2|1/5,N,Deamidated|	30335459 
IISENKTDEEPGYIK	2|1/4,N,Deamidated|	30344164 
IISENKTDEEPGYIK	3|1/4,N,Deamidated|	30351491 
IIVDELKQEVISTSSK	2|0|	30368737 
IIYGVENSSTFLECSPK	2|2/6,N,Deamidated/13,C,Carbamidomethyl|	30382304 
IIYGVENSSTFLECSPK	3|2/6,N,Deamidated/13,C,Carbamidomethyl|	30388645 
IIYWHGNSNTSR	2|1/6,N,Deamidated|	92487872 
IIYWHGNSNTSR	3|1/6,N,Deamidated|	92492256 
IKEEDNQLIVKK	2|0|	30405354 
IKIMESHPNGTFSAK	3|1/8,N,Deamidated|	30414350 
IKIMESHPNGTFSAK	3|2/3,M,Oxidation/8,N,Deamidated|	30421524 
IKLDNYSTQELGR	2|1/4,N,Deamidated|CID	30444566 
IKLDNYSTQELGR	3|1/4,N,Deamidated|CID	30448993 
IKNLGNTAEYLCSCK	2|3/5,N,Deamidated/11,C,Carbamidomethyl/13,C,Carbamidomethyl|	2724031 
IKNLGNTAEYLCSCK	3|3/5,N,Deamidated/11,C,Carbamidomethyl/13,C,Carbamidomethyl|	2728694 
IKPNGSNFTNIVTY	2|2/3,N,Deamidated/6,N,Deamidated|	30462347 
IKPRDSKNYSVK	2|0|	67379420 
IKTPEKNDTGAAGQGER	3|1/6,N,Deamidated|CID	30471413 
IKVSNVSCEASVSK	2|2/4,N,Deamidated/7,C,Carbamidomethyl|	30487097 
ILCDNSDNITR	2|2/2,C,Carbamidomethyl/7,N,Deamidated|	30496414 
ILDFETALANITIPQEK	2|1/9,N,Deamidated|CID	30507942 
ILDFETALANITIPQEK	3|1/9,N,Deamidated|CID	30512063 
ILDLISESPIK	2|0|	30528866 
ILDQVHNTQCR	2|1/6,N,Deamidated|	28101280 
ILDQVHNTQCR	2|2/6,N,Deamidated/9,C,Carbamidomethyl|CID	28108035 
ILDQVHNTQCR	3|2/6,N,Deamidated/9,C,Carbamidomethyl|	28111677 
ILDSSAHCNR	2|2/7,C,Carbamidomethyl/8,N,Deamidated|	8226891 
ILEGNECVDTDECSVGNPCGNGTCK	3|5/6,C,Carbamidomethyl/12,C,Carbamidomethyl/18,C,Carbamidomethyl/20,N,Deamidated/23,C,Carbamidomethyl|	30542109 
ILEKPSHVELK	2|0|	30558849 
ILESTSDLLLTSSYLSNSTFTGER	2|1/16,N,Deamidated|CID	30567665 
ILESTSDLLLTSSYLSNSTFTGER	3|1/16,N,Deamidated|CID	30570905 
ILEYNYNSTK	2|1/6,N,Deamidated|	30582898 
ILEYNYNSTKTIFESEFK	3|1/6,N,Deamidated|	30591863 
ILEYNYNSTKTIFESEFKGR	3|1/6,N,Deamidated|	30606961 
ILEYNYNSTKTIFESEFKGR	4|1/6,N,Deamidated|	30614812 
ILEYRNTSSEYHIAR	3|1/5,N,Deamidated|	30638966 
ILFAPDTNFTR	2|1/7,N,Deamidated|CID	30647796 
ILGETAVDCGHGK	2|1/8,C,Carbamidomethyl|	14156196 
ILHSTGHNISR	2|1/7,N,Deamidated|	30655394 
ILHSTGHNISR	3|1/7,N,Deamidated|	30659980 
ILHYDIDGPMNCTADTEINPLR	3|2/10,N,Deamidated/11,C,Carbamidomethyl|	30676552 
ILHYDIDGPMNCTADTEINPLR	3|3/9,M,Oxidation/10,N,Deamidated/11,C,Carbamidomethyl|	30681661 
ILIDPTYINSASPGLNSEK	2|1/8,N,Deamidated|	71876613 
ILINDNTATSK	2|1/5,N,Deamidated|CID	12420436 
ILISEGESDTICDR	2|1/11,C,Carbamidomethyl|	25187137 
ILLNLYMATKPPK	2|1/3,N,Deamidated|	28708831 
ILLNLYMATKPPK	2|2/3,N,Deamidated/6,M,Oxidation|	28711498 
ILNNTGSQINSEVTR	2|1/2,N,Deamidated|CID	30694667 
ILNNTLNYLYH	2|1/2,N,Deamidated|	91384304 
ILNQTADMLQLASK	2|1/2,N,Deamidated|	30704157 
ILNQTADMLQLASK	2|2/2,N,Deamidated/7,M,Oxidation|	30709250 
ILNQTIDICK	2|2/2,N,Deamidated/8,C,Carbamidomethyl|	30723816 
ILNSLLEEGSVSR	2|1/2,N,Deamidated|	71555082 
ILNSSTLGFR	2|1/2,N,Deamidated|	19128026 
ILNWTQGQTSGVLR	2|1/2,N,Deamidated|	30737393 
ILPDNSTKSAGNR	2|2/4,N,Deamidated/11,N,Deamidated|	23186629 
ILPTSNLSSNSFVCTENR	2|3/5,N,Deamidated/13,C,Carbamidomethyl/16,N,Deamidated|	30751450 
ILQNNAASGVTQ	2|1/4,N,Deamidated|CID	62532525 
ILQSAALPFCPESPR	2|1/9,C,Carbamidomethyl|CID	30759822 
ILQVNSTSEER	2|1/4,N,Deamidated|	30771360 
ILQYQPINSTHELGPLVDLK	2|1/7,N,Deamidated|	30785035 
ILQYQPINSTHELGPLVDLK	3|1/7,N,Deamidated|	30791680 
ILSISLIDEPIKMAK	2|0|	30236718 
ILSQHPNHLQGQPIK	3|0|	30807557 
ILTDFEVNLKR	2|1/7,N,Deamidated|	35745699 
ILTDFEVNLKR	3|1/7,N,Deamidated|	35749889 
ILTFDQLALESPK	2|0|	30822784 
ILTHNNNFR	2|1/4,N,Deamidated|	51709704 
ILTKDNQTYMAVEGSTAY	2|1/5,N,Deamidated|	30830797 
ILTKDNQTYMAVEGSTAY	2|2/5,N,Deamidated/9,M,Oxidation|	30835139 
ILTSPNEYESTR	2|1/5,N,Deamidated|	70413415 
ILTYNGHGMPN	2|1/4,N,Deamidated|CID	23014968 
ILTYNGHGMPN	2|2/4,N,Deamidated/8,M,Oxidation|CID	23018749 
ILVAACPQFPNCTTCLQAR	2|4/5,C,Carbamidomethyl/10,N,Deamidated/11,C,Carbamidomethyl/14,C,Carbamidomethyl|	30848984 
ILVDLEPGTMDSVR	2|0|	30857564 
ILVDLEPGTMDSVR	2|1/9,M,Oxidation|	30864686 
ILVVNGYSSVSR	2|1/4,N,Deamidated|	72070135 
ILWLNETGTIGDEK	2|1/4,N,Deamidated|	30885411 
ILYGLENTTQELK	2|1/6,N,Deamidated|	30894560 
IMESHPNGTFSAK	2|1/6,N,Deamidated|	30905545 
IMESHPNGTFSAK	2|2/1,M,Oxidation/6,N,Deamidated|	30912709 
IMESHPNGTFSAK	3|1/6,N,Deamidated|	30920042 
IMESHPNGTFSAK	3|2/1,M,Oxidation/6,N,Deamidated|	30924860 
IMLPEVHNWS	2|1/7,N,Deamidated|	88251455 
IMLPEVHNWS	2|2/1,M,Oxidation/7,N,Deamidated|	88258018 
IMNGGAEDEDK	2|0|	2825061 
IMNGGAEDEDK	2|1/1,M,Oxidation|	2829447 
IMNITQEDFK	2|1/2,N,Deamidated|	30954868 
IMNITQEDFK	2|2/1,M,Oxidation/2,N,Deamidated|	30961558 
IMNTFSVVPSPK	2|0|	30982131 
IMNTFSVVPSPK	2|1/1,M,Oxidation|	30988992 
IMQDPIQQAEGLYCNR	2|2/13,C,Carbamidomethyl/14,N,Deamidated|	31004351 
IMQDPIQQAEGLYCNR	2|3/1,M,Oxidation/13,C,Carbamidomethyl/14,N,Deamidated|	31008546 
IMQDPIQQAEGLYCNR	3|2/13,C,Carbamidomethyl/14,N,Deamidated|	31013224 
IMQDPIQQAEGLYCNR	3|3/1,M,Oxidation/13,C,Carbamidomethyl/14,N,Deamidated|	31019955 
INANSCEANLEIEEVKR	2|2/5,C,Carbamidomethyl/8,N,Deamidated|	82160887 
INANSCEANLEIEEVKR	3|2/5,C,Carbamidomethyl/8,N,Deamidated|CID	82164291 
INASSVGHLSGQNK	2|2/1,N,Deamidated/12,N,Deamidated|	68806301 
INATQFLTLVQEK	2|1/1,N,Deamidated|CID	31040654 
INATTGEIFNK	2|1/1,N,Deamidated|	31055206 
INAVSYYTYDPVQTIK	2|1/1,N,Deamidated|	84556035 
INCSDGYIEDYICQ	2|3/1,N,Deamidated/2,C,Carbamidomethyl/12,C,Carbamidomethyl|CID	31064182 
INCSDGYIEDYICQGNEEK	2|3/1,N,Deamidated/2,C,Carbamidomethyl/12,C,Carbamidomethyl|CID	31073195 
INCSDGYIEDYICQGNEEK	3|3/1,N,Deamidated/2,C,Carbamidomethyl/12,C,Carbamidomethyl|CID	31079522 
INCSTNCAAPDMGGLETPTNK	2|1/1,N,Deamidated|	31096580 
INCSTNCAAPDMGGLETPTNK	2|2/1,N,Deamidated/11,M,Oxidation|	31103520 
INCSTNCAAPDMGGLETPTNK	2|3/1,N,Deamidated/2,C,Carbamidomethyl/6,C,Carbamidomethyl|	31111195 
INCSTNCAAPDMGGLETPTNK	2|4/1,N,Deamidated/2,C,Carbamidomethyl/6,C,Carbamidomethyl/11,M,Oxidation|	31118791 
INCSTNCAAPDMGGLETPTNK	3|3/1,N,Deamidated/2,C,Carbamidomethyl/6,C,Carbamidomethyl|	31123091 
INCSTNCAAPDMGGLETPTNK	3|4/1,N,Deamidated/2,C,Carbamidomethyl/6,C,Carbamidomethyl/11,M,Oxidation|	31126755 
INDATQEPVNCTNYTAH	2|3/9,N,Deamidated/10,C,Carbamidomethyl/12,N,Deamidated|	31163984 
INDATQEPVNCTNYTAHVQCFPAPK	3|4/9,N,Deamidated/10,C,Carbamidomethyl/12,N,Deamidated/19,C,Carbamidomethyl|	31176190 
INDDSSTGSK	2|1/1,N,Deamidated|	76208791 
INDSVTLNEK	2|1/1,N,Deamidated|CID	31187404 
INDSVTLNEKPF	2|1/1,N,Deamidated|	31194233 
INDSVTLNEKPFAVEDTYLLCPAPILK	3|2/1,N,Deamidated/20,C,Carbamidomethyl|	31202314 
INEDPGAPCRIAA	2|1/8,C,Carbamidomethyl|CID	50402170 
INEDTEPHTDQV	2|1/1,N,Deamidated|	15536080 
INEEAPEINEITER	2|1/1,N,Deamidated|	15344858 
INEECKENESINLAAR	2|2/4,C,Carbamidomethyl/7,N,Deamidated|	31209827 
INELYTPYDTR	2|1/1,N,Deamidated|	91615229 
INESEPIVVYDK	2|1/1,N,Deamidated|CID	31213367 
INESLEASCR	2|1/8,C,Carbamidomethyl|CID	65447799 
INETHIFNGSN	2|2/1,N,Deamidated/7,N,Deamidated|CID	31227525 
INETHIFNGSNW	2|2/1,N,Deamidated/7,N,Deamidated|	31235079 
INETHIFNGSNWIM	2|2/1,N,Deamidated/7,N,Deamidated|	31244021 
INETHIFNGSNWIM	2|3/1,N,Deamidated/7,N,Deamidated/13,M,Oxidation|CID	31248801 
INETHIFNGSNWIML	2|2/1,N,Deamidated/7,N,Deamidated|	31259334 
INETHIFNGSNWIML	2|3/1,N,Deamidated/7,N,Deamidated/13,M,Oxidation|CID	31266753 
INETHIFNGSNWIMLIYK	2|2/1,N,Deamidated/7,N,Deamidated|	31286732 
INETHIFNGSNWIMLIYK	2|3/1,N,Deamidated/7,N,Deamidated/13,M,Oxidation|	31294273 
INETHIFNGSNWIMLIYK	3|2/1,N,Deamidated/7,N,Deamidated|	31301260 
INETHIFNGSNWIMLIYK	3|3/1,N,Deamidated/7,N,Deamidated/13,M,Oxidation|	31307763 
INETNYGYLAR	2|1/1,N,Deamidated|CID	91409464 
INETVAAK	2|1/1,N,Deamidated|	3048379 
INFDQVTVR	2|1/1,N,Deamidated|CID	83856827 
INFHQPLGYPTK	2|1/1,N,Deamidated|	27830350 
INFHQPLGYPTK	3|1/1,N,Deamidated|CID	27834853 
INFISADAGNFSSSSR	2|1/1,N,Deamidated|CID	68606014 
INFLNASGSR	2|1/4,N,Deamidated|	31336288 
INFNTKGFR	2|1/1,N,Deamidated|	36147878 
INFTAPFNPNK	2|1/1,N,Deamidated|	31347320 
INGFLYSDWK	2|1/1,N,Deamidated|	23853630 
INGLWTVGDEH	2|1/1,N,Deamidated|	10936182 
INGQSENEIVFSNR	2|1/12,N,Deamidated|CID	31356410 
INGSAVIDSSCVPVNK	2|2/1,N,Deamidated/10,C,Carbamidomethyl|CID	31365207 
INGSHANETR	2|2/1,N,Deamidated/6,N,Deamidated|	31376685 
INGTDAASFPPFVEK	2|1/1,N,Deamidated|	31394892 
INGTGCSTIPAIR	2|1/5,C,Carbamidomethyl|	55382220 
INHFNPTGNHYT	2|1/8,N,Deamidated|	53157640 
INIAGTDATEKR	2|1/1,N,Deamidated|	23994345 
INISEGNCPER	2|2/1,N,Deamidated/7,C,Carbamidomethyl|	31403986 
INITISDVNDHTPR	2|1/1,N,Deamidated|	31411290 
INIVLYGAEVETIDNTADR	2|1/14,N,Deamidated|CID	81356697 
INIVLYGAEVETIDNTADR	3|1/14,N,Deamidated|CID	81361280 
INLGQSFGLSDR	2|1/1,N,Deamidated|	11083358 
INLSHTHTGYCSGGSR	2|2/1,N,Deamidated/10,C,Carbamidomethyl|	76257696 
INLSHTHTGYCSGGSR	3|1/1,N,Deamidated|	76259644 
INLSHTHTGYCSGGSR	3|2/1,N,Deamidated/10,C,Carbamidomethyl|	76265801 
INLSSELVVVKEEPVHNSEK	2|1/1,N,Deamidated|	69155360 
INLSSELVVVKEEPVHNSEK	3|1/1,N,Deamidated|CID	69161736 
INLSSELVVVKEEPVHNSEK	4|1/1,N,Deamidated|CID	69167457 
INLTWNCPSEQQHVE	2|2/1,N,Deamidated/6,C,Carbamidomethyl|CID	31424847 
INLTWNCPSEQQHVEMSTTGWVGR	3|2/1,N,Deamidated/6,C,Carbamidomethyl|CID	31432866 
INLTWNCPSEQQHVEMSTTGWVGR	3|3/1,N,Deamidated/6,C,Carbamidomethyl/15,M,Oxidation|CID	31439185 
INMELTHNCNK	2|2/7,N,Deamidated/8,C,Carbamidomethyl|	51613533 
INMELTHNCNK	2|3/2,M,Oxidation/7,N,Deamidated/8,C,Carbamidomethyl|	51616083 
INNFSTSAK	2|1/2,N,Deamidated|CID	70979805 
INNGGCQDLCLLTH	2|2/5,C,Carbamidomethyl/9,C,Carbamidomethyl|	31460141 
INNGGCQDLCLLTHQGHVNCSCR	3|5/5,C,Carbamidomethyl/9,C,Carbamidomethyl/18,N,Deamidated/19,C,Carbamidomethyl/21,C,Carbamidomethyl|	31473890 
INNGGCQDLCLLTHQGHVNCSCR	4|5/5,C,Carbamidomethyl/9,C,Carbamidomethyl/18,N,Deamidated/19,C,Carbamidomethyl/21,C,Carbamidomethyl|	31479715 
INNGNICTGDLEVIEK	2|1/6,C,Carbamidomethyl|	31497450 
INNGSVLQGSSVATIYDR	2|1/2,N,Deamidated|	31511611 
INNHWDQHTE	2|1/2,N,Deamidated|CID	27939230 
INNLNKTDNGTYR	3|2/4,N,Deamidated/8,N,Deamidated|	31525896 
INNTHALVSLLQNLNK	3|1/1,N,Deamidated|	31539007 
INNTTVSNGISGLLDSINAR	2|2/1,N,Deamidated/2,N,Deamidated|	31545373 
INNVSEAMETLTR	2|1/2,N,Deamidated|	31556877 
INNVSEAMETLTR	2|2/2,N,Deamidated/7,M,Oxidation|	31559413 
INPINGTVDTTAVLDR	2|1/4,N,Deamidated|	31567246 
INQYPESNAEYLAQLEPGAHVVK	3|0|	31578414 
INRSEPYINVWATFIPSPF	2|1/1,N,Deamidated|	69232390 
INRSEPYINVWATFIPSPF	3|1/1,N,Deamidated|	69239281 
INSDPTLLPNITLGCEIR	2|2/9,N,Deamidated/14,C,Carbamidomethyl|	31594054 
INSDPTLLPNITLGCEIR	3|2/9,N,Deamidated/14,C,Carbamidomethyl|	31597117 
INSDSAIEGNYTLR	2|1/9,N,Deamidated|	31608133 
INSNLGFIAR	2|1/3,N,Deamidated|	22968426 
INSQLFK	2|1/1,N,Deamidated|	19427572 
INSSLQLPDR	2|1/1,N,Deamidated|CID	31616908 
INSTAAVIQPGGEILGNK	2|1/1,N,Deamidated|	53577687 
INSVNPSRTYEFW	2|1/1,N,Deamidated|	69214743 
INSVTGSLAR	2|1/1,N,Deamidated|CID	3578727 
INTDMCPLCYK	2|3/1,N,Deamidated/5,C,Carbamidomethyl/8,C,Carbamidomethyl|	91278937 
INTDMCPLCYK	2|4/1,N,Deamidated/4,M,Oxidation/5,C,Carbamidomethyl/8,C,Carbamidomethyl|	91284262 
INTEIPQAK	2|1/1,N,Deamidated|CID	3405771 
INTFQQLASR	2|1/1,N,Deamidated|	19354614 
INTTQLGHK	2|1/1,N,Deamidated|	27901002 
INTTSDEK	2|1/1,N,Deamidated|CID	31625848 
INTTSDEKD	2|1/1,N,Deamidated|	31637956 
INTTSDEKDPTN	2|1/1,N,Deamidated|	31648584 
INTTSDEKDPTNPF	2|1/1,N,Deamidated|	31662798 
INTTSDEKDPTNPFR	2|1/1,N,Deamidated|	31671624 
INTTSDEKDPTNPFR	3|1/1,N,Deamidated|	31678037 
INVEECEQELYNSK	2|2/1,N,Deamidated/5,C,Carbamidomethyl|CID	84531192 
INVQSSLSSHR	2|1/1,N,Deamidated|	84365729 
INVQSSLSSHR	3|1/1,N,Deamidated|	84372061 
INVSEDCPQLVPTEEILIPVGEVKPITLK	3|2/1,N,Deamidated/6,C,Carbamidomethyl|	31699587 
INVTEVYDK	2|1/1,N,Deamidated|	31715760 
INVTVPSR	2|1/1,N,Deamidated|	83986522 
INVYYNEAAGNK	2|0|	31725807 
INVYYNEATGGK	2|0|	31733853 
INWFGATDIR	2|1/1,N,Deamidated|	3432698 
INWLVWDPSECTK	2|2/1,N,Deamidated/10,C,Carbamidomethyl|	88441429 
INYNQTVSR	2|1/3,N,Deamidated|	31739992 
INYTCNQGYR	2|2/1,N,Deamidated/4,C,Carbamidomethyl|	31753446 
INYTHPFF	2|1/1,N,Deamidated|CID	31769607 
INYTHPFFNHTMQ	2|2/1,N,Deamidated/8,N,Deamidated|	31780339 
INYTHPFFNHTMQ	2|3/1,N,Deamidated/8,N,Deamidated/11,M,Oxidation|	31784759 
INYTHPFFNHTMQSAL	2|2/1,N,Deamidated/8,N,Deamidated|	31798578 
INYTHPFFNHTMQSAL	2|3/1,N,Deamidated/8,N,Deamidated/11,M,Oxidation|	31805367 
INYTHPFFNHTMQSALIVQGPQEVK	3|2/1,N,Deamidated/8,N,Deamidated|CID	31826489 
INYTHPFFNHTMQSALIVQGPQEVK	3|3/1,N,Deamidated/8,N,Deamidated/11,M,Oxidation|CID	31831881 
INYTHPFFNHTMQSALIVQGPQEVK	4|2/1,N,Deamidated/8,N,Deamidated|CID	31838273 
INYTHPFFNHTMQSALIVQGPQEVK	4|3/1,N,Deamidated/8,N,Deamidated/11,M,Oxidation|CID	31845014 
INYTINIMELK	2|1/1,N,Deamidated|	31870264 
INYTINIMELK	2|2/1,N,Deamidated/7,M,Oxidation|	31874925 
IPANFTAHITPYK	3|1/3,N,Deamidated|	31887834 
IPDINATTGSNVTLK	2|2/4,N,Deamidated/10,N,Deamidated|	31902736 
IPEHDEADDISDENR	2|0|CID	31916488 
IPEINDTIR	2|1/4,N,Deamidated|CID	31926111 
IPGNLSSDTQVLLLQSN	2|1/3,N,Deamidated|	31933416 
IPGNLSSDTQVLLLQSNNIAK	2|1/3,N,Deamidated|	31947657 
IPIFQGQNESIQEK	2|1/7,N,Deamidated|	31960512 
IPISQGKNESMQA	2|1/7,N,Deamidated|	31970577 
IPISQGKNESMQA	2|2/7,N,Deamidated/10,M,Oxidation|	31974997 
IPISQGKNESMQAK	2|1/7,N,Deamidated|	31989015 
IPISQGKNESMQAK	2|2/7,N,Deamidated/10,M,Oxidation|	31992312 
IPISQGKNESMQAK	3|1/7,N,Deamidated|	31995903 
IPISQGKNESMQAK	3|2/7,N,Deamidated/10,M,Oxidation|	32002969 
IPNNTQWITWSPE	2|1/2,N,Deamidated|CID	32032226 
IPNNTQWITWSPEGHK	2|1/2,N,Deamidated|	32037105 
IPNNTQWITWSPEGHK	3|1/2,N,Deamidated|	32042257 
IPNTIQNQTVDVIK	2|1/6,N,Deamidated|CID	32059320 
IPNTSMTLIR	2|1/2,N,Deamidated|	76978558 
IPNTSMTLIR	2|2/2,N,Deamidated/5,M,Oxidation|	76985218 
IPNVTNAYQTK	2|1/5,N,Deamidated|	53603244 
IPQTYGDCEPCPENCVHSCDDELIR	3|5/7,C,Carbamidomethyl/10,C,Carbamidomethyl/13,N,Deamidated/14,C,Carbamidomethyl/18,C,Carbamidomethyl|	91652150 
IPRPVSLNMTVK	2|1/7,N,Deamidated|CID	32073607 
IPRPVSLNMTVK	2|2/7,N,Deamidated/8,M,Oxidation|CID	32080338 
IPRPVSLNMTVK	3|1/7,N,Deamidated|CID	32087724 
IPRPVSLNMTVK	3|2/7,N,Deamidated/8,M,Oxidation|CID	32094270 
IPTQLHGCTSDNHSR	2|2/7,C,Carbamidomethyl/11,N,Deamidated|	76860227 
IPTQLHGCTSDNHSR	3|2/7,C,Carbamidomethyl/11,N,Deamidated|CID	76867215 
IPTQLHGCTSDNHSR	4|2/7,C,Carbamidomethyl/11,N,Deamidated|CID	76871927 
IPVLYPVNILTK	2|0|	32129181 
IPVQTISR	2|0|	32142438 
IPVSLSASR	2|0|CID	69659717 
IPVTGIVNTR	2|0|	24448755 
IPVTNLSQLHK	2|1/4,N,Deamidated|	32151003 
IPVYAQTPPPK	2|0|CID	4292640 
IPYVTDVQLSLPGNK	2|1/13,N,Deamidated|	69432446 
IQAGQCGNQIGAK	2|1/5,C,Carbamidomethyl|	32160125 
IQAIAQNVSDIAVK	2|1/6,N,Deamidated|	32169132 
IQCDLPSFNTQEIFNVTLK	2|2/2,C,Carbamidomethyl/14,N,Deamidated|	32183054 
IQCDLPSFNTQEIFNVTLK	3|2/2,C,Carbamidomethyl/14,N,Deamidated|	32188179 
IQCFAETGQVQK	2|1/2,C,Carbamidomethyl|	32203830 
IQCVNVVDTNK	2|2/2,C,Carbamidomethyl/9,N,Deamidated|	62574159 
IQDFNYTDHTLGR	2|1/4,N,Deamidated|	32212898 
IQDFNYTDHTLGR	3|1/4,N,Deamidated|	32217203 
IQENVACLYYATTR	2|1/3,N,Deamidated|	4626352 
IQENVACLYYATTR	2|2/3,N,Deamidated/6,C,Carbamidomethyl|	4631597 
IQENVACLYYATTR	3|2/3,N,Deamidated/6,C,Carbamidomethyl|	4635769 
IQEWFSNVSVVTNVR	2|1/6,N,Deamidated|	56365811 
IQFGENGTTISAVTNK	2|1/5,N,Deamidated|CID	32232885 
IQGAQVFPGIR	2|0|	32245923 
IQGEEIVFHDVNLTTH	2|1/11,N,Deamidated|	32259330 
IQGEEIVFHDVNLTTH	3|1/11,N,Deamidated|	32264228 
IQGTVVTWR	2|0|	87518565 
IQHGPDYR	2|0|CID	32278435 
IQLANITVPQDQR	2|1/4,N,Deamidated|CID	32289943 
IQNFTALPLNTVVPPQR	2|1/2,N,Deamidated|	32303771 
IQNGIYPVITTNK	2|1/2,N,Deamidated|	78986788 
IQNYSVMAICDYDK	2|2/2,N,Deamidated/9,C,Carbamidomethyl|	32317401 
IQNYSVMAICDYDK	2|3/2,N,Deamidated/6,M,Oxidation/9,C,Carbamidomethyl|	32322383 
IQRNGTAEKCNFHTK	3|2/3,N,Deamidated/9,C,Carbamidomethyl|	32336480 
IQRNGTAEKCNFHTK	4|2/3,N,Deamidated/9,C,Carbamidomethyl|	32344861 
IQRNLTVR	2|1/3,N,Deamidated|	32365684 
IQSNETLLGAVINNVSEAMETLTR	3|2/3,N,Deamidated/13,N,Deamidated|	32379396 
IQSNETLLGAVINNVSEAMETLTR	3|3/3,N,Deamidated/13,N,Deamidated/18,M,Oxidation|	32386620 
IQSVNNSFEGLSSLK	2|1/4,N,Deamidated|	32409780 
IQTEYLDIESK	2|0|	32419552 
IQTLQAPPDIAPANVTLR	2|1/13,N,Deamidated|	32428067 
IQTLQAPPDIAPANVTLR	3|1/13,N,Deamidated|CID	32432684 
IQTNGSLVANGFLK	3|1/3,N,Deamidated|	32446126 
IQTPSSLLVQTNHTAK	2|1/11,N,Deamidated|	32457161 
IQTPSSLLVQTNHTAK	3|1/11,N,Deamidated|	32464563 
IQTVNYTIPQNGIIK	2|1/4,N,Deamidated|	32487109 
IQVELNQAEEVSTK	2|1/5,N,Deamidated|	85121917 
IQVENASLTQVGSCK	2|1/13,C,Carbamidomethyl|	84289998 
IQVLSNGSLYISEVEGR	2|1/5,N,Deamidated|CID	32494921 
IQWEDLHNSSTPNTT	2|2/7,N,Deamidated/12,N,Deamidated|	32502298 
IREEYPDR	2|0|	32511582 
ISAAHDITR	2|0|	32521312 
ISAMVNNGSLSYDHER	2|1/6,N,Deamidated|	32532680 
ISAMVNNGSLSYDHER	2|2/3,M,Oxidation/6,N,Deamidated|	32537443 
ISAMVNNGSLSYDHER	3|1/6,N,Deamidated|	32541868 
ISAMVNNGSLSYDHER	3|2/3,M,Oxidation/6,N,Deamidated|	32547435 
ISASPNPSNATTR	2|2/5,N,Deamidated/8,N,Deamidated|	32572164 
ISATNHQYLVSSH	2|1/4,N,Deamidated|CID	71128117 
ISCIHNDSFTGLR	2|2/2,C,Carbamidomethyl/5,N,Deamidated|	32579973 
ISCIHNDSFTGLR	3|2/2,C,Carbamidomethyl/5,N,Deamidated|CID	32587239 
ISCNFHVQITDITTK	2|1/3,N,Deamidated|	20311530 
ISCNFHVQITDITTK	2|2/2,C,Carbamidomethyl/3,N,Deamidated|	20318349 
ISCNFHVQITDITTK	3|2/2,C,Carbamidomethyl/3,N,Deamidated|	20324112 
ISCVGNDSFIGLGSVR	2|2/2,C,Carbamidomethyl/5,N,Deamidated|	32603442 
ISDAAPYLPNTVGDNFTGTENK	2|2/14,N,Deamidated/20,N,Deamidated|	1548267 
ISDLHLDPNYTVSK	2|1/8,N,Deamidated|CID	32614778 
ISDLHLDPNYTVSK	3|1/8,N,Deamidated|CID	32619383 
ISDTNITAIPQGLPTSLTEVHLDGNK	3|1/4,N,Deamidated|	32632766 
ISENGSSVAGILSSPNMEK	2|1/3,N,Deamidated|	32648529 
ISENGSSVAGILSSPNMEK	2|2/3,N,Deamidated/16,M,Oxidation|CID	32655848 
ISENGSSVAGILSSPNMEK	3|1/3,N,Deamidated|	32663002 
ISENGSSVAGILSSPNMEK	3|2/3,N,Deamidated/16,M,Oxidation|CID	32669405 
ISEQFTAMFR	2|0|	32695699 
ISEQFTAMFR	2|1/7,M,Oxidation|	32700424 
ISFLIGSDSTHVLPGESPFNK	3|1/19,N,Deamidated|CID	32714135 
ISFPQTTNNVLTR	2|1/7,N,Deamidated|	55928055 
ISFSGGENEVSR	2|1/7,N,Deamidated|	25587257 
ISGETIFVTAPHEATAGIIGVNR	3|0|	32724791 
ISGNAYHINE	2|2/3,N,Deamidated/8,N,Deamidated|CID	90171105 
ISGNLMTPANEATLVIDT	2|1/9,N,Deamidated|	9819418 
ISGNLMTPANEATLVIDT	2|2/5,M,Oxidation/9,N,Deamidated|	9823840 
ISHENGTILCSK	2|2/4,N,Deamidated/9,C,Carbamidomethyl|	32736349 
ISHENGTILCSK	3|2/4,N,Deamidated/9,C,Carbamidomethyl|	32741179 
ISHVLLCNITQR	3|2/6,C,Carbamidomethyl/7,N,Deamidated|CID	32756416 
ISHYNDTYPLSPPQR	2|1/4,N,Deamidated|	32763951 
ISHYNDTYPLSPPQR	3|1/4,N,Deamidated|CID	32770027 
ISIPEHDEADDISDENR	2|0|CID	32786434 
ISIPEHDEADDISDENR	3|0|CID	32790611 
ISIYLRDENASR	2|1/8,N,Deamidated|CID	32808938 
ISLAYEQAESDIMK	2|0|CID	32817947 
ISLAYEQAESDIMK	2|1/12,M,Oxidation|CID	32825092 
ISLISNYFGIETMQLMK	2|1/5,N,Deamidated|	14518942 
ISLISNYFGIETMQLMK	2|2/5,N,Deamidated/12,M,Oxidation|	14525743 
ISLISNYFGIETMQLMK	2|2/5,N,Deamidated/15,M,Oxidation|	14532569 
ISLISNYFGIETMQLMK	2|3/5,N,Deamidated/12,M,Oxidation/15,M,Oxidation|	14539395 
ISLISNYFGIETMQLMK	3|1/5,N,Deamidated|CID	14546313 
ISLISNYFGIETMQLMK	3|2/5,N,Deamidated/12,M,Oxidation|CID	14551012 
ISLISNYFGIETMQLMK	3|2/5,N,Deamidated/15,M,Oxidation|CID	14555736 
ISLISNYFGIETMQLMK	3|3/5,N,Deamidated/12,M,Oxidation/15,M,Oxidation|CID	14560460 
ISNANESGPYK	2|1/4,N,Deamidated|	32841783 
ISNCTEFNFQR	2|3/2,N,Deamidated/3,C,Carbamidomethyl/7,N,Deamidated|	61721367 
ISNIENDAADSSPNDHEVSIVDTELR	2|1/5,N,Deamidated|	78917762 
ISNIENDAADSSPNDHEVSIVDTELR	3|1/5,N,Deamidated|	78924319 
ISNIENDAADSSPNDHEVSIVDTELR	4|1/5,N,Deamidated|CID	78932626 
ISNMEDSQQVVLR	2|1/2,N,Deamidated|	85269094 
ISNMEDSQQVVLR	2|2/2,N,Deamidated/3,M,Oxidation|	85276073 
ISNMTLSNGK	2|1/2,N,Deamidated|	32848753 
ISNMTLSNGK	2|2/2,N,Deamidated/3,M,Oxidation|	32854054 
ISNNLTGLESDLR	2|1/3,N,Deamidated|CID	32873027 
ISNQPGEGEANSTR	2|1/10,N,Deamidated|	32879624 
ISNVNFDGK	2|1/4,N,Deamidated|CID	21791891 
ISNVTPEDAGTYYCVK	2|2/2,N,Deamidated/13,C,Carbamidomethyl|	32889074 
ISPEVENQYSPH	2|1/6,N,Deamidated|CID	65711034 
ISPNDTSSGSCGINLVTLK	2|2/3,N,Deamidated/10,C,Carbamidomethyl|	32897383 
ISQVNSHASTYL	2|1/4,N,Deamidated|	71119395 
ISQYLYNWTK	2|1/6,N,Deamidated|	32906607 
ISSGNHTINR	2|1/4,N,Deamidated|	32919629 
ISSLLEEQFQQGK	2|0|	32928623 
ISSQETALLNFTGK	2|1/9,N,Deamidated|	67617893 
ISSTPPAVITWEFNR	2|1/13,N,Deamidated|	32940158 
ISSVQSIVPALEIANAHR	3|0|	32948123 
ISTDGSNYTLLK	2|1/6,N,Deamidated|	32962976 
ISTNITLVCK	2|2/3,N,Deamidated/8,C,Carbamidomethyl|	32976616 
ISTNITLVCKPGDLESAPVLR	3|2/3,N,Deamidated/8,C,Carbamidomethyl|	32986551 
ISVAANETVPELINSTK	2|2/5,N,Deamidated/13,N,Deamidated|	32997279 
ISVLNDGTLNFSR	2|1/9,N,Deamidated|	33006892 
ISVMVNNGSLSYDHSK	2|1/6,N,Deamidated|	33015594 
ISVMVNNGSLSYDHSK	2|2/3,M,Oxidation/6,N,Deamidated|CID	33020840 
ISVMVNNGSLSYDHSK	3|1/6,N,Deamidated|	33023554 
ISVMVNNGSLSYDHSK	3|2/3,M,Oxidation/6,N,Deamidated|CID	33028273 
ISVVTIFGPVNNSSMK	2|2/10,N,Deamidated/11,N,Deamidated|	33052305 
ISVVTIFGPVNNSSMK	2|3/10,N,Deamidated/11,N,Deamidated/14,M,Oxidation|	33059176 
ISVVTPFQNSTGAK	2|1/8,N,Deamidated|CID	71606465 
ISVYYNEATGGK	2|0|	33080483 
ISWEEYNR	2|1/6,N,Deamidated|CID	33089465 
ISWYDNEYGYSNR	2|0|	33096725 
ISYFLNNTFR	2|1/5,N,Deamidated|	33105883 
ISYNQATH	2|1/3,N,Deamidated|CID	4974674 
ISYSNYCNDSLCNNK	2|3/6,C,Carbamidomethyl/7,N,Deamidated/11,C,Carbamidomethyl|	33119258 
ITAEKPVGDLSSPNETK	2|1/13,N,Deamidated|	33126666 
ITAEKPVGDLSSPNETK	3|1/13,N,Deamidated|CID	33131498 
ITAFNETLFR	2|1/4,N,Deamidated|CID	33145983 
ITAGFNIYAK	2|1/5,N,Deamidated|	22316433 
ITAGVDNSQNLLSS	2|1/6,N,Deamidated|CID	66141166 
ITALDGNQLTR	2|1/6,N,Deamidated|	72156740 
ITCFNNFSLAAPESSPHPAHSQVVSTGYSR	4|2/2,C,Carbamidomethyl/5,N,Deamidated|	33151536 
ITCPNVDGYFPSSVK	2|1/2,C,Carbamidomethyl|	33162192 
ITDGEASDKGNISAAHDITR	3|1/10,N,Deamidated|	33176369 
ITDIENGTFANIPR	2|1/5,N,Deamidated|	33192237 
ITDNQIILTCK	2|2/3,N,Deamidated/9,C,Carbamidomethyl|	74944626 
ITEGVNVTQK	2|1/5,N,Deamidated|	33206165 
ITENYLANTQELQK	2|1/3,N,Deamidated|	56512707 
ITENYLNVLYNCTVANEEAIDTK	3|2/10,N,Deamidated/11,C,Carbamidomethyl|	33212574 
ITETVINVKGDTLVNR	3|1/14,N,Deamidated|CID	75160958 
ITEYQCHQYITK	2|1/5,C,Carbamidomethyl|	33223977 
ITFGNNESYMWDLK	2|1/5,N,Deamidated|	23089970 
ITFGNNESYMWDLK	2|2/5,N,Deamidated/9,M,Oxidation|	23096837 
ITGLVHEKDIDDSINASGTVIAAR	3|1/14,N,Deamidated|	83482660 
ITGLVHEKDIDDSINASGTVIAAR	4|1/14,N,Deamidated|	83487303 
ITGSGSVINQTEESPYINGR	2|1/8,N,Deamidated|CID	33233198 
ITGSGSVINQTEESPYINGR	3|1/8,N,Deamidated|	33236892 
ITIAINNTLTPH	2|1/5,N,Deamidated|	33251599 
ITILHLNNINK	2|1/9,N,Deamidated|CID	33263813 
ITILHLNNINK	3|1/9,N,Deamidated|CID	33269944 
ITIPVQTFSNLQIR	2|0|	33285540 
ITIPVQTFSNLQIR	3|0|	33288844 
ITLDNAYMEK	2|0|	33307224 
ITLDNAYMEK	2|1/7,M,Oxidation|	33313597 
ITLEVFDPVPKPSIEINK	2|1/16,N,Deamidated|	33332125 
ITLEVFDPVPKPSIEINK	3|1/16,N,Deamidated|	33339768 
ITLEVFDPVPKPSIEINKTEASTDSCHLR	4|2/16,N,Deamidated/25,C,Carbamidomethyl|	33357366 
ITLEVFDPVPKPSIEINKTEASTDSCHLR	5|2/16,N,Deamidated/25,C,Carbamidomethyl|	33367392 
ITNETGQPLIGK	2|1/2,N,Deamidated|CID	33394358 
ITNISSDDSGK	2|1/2,N,Deamidated|	33399539 
ITNLTEAISDIPR	2|1/2,N,Deamidated|	33407926 
ITNLTTLGQSVEYR	2|1/2,N,Deamidated|	33421367 
ITNLWWPLSAAGVNGASIYPVSVAR	3|1/13,N,Deamidated|	88165169 
ITNMILTGTVR	2|1/2,N,Deamidated|	78824280 
ITNMILTGTVR	2|2/2,N,Deamidated/3,M,Oxidation|	78831019 
ITNNEKTNTF	2|1/2,N,Deamidated|CID	36688452 
ITNRDETFETNDESPVYEATSYPEFFTR	3|2/2,N,Deamidated/10,N,Deamidated|CID	70042161 
ITNRDETFETNDESPVYEATSYPEFFTR	4|2/2,N,Deamidated/10,N,Deamidated|CID	70048074 
ITNSANPAHPTFSILAAER	2|2/2,N,Deamidated/5,N,Deamidated|	27506842 
ITNSANPAHPTFSILAAER	3|2/2,N,Deamidated/5,N,Deamidated|	27513237 
ITNSTEANGK	2|1/2,N,Deamidated|	33430336 
ITNTSVHDK	2|1/2,N,Deamidated|CID	65291638 
ITNYTVVYR	2|1/2,N,Deamidated|CID	33437203 
ITPDITVVNGR	2|0|	9463859 
ITPSTDDLAGDKNATAECR	2|2/12,N,Deamidated/17,C,Carbamidomethyl|	33444914 
ITPSTDDLAGDKNATAECR	3|2/12,N,Deamidated/17,C,Carbamidomethyl|	33452495 
ITQLVLVPDNK	2|1/9,N,Deamidated|	82635030 
ITQPPPESSQFDVATLPWENR	2|1/19,N,Deamidated|CID	64566992 
ITQPPPESSQFDVATLPWENR	3|1/19,N,Deamidated|CID	64570491 
ITQSLISSLNNT	2|1/9,N,Deamidated|	33469860 
ITQSLISSLNNTCNITLTCSVEK	2|2/9,N,Deamidated/13,N,Deamidated|	33479149 
ITQSLISSLNNTCNITLTCSVEK	3|2/9,N,Deamidated/13,N,Deamidated|	33483953 
ITQSLISSLNNTCNITLTCSVEK	3|4/9,N,Deamidated/12,C,Carbamidomethyl/13,N,Deamidated/18,C,Carbamidomethyl|	33489594 
ITSINDSVVDPCAR	2|2/4,N,Deamidated/11,C,Carbamidomethyl|	33514784 
ITSNAHGK	2|1/3,N,Deamidated|	74543275 
ITSNATSDLNIK	2|1/3,N,Deamidated|CID	33522182 
ITSNGSIYTAVK	2|1/3,N,Deamidated|	33530707 
ITSTGTYTSFNKIDNYSNFDQA	2|2/10,N,Deamidated/17,N,Deamidated|	71894805 
ITSTSNGSLEGLENR	2|1/5,N,Deamidated|	33543049 
ITTADEAEETSNTSGEN	2|1/11,N,Deamidated|	77591689 
ITTEATVEKNVVGVGEGK	2|1/9,N,Deamidated|	82489076 
ITTEATVEKNVVGVGEGK	3|1/9,N,Deamidated|	82493537 
ITTEPSKEPLQEWEVEAVNHWGR	3|1/18,N,Deamidated|	86083931 
ITTEPSKEPLQEWEVEAVNHWGR	4|1/18,N,Deamidated|	86087990 
ITTNNSNWHR	2|1/3,N,Deamidated|	55788855 
ITTPGNESCCYR	2|3/5,N,Deamidated/8,C,Carbamidomethyl/9,C,Carbamidomethyl|	17678303 
ITTPNQTVTAAK	2|1/4,N,Deamidated|CID	33557139 
ITTTGATGGLNESTGK	2|1/10,N,Deamidated|	33568224 
ITTTSVVGR	2|0|CID	71383998 
ITVAEIVSTEKVGQCVDNK	2|2/14,C,Carbamidomethyl/17,N,Deamidated|	35007923 
ITVASTPGPGWPNDLTTPTPYSAPESGK	3|1/12,N,Deamidated|	25988419 
ITVNDSDQGANAK	2|1/3,N,Deamidated|CID	33577462 
ITVNDTVWQVPTLAR	2|1/3,N,Deamidated|CID	61501063 
ITWDEKLNSSK	2|1/7,N,Deamidated|	33591279 
ITWDEKLNSSK	3|1/7,N,Deamidated|	33598318 
ITYVENQTAME	2|1/5,N,Deamidated|CID	33615251 
ITYVENQTAME	2|2/5,N,Deamidated/9,M,Oxidation|CID	33622074 
ITYVENQTAMELE	2|1/5,N,Deamidated|CID	33640255 
ITYVENQTAMELE	2|2/5,N,Deamidated/9,M,Oxidation|CID	33647069 
ITYVENQTAMELEE	2|1/5,N,Deamidated|CID	33668219 
ITYVENQTAMELEE	2|2/5,N,Deamidated/9,M,Oxidation|CID	33675013 
IVAERPGTNSTGPGPMAPPR	3|1/8,N,Deamidated|	33696119 
IVAERPGTNSTGPGPMAPPR	3|2/8,N,Deamidated/15,M,Oxidation|	33702563 
IVAGNSSECGQQPAVEK	2|2/4,N,Deamidated/8,C,Carbamidomethyl|	33717671 
IVCNIDTFITTQH	2|1/3,N,Deamidated|	20283058 
IVCNIDTFITTQH	2|2/2,C,Carbamidomethyl/3,N,Deamidated|	20287708 
IVCVTSPAPNGTAGPVQVAIK	2|2/2,C,Carbamidomethyl/9,N,Deamidated|	33732129 
IVCVTSPAPNGTAGPVQVAIK	3|2/2,C,Carbamidomethyl/9,N,Deamidated|	33736193 
IVDMAAFIANNGTR	2|1/10,N,Deamidated|	33750438 
IVDMAAFIANNGTR	2|2/3,M,Oxidation/10,N,Deamidated|	33757509 
IVDVNLTSEGK	2|1/4,N,Deamidated|CID	33778125 
IVDVNLTSEGKVK	2|1/4,N,Deamidated|	33793642 
IVEAALANKTAER	2|1/7,N,Deamidated|	36751707 
IVEAALANKTAER	3|1/7,N,Deamidated|	36756597 
IVFAESPAPANK	2|0|CID	84321639 
IVFVSSGSSSCNADK	2|2/10,C,Carbamidomethyl/11,N,Deamidated|	22996940 
IVGLVGVDQFLVK	2|0|	33802702 
IVGNLAPVNGTSQGK	2|1/8,N,Deamidated|	33813319 
IVGSTMLPENDAAN	2|1/9,N,Deamidated|	9778073 
IVGSTMLPENDAAN	2|2/5,M,Oxidation/9,N,Deamidated|	9784826 
IVHLQAGQCGNQIGAK	2|1/8,C,Carbamidomethyl|	33820409 
IVIATSNESQSPMR	2|1/6,N,Deamidated|CID	70661130 
IVIATSNESQSPMR	2|2/6,N,Deamidated/12,M,Oxidation|CID	70663740 
IVIPHNTTFQTEPTK	2|1/5,N,Deamidated|	33829776 
IVITVNESDGAR	2|1/5,N,Deamidated|CID	5918730 
IVIVNGSETSFPSESTVR	2|1/4,N,Deamidated|	71685909 
IVLETDTGVVINNR	2|1/12,N,Deamidated|CID	25553003 
IVLETDTGVVINNR	3|1/12,N,Deamidated|CID	25555632 
IVLFWDQHSK	2|0|	69970858 
IVLHYNHSGR	2|1/5,N,Deamidated|	33843585 
IVLYIDGENETVNT	2|1/8,N,Deamidated|CID	23049991 
IVMNNTFYEEAK	2|1/3,N,Deamidated|	17445144 
IVMNNTFYEEAK	2|2/2,M,Oxidation/3,N,Deamidated|	17451036 
IVNAFTTVNSFK	2|1/8,N,Deamidated|	18683296 
IVNIEDGQNAR	2|0|	80819487 
IVNISSPVAVNEGGNVNLL	2|1/2,N,Deamidated|	33852340 
IVNNHTSLDVER	2|1/3,N,Deamidated|	33860485 
IVNNHTSLDVER	3|1/3,N,Deamidated|	33866209 
IVNSFTTEEYNDTRPATDE	2|2/2,N,Deamidated/10,N,Deamidated|CID	70016178 
IVNSFTTEEYNDTRPATDE	3|2/2,N,Deamidated/10,N,Deamidated|CID	70023223 
IVNVTAQLVSVPEPLPGPER	2|1/2,N,Deamidated|	33885333 
IVNYTVR	2|1/2,N,Deamidated|CID	33899025 
IVPHRPTNIESCSENK	2|2/11,C,Carbamidomethyl/14,N,Deamidated|	33904467 
IVPHRPTNIESCSENKTEDLWVEER	4|2/11,C,Carbamidomethyl/14,N,Deamidated|CID	33913766 
IVPILWLNETGTIGDEK	2|1/7,N,Deamidated|	33926757 
IVPILWLNETGTIGDEK	3|1/7,N,Deamidated|	33931676 
IVQAEGEAEAAK	2|0|	33947638 
IVQLNSSFSLR	2|1/4,N,Deamidated|	33958166 
IVQTQNGSVY	2|1/5,N,Deamidated|	33971836 
IVQTQNGSVYTLTIQ	2|1/5,N,Deamidated|	33983081 
IVQVTAADAFLDLIR	2|0|	33992564 
IVSASLGNNSTGVQSL	2|1/8,N,Deamidated|	64677470 
IVSNASCTTNCLAPLAK	2|3/3,N,Deamidated/6,C,Carbamidomethyl/10,C,Carbamidomethyl|	34001250 
IVSNNCTDGLR	2|2/4,N,Deamidated/5,C,Carbamidomethyl|	34009583 
IVSNSQLSASSK	2|1/3,N,Deamidated|CID	64601390 
IVSPEPGGAAGPNLTCR	2|2/12,N,Deamidated/15,C,Carbamidomethyl|CID	34018675 
IVSPEPGGAAGPNLTCR	3|2/12,N,Deamidated/15,C,Carbamidomethyl|CID	34025599 
IVSPGFPGNYSNNLTCH	2|3/8,N,Deamidated/12,N,Deamidated/15,C,Carbamidomethyl|	34047121 
IVSSNHDLALFLSHR	3|1/4,N,Deamidated|	64393522 
IVTDTFNSSDGGR	2|1/6,N,Deamidated|	34061075 
IVTGNSTAFYK	2|1/4,N,Deamidated|	74014054 
IVTNFVLAVSFEHLDK	2|1/3,N,Deamidated|	26895649 
IVTNQQTK	2|1/3,N,Deamidated|CID	78696851 
IVVNDVYPDMYSHR	2|1/3,N,Deamidated|	87811282 
IVVNDVYPDMYSHR	2|2/3,N,Deamidated/9,M,Oxidation|	87817939 
IVVNDVYPDMYSHR	3|1/3,N,Deamidated|	87824703 
IVVNDVYPDMYSHR	3|2/3,N,Deamidated/9,M,Oxidation|	87830422 
IVVNLTGR	2|1/3,N,Deamidated|	34075273 
IWCLGNETR	2|2/2,C,Carbamidomethyl/5,N,Deamidated|CID	34088039 
IWDTAGQER	2|0|CID	34097158 
IWEATNSSLQQQL	2|1/5,N,Deamidated|	34106253 
IWEATNSSLQQQLR	2|1/5,N,Deamidated|	34119692 
IWFPMSTATCPNVLETCKLVLHQTDGEK	3|3/9,C,Carbamidomethyl/11,N,Deamidated/16,C,Carbamidomethyl|	85826621 
IWFPMSTATCPNVLETCKLVLHQTDGEK	3|4/4,M,Oxidation/9,C,Carbamidomethyl/11,N,Deamidated/16,C,Carbamidomethyl|	85833455 
IWFPMSTATCPNVLETCKLVLHQTDGEK	4|3/9,C,Carbamidomethyl/11,N,Deamidated/16,C,Carbamidomethyl|	85840668 
IWFPMSTATCPNVLETCKLVLHQTDGEK	4|4/4,M,Oxidation/9,C,Carbamidomethyl/11,N,Deamidated/16,C,Carbamidomethyl|	85848044 
IWLENGNVSR	2|1/6,N,Deamidated|	34128504 
IWNNTFK	2|1/2,N,Deamidated|	34141750 
IYDGNKNSTTTDQNFTSAK	2|2/6,N,Deamidated/13,N,Deamidated|	34155076 
IYDGNKNSTTTDQNFTSAK	3|2/6,N,Deamidated/13,N,Deamidated|	34159785 
IYEEEVR	2|0|	34175225 
IYELHINGQSENEIVFSNR	3|1/17,N,Deamidated|CID	34188528 
IYFMAGSSR	2|0|CID	34195841 
IYFMAGSSR	2|1/3,M,Oxidation|CID	34198858 
IYGCTTNAPQDECVEPGNDAEEDYR	2|3/3,C,Carbamidomethyl/12,C,Carbamidomethyl/17,N,Deamidated|	72147075 
IYIDSNNNPER	2|0|	34209472 
IYIMTGYQETNQIDPNIQDVK	2|1/10,N,Deamidated|	11484871 
IYIMTGYQETNQIDPNIQDVK	2|2/3,M,Oxidation/10,N,Deamidated|	11488326 
IYIMTGYQETNQIDPNIQDVK	3|1/10,N,Deamidated|	11491668 
IYIMTGYQETNQIDPNIQDVK	3|2/3,M,Oxidation/10,N,Deamidated|	11496080 
IYLELGGQMPTQESTNSSDSVSAT	3|1/15,N,Deamidated|	34222917 
IYLELGGQMPTQESTNSSDSVSAT	3|2/8,M,Oxidation/15,N,Deamidated|	34230136 
IYNASELPVR	2|1/2,N,Deamidated|	34254216 
IYNGYTSNYLK	2|1/2,N,Deamidated|	92757435 
IYNQNVSQK	2|1/4,N,Deamidated|CID	34264958 
IYNTPSASYLEVTPDSENDFGNYNCT	3|2/23,N,Deamidated/24,C,Carbamidomethyl|	34272091 
IYNTPSASYLEVTPDSENDFGNYNCTAVNR	3|2/23,N,Deamidated/24,C,Carbamidomethyl|CID	34288729 
IYNTPSASYLEVTPDSENDFGNYNCTAVNR	4|2/23,N,Deamidated/24,C,Carbamidomethyl|CID	34294261 
IYSSEHNGILGLNFRTAK	3|1/12,N,Deamidated|	20020693 
IYTETSTNVLLIK	2|1/7,N,Deamidated|	92215060 
IYTFHAHGVTYTKEYEGAVYPDNTTDFQR	4|1/22,N,Deamidated|	34314613 
IYVDDGLISLQVK	2|0|	34326667 
IYVLNYLNETQQLTEAIK	2|1/7,N,Deamidated|	34340032 
IYVVTDGVPTTEKNITIDQNQDIK	3|1/13,N,Deamidated|	26149630 
IYYDFNGHVSR	2|1/5,N,Deamidated|	22813649 
IYYDFNGHVSR	3|1/5,N,Deamidated|	22817655 
IYYSDFSNQTINSMAEDGSNR	2|1/7,N,Deamidated|	34349218 
IYYSDFSNQTINSMAEDGSNR	2|2/7,N,Deamidated/13,M,Oxidation|	34355707 
IYYSDFSNQTINSMAEDGSNR	3|1/7,N,Deamidated|	34361740 
IYYSDFSNQTINSMAEDGSNR	3|2/7,N,Deamidated/13,M,Oxidation|	34370189 
KAADVHEVR	2|0|	34404119 
KAATNGEADCR	2|2/4,N,Deamidated/9,C,Carbamidomethyl|	1525788 
KADDTLAGNEADTCR	3|2/8,N,Deamidated/13,C,Carbamidomethyl|	73153497 
KAEVPPLSATNVETA	2|1/10,N,Deamidated|	83457761 
KAHNDELSSTFR	2|1/3,N,Deamidated|	20503202 
KAHNDELSSTFR	3|1/3,N,Deamidated|CID	20507986 
KALAAAGYDVEK	2|0|	34412763 
KANDLVADQK	2|0|	651151 
KANDLVADQK	3|0|	657989 
KASGPPVSELITK	2|0|	34422796 
KASLSVGALK	2|0|	66761343 
KATVNDSGEYR	2|1/4,N,Deamidated|	34432377 
KCEANLTLSSPAR	2|2/1,C,Carbamidomethyl/4,N,Deamidated|	34446379 
KCEANLTLSSPAR	3|2/1,C,Carbamidomethyl/4,N,Deamidated|	34450175 
KCEVLCNQSNKPITLTVEQSR	3|3/1,C,Carbamidomethyl/5,C,Carbamidomethyl/6,N,Deamidated|	34465279 
KCNATMDTVCDK	2|3/1,C,Carbamidomethyl/2,N,Deamidated/9,C,Carbamidomethyl|	34481956 
KCNATMDTVCDK	2|4/1,C,Carbamidomethyl/2,N,Deamidated/5,M,Oxidation/9,C,Carbamidomethyl|	34485069 
KCNSDNISYVLH	2|1/5,N,Deamidated|	34497288 
KCNSDNISYVLHCEPENNTK	2|4/1,C,Carbamidomethyl/5,N,Deamidated/12,C,Carbamidomethyl/16,N,Deamidated|	34506298 
KCNSDNISYVLHCEPENNTK	3|4/1,C,Carbamidomethyl/5,N,Deamidated/12,C,Carbamidomethyl/16,N,Deamidated|	34511192 
KCNSDNISYVLHCEPENNTK	4|4/1,C,Carbamidomethyl/5,N,Deamidated/12,C,Carbamidomethyl/16,N,Deamidated|	34516979 
KCQEAINATCK	2|3/1,C,Carbamidomethyl/6,N,Deamidated/9,C,Carbamidomethyl|	34540272 
KCSLCNHSDPSK	3|3/1,C,Carbamidomethyl/4,C,Carbamidomethyl/5,N,Deamidated|	64953750 
KDASINIENIQAVHNGTYICDVK	3|2/14,N,Deamidated/19,C,Carbamidomethyl|	34548057 
KDDAMVYNVTSR	2|1/7,N,Deamidated|	34559125 
KDDAMVYNVTSR	2|2/4,M,Oxidation/7,N,Deamidated|	34565910 
KDDEPLETTGD	2|0|	34587046 
KDDEPLETTGDFN	2|0|	34596457 
KDDEPLETTGDFNTT	2|1/12,N,Deamidated|	34610141 
KDDEPLETTGDFNTTK	2|1/12,N,Deamidated|	34619228 
KDDEPLETTGDFNTTK	3|1/12,N,Deamidated|CID	34629708 
KDDEPLETTGDFNTTKMGNTLTSQYR	3|1/12,N,Deamidated|	34657473 
KDDEPLETTGDFNTTKMGNTLTSQYR	3|2/12,N,Deamidated/16,M,Oxidation|	34662339 
KDDEPLETTGDFNTTKMGNTLTSQYR	4|1/12,N,Deamidated|	34668639 
KDDEPLETTGDFNTTKMGNTLTSQYR	4|2/12,N,Deamidated/16,M,Oxidation|	34674188 
KDDSPQSADVNNVK	2|1/10,N,Deamidated|	12679227 
KDFLNYTLEER	2|1/4,N,Deamidated|	34704942 
KDFQPPVSALQSMHQNISSLLGLIK	4|1/15,N,Deamidated|	34718560 
KDFQPPVSALQSMHQNISSLLGLIK	4|2/12,M,Oxidation/15,N,Deamidated|	34723510 
KDIEGAMAPSNLTVN	2|1/10,N,Deamidated|	34742705 
KDIEGAMAPSNLTVN	2|2/6,M,Oxidation/10,N,Deamidated|	34749991 
KDIEGAMAPSNLTVNIL	2|1/10,N,Deamidated|	34768538 
KDIEGAMAPSNLTVNIL	2|2/6,M,Oxidation/10,N,Deamidated|	34775907 
KDIEGAMAPSNLTVNILTT	2|1/10,N,Deamidated|	34797100 
KDIEGAMAPSNLTVNILTT	2|2/6,M,Oxidation/10,N,Deamidated|	34804612 
KDNATDSVPLR	2|1/2,N,Deamidated|	34821675 
KDNSSIVCSGLGD	2|2/2,N,Deamidated/7,C,Carbamidomethyl|	34836037 
KDNSSIVCSGLGDCICGQ	2|4/2,N,Deamidated/7,C,Carbamidomethyl/13,C,Carbamidomethyl/15,C,Carbamidomethyl|	34849649 
KDNSSIVCSGLGDCICGQCVCH	3|6/2,N,Deamidated/7,C,Carbamidomethyl/13,C,Carbamidomethyl/15,C,Carbamidomethyl/18,C,Carbamidomethyl/20,C,Carbamidomethyl|	34855216 
KDNSSIVCSGLGDCICGQCVCHTSDVPNK	3|6/2,N,Deamidated/7,C,Carbamidomethyl/13,C,Carbamidomethyl/15,C,Carbamidomethyl/18,C,Carbamidomethyl/20,C,Carbamidomethyl|	34863427 
KDNSSIVCSGLGDCICGQCVCHTSDVPNK	4|6/2,N,Deamidated/7,C,Carbamidomethyl/13,C,Carbamidomethyl/15,C,Carbamidomethyl/18,C,Carbamidomethyl/20,C,Carbamidomethyl|	34868304 
KDNYLLGTTEPR	2|1/2,N,Deamidated|CID	23406352 
KDNYLLGTTEPR	3|1/2,N,Deamidated|	23410013 
KDSASQNPLTK	2|0|	34883304 
KDSHYNLLKGLARNPTTATHHVPR	5|1/5,N,Deamidated|	90647961 
KDTCAQECSHFNLTK	2|3/3,C,Carbamidomethyl/7,C,Carbamidomethyl/11,N,Deamidated|CID	34892720 
KDTCAQECSHFNLTK	3|3/3,C,Carbamidomethyl/7,C,Carbamidomethyl/11,N,Deamidated|	34897407 
KDTCAQECSHFNLTK	4|3/3,C,Carbamidomethyl/7,C,Carbamidomethyl/11,N,Deamidated|	34906850 
KDTCAQECSHFNLTKVESR	3|3/3,C,Carbamidomethyl/7,C,Carbamidomethyl/11,N,Deamidated|	34933392 
KDTCAQECSHFNLTKVESR	4|3/3,C,Carbamidomethyl/7,C,Carbamidomethyl/11,N,Deamidated|	34939646 
KDTICELPSSGSGPNCSNPGDR	2|3/4,C,Carbamidomethyl/14,N,Deamidated/15,C,Carbamidomethyl|	34957464 
KDTICELPSSGSGPNCSNPGDR	3|3/4,C,Carbamidomethyl/14,N,Deamidated/15,C,Carbamidomethyl|	34962711 
KDVNYTQIVVDR	2|1/3,N,Deamidated|	34979102 
KDVNYTQIVVDR	3|1/3,N,Deamidated|	34983653 
KDVTVIEGEVATISCQVNK	2|2/14,C,Carbamidomethyl/17,N,Deamidated|	35002910 
KEAENQTIPALEELLK	2|1/4,N,Deamidated|	35012463 
KEAENQTIPALEELLK	3|1/4,N,Deamidated|	35019722 
KECFIDNPTNNDSNDNFLLEEYLFR	3|2/2,C,Carbamidomethyl/10,N,Deamidated|CID	17647294 
KECYYNLNDASLCDNVLAPNVTK	3|3/2,C,Carbamidomethyl/12,C,Carbamidomethyl/19,N,Deamidated|	35041821 
KEEEPSSSSIFNQN	2|0|	35055509 
KEEPKPPGNKLFSLTPYMMK	3|1/8,N,Deamidated|	22350114 
KEEPKPPGNKLFSLTPYMMK	3|2/8,N,Deamidated/17,M,Oxidation|	22357258 
KEEPKPPGNKLFSLTPYMMK	3|2/8,N,Deamidated/18,M,Oxidation|	22364427 
KEEPKPPGNKLFSLTPYMMK	3|3/8,N,Deamidated/17,M,Oxidation/18,M,Oxidation|	22371596 
KEESEESDDDMGFGLFD	2|0|	35064955 
KEESEESDDDMGFGLFD	2|1/10,M,Oxidation|	35069410 
KEHYLSSVNK	2|1/8,N,Deamidated|	35082760 
KEISLLDPEPSPTTFANSVKDVTHICIER	4|2/16,N,Deamidated/25,C,Carbamidomethyl|	33378149 
KEISLLDPEPSPTTFANSVKDVTHICIER	5|2/16,N,Deamidated/25,C,Carbamidomethyl|	33386218 
KEIVNGSR	2|1/4,N,Deamidated|	35096504 
KENESINLAAR	2|1/2,N,Deamidated|	35105293 
KENGVFEEISNSSGR	2|1/10,N,Deamidated|CID	35114536 
KENGVFEEISNSSGR	3|1/10,N,Deamidated|	35121806 
KENSALSTSAITDLR	2|1/2,N,Deamidated|	72470806 
KENSALSTSAITDLR	3|1/2,N,Deamidated|	72475943 
KENSSEICSN	2|2/2,N,Deamidated/7,C,Carbamidomethyl|	35143004 
KENSSEICSNN	2|2/2,N,Deamidated/7,C,Carbamidomethyl|	35147577 
KENSSEICSNNG	2|2/2,N,Deamidated/7,C,Carbamidomethyl|	35150902 
KENSSEICSNNGE	2|2/2,N,Deamidated/7,C,Carbamidomethyl|	35160467 
KENSSEICSNNGECV	2|3/2,N,Deamidated/7,C,Carbamidomethyl/13,C,Carbamidomethyl|	35172324 
KENSSEICSNNGECVC	2|4/2,N,Deamidated/7,C,Carbamidomethyl/13,C,Carbamidomethyl/15,C,Carbamidomethyl|CID	35181417 
KENSSEICSNNGECVCG	2|4/2,N,Deamidated/7,C,Carbamidomethyl/13,C,Carbamidomethyl/15,C,Carbamidomethyl|CID	35186608 
KENSSEICSNNGECVCGQ	2|4/2,N,Deamidated/7,C,Carbamidomethyl/13,C,Carbamidomethyl/15,C,Carbamidomethyl|	35190471 
KENSSEICSNNGECVCGQ	3|4/2,N,Deamidated/7,C,Carbamidomethyl/13,C,Carbamidomethyl/15,C,Carbamidomethyl|	35196831 
KENSSEICSNNGECVCGQCVCR	2|6/2,N,Deamidated/7,C,Carbamidomethyl/13,C,Carbamidomethyl/15,C,Carbamidomethyl/18,C,Carbamidomethyl/20,C,Carbamidomethyl|CID	35211686 
KENSSEICSNNGECVCGQCVCR	3|6/2,N,Deamidated/7,C,Carbamidomethyl/13,C,Carbamidomethyl/15,C,Carbamidomethyl/18,C,Carbamidomethyl/20,C,Carbamidomethyl|CID	35217187 
KENSSEICSNNGECVCGQCVCR	4|6/2,N,Deamidated/7,C,Carbamidomethyl/13,C,Carbamidomethyl/15,C,Carbamidomethyl/18,C,Carbamidomethyl/20,C,Carbamidomethyl|CID	35224044 
KETNATYPSSDVPCDATLTEK	2|2/3,N,Deamidated/13,C,Carbamidomethyl|	35253399 
KETNATYPSSDVPCDATLTEK	3|2/3,N,Deamidated/13,C,Carbamidomethyl|	35258067 
KFEAENISNYTALLLSQDGK	3|2/5,N,Deamidated/8,N,Deamidated|	35278841 
KFHVNYTQPLVAVK	2|1/4,N,Deamidated|	35294453 
KFHVNYTQPLVAVK	3|1/4,N,Deamidated|	35300828 
KFHVNYTQPLVAVK	4|1/4,N,Deamidated|	35305421 
KFNNYTHAMAK	3|1/3,N,Deamidated|	26241640 
KFNNYTHAMAK	3|2/3,N,Deamidated/8,M,Oxidation|	26248958 
KFTNISDLQPK	2|1/3,N,Deamidated|	35327830 
KFTNISDLQPKPTSPK	3|1/3,N,Deamidated|	35335425 
KGCDECLQRHDQLPVNQHCTLHCK	5|5/2,C,Carbamidomethyl/5,C,Carbamidomethyl/15,N,Deamidated/18,C,Carbamidomethyl/22,C,Carbamidomethyl|	63040412 
KGCQPSDIENPR	2|1/2,C,Carbamidomethyl|	35345925 
KGCQPSDIENPRGSQTIK	3|1/2,C,Carbamidomethyl|	35359942 
KGDENITSYLLQR	2|1/4,N,Deamidated|CID	30453793 
KGDENITSYLLQR	3|1/4,N,Deamidated|CID	30458110 
KGFCEADNSTVSE	2|2/3,C,Carbamidomethyl/7,N,Deamidated|CID	35375966 
KGFCEADNSTVSENNPE	2|2/3,C,Carbamidomethyl/7,N,Deamidated|CID	35387169 
KGFCEADNSTVSENNPEDWPVNTEGCMEK	3|3/3,C,Carbamidomethyl/7,N,Deamidated/25,C,Carbamidomethyl|CID	35392142 
KGFCEADNSTVSENNPEDWPVNTEGCMEK	3|4/3,C,Carbamidomethyl/7,N,Deamidated/25,C,Carbamidomethyl/26,M,Oxidation|CID	35398590 
KGFCEADNSTVSENNPEDWPVNTEGCMEK	4|3/3,C,Carbamidomethyl/7,N,Deamidated/25,C,Carbamidomethyl|CID	35406633 
KGFCEADNSTVSENNPEDWPVNTEGCMEK	4|4/3,C,Carbamidomethyl/7,N,Deamidated/25,C,Carbamidomethyl/26,M,Oxidation|CID	35411688 
KGFNASYIR	2|1/3,N,Deamidated|	35443740 
KGKDPILPHYR	3|0|	29781506 
KGNDEQYAMMNCK	2|1/11,C,Carbamidomethyl|	51987931 
KGNDEQYAMMNCK	2|2/8,M,Oxidation/11,C,Carbamidomethyl|	51994792 
KGNDEQYAMMNCK	2|2/9,M,Oxidation/11,C,Carbamidomethyl|	52001755 
KGNDEQYAMMNCK	2|3/8,M,Oxidation/9,M,Oxidation/11,C,Carbamidomethyl|	52008640 
KGNEVYLTRNSETMAAR	3|1/9,N,Deamidated|	25571650 
KGNEVYLTRNSETMAAR	3|2/9,N,Deamidated/13,M,Oxidation|	25576651 
KGNISAAHDITR	3|1/2,N,Deamidated|	35453562 
KGSVYTAQSDVQVPENESIK	2|1/15,N,Deamidated|	35464018 
KGSVYTAQSDVQVPENESIK	3|1/15,N,Deamidated|	35471703 
KGVNLPGAAVDLPAVSEK	3|0|	35491112 
KGYENEDNYSNIK	2|1/7,N,Deamidated|CID	35506395 
KGYENEDNYSNIK	3|1/7,N,Deamidated|CID	35513552 
KIEHPVSLLEK	2|0|	30563316 
KIETNYTK	2|1/4,N,Deamidated|	35531077 
KINCSTNCAAPDMGGLETPTNK	3|1/2,N,Deamidated|	35544600 
KINCSTNCAAPDMGGLETPTNK	3|2/2,N,Deamidated/12,M,Oxidation|	35551751 
KINSSLQLPDR	2|1/2,N,Deamidated|CID	35575245 
KKENGVFEEISNSSGR	2|1/11,N,Deamidated|	35582901 
KKENGVFEEISNSSGR	3|1/11,N,Deamidated|	35589968 
KKENGVFEEISNSSGR	4|1/11,N,Deamidated|	35601864 
KKPNATVEPIQPDR	2|1/3,N,Deamidated|	35634788 
KKPNATVEPIQPDR	3|1/3,N,Deamidated|CID	35639479 
KKPPFLISETYEVLANGSLK	2|1/15,N,Deamidated|	35655958 
KKPPFLISETYEVLANGSLK	3|1/15,N,Deamidated|	35663421 
KKPPFLISETYEVLANGSLK	4|1/15,N,Deamidated|	35670625 
KKSNESVSEPR	2|1/3,N,Deamidated|	35697637 
KKSNESVSEPR	3|1/3,N,Deamidated|	35704776 
KLCVHCCMEK	2|3/2,C,Carbamidomethyl/5,C,Carbamidomethyl/6,C,Carbamidomethyl|	14801836 
KLCVHCCMEK	2|4/2,C,Carbamidomethyl/5,C,Carbamidomethyl/6,C,Carbamidomethyl/7,M,Oxidation|	14806091 
KLDELYGTWR	2|0|	35726983 
KLDFIVLNETR	2|1/7,N,Deamidated|	35735703 
KLDFIVLNETR	3|1/7,N,Deamidated|	35740184 
KLDNEVLQLLSGNATLTLIAMR	3|1/12,N,Deamidated|CID	35754578 
KLDNEVLQLLSGNATLTLIAMR	3|2/12,N,Deamidated/20,M,Oxidation|CID	35760764 
KLEAAATALATK	2|0|	35775032 
KLGNMTVTVR	2|1/3,N,Deamidated|	35787658 
KLGNMTVTVR	2|2/3,N,Deamidated/4,M,Oxidation|	35792909 
KLKQKGNYFNSEEITFEIYNTSR	4|1/9,N,Deamidated|	54129402 
KLLEGEENR	2|0|	35808984 
KLLSFPGPPKNEKVE	2|1/10,N,Deamidated|CID	82818902 
KLLTNNAGYL	2|1/5,N,Deamidated|	90578039 
KLNGNLTGY	2|1/4,N,Deamidated|	35817968 
KLNLDGSNYTLLK	2|1/7,N,Deamidated|	35831397 
KLNLDGSNYTLLK	3|1/7,N,Deamidated|	35835406 
KLNVSTDLPK	2|1/2,N,Deamidated|	35849930 
KLNYTLK	2|1/2,N,Deamidated|CID	35858804 
KLNYTLKGNHR	2|1/2,N,Deamidated|	35869349 
KLPLNFTEGAR	3|1/4,N,Deamidated|	35878441 
KLPSPPYNVVNSETTE	2|1/7,N,Deamidated|CID	82506234 
KLSLPESNSTDNSTAQLTGHMNDR	3|2/7,N,Deamidated/11,N,Deamidated|	35888599 
KLSLPESNSTDNSTAQLTGHMNDR	3|3/7,N,Deamidated/11,N,Deamidated/20,M,Oxidation|	35895900 
KLSNTSYQ	2|1/3,N,Deamidated|	35919422 
KLSNTSYQF	2|1/3,N,Deamidated|	35932896 
KLSNTSYQFA	2|1/3,N,Deamidated|	35941581 
KLSNTSYQFAAVQ	2|1/3,N,Deamidated|	35950543 
KLSNTSYQFAAVQF	2|1/3,N,Deamidated|	35964441 
KLSPTPLGNSSK	2|1/8,N,Deamidated|	35974087 
KMSNITFR	2|1/3,N,Deamidated|	35981573 
KMSNITFR	2|2/1,M,Oxidation/3,N,Deamidated|	35986643 
KMTAGDNSPLVPAGDTTNITEFYNK	3|2/17,N,Deamidated/23,N,Deamidated|	36002328 
KMTAGDNSPLVPAGDTTNITEFYNK	3|3/1,M,Oxidation/17,N,Deamidated/23,N,Deamidated|	36009480 
KNASNMEY	2|1/1,N,Deamidated|	36033522 
KNASNMEY	2|2/1,N,Deamidated/5,M,Oxidation|	36037798 
KNASNMEYR	2|1/1,N,Deamidated|	36050068 
KNASNMEYR	2|2/1,N,Deamidated/5,M,Oxidation|	36056251 
KNASNMEYR	3|1/1,N,Deamidated|	36059730 
KNASNMEYR	3|2/1,N,Deamidated/5,M,Oxidation|	36067533 
KNDTLFGIK	2|1/1,N,Deamidated|	36098354 
KNECEANEAIENSLR	2|2/3,C,Carbamidomethyl/6,N,Deamidated|	50424910 
KNESLETYPLMMK	2|1/1,N,Deamidated|CID	36107796 
KNESLETYPLMMK	2|2/1,N,Deamidated/10,M,Oxidation|CID	36112479 
KNESLETYPLMMK	2|2/1,N,Deamidated/11,M,Oxidation|CID	36116863 
KNESLETYPLMMK	2|3/1,N,Deamidated/10,M,Oxidation/11,M,Oxidation|CID	36121247 
KNFTFGNIR	2|1/1,N,Deamidated|	36143292 
KNGSLVQEGR	2|1/1,N,Deamidated|	36152436 
KNGTFLTLR	2|1/1,N,Deamidated|	36166466 
KNITDLVEGA	2|1/1,N,Deamidated|CID	36174816 
KNITDLVEGAK	2|1/1,N,Deamidated|	36182642 
KNITDLVEGAK	3|1/1,N,Deamidated|CID	36191503 
KNITDLVEGAKK	3|1/1,N,Deamidated|	36207810 
KNLSELWDAY	2|1/1,N,Deamidated|	36217585 
KNLSELWDAYCYR	3|2/1,N,Deamidated/10,C,Carbamidomethyl|	36230721 
KNNDGSEEAYMMQCK	2|1/13,C,Carbamidomethyl|	65630565 
KNNDGSEEAYMMQCK	2|2/10,M,Oxidation/13,C,Carbamidomethyl|	65635147 
KNNDGSEEAYMMQCK	2|2/11,M,Oxidation/13,C,Carbamidomethyl|	65642202 
KNNDGSEEAYMMQCK	2|3/10,M,Oxidation/11,M,Oxidation/13,C,Carbamidomethyl|	65649322 
KNNDGSEEAYMMQCK	3|1/13,C,Carbamidomethyl|	65656488 
KNNDGSEEAYMMQCK	3|2/10,M,Oxidation/13,C,Carbamidomethyl|	65661591 
KNNDGSEEAYMMQCK	3|2/11,M,Oxidation/13,C,Carbamidomethyl|	65666716 
KNNDGSEEAYMMQCK	3|3/10,M,Oxidation/11,M,Oxidation/13,C,Carbamidomethyl|	65672017 
KNNTYLVK	2|1/1,N,Deamidated|CID	36245713 
KNQTVTATFGYPFR	3|1/1,N,Deamidated|	36253140 
KNSPEITYENAAVLGAF	2|1/9,N,Deamidated|	90377939 
KNSTAAEVIDSLINR	2|1/1,N,Deamidated|CID	36268059 
KNSTTTDQNFTSAK	2|2/1,N,Deamidated/8,N,Deamidated|	36276953 
KNSTTTDQNFTSAK	3|2/1,N,Deamidated/8,N,Deamidated|	36280353 
KNTNFTHVVADR	3|1/3,N,Deamidated|	36295674 
KNTSETDID	2|1/1,N,Deamidated|	31643379 
KPADLKKDMNETFR	3|1/9,N,Deamidated|	36310822 
KPADLKKDMNETFR	3|2/8,M,Oxidation/9,N,Deamidated|	36315504 
KPCNTSDSHCPPDGR	2|3/2,C,Carbamidomethyl/3,N,Deamidated/9,C,Carbamidomethyl|	36331435 
KPCNTSDSHCPPDGR	3|3/2,C,Carbamidomethyl/3,N,Deamidated/9,C,Carbamidomethyl|	36336363 
KPILGHYKPDTLAVVIENGTSIDR	3|1/17,N,Deamidated|	36354558 
KPILGHYKPDTLAVVIENGTSIDR	4|1/17,N,Deamidated|	36361302 
KPITDDDVDR	2|0|	36384938 
KPLNNTLELPDVWT	2|1/3,N,Deamidated|	36396996 
KPLNNTLELPDVWTY	2|1/3,N,Deamidated|	36405780 
KPNATVEPIQPDR	2|1/2,N,Deamidated|CID	36419732 
KPNATVEPIQPDR	3|1/2,N,Deamidated|CID	36424148 
KPNNLSDTVK	2|1/3,N,Deamidated|CID	36435536 
KPPFLISETYEVLANGSLK	2|1/14,N,Deamidated|	36443556 
KPPFLISETYEVLANGSLK	3|1/14,N,Deamidated|	36450923 
KPSELNGEASK	2|0|	36472185 
KPYQLIAQDNEPEKPVADSETK	3|0|	36481189 
KPYQLIAQDNEPEKPVADSETK	4|0|	36489263 
KQNYTDLVAIQNK	2|1/2,N,Deamidated|	36509118 
KQPRRPDPEGNK	3|0|	63945795 
KQVTAQLEHQK	3|0|	36523311 
KQVTPLFFYFQNR	3|1/11,N,Deamidated|	36533924 
KSCHQNNDESRIDTLNEHLTFR	3|2/2,C,Carbamidomethyl/6,N,Deamidated|	38066170 
KSCHQNNDESRIDTLNEHLTFR	4|2/2,C,Carbamidomethyl/6,N,Deamidated|	38073577 
KSCHQNNDESRIDTLNEHLTFR	5|2/2,C,Carbamidomethyl/6,N,Deamidated|	38080132 
KSDDDYEDYASNK	2|1/11,N,Deamidated|	36544168 
KSDPDVGCECTGVTECGADPCCEELECK	3|6/7,C,Carbamidomethyl/9,C,Carbamidomethyl/15,C,Carbamidomethyl/20,C,Carbamidomethyl/21,C,Carbamidomethyl/26,C,Carbamidomethyl|	45118137 
KSDTQNLLYNVSTGR	2|1/9,N,Deamidated|	36558172 
KSEHSSEGELAK	3|0|	36569533 
KSLGESLPKCVLNAAEENLSCDHDVPMSR	4|3/9,C,Carbamidomethyl/12,N,Deamidated/20,C,Carbamidomethyl|	2343580 
KSLGESLPKCVLNAAEENLSCDHDVPMSR	4|4/9,C,Carbamidomethyl/12,N,Deamidated/20,C,Carbamidomethyl/26,M,Oxidation|	2351014 
KSMEASLTIVAANETR	3|1/12,N,Deamidated|	36580048 
KSMEASLTIVAANETR	3|2/2,M,Oxidation/12,N,Deamidated|	36587212 
KSNESVSEPR	2|1/2,N,Deamidated|	36611279 
KSNVLMEMK	2|1/2,N,Deamidated|	40067224 
KSNVLMEMK	2|2/2,N,Deamidated/5,M,Oxidation|	40071580 
KSNVLMEMK	2|2/2,N,Deamidated/7,M,Oxidation|	40075960 
KSNVLMEMK	2|3/2,N,Deamidated/5,M,Oxidation/7,M,Oxidation|	40080340 
KSNVLMEMK	3|1/2,N,Deamidated|	40084780 
KSNVLMEMK	3|2/2,N,Deamidated/5,M,Oxidation|	40091811 
KSNVLMEMK	3|2/2,N,Deamidated/7,M,Oxidation|	40098866 
KSNVLMEMK	3|3/2,N,Deamidated/5,M,Oxidation/7,M,Oxidation|	40105921 
KSPGYVLDLIVTPQNK	2|1/14,N,Deamidated|	36618543 
KSPGYVLDLIVTPQNK	3|1/14,N,Deamidated|	36624174 
KSSNPSYCDER	2|1/7,C,Carbamidomethyl|	65142845 
KSTDSWNLEK	2|1/6,N,Deamidated|	79253145 
KTCNPETFPLRNESLQCPTAR	3|3/2,C,Carbamidomethyl/11,N,Deamidated/16,C,Carbamidomethyl|	36642108 
KTCNPETFPLRNESLQCPTAR	4|3/2,C,Carbamidomethyl/11,N,Deamidated/16,C,Carbamidomethyl|	36648180 
KTHQALCNTTQK	3|2/6,C,Carbamidomethyl/7,N,Deamidated|	36667045 
KTINQETAETHR	3|1/3,N,Deamidated|	26773110 
KTLEPTTYPQDTCDFEVGNNSR	2|2/12,C,Carbamidomethyl/18,N,Deamidated|	73698506 
KTLEPTTYPQDTCDFEVGNNSR	3|2/12,C,Carbamidomethyl/18,N,Deamidated|	73703526 
KTLNLYQTSGDL	2|1/3,N,Deamidated|	89420214 
KTNITNTNEF	2|1/2,N,Deamidated|CID	36683105 
KTSDTGEEEAITNSTEANGK	2|1/12,N,Deamidated|	36693599 
KTSDTGEEEAITNSTEANGK	3|1/12,N,Deamidated|	36699171 
KTTLQNTTR	2|1/5,N,Deamidated|	36716171 
KTVDGYCPGVR	2|1/6,C,Carbamidomethyl|	74163930 
KVATLNQTAR	2|1/5,N,Deamidated|	36724656 
KVEAEALNATAIR	2|1/7,N,Deamidated|	36738229 
KVEAEALNATAIR	3|1/7,N,Deamidated|	36743347 
KVESLEEEIQFLR	3|0|	36764085 
KVEVEAVNATAVK	2|1/7,N,Deamidated|	36774115 
KVEVEPLNSTAVHVSWK	2|1/7,N,Deamidated|	36787299 
KVEVEPLNSTAVHVSWK	3|1/7,N,Deamidated|	36794240 
KVGLDLNQLTHANELEEYATTIEVK	3|1/12,N,Deamidated|	79164047 
KVIEEFYNQTWNHR	2|1/7,N,Deamidated|	36812616 
KVIEEFYNQTWNHR	3|1/7,N,Deamidated|	36817543 
KVLTLANFTTK	2|1/6,N,Deamidated|	36833880 
KVLVAPPSEEANTTK	2|1/11,N,Deamidated|	36843893 
KVNVVEQEK	2|0|	36852635 
KVSHNASVDMCDLK	3|2/4,N,Deamidated/10,C,Carbamidomethyl|	36861514 
KVSHNASVDMCDLK	3|3/4,N,Deamidated/9,M,Oxidation/10,C,Carbamidomethyl|	36868717 
KVVDGERENVSMVDYAHNNYQAQSAVPLR	4|1/8,N,Deamidated|	36892433 
KVVDGERENVSMVDYAHNNYQAQSAVPLR	4|2/8,N,Deamidated/11,M,Oxidation|	36897459 
KVVSHGSDAPEQSSYYNTEY	3|1/16,N,Deamidated|	17419017 
KVWVQENAVLNLSCEASGHPQPT	3|2/10,N,Deamidated/13,C,Carbamidomethyl|	36916621 
KWGHNVTEFQQR	3|1/4,N,Deamidated|	36932545 
KYEQDNDLHEPATIT	2|1/5,N,Deamidated|	90404487 
KYGDTTSGNTEEECYEAGTCTK	3|3/8,N,Deamidated/13,C,Carbamidomethyl/19,C,Carbamidomethyl|	12294092 
KYIINGSHANETR	3|2/4,N,Deamidated/9,N,Deamidated|	36942628 
KYMYPKNRTDVEYELDEK	4|1/6,N,Deamidated|CID	36955395 
KYMYPKNRTDVEYELDEK	4|2/2,M,Oxidation/6,N,Deamidated|CID	36964409 
KYMYPKNRTDVEYELDEKAR	4|1/6,N,Deamidated|CID	36988058 
KYMYPKNRTDVEYELDEKAR	4|2/2,M,Oxidation/6,N,Deamidated|CID	36993661 
KYMYPKNRTDVEYELDEKAR	5|1/6,N,Deamidated|CID	37001408 
KYMYPKNRTDVEYELDEKAR	5|2/2,M,Oxidation/6,N,Deamidated|CID	37006186 
KYNTDCVQGLTHSK	3|1/5,C,Carbamidomethyl|	37037179 
KYNYSSGQTGQFHR	3|1/2,N,Deamidated|	92745794 
KYQTLNCSVN	2|2/5,N,Deamidated/6,C,Carbamidomethyl|	37052897 
KYQTLNCSVNVR	2|2/5,N,Deamidated/6,C,Carbamidomethyl|CID	37061977 
KYQTLNCSVNVR	3|2/5,N,Deamidated/6,C,Carbamidomethyl|	37066641 
KYSGGTPQNPEA	2|1/8,N,Deamidated|CID	74381454 
KYSNLSLK	2|1/3,N,Deamidated|	37086140 
LAAAGYDVEK	2|0|	37099704 
LAAANSASHDLEPAIVVSQK	3|1/4,N,Deamidated|	1072368 
LAACAVPENNHSCARPTNSGIK	3|4/3,C,Carbamidomethyl/8,N,Deamidated/12,C,Carbamidomethyl/17,N,Deamidated|	298057 
LAACAVPENNHSCARPTNSGIK	4|4/3,C,Carbamidomethyl/8,N,Deamidated/12,C,Carbamidomethyl/17,N,Deamidated|	305674 
LAADEEENADNNMK	2|0|	37110482 
LAADEEENADNNMK	2|1/12,M,Oxidation|	37115178 
LAAGNYSESCFIN	2|2/4,N,Deamidated/9,C,Carbamidomethyl|	17773901 
LAALNPESNTSGLDIFAK	2|1/8,N,Deamidated|	37128278 
LAALVNHDSYNFSHR	3|1/10,N,Deamidated|	37142373 
LAAPCGGLPTGDNCECLGGEQGSR	2|4/4,C,Carbamidomethyl/12,N,Deamidated/13,C,Carbamidomethyl/15,C,Carbamidomethyl|	9303631 
LAAPCGGLPTGDNCECLGGEQGSR	3|4/4,C,Carbamidomethyl/12,N,Deamidated/13,C,Carbamidomethyl/15,C,Carbamidomethyl|	9308940 
LAAPNLTVEEGK	2|1/4,N,Deamidated|CID	37153030 
LAASEFIFK	2|0|	17816084 
LADGYNASASCNGTLFDK	2|2/5,N,Deamidated/10,C,Carbamidomethyl|	49159151 
LADITPSTDDLAGDKNATAECR	2|2/15,N,Deamidated/20,C,Carbamidomethyl|	37161800 
LADITPSTDDLAGDKNATAECR	3|2/15,N,Deamidated/20,C,Carbamidomethyl|	37169484 
LADTANYTCVAK	2|2/5,N,Deamidated/8,C,Carbamidomethyl|	37188443 
LADVVVGAEGR	2|0|	37197036 
LADVYQAELR	2|0|	37210391 
LAEEGGNTSDCR	2|2/6,N,Deamidated/10,C,Carbamidomethyl|	10008414 
LAETNSELHVESAAR	2|1/4,N,Deamidated|CID	27388708 
LAETNSELHVESAAR	3|1/4,N,Deamidated|	27394101 
LAEWQNITK	2|1/5,N,Deamidated|CID	37218921 
LAFNSTADDACRPR	3|2/3,N,Deamidated/10,C,Carbamidomethyl|CID	37231780 
LAFTEDNAWVR	2|1/6,N,Deamidated|	1127779 
LAFVANGSSVAGVFQL	2|1/5,N,Deamidated|	37247357 
LAGDKNATAECR	2|2/5,N,Deamidated/10,C,Carbamidomethyl|	37261079 
LAGDKNATAECR	3|2/5,N,Deamidated/10,C,Carbamidomethyl|	37266051 
LAGDKNATAECRDEK	2|2/5,N,Deamidated/10,C,Carbamidomethyl|	37286317 
LAGDKNATAECRDEK	3|2/5,N,Deamidated/10,C,Carbamidomethyl|	37292543 
LAGGENNCSGR	2|2/6,N,Deamidated/7,C,Carbamidomethyl|	37309375 
LAGGGLPQAPQK	2|0|CID	23428954 
LAGIEFELEGDVLIVPYW	2|0|	90222237 
LAGPIAAVGQSDAYEAVSNDAIK	3|0|	67170049 
LAIEAVNEAATR	2|1/6,N,Deamidated|	80710278 
LAKRPALVPK	3|0|	184159 
LALAFNSTADDACRPR	2|2/5,N,Deamidated/12,C,Carbamidomethyl|	37320369 
LALAFNSTADDACRPR	3|2/5,N,Deamidated/12,C,Carbamidomethyl|	37326556 
LALDFASQYNR	2|1/9,N,Deamidated|CID	11610457 
LALFSNVSEAR	2|1/5,N,Deamidated|CID	37343594 
LALGSANSVFER	2|1/6,N,Deamidated|CID	23212410 
LALNNTAHFQ	2|1/3,N,Deamidated|CID	49224958 
LALNVAFTEK	2|1/3,N,Deamidated|	72239 
LALSHVIAQSNF	2|1/10,N,Deamidated|	83362518 
LALYNNSFYTR	2|1/4,N,Deamidated|	37351684 
LAMAGLQVAVVGLTALDMDPK	3|0|	2564818 
LAMAGLQVAVVGLTALDMDPK	3|1/17,M,Oxidation|	2571993 
LAMAGLQVAVVGLTALDMDPK	3|1/2,M,Oxidation|	2579193 
LAMAGLQVAVVGLTALDMDPK	3|2/2,M,Oxidation/17,M,Oxidation|	2586392 
LANASEMDR	2|1/2,N,Deamidated|	37360605 
LANASEMDR	2|2/2,N,Deamidated/6,M,Oxidation|	37365225 
LANDTDDYFLR	2|1/2,N,Deamidated|CID	37374453 
LANFTTK	2|1/2,N,Deamidated|	37385324 
LANGSAFNISNK	2|2/2,N,Deamidated/7,N,Deamidated|CID	37398966 
LANISGEEQK	2|1/2,N,Deamidated|	37407955 
LANISVSEYDDLR	2|1/2,N,Deamidated|	37420042 
LANLSYTLQLDGHR	2|1/2,N,Deamidated|	37433704 
LANLSYTLQLDGHR	3|1/2,N,Deamidated|	37440834 
LANLTQGEDK	2|1/2,N,Deamidated|CID	37462342 
LANLTQGEDKYYLR	2|1/2,N,Deamidated|	37471188 
LANPIWNVTGFTGR	2|1/6,N,Deamidated|	37484899 
LANQGISVK	2|1/2,N,Deamidated|CID	62113166 
LANSTLSGNPAV	2|1/2,N,Deamidated|CID	37493714 
LANSTLSGNPAVR	2|1/2,N,Deamidated|CID	37502098 
LANTTMFNNSK	2|2/2,N,Deamidated/7,N,Deamidated|CID	37512871 
LANTTMFNNSK	2|3/2,N,Deamidated/5,M,Oxidation/7,N,Deamidated|CID	37517701 
LANTTMFNNSKDSEEGGLSVAVPGEIR	3|2/2,N,Deamidated/7,N,Deamidated|	37531549 
LANTTMFNNSKDSEEGGLSVAVPGEIR	3|3/2,N,Deamidated/5,M,Oxidation/7,N,Deamidated|	37537470 
LAPITSDPTEAAAVGAVEASFK	2|0|	37558290 
LAPITSDPTEAAAVGAVEASFK	3|0|	37562039 
LAPNGAVGDYTVFK	2|1/3,N,Deamidated|	1686398 
LAPRPGTNASSVPHR	2|1/7,N,Deamidated|	37578240 
LAPVNGTSQGK	2|1/4,N,Deamidated|CID	37592110 
LAQGSPRIVLPEQVVQATQNNGVDSNQER	3|1/25,N,Deamidated|CID	5460586 
LAQNNCSCESK	2|3/4,N,Deamidated/5,C,Carbamidomethyl/7,C,Carbamidomethyl|	37597812 
LAQNVTGNSGINLTCTSK	2|3/3,N,Deamidated/11,N,Deamidated/14,C,Carbamidomethyl|	37606671 
LAQYTLLADDNVNGPSK	2|1/10,N,Deamidated|	52812625 
LASAGPPAVEHTCNEVTAELR	2|2/12,C,Carbamidomethyl/13,N,Deamidated|	1091686 
LASGENGTECR	2|2/5,N,Deamidated/9,C,Carbamidomethyl|	37612504 
LASGNVSGGVCDGCQHNTAGR	3|3/4,N,Deamidated/10,C,Carbamidomethyl/13,C,Carbamidomethyl|	37621839 
LASNHSNK	2|1/3,N,Deamidated|	37635555 
LASTGPHCAECASDNGAR	2|3/7,C,Carbamidomethyl/10,C,Carbamidomethyl/14,N,Deamidated|	2403813 
LASTGPHCAECASDNGAR	3|3/7,C,Carbamidomethyl/10,C,Carbamidomethyl/14,N,Deamidated|	2408523 
LASTLVHLGEYQAAVDGAR	3|0|	37649088 
LASVPAGGAVAVSAAPGSAAPAAGSAPAAAEEK	3|0|CID	37664002 
LATCNQQTK	2|2/3,C,Carbamidomethyl/4,N,Deamidated|CID	61275901 
LATDPMNCDIDETNIPGR	2|2/6,N,Deamidated/7,C,Carbamidomethyl|	9735998 
LATDPMNCDIDETNIPGR	2|3/5,M,Oxidation/6,N,Deamidated/7,C,Carbamidomethyl|	9743178 
LATGNVSGGVCDNCQHNTMGR	3|3/4,N,Deamidated/10,C,Carbamidomethyl/13,C,Carbamidomethyl|	37669982 
LATGNVSGGVCDNCQHNTMGR	3|4/4,N,Deamidated/10,C,Carbamidomethyl/13,C,Carbamidomethyl/18,M,Oxidation|	37676670 
LATIANFSELGLEPGR	2|1/5,N,Deamidated|	37699143 
LATIANFSELGLEPGR	3|1/5,N,Deamidated|	37703483 
LATLEDFSLHPESQIVEENGTAR	3|1/18,N,Deamidated|CID	37717819 
LATLGTAALNSSNPK	2|1/9,N,Deamidated|	37728615
[truncated: 582,497 more chars]
