# Supplementary material for: A Mass Spectrometric-Derived Cell Surface Protein Atlas
Source: PLoS One. 2015 Apr 20;10(4):e0121314. doi: 10.1371/journal.pone.0121314 (PMC4404347; doi:10.1371/journal.pone.0121314)
Supplement: S5 File — ZIP file, containing a README.txt file and two subfolders with the respective spectral libraries. A. The .pepidx, .spidx and .splib file of the mouse spectral library for proteins within the CSPA. The sequence motif N-X-S/T has been modified to D-X-S/T, which corresponds to a deamidated asparagine (N). Methionines are variable modified by oxidation and a decoy spectral library is appended. B. The .pepidx, .spidx and .splib file of the mouse spectral library for proteins within the CSPA. Asparagines and methionines can be searched with variable modifications of deamidation and oxidation, respectively and a decoy spectral library is appended. (ZIP) [file pone.0121314.s006.zip › S5_file/A/CSPAmouse_filtered_M_pD.spidx]

10
11
12
13
14
15
16
17
18
19
20
21
22
23
24
25
26
27
28
29
30
31
32
33
34
35
36
37
38
39
40
41
42
43
44
45
46
47
48
49
50
51
52
53
54
55
56
57
58
59
60
61
62
63
64
65
66
67
68
69
70
71
72
73
74
75
76
77
78
79
80
81
82
83
84
85
86
87
88
89
90
91
92
93
94
95
96
97
98
99
100
101
102
103
104
105
106
107
108
109
110
111
112
113
114
115
116
117
118
119
120
121
122
123
124
125
126
127
128
129
130
131
132
133
134
135
136
137
138
139
140
141
142
143
144
145
146
147
148
149
150
151
152
153
154
155
156
157
158
159
160
161
162
163
164
165
166
167
168
169
170
171
172
173
174
175
176
177
178
179
180
181
182
183
184
185
186
187
188
189
190
191
192
193
194
195
196
197
198
199
200
201
202
203
204
205
206
207
208
209
210
211
212
213
214
215
216
217
218
219
220
221
222
223
224
225
226
227
228
229
230
231
232
233
234
235
236
237
238
239
240
241
242
243
244
245
246
247
248
249
250
251
252
253
254
255
256
257
258
259
260
261
262
263
264
265
266
267
268
269
270
271
272
273
274
275
276
277
278
279
280
281
282
283
284
285
286
287
288
289
290
291
292
293
294
295
296
297
298
299
300
301
302
303
304
305
306
307
308
309
310
311
312
313
314
315
316
317
318
319
320
321
322
323
324
325
326
327
328
329
330
331
332
333
334
335
336
337
338
339
340	58141547 58145721
341
342
343
344
345
346	39682249 39698972
347
348
349
350
351
352
353
354
355
356
357
358
359
360	40037932 40084780
361
362
363
364	177152 184159
365
366	40044933 40051953 40091811 40098866
367	643431 657989 45165843 45172425
368
369
370	52834946 52853352
371	36059730 36084076 40058973 40105921
372
373
374	21582249 21601877
375	52839486 52857927 58433694 58442304
376
377	36067533 36091392
378
379
380	25936144 25944978
381
382
383	205788 208460 19539781 19542098
384
385	23766805 23779922 49425086 49431846
386	59080985 59087196
387	53560777 53566810 54572238 54576115
388	26589611 26593480 66642563 66654498
389	82680610 82692516 86575477 86581752
390	58320778 58326712 83236003 83245388
391	45306467 45316512
392
393	58257010 58263930
394
395
396	36191503 36204191 50743164 50748272
397	67836817 67847989 68713182 68719961
398	37385324 37392286 55193604 55205388
399	81373678 81381718
400	28763767 28777489 56979076 56988642
401	28035746 28044374 51430642 51439674 56355003 56357468 60141137 60148169 74050984 74059928 85668096 85697268
402	23871834 23875485 23879077 23881604 58080693 58094644 65302085 65307623 68834830 68841608 68938400 68942095 76934006 76938595 83193318 83197313
403	38589636 38598808 81685917 81690198
404	68688488 68699932
405	26181255 26190602 52675022 52681844 55716773 55724529 57047271 57066735 67843560 67854580 85675559 85704766
406	3653763 3658225 4348928 4357848 26303163 26308129 55199594 55211189 57995542 58008598 84449162 84461612
407	59093286 59097801
408	59065338 59068858
409	42199206 42205931 74582320 74591989 83744293 83750441 89915164 89929635 89966871 89977782
410	9598841 9605943 23975018 23982001 60313136 60320293 63901521 63908007 73271718 73278719 80829710 80836555 84360063 84372061
411	2770417 2775728 4822819 4830330 17880274 17884521 35305421 35322384
412	3662648 3665299 30659980 30670545 60985849 60990172
413	27358655 27363236 61752828 61761708 92019250 92025383
414	19297826 19308348 73261589 73266742 74536095 74543275
415
416	35878441 35883762 39572859 39581654
417	20470888 20484348 56157696 56161613
418	24214034 24218485 24748269 24753761 28049125 28055546 42282116 42292451 46457824 46469281 68210336 68213613 73190508 73200160 84724356 84735886 89025501 89032333
419	19302453 19313010 81666534 81678808
420	3957290 3961676 28194696 28199327 28498533 28505260 44166787 44171239 63478895 63484075 87745015 87748184
421	23489679 23498636 35704776 35719720 90586721 90596234
422	153401 169161 20952963 20964253 23275896 23278325 67742383 67756868 78964686 78969107 81336141 81339542
423	3042700 3048379 6853931 6866041 27059857 27067677 66744502 66750380 81506738 81513413 90304161 90312216
424	3674709 3688890 7694022 7698585 40885241 40891015 66790572 66793035 83874857 83879265 88284578 88291575
425	19421310 19427572 55445747 55458835 60521845 60549073
426	24967762 24981480 46464928 46476048 53491115 53495463 66621651 66631200
427	27676387 27685159 58377183 58384131 67318807 67330259 85723894 85749581
428	679797 690818 35453562 35459100 47717085 47743388 54282394 54287861 76887642 76904618 91595014 91601664
429	23494057 23503049 40993513 40997753 63544274 63551956
430	43488409 43496005 51124454 51129178 59350413 59362880 91561140 91563965
431	10226117 10232552 33269944 33280919 76854685 76871927 88231032 88234605
432	11016362 11032494 53037375 53042620
433	33899025 33901739 60528645 60535185 60555691 60562250 69524319 69536828 85732054 85757048 88637609 88648245
434	21619534 21638429 24974415 24988168 36569533 36575286 47725040 47750663 47802989 47816529 74726168 74738727
435	7839251 7848037 26597150 26599410 26917450 26927039 28349876 28352686 48302563 48311205 58100595 58105088 64277182 64284109
436	24865607 24871623 30007292 30014330 34075273 34081700 37266051 37279025 37635555 37642433 39500385 39507948 57834486 57838953 70931190 70935790
437	36523311 36529036 46768727 46774893 51221963 51226684 59212835 59217545 90856088 90869250
438	25224538 25229662 47757631 47764749 49382229 49386788 53610271 53615680 73990809 73994326
439	10229227 10235697 36207810 36212952 40497366 40501928
440	24455438 24461422 35858804 35864167 53039932 53045215 69392064 69398782 70480284 70484939 71711980 71724051 84043391 84057143
441	396824 404175 29774123 29781506 33598318 33610416 39514849 39523021 54860836 54865290 60542319 60569061 84166261 84175078 87680291 87703042 91234211 91243353
442	1649668 1658927 26226028 26241640 27104711 27106598 28066927 28072381 28626920 28628853 44938430 44942110 45273580 45280527 47809553 47823026 74063857 74067528 74116802 74123299 74281138 74287088 83975147 83978677
443	48306932 48315544 83982209 83986522
444	23955486 23959150 41989597 42004799 42087099 42092830
445	10987629 10999238 18935955 18940530 46771730 46777931 89503859 89559205
446	29719012 29722668 35601864 35627794 41377431 41388040 47761282 47768222 48752136 48765657 85856404 85863935 87688031 87710176
447	26233796 26248958 67941274 67954470
448	45157 49517 19631792 19638583 28792107 28795921 49515775 49526421 63210204 63216656 63493751 63506012 65894586 65898551 75333253 75340022 84050039 84063826 90614435 90633653
449	139341 142628 401250 408550 7526690 7537155 14388271 14398693 28077271 28081497 47471184 47479946 54749828 54754272
450	1656443 1665596 19336713 19343654 30239872 30245076 35740184 35749889 50735723 50739456 59911502 59918217 89510942 89518895 89566323 89573733
451	23592972 23596637 29932198 29939380 32344861 32359715 42112352 42115800 60598996 60605031
452	26617481 26622249 29266484 29273160 32087724 32115647 35096504 35100986 49567328 49574097 50275518 50280124 78708633 78713812 89038946 89046039
453	2802090 2809187 25419571 25422702 32741179 32751353 84498204 84506175
454	31625848 31632026 41382368 41392888 48758769 48772325 50340033 50344704 72200228 72202302 74213533 74220611 85860669 85868130
455	1500776 1503752 2434923 2444969 20135897 20137978 20149881 20154894 27460027 27466741 42156488 42160760 42659969 42666726 74530746 74533447 89525997 89580875
456	1053219 1058678 12826351 12830617 28061363 28064112 51214337 51218196 53380803 53391799 81426748 81433335 87356756 87365282
457	22808449 22817655 25668444 25673943 28355447 28360691 32094270 32122228 32142438 32146815 47475444 47484241 63346106 63356607 68704824 68709056
458	2185834 2192731 19340051 19347027 27517420 27524691 51857622 51865549
459	58875432 58879956 61924763 61928541 83940687 83945898 85900020 85913123 90196382 90212015
460	665156 669719 5699165 5707734 5729565 5735112 34906850 34927225 50349188 50352721
461	2805312 2812345 26639631 26647877 39676977 39693985 44221843 44225291 51270089 51273146 57085870 57090161 68740972 68745284 71141314 71157828 76492741 76498359 84502090 84510096
462	19433668 19437955 27531441 27535364 28096363 28111677 34141750 34148464 36743347 36756597 57324369 57331202 57445638 57450080
463	56698639 56705145 63535874 63540208
464	19372498 19379105 57189446 57195567 60038198 60042808 92047166 92052773
465	49216138 49219074 49672308 49681131 58943747 58951733 59745491 59752036 62109696 62113166 64529047 64532989 69652908 69659717 73781726 73787163 89847974 89854360
466	17423995 17428533 33866209 33878867 39285230 39290694 45287267 45290249 51795163 51798152 78694970 78696851
467	3478376 3483584 4970320 4974674 10897645 10901973 23363694 23366736 51276158 51281576 56306150 56308295 71379737 71383998 74272520 74276959
468	2208378 2212235 5703286 5711889 5732269 5737850 9430355 9439017 20788569 20798633 36295674 36303517 53810319 53823931 63737388 63743598 66716968 66728073 78351700 78356906 86569303 86572411 88041655 88053572 89268328 89272697
469	20495284 20507986 23400961 23410013 34175225 34181945 91519825 91525896
470	12437986 12441462 66685599 66692788 81266461 81273100 83807861 83813398 91512218 91516121
471	35919422 35926309 41699679 41714132 63834681 63838011
472	25795665 25800534 26778008 26781281 27711593 27724802 27825332 27834853
473	4499098 4509408 8343637 8347481 12799111 12813322 27839420 27843832 27992547 27999450 30920042 30944840 49493882 49498669 49676537 49685395 63619898 63630845 67141513 67152850 83997800 84009918
474	47253241 47268080 51313449 51317918 60478917 60491437 63938054 63945795
475	12784334 12788705 20764635 20768956 26945170 26948627 29683976 29687435 49603997 49616440 58304540 58315622
476	559130 563563 3308436 3313127 5264933 5272050 26767218 26773110 29982111 29986576 39018772 39022135 58332483 58341455 83037162 83057078 86123864 86128333 87566970 87573832
477	26959061 26971992 29393405 29396472 36667045 36675668 37086140 37093028 50941263 50945180 83777962 83790917
478	14374751 14379058 21379193 21394180 54398961 54405013 55706583 55709429 60002134 60007780 64945781 64953750
479	18071751 18086250 30924860 30949701 36033522 36041863 45348570 45352457 47260151 47275025 54937934 54941460 55627402 55631935 72215583 72244645 89403832 89408435 90792811 90797124
480	2601549 2606599 3360657 3366138 23745137 23748332 27718244 27731399 40406000 40412730 59403759 59407610 63361977 63366470 63749746 63757485 63774672 63779475
481	25785234 25788107 51542138 51545806 54844435 54848035 54924278 54931159 67147041 67158413 70217551 70221997 73123948 73126516 79609243 79613613 84003982 84015961 86115772 86119843
482	26346768 26354721 43135034 43162328 43457702 43469585 60485272 60497708 79173359 79182415 88716804 88736011
483	5153003 5157121 17975972 17982832 21556593 21563624 22772739 22779230 29807461 29811654 34450175 34460078 42626364 42633409 44246182 44249200 49610221 49622506 54072447 54088830 72224875 72252562 76916277 76928366 92482710 92492256
484	13922535 13929416 26683079 26725148 26977565 26983554 34983653 34995752 44185818 44189968 58336827 58345837 66958006 66973976 67828410 67832634 69106563 69117963
485	6909229 6922249 23627890 23640185 27972957 27978816 30109678 30123003 32756416 32760360 39224537 39232139 49712761 49717415 59291394 59295587 80029414 80043818 80454506 80465026 91074791 91112935 92067129 92071577
486	16143004 16147240 18549477 18554726 20395426 20415872 38916706 38927350 43138508 43165837 73720294 73727176 77484652 77494853 88862618 88867611
487	29794083 29803732 36037798 36045984 39547766 39551390 59249434 59256630 66756031 66761343 66930234 66945031 79757879 79763182 88721456 88740698 90042417 90050953 91173522 91176201
488	3464711 3471650 9869315 9879049 11162779 11167467 26692672 26733350 32446126 32452126 41874248 41878529 45381952 45388876 45982896 45989808 55152633 55156283 55934624 55941566 83317570 83324666 91080931 91119110 91496585 91501141
489	26316980 26328102 29892066 29903693 36424148 36432147 62761353 62771973 71810044 71821993
490	13627614 13634626 30021044 30028592 35817968 35824737 36245713 36249486 45547133 45561479 71065171 71071892 80459074 80469629 81579925 81584321 82470535 82474548 91398153 91401588
491	2852231 2863883 3647221 3650502 3979989 3984707 22413557 22418160 31887834 31895509 40545439 40575230 42449211 42456035 49981770 49993425 70973260 70979805 78569100 78573525
492	27019477 27023684 32521312 32527043 41722196 41725941 55690050 55698393 58369232 58373248 59705861 59711253 68775931 68781118 70674022 70683373 85167988 85175871 85621597 85643587
493	18864325 18873190 30116439 30129606 32278435 32284245 35835406 35845068 49347259 49355495 51835942 51838821 60297731 60301138 66881086 66887682 78311598 78317080 80036476 80050697 89222606 89226589
494	25652822 25661025 37066641 37078880 42935925 42940503 43776316 43779580 51184666 51192657 59335986 59340662 71692912 71700006 73285521 73293381 89435635 89451926 89876654 89885322
495	1096654 1101254 5383122 5396423 10445268 10449357 10453350 10458979 54793332 54796819 56718147 56724234 60848376 60865140 75121416 75126232 92101083 92114220
496	2857664 2869350 11928368 11939344 39295910 39303240 40552356 40582182 45986355 45993148 50371060 50376397 58289786 58294177 58350243 58354964 60236617 60243472 63259885 63264250 76213111 76216371 91802032 91806803
497	11820585 11826947 18035843 18038794 21788169 21791891 22973166 22975768 39254865 39261393 39530536 39534921 45253086 45258201 48846449 48870733 62767972 62778412 68056665 68061067 81384997 81389842 90556446 90568809
498	9750301 9757033 21685221 21695574 22143538 22148121 27164407 27190112 47033455 47046234 50222786 50232655 55735875 55742034 85628092 85649582
499	6071285 6082807 11525242 11528420 26856021 26864107 35531077 35537937 35981573 35992012 44252133 44259156 45662142 45664838 65823410 65828088 74669134 74681770 91157734 91161344
500	736642 749418 23191835 23194728 27607208 27619325 27744139 27763256 32365684 32372564 69031879 69035699 90018439 90027031 91149829 91153832
501	7400606 7410647 11224257 11227375 11784410 11787480 23369754 23383637 24572553 24579155 25003415 25006114 28252675 28268550 38823611 38825822 49351535 49359630 58766835 58837896
502	4477340 4489472 13389542 13394859 18256948 18258954 26988523 26995602 36942628 36949261 40012483 40016375 43395349 43398395 44095755 44100057 47038396 47051210 47112758 47136313 47791722 47797314 48851802 48875784 58690693 58694763 59957590 59972409 62489043 62506861 70265958 70278054 74929023 74933420 77118762 77133267 81473642 81483868 86641069 86645705
503	5389908 5403009 20199510 20202610 27171353 27197093 42212591 42216154 52350305 52361434 53061017 53070653 56721032 56727055 60856457 60873140 68669748 68676208 70083870 70091175 92107720 92120775
504	7382544 7389594 9250408 9264196 22031057 22036871 37360605 37367687 39299487 39306852 43081046 43092572 54455619 54468889 58548643 58555498 62367387 62371991 64970839 64975919 76483038 76488017 79711973 79719690
505	22621099 22641745 27750304 27768683 38303207 38315687 44658455 44663735 54713810 54718484 58572605 58578062 58774059 58779472 58843876 58849308 60327140 60333781 60340315 60345551 64547252 64554279
506	5502580 5508256 7782762 7787592 18666777 18675067 23376176 23390094 27893428 27901002 28260041 28274960 50868875 50873193 71795256 71799373 72553793 72564245 77681708 77706878
507	3398845 3405771 32587239 32599074 35986643 35997117 47118371 47141534 60913854 60926302 64397653 64404716 65878354 65882026 69703907 69708343 73830585 73845891 79912415 79919156 84029797 84036784
508	23291520 23294323 31525896 31532852 40984758 40989106 65284526 65291638 67763927 67768413 83461246 83465698
509	3208432 3214013 3574122 3578727 4746382 4757946 21651354 21663688 22017462 22024381 26880876 26885997 53996748 54001478 57606840 57612401 58786782 58855329 62559514 62564565 65812816 65818235 70949675 70956561 77839557 77851984
510	11214527 11219512 13392137 13397489 22629297 22649080 23553188 23556609 26601700 26610023 30170341 30172353 36932545 36937994 37001408 37026472 37910076 37920852 47794462 47800089 52768869 52771772 57849992 57865137 58192281 58199191 66360856 66366372 68857371 68862981 78399381 78402626 79227797 79232898
511	18294101 18298484 29566137 29570660 31995903 32017690 52356082 52367113 53064686 53074300 61700555 61707461 76834339 76839613
512	10145842 10159281 19080986 19083369 19394864 19399395 31637956 31643379 34404119 34408563 37365225 37372000 38790525 38805416 39043638 39046875 43087963 43099194 54684179 54699401 59263580 59270586 63636758 63642977 73171669 73174415 76204308 76208791 77689541 77714194 77813982 77827749 79715677 79723429
513	17811661 17816084 30448993 30458110 37006186 37031285 41094093 41103436 41747479 41751602 51029055 51037325 63423098 63427715 70355636 70360222 72776913 72790996
514	23030907 23035314 30273324 30282028 51371650 51403239 54308386 54316322 72021100 72025924 74349370 74353899 75244295 75267504 82588163 82599866 84106155 84129312 88993787 88996952
515	5292946 5307425 24370075 24374914 24883701 24897696 25546284 25555632 36280353 36290169 44237333 44241868 44668863 44675964 60168226 60189122
516	18733879 18737440 19251866 19255991 32002969 32024791 34195841 34202694 38653744 38656514 39145341 39152307 39824793 39832452 41654500 41660612 43565395 43575578 49875993 49883119 50356179 50360685 65784315 65788773 67819148 67823907 75735366 75738621 79479268 79493541 83920491 83925153 89214945 89218761
517	876982 888490 18409559 18421871 20025511 20030058 49530820 49537813 49689742 49701589 55643737 55650217 75651320 75655995 78802098 78806391 90467291 90473207
518	10834335 10836825 19015137 19028240 27074975 27081950 33430336 33433847 36098354 36103232 37099704 37105177 40268242 40282011 51378594 51408881 53397379 53402466 54691141 54706398 67665279 67682868 74020947 74023548 76606823 76615577
519	191026 198682 20841302 20851426 39737168 39747599 42532336 42538603 65036147 65042893 65391412 65405055 69173571 69180403 76090421 76095363 84112132 84134816
520	1630078 1634441 10152470 10165947 24412976 24418633 31769607 31775012 51468960 51472749 61049822 61056842 68999774 69004322 75248920 75272164 89136638 89140847 90826917 90831797
521	2943923 2952902 15900973 15911949 24176520 24183235 45844197 45858521 63660017 63666898 72783725 72797843 78773046 78778030 80725809 80730379 82660901 82668998
522	1186737 1192043 17836644 17848374 30277849 30286251 39772632 39781081 49363464 49367672 59299643 59304049 64504640 64512554 71533893 71537095 76951850 76958512 90876215 90879106
523	45293193 45297190 47588196 47598211 51582920 51586958 52171679 52181208 56318428 56322903 57366809 57378750 61124217 61129563 63443934 63467905 69541801 69546539 70106818 70127541 74699519 74706094 77434254 77447056
524	20034318 20041129 22510248 22517383 25244302 25251292 34198858 34205724 40329339 40340470 44511500 44516833 49105250 49109800 51145944 51150405 53167400 53175675 58277752 58283911 85221975 85226834 86030705 86035620 92221739 92228464
525	18041734 18047052 23457028 23459933 35513552 35526260 36166466 36170674 44586881 44610928 44791713 44795207 49694323 49705910 54096090 54101779 64435283 64442096 88560616 88565781
526	7063555 7068778 25828354 25835157 28203516 28211584 40274972 40288776 41896808 41901292 43476995 43482739 70430141 70436904 72887127 72891361 73662035 73668793 78079718 78098352
527	9592108 9595531 21426934 21431272 32217203 32227412 50783298 50790305 63450946 63473548 65398033 65411711 70111672 70132430 76467373 76477858 81887744 81900121 87246040 87250521
528	2104982 2109585 3511625 3516168 23022419 23026745 35443740 35448680 39011513 39015166 41131455 41139358 54193481 54196227 60057866 60063300 61878593 61885025 81528681 81532608 84466513 84471368 89860322 89867167 92618269 92625975
529	2948277 2957115 2985916 3001014 4253260 4258328 15906306 15917317 47593709 47602998 57791797 57795542 64212406 64222989 81416005 81421846 83796826 83802988
530	8967905 8971619 17471173 17478042 24801407 24809484 25147308 25152154 25463075 25474357 28529420 28537264 30327051 30331307 36174816 36178802 38568617 38573300 51841697 51844836 52688507 52693083 62892363 62900918 63268404 63273419 72960885 72976354 75406298 75413068 84433352 84437499 87511704 87518565
531	8100791 8127992 19403580 19408105 35639479 35650227 44593967 44618049 52787967 52795075 55051389 55057217 58177167 58185231 62348452 62352718 69069098 69074468 80677440 80684470 89894893 89903209
532	704597 707784 9673913 9677064 21570516 21590344 28326785 28331933 28473732 28480476 29589260 29594396 36716171 36720471 37231780 37240041 49107464 49112049 50629917 50637283 61268804 61275901 71306617 71310839 72694533 72705480
533	2892167 2900909 5443441 5447884 17738477 17742107 32848753 32860974 41001899 41015648 61350488 61369011 69436769 69441914 87664008 87668226 88298332 88304425 91185682 91187892
534	23197685 23203506 32619383 32628446 37440834 37455294 38694113 38698799 50663694 50670511 54293208 54296465 60260863 60266135 66469452 66490565 68547917 68554776 72941999 72950453 89343850 89354780 90157461 90160855
535	1779065 1782613 13710326 13715435 19531348 19535691 22946522 22958588 23165464 23173762 24110175 24121487 24441958 24448755 28023948 28028079 36861514 36877529 42310270 42315137 56517140 56519830 58988190 58990781 60773050 60780055 78577671 78582617 85654820 85685509 86268301 86275876
536	1828445 1854873 5785141 5798091 23525249 23529931 26871308 26876179 27329345 27332892 28553343 28557588 31926111 31929801 36852635 36857229 37592110 37595012 38668357 38673316 40749633 40755997 56693048 56695882 56730255 56743850 58073146 58087867 71360490 71363185 72464547 72475943
537	8107666 8134891 22669871 22684748 26931865 26938551 42164844 42170936 45406873 45410408 54503245 54516373 59663502 59668868 61739638 61744790 62009023 62022149 82724093 82737126 84021916 84025869 86297462 86310913 92284820 92295300
538	1452580 1457488 4397068 4402070 13154111 13169010 26334458 26340873 28173531 28180418 28380444 28403264 34097158 34101679 49278313 49282894 49503057 49506146 49771644 49790407 51413591 51420259 56298751 56302477 69957640 69962149 71829499 71837482
539	3609998 3613491 9067210 9071624 20638426 20642746 29046506 29057234 29656661 29663350 32511582 32516536 42710955 42724422 48567114 48578533 58245552 58251320 60205848 60210275 61355988 61373981 76630622 76635107 77363308 77378700 92547146 92558275 92572710 92582809
540	1835877 1862339 9639223 9643693 15808240 15816691 19802587 19806969 31336288 31341897 36764085 36769347 36868717 36884767 39620473 39639623 40020277 40067224 43048205 43052767 57040790 57060727 67810812 67815061 74596739 74602368 85661325 85691474 88915330 88922967
541	2463262 2492928 2896346 2905122 10180024 10186777 14690522 14705619 17799167 17805501 26580391 26585224 31715760 31720837 32854054 32866190 41008583 41022367 41053690 41058499 41729634 41734148 43853368 43858466 54508298 54521461 57989085 58002715 69786377 69791112 70837034 70841498 83756491 83764310
542	15427239 15434253 43412155 43438710 53754551 53760307 62585408 62588902 64604615 64608637 66371592 66389680 74358217 74362391 83063049 83069694 88094557 88099973 88503112 88509917 92562490 92565056
543	507776 510949 10121065 10131000 19606146 19612126 26827873 26839671 27383262 27394101 28784809 28788560 33288844 33300006 37197036 37203779 38055541 38080132 40353587 40364438 45183816 45192414 48571934 48583388 54809912 54827261 56619514 56624241 61195098 61203158 72600137 72614962 81234041 81238688 88060151 88064495
544	5146691 5149875 9400384 9402991 10805600 10808288 11766672 11775650 23138478 23150907 29051235 29061998 35808984 35813633 35932896 35937371 36152436 36159599 36253140 36260851 38335274 38338984 39913931 39920001 51336616 51343739 56736943 56750573 61330647 61336270 71730706 71734566 73675438 73679873 75560069 75564735 77370356 77385783 82565257 82569198
545	2470499 2500199 4601661 4606029 22561751 22568448 25790801 25793271 28737900 28748072 33206165 33209458 37407955 37414103 37462342 37466899 43019696 43029759 45607126 45611722 50644203 50651133 56845230 56852090 56911053 56923157 58036173 58041024 63305329 63323555 75697745 75708254 79268390 79272083 84405236 84414325 89909847 89924814 92244363 92248821
546	6196236 6203389 13936135 13943045 14698548 14712979 29288406 29302098 29845927 29856951 38841888 38849262 39627582 39646484 40118079 40128338 40369407 40374822 43419357 43445947 47829919 47864100 48688972 48713187 54137177 54141596 60972333 60979163 73144661 73153497 74311983 74324161 83759868 83767722 83853037 83856827 85580243 85588977 90639167 90647961
547	2381197 2387934 9234663 9239330 17989387 17995864 27473306 27480288 34264958 34268558 38155233 38162042 43348305 43358352 56870136 56879169 57484672 57487610 61290503 61315451 64666938 64670216 68566468 68569802 77460211 77462962 81175775 81178996 88310356 88317279 92718334 92731633
548	3009151 3012716 15812843 15820985 18497049 18502780 26054921 26063456 28799694 28803504 31739992 31746791 35300828 35318076 40024603 40028948 40071580 40075960 40225302 40235939 56711586 56714954 58163464 58170406 64612421 64617019 67132927 67137291 90346016 90352279
549	1015525 1021668 2151131 2155225 2199503 2204014 11195558 11200406 22312284 22316433 24063813 24068471 33089465 33093132 36143292 36147878 52551405 52558024 53728033 53732698 57125952 57132732 65500044 65504002 78343392 78347591 79625112 79631082 87627004 87639800 91017091 91039145
550	5523095 5542239 12588179 12591028 20423195 20427711 28185747 28190263 31376685 31386023 32919629 32924275 37037179 37045450 47837164 47844544 47871380 47878795 49136570 49147807 57568772 57575575 58510703 58522750 59522273 59526877 66375921 66380613 66394044 66398558 72192233 72196257 83087375 83094174 91317171 91336750
551	636384 651151 3095850 3102258 6035393 6039364 9109705 9116276 19609705 19615617 20186014 20195179 23945394 23946767 27908315 27921976 35121806 35136162 36724656 36731567 37965535 37968660 44104271 44107535 48697161 48720487 50571880 50585026 54814462 54818722 54831574 54835853 63309610 63313911 63327866 63332202 66309821 66322436 68610479 68617313 73943465 73946078 74419060 74425066 75543800 7554…
552	3087236 3091607 4568247 4573847 6546663 6555875 11770949 11779962 15070011 15074588 22587168 22591227 37218921 37225435 43302444 43315868 43728661 43733180 49555725 49561580 54673696 54678974 61298877 61322843 62752950 62757205 69276009 69287151 73177019 73181686 81940929 81945610 83599858 83613623 87096835 87101940 87734161 87739833 89144867 89150987 91505550 91508945 91700724 91721040
553	67449 72239 2023693 2027230 9201566 9208531 15385354 15389841 17682761 17688324 22963624 22968426 28742646 28752630 37743124 37749055 43024568 43034666 43679391 43684379 46713809 46722324 58889829 58901727 70203840 70210825 71924577 71928934 80661112 80669359 91023686 91044665
554	930548 947516 2134049 2139380 2690341 2701127 3921240 3924071 5007300 5010665 19124745 19128026 30414350 30429754 40668699 40675500 47854118 47886716 49262277 49273429 52826136 52844912 52862778 52876344 56492256 56494654 62072189 62078884 65676688 65679871 73010782 73024562 76516031 76520049 81394224 81400549 83399574 83405773 85584807 85593223 87455749 87462674 90573522 90578039
555	1932136 1938938 2166010 2179383 3345686 3352466 5528731 5547046 11850000 11862308 14364500 14369942 22861006 22866635 26738622 26746750 29950384 29962224 33971836 33977616 47966349 47988350 56895644 56899871 84797831 84803292 86095809 86101350 88819253 88823578 91178844 91182287 91322093 91341251
556	5409543 5412718 7631763 7634477 9926592 9931154 23657330 23667844 40033293 40080340 44046351 44054154 63318211 63336537 65312470 65321904 72413760 72424088 74261104 74266937 88448104 88453913
557	494337 501123 17241112 17245607 18604787 18634716 22193853 22201803 22905243 22913509 27119255 27127364 27569614 27575046 29608203 29615107 29990842 29994700 36050068 36074476 55838692 55851464 58561882 58567673 64353832 64358770 75757519 75761886 78286292 78293363 86838690 86843961 92465106 92471713
558	9394430 9397392 27654661 27656952 35849930 35854478 36435536 36439612 39457028 39469288 51261407 51265926 60592937 60595964 65724572 65738165 66384936 66402916 70827631 70832392 79587792 79589916 79741462 79745524 92737787 92745794
559	4962332 4966380 9648097 9653271 10955373 10960773 15420596 15423918 24852066 24858912 25103422 25108092 27915027 27928723 28693140 28698428 30421524 30436971 35670625 35691782 42640226 42646303 54822982 54840132 56180461 56189164 56858693 56864443 58118896 58123366 60803546 60817753 83010236 83019532 87469550 87474548
560	2695038 2705858 11038013 11042447 11855616 11867959 13021765 13032203 17396941 17405338 18649569 18656306 18724823 18729433 21226063 21232139 28487006 28492951 35787658 35798365 37292543 37304352 39070964 39075487 40192993 40206614 41938718 41951148 43309296 43322448 47970638 47992674 61378531 61388148 66288324 66300601 69281232 69292307 73031948 73035583 79749249 79753693 79856345 79861173 83606…
561	9680139 9687238 17693764 17700966 19358762 19365750 21577019 21596675 21670851 21675674 23787279 23792032 39788591 39795483 40506439 40510859 43169832 43173691 46717940 46726490 50116592 50121164 52421555 52425454 55465917 55470774 57384894 57390869 58597026 58602287 61134807 61150161 64363562 64368708 76620243 76625738 80665356 80673549 81128948 81132786 81778596 81785579 85157709 85160958
562	145873 162415 934689 939153 951690 956031 11734694 11740636 18611986 18641950 20968091 20974776 24784188 24788820 37754116 37758785 37840199 37843773 39752871 39758512 39929749 39938961 42779775 42786548 49011030 49024267 52830080 52848810 52869646 52883074 58429849 58438475 70940085 70944987 70963237 70968328 80977066 80983858
563	3703535 3716673 11649220 11654528 18002065 18007245 24994999 24999282 36533924 36539302 37703483 37713067 44079951 44083558 44715239 44720111 68189071 68192741 69147971 69167457 73329532 73333937 76419346 76424802 80788616 80800443 91136210 91143102
564	76946 91808 1998223 2003972 21931711 21938751 23664267 23674607 40799364 40804098 47408881 47420594 50381365 50388342 54545285 54552095 55186537 55190121 63558976 63564896 65317076 65326315 68649364 68659564 70714488 70726313 76245372 76259644 80563346 80568144
565	7945008 7953694 8757117 8763123 13102131 13115734 19598502 19602352 29762965 29769007 33437203 33441074 36056251 36080599 36310822 36321579 38026488 38033711 38180835 38184917 43292651 43297666 46307295 46321298 49221995 49224958 51703047 51709704 54800214 54805236 70599806 70610982 76219652 76224008 79259862 79264183
566	4379967 4392304 11240958 11244117 16107596 16112126 20455146 20459465 30314941 30321086 34025599 34040031 38390679 38397746 38948138 38953114 48650281 48663860 50305728 50310534 65731484 65744966 78141580 78155055 81536430 81543507 82638982 82642966 87398665 87402476 90813482 90820318 91774438 91781396 91977891 91990439
567	4868219 4874324 27044990 27052750 27774705 27777223 31187404 31190962 36611279 36614963 42256530 42262225 43064125 43076270 44023723 44035394 50315196 50318953 50618934 50624858 54027450 54031943 56184673 56193411 61142366 61157315 63784082 63788460 68334259 68349597 70396557 70403403 71593402 71599130 74636841 74646537 81802047 81806528 82143411 82147976
568	2611537 2618361 4620217 4635769 7622885 7627433 10817085 10828912 13232804 13239811 13336777 13341299 17401409 17409530 23424616 23428954 30102681 30106172 35792909 35803651 37309375 37314918 40199671 40213327 41945633 41957942 49391243 49396560 53791268 53797600 57104116 57106687 61383376 61392953 64737433 64742075 75130840 75143055 81960895 81964008 85541540 85551908
569	83845 98739 6721247 6725876 15797727 15803099 21245092 21261981 25601916 25608748 29399536 29402595 33399539 33403874 40919390 40924042 45046098 45055395 45479059 45491418 50979580 50986328 53511887 53537134 56569412 56572120 58860260 58868276 71771792 71778681 89156905 89162065
570	943313 960229 3053905 3059431 17270717 17290197 20931774 20938699 22114038 22122197 23606424 23617884 25930700 25939603 30807557 30815477 36315504 36326296 42856382 42867880 45568517 45572273 47666644 47678868 49017448 49030720 51527099 51535177 53905952 53918458 64389026 64393522 67313075 67325450 74520017 74525457 76337593 76342847 76430117 76435958 76798908 76803257 76882036 76899609 77544689 …
571	3412492 3419296 12226763 12240423 18200683 18210533 21755748 21761127 26790552 26802178 39245794 39250373 54733401 54741816 58059660 58066484 58471817 58486048 62058923 62065609 62515120 62522231 65517249 65522968 68632873 68638928 68812102 68815752 70518468 70525410 73934829 73939213 84301453 84311595 87205042 87208562 90782276 90787663
572	27561130 27565430 29599446 29603868 31616908 31621428 37493714 37498004 37763389 37771511 38735652 38742809 40144094 40148654 40247417 40261409 43552039 43556719 44290373 44305072 44559385 44571870 47414323 47425843 48627905 48639232 56225694 56230201 57021009 57028120 57885876 57899514 68341234 68356607 70466195 70473379 71561334 71566103 72298279 72304892 78603327 78607820 79150398 79154485 834…
573	4263277 4268149 7949531 7957964 23433224 23438284 30156861 30163681 36230721 36238430 42098341 42105460 46314166 46328204 57744097 57748743 71447486 71452217 71625106 71629760 76965012 76978558 77336191 77340426 78550426 78555292 84764686 84770531 92456003 92460634
574	21249559 21266483 30319330 30325294 36580048 36596213 37788203 37801144 39965474 39969755 45687151 45692281 47159961 47171525 48656985 48670491 53518147 53543429 59181357 59190469 61602204 61630737 65052734 65060752 68495712 68509263 69320451 69329801 71759268 71765627 79542165 79549074 88534731 88539091 91983404 91995706
575	10639241 10671188 11011477 11027977 12901485 12908546 18188384 18192186 25258100 25263444 32976616 32981683 34088039 34092637 44030663 44041982 52025204 52030293 59758305 59771771 64583905 64591160 76446885 76457506 76849421 76867215 84475849 84482628 87804677 87830422
576	6652088 6659011 8518273 8538099 17275300 17294815 36336363 36348118 38088966 38095941 66081456 66088572 69187086 69191825 75136703 75148953 82743212 82752307 82937338 82947789 85546604 85557007
577	10063745 10074172 19260034 19271642 25643063 25648023 26571414 26575995 59725269 59728614 66981934 66987159 67267810 67274878
578	4946591 4957405 21614260 21633891 23761415 23774768 27984437 27988606 28916309 28924959 34939646 34951861 37979416 37994971 41613503 41620407 42863041 42874314 45003753 45016280 47673612 47685643 51729611 51739995 61609455 61636683 74026129 74031287 87591476 87597129
579	7095421 7108597 8492761 8499442 10646582 10653942 10678559 10685954 13729722 13735925 28116063 28120721 30351491 30363922 31678037 31692269 36587212 36603412 38722016 38729058 39310547 39317089 41606241 41609926 50497092 50501554 53765756 53774192 57950767 57957699 60715307 60726892 68945627 68952144 72440998 72453379 81243210 81250420 81916869 81933655
580	4247988 4250637 7962146 7968860 11664193 11674010 32464563 32479774 35941581 35946156 36472185 36476800 37768014 37776133 38957954 38963538 41585749 41591740 48632286 48643520 54319885 54325225 54479414 54489354 57892542 57906215 60013256 60017992 67306443 67309821 82366981 82382699 82558563 82561992 86785155 86789594
581	7188186 7196474 17508233 17515310 21891704 21897790 34254216 34259600 36955395 36973276 42492236 42497760 43240389 43245947 54786217 54789869 55099525 55126396 56283662 56294138 66635639 66647733 71842352 71846693 76297717 76303571 76971944 76985218 86318007 86323315
582	2243690 2246989 20528924 20533098 29141816 29152828 37142373 37148102 38703430 38708145 39973964 39980674 47166887 47178159 54242592 54248319 56144293 56151010 59186152 59194842 59411397 59415758 61025794 61030643 63673694 63680473 68502638 68515908 81643477 81650520 83414893 83421612 92002489 92007405
583	1918365 1925326 4727286 4736641 7266370 7282349 10661302 10693349 11538593 11552745 15845015 15851782 26168929 26172677 44193960 44201006 46657712 46663509 47182478 47194968 59765103 59778543 76252470 76265801 85055994 85063050
584	1584224 1589007 29647805 29652305 33023554 33042192 35143004 35145279 39236218 39241107 41518370 41540111 45520245 45530597 55670348 55674990 63799727 63814103 64144607 64151474 64158002 64176653 81136546 81141786 82673111 82685176 82942631 82953006 83504968 83511738
585	10069044 10079368 18944873 18951652 19266888 19278344 22434306 22441646 23814685 23826260 26042218 26046154 27406246 27420186 36964409 36980749 38193625 38206524 43796308 43802314 51458167 51463982 55089638 55094785 57402208 57415735 61510403 61522820 69736454 69740962 78525704 78530130 83231865 83241484
586	5930897 5935257 8975091 8982118 27624069 27634063 28138525 28152141 38146684 38151014 43636278 43658165 44010490 44017192 44798516 44802660 52465868 52483325 54430483 54435262 54722855 54728251 83224083 83228048
587	2909487 2918777 8219807 8226891 8607261 8615566 9632777 9636118 14764012 14769933 27321175 27325305 29476733 29481257 36384938 36391022 39382339 39385687 45301101 45311413 45413768 45416939 45497622 45504482 65467534 65472542 65477461 65484510 71960616 71967593 74559528 74564211 74712381 74715508
588	6453134 6459679 7965344 7971891 9828264 9841636 19061076 19065157 20431913 20439240 25969325 25976532 33778125 33786026 35491112 35499094 43764856 43772886 49471989 49476114 50558139 50562730 51827103 51831641 56654502 56661237 63603695 63609583 67010315 67015068 67085697 67090265 70899196 70907407
589	2680666 2685564 2816059 2825061 11204768 11209776 19350461 19354614 23001499 23004458 27234954 27253664 33028273 33046515 37210391 37214757 41522873 41544649 41666431 41671494 46263148 46292691 55106093 55113150 55132688 55139578 55636174 55640008 64163316 64167755 64181260 64185718 65443299 65447799 67642686 67648428 69712642 69717645
590	12525582 12528955 21360297 21364748 28703495 28708831 29147158 29158205 32841783 32845275 52715555 52718687 55009096 55016219 70387601 70392234 74292369 74295949 81810976 81814777
591	2716016 2728694 11960150 11971070 15848212 15855014 24467379 24474222 25895769 25900353 26256362 26260483 28145551 28158388 30471413 30479752 36624174 36636157 36683105 36688452 39807289 39818765 43641006 43662427 46660470 46666196 47188580 47201105 50856729 50863119 57284351 57299214 58977552 58983207 59277340 59284595 59731948 59738794 65928873 65955821 69763984 69768382 75155045 75160958 85368…
592	5039600 5064795 9459627 9463859 15398268 15406313 16487458 16500468 19085700 19088241 24072832 24077097 26845449 26850795 29752619 29758130 41915798 41920702 42731813 42740661 44228735 44233098 45525355 45535742 49943370 49947954 50765199 50776052 66116297 66129091 66496689 66508306
593	289173 305674 19148993 19155102 20304910 20324112 23259808 23270949 32245923 32252681 37326556 37338486 50284438 50295478 53872637 53883644 72160646 72165193 86282943 86287230 88463590 88475334 90148890 90153203
594	12960053 12964630 20140038 20145010 27336355 27342149 28289787 28304996 34128504 34135157 34883304 34888289 35589968 35617375 35775032 35781499 36182642 36195584 46270215 46299793 52470493 52474638 52487633 52491568 59322328 59329208 62383495 62396906 65195648 65201356 67099238 67101664 71738393 71742136 72757262 72762804 75419730 75426697 75482269 75489090 75495703 75502286
595	1714638 1720182 2914376 2923535 4705505 4711451 12416854 12420436 39904487 39909218 41413099 41423996 43605599 43614335 43695168 43706482 50101222 50109346 64172194 64190176 66837997 66842478 71226144 71234671 71295529 71301311 72524218 72529834
596	2035997 2044357 9122765 9126535 9835017 9848298 14458089 14464808 23574315 23585594 27347503 27353393 32770027 32781413 33131498 33141287 38828026 38835125 39057696 39064404 44724644 44729848 56554277 56558644 63764621 63769712 65936261 65962805 77243955 77256656 79636935 79641359 90263867 90290619
597	1519956 1525788 2820722 2829447 3425909 3432698 5046599 5071828 7923658 7934543 19135479 19144433 37612504 37617357 53330901 53335730 55119608 55145826 63893730 63896005 66216850 66221320 77194078 77199033 81030092 81037065 87309962 87318514 90608053 90628007 90663611 90670588 91201754 91208717
598	4898987 4911615 7290006 7293418 8728969 8739484 9988323 9992136 14054120 14057939 15010537 15026284 20856879 20859947 24081309 24087320 25480226 25486276 28706124 28711498 29330345 29334201 31539007 31542250 32541868 32562246 33843585 33848048 50289342 50300417 54440020 54444492 58675398 58683303 70581118 70588050 81368823 81376927
599	4763351 4769070 4809969 4814731 13452089 13463069 15508033 15515176 33307224 33319749 50992960 51001103 54494583 54499119 60641960 60657527 68822962 68830767 71634324 71641189 80961664 80972981 91433789 91438509 92092035 92096631
600	3560290 3567319 4445920 4453166 7879473 7883600 19788861 19795800 22388082 22395216 25129659 25138574 28757904 28771822 29257998 29262323 41417849 41428781 42736079 42744962 43996880 44003788 53582486 53589323 54558700 54565546 56974984 56984882 60881658 60886256 61966380 61979575 66502835 66514210 67360915 67367830 71608481 71612334 81629444 81639105 89014087 89019992 90099956 90116211
601	5111700 5130826 5923354 5927182 13431956 13443511 19385567 19390392 21125195 21129980 28032159 28040970 28826038 28835352 35335425 35341067 46527206 46541046 47382106 47395536 47690709 47698273 53745793 53750200 59624147 59631623 67079752 67082731 68623900 68628474 72152628 72156740 74007009 74014054 76786336 76792750 90272527 90298019
602	325249 333823 11187876 11191833 20630696 20634572 22837631 22853381 32336480 32352276 39203484 39212383 42503151 42507699 51426631 51435808 52478869 52495818 56667806 56670727 62390320 62403555 65607619 65656488 67565455 67569940 74046056 74055186 85763753 85768126 87143408 87148472
603	4682236 4686947 8734886 8744446 22089174 22098931 28218718 28225573 32547435 32566911 35082760 35089799 43610398 43619061 46730738 46739630 63648732 63654623 76595161 76599272 79399601 79404280 83127855 83132151
604	2039391 2047705 5172171 5176189 13535513 13541013 17150572 17155197 27213536 27217894 31055206 31059844 34629708 34649061 37343594 37347699 39998648 40005642 51765788 51773504 60649108 60664710 71101296 71108130 74915483 74922374 76309276 76318007 79246166 79253145 85352322 85357334 87647195 87656369
605	4287963 4292640 7928332 7939128 18795070 18800173 24950046 24955000 29033097 29039910 38584519 38593709 51286746 51291576 58045649 58052867 68397823 68407453 68682278 68693928 86228085 86237178
606	5117647 5135803 6432784 6436148 9443861 9452227 22042359 22048011 33145983 33148781 34516979 34534212 39115903 39124684 47226035 47239813 58955001 58959510 67772710 67776924 68071046 68081823 74568820 74573361 89654672 89713107 91061652 91101709
607	1105768 1108960 5849907 5856798 21848584 21855757 26176434 26185938 30299447 30307385 33313597 33325954 41637058 41641248 46748558 46758809 49308743 49322137 52381296 52385586 55712243 55720287 60376497 60385943 63030929 63040412 63239913 63250139 65613673 65619741 65661591 65666716 66991908 67001355 74436219 74442898 78508434 78511495 86754831 86759167 86899444 86924492 87841426 87845990 8909973…
608	4345668 4354592 6021382 6028581 8749063 8753093 9612748 9618097 14595590 14611029 14637603 14650896 19199536 19209531 19462720 19468284 20388496 20410335 22871618 22877339 23887881 23897322 25133920 25142870 28723514 28730888 33947638 33952966 34821675 34829116 43983248 43990159 49162968 49167517 52609498 52612882 53138787 53144798 53407452 53411975 56261633 56265719 56388021 56392395 58414016 58…
609	13037291 13041471 17218636 17222816 21190566 21196254 23007418 23014968 25277480 25301861 26067036 26071283 28239717 28248061 30723816 30730703 35019722 35034709 44635462 44640030 46534277 46547846 46599597 46619792 47388695 47402160 47694207 47701547 59716549 59721013 60250108 60255615 73314419 73324604 75058106 75062790 88148942 88154348 91366220 91375943
610	9408494 9420146 13506225 13520150 15687773 15692384 20081076 20109820 23962636 23968854 28617628 28622313 30614812 30631095 34587046 34591821 38123316 38128609 39207763 39216697 40380019 40383384 52084710 52088967 58654886 58661705 62713644 62723220 69411326 69422829 71880994 71885325 73536587 73544410 78810577 78824280 83100897 83109736 89087141 89093594 90177985 90182768 91067738 91106885
611	1741369 1745581 3595017 3599500 6128649 6135678 20364402 20376844 46735138 46744065 54205308 54211025 59102264 59107769 59235839 59242726 61461101 61469814 64598025 64601390 76710133 76712978 82483056 82493537 89662036 89669419 89720501 89727919
612	13546201 13553190 16566543 16570860 25959311 25964476 27430625 27439788 38990107 38999782 39119832 39128648 57657511 57664524 58234131 58240457 65625913 65672017 65793016 65797789 68441299 68448238 76313744 76322286 79281716 79293200 86907293 86931908 90083395 90087738
613	2113886 2124363 6151701 6174687 8544462 8548107 9883444 9890191 16070258 16074015 17820282 17825751 34897407 34918706 47914768 47933930 63245460 63255187 64303527 64309186 68402039 68411555 75999623 76016592 79443538 79452724 81004384 81011250 86232441 86241569 88238086 88251455 89962573 89973604
614	1134289 1148441 18775418 18778585 24402313 24407734 27108505 27114262 30528866 30535549 37052897 37057440 45033609 45038194 46604498 46624728 46947375 46974982 47232861 47246490 53485381 53488276 56458044 56465050 58149894 58156726 61181191 61188341 71136786 71153688 74577732 74587502 77793615 77800293 80815801 80819487 84353341 84365729 87063345 87080114 88551584 88556219
615	8019729 8054622 8690341 8703346 11363168 11368129 24621973 24624696 25284742 25309158 29737373 29745373 32695699 32705060 35974087 35977932 41755545 41764939 46755618 46765616 54299648 54301930 56590464 56593810 59497915 59513990 63898309 63904868 66996518 67005737 89104371 89113749 92031306 92039735
616	3336660 3341294 4819177 4826775 5434889 5439239 13283512 13288377 19832507 19842877 20088417 20116309 22486879 22490799 23059071 23063717 52015549 52020524 52655735 52667941 53141693 53147739 53476991 53481242 55977240 55983846 60470078 60474560 67026877 67039520 76228320 76235987 82392716 82402552 84590409 84594684 89676802 89735337 90654357 90659075
617	10260481 10275143 16812916 16826132 23011317 23018749 49287276 49294577 49333065 49340408 50848346 50852603 57215190 57219507 62732303 62738032 67622697 67627239 72101522 72108438 72569128 72574778 77297514 77304375 77398230 77409949 81406530 81411365 81846095 81853271 85205870 85217629 87135360 87139375 87406151 87411024
618	1462176 1465908 2118478 2128989 6159617 6182027 7761382 7765020 13009821 13013442 13316298 13321824 14327786 14333599 14775543 14784420 15480692 15485332 17745653 17751706 23965627 23971880 29637744 29643101 30638966 30643471 30655394 30666248 32264228 32273801 34412763 34417825 36833880 36838987 41888144 41892542 42319645 42322648 48796379 48806683 48816753 48825312 52438370 52443248 59388510 59…
619	13641369 13648456 15201573 15206212 18469940 18475094 37398966 37403567 38356729 38361349 46955857 46982382 52632197 52637076 52900244 52909414 56256120 56258920 62663689 62668765 70985991 70991783 74830077 74834853 76179542 76190049 84652685 84663066 88080920 88087828
620	6942906 6947012 10011378 10018283 15188261 15195141 18174751 18181622 30954868 30968608 34432377 34439471 36217585 36224209 45136752 45144896 49922478 49924865 58019189 58030347 61749849 61758862 66225613 66232690 67780857 67784707 68444686 68451660 81439700 81444372 82630975 82635030 83824536 83836262 91788178 91795193
621	598062 603553 8024298 8059225 10929283 10936182 11944317 11948825 18781546 18788407 28878673 28884339 37153030 37157465 37512871 37522347 47919463 47924177 47938655 47943404 48364679 48372130 51577084 51580037 51874442 51879168 56165432 56169284 56248472 56252365 65359618 65364344 70243537 70253429 80753563 80766189 84808419 84812584 88244951 88258018 91470578 91473801
622	1141123 1155309 3378103 3392933 22723343 22755974 23849553 23853630 24379439 24386097 26483289 26494791 27027779 27036464 36817543 36828498 40928375 40935425 41063228 41071280 50155686 50188659 55784317 55788855 60741384 60745788 65246762 65252084 75433381 75440195 76347670 76353845 77990636 77994109 84316952 84321639 87067684 87071821 87084343 87088499 87725562 87729893
623	10172670 10176415 19069210 19075204 19412366 19416943 20216745 20224031 20773212 20778401 21435369 21447783 29436464 29443385 30582898 30587397 32700424 32709653 33557139 33562794 35105293 35110065 39568872 39577642 41645301 41649942 41759999 41769428 44110729 44114526 44484921 44490918 56522541 56527035 58127626 58134742 62705237 62709538 66239602 66246492 66776775 66783731 74718548 74731540 804…
624	23414900 23419853 31227525 31231403 41778252 41785123 61557090 61560910 62424163 62428487 63878385 63889317 64820410 64826978 66253204 66267279 73948636 73954079 74887501 74889545 77902475 77911108 79337913 79345454 83475558 83487303 85009228 85014877
625	2399508 2408523 6043242 6048141 10266702 10281043 10488244 10498510 10965993 10970380 14727413 14742976 16819348 16832150 20463596 20477405 32151003 32155641 34009583 34014284 36489263 36503364 38488020 38491757 39855003 39866234 53596030 53603244 57262255 57269220 57596012 57601955 58709543 58713831 74374471 74381454 75037644 75045407 77016392 77030908 87774520 87779954 91766179 91770408
626	14780094 14788774 16628448 16631606 22733565 22764459 29998496 30002990 48801064 48811270 48821128 48829539 50165746 50196809 51549470 51556284 56060992 56068756 63377006 63388297 64961081 64965980 64980935 64996835 74156961 74163930 74756924 74762716 75632544 75645087 76503717 76509962 78133535 78137654 79408811 79413535 79774213 79786150 83254832 83267351
627	17959024 17967689 18094171 18097690 19033988 19040751 33530707 33536956 42276530 42287149 45228716 45234739 51486662 51512275 52904619 52913824 55023073 55037539 73186037 73195903 81976107 81998888 84657698 84668114 84719904 84731491 87212035 87215384 90532064 90540682
628	7429395 7433053 9372576 9384122 12738209 12745350 13190416 13198253 18243513 18250324 20047662 20056834 23559980 23565721 28653620 28660506 28939153 28944164 30961558 30975333 38168775 38175043 40419328 40431028 41694195 41709162 54162241 54167301 71570520 71576359 73111936 73120118 76675442 76682027 77499703 77504542 79298244 79305101 81661715 81674239 84538665 84544365 88491525 88497789
629	2216010 2229894 4716508 4719283 18702689 18717572 18904225 18912181 23736257 23740793 37517701 37527005 39050064 39053920 40950932 40956316 41831122 41836492 47928891 47948153 48368300 48375786 56173005 56176771 60288656 60293349 65979278 66005144 66902151 66916149 69048815 69058997 75551479 75555917 79426662 79433398 79507457 79518200 80705900 80710278 84617684 84622183 92761751 92768581
630	1770033 1774600 1786153 1793606 5692497 5695847 20726650 20742292 23678105 23682561 26487706 26499091 27031940 27040622 28684238 28688867 29086830 29091113 36648180 36661084 40741080 40745409 43260109 43264872 45697304 45701796 53214399 53229652 54527534 54536501 57454390 57463631 63730766 63734125 68269271 68276244 75076289 75083326 87075958 87092655 88653274 88660227
631	123086 134861 14815225 14825293 21114576 21120226 21441423 21453872 26506026 26510393 29969226 29975953 35697637 35712956 45640286 45644577 50877297 50883539 57507573 57514638 64988177 65004112 82612359 82624816
632	4075721 4098124 5201747 5212459 6758723 6761269 7464310 7495405 9379390 9389679 11829538 11835142 23208490 23212410 31347320 31351900 33958166 33965132 38577726 38581162 40426135 40436311 41882692 41885455 49401537 49406252 51493876 51519524 60839070 60843855 66260236 66274113 66766454 66771809 77907393 77915968 84776235 84787575 85437289 85440765 90582402 90592018
633	20945440 20957210 33931676 33942328 39860701 39871797 40483268 40490486 54963052 54986521 58298611 58310484 65988361 66012921 67735377 67750158 74998014 75009882 75665298 75675687 77023375 77037588 81982686 82005502 90383667 90391914 92412605 92437881
634	6210191 6224177 6849731 6861872 11306377 11313307 19566470 19580814 40777360 40783627 56065016 56072636 59012928 59026685 64420984 64428353 67526559 67530086 75284645 75297768 85952748 85957010 90442933 90451750
635	3667933 3682577 17656925 17667889 17963581 17972030 21505254 21512404 25019022 25025989 29350486 29378975 32948123 32955895 41317181 41345210 51716236 51720556 53217994 53232762 55030672 55044503 75391019 75395285 83031252 83051744 83076279 83081854 88014472 88018782 90301826 90309893 90536449 90545012 92510801 92525871
636	7475091 7503796 8587962 8597782 18215538 18222976 19090752 19094095 20052026 20061233 20731039 20746716 21460061 21467169 25732577 25760624 27367495 27372746 32042257 32053401 33394358 33396995 35575245 35579100 41905723 41910905 62327612 62334940 67514024 67523169 69966316 69970858 78322348 78326118 79237849 79242092 83950618 83957472 86686313 86730552
637	2222811 2236729 4081984 4103873 5863537 5868038 5913999 5918730 20205699 20211378 27802288 27806992 39716972 39724955 44905515 44913429 55440177 55453447 61692272 61696506 62254248 62268324 65751706 65758829 69053761 69063978 70194808 70199569 75399446 75403037 75680450 75685922 82849222 82908058
638	2659920 2672972 4523621 4534175 10527537 10541583 15031157 15036311 15078887 15087130 18052234 18059265 18525458 18532278 20923406 20927654 22271273 22279384 30771360 30778274 33105883 33112646 36988058 37014497 39585976 39599018 42544654 42548826 46910666 46923865 48894455 48915294 50962631 50967815 54531838 54540840 57458742 57468018 59472353 59484003 64706662 64722472 68144990 68157340 7220437…
639	15283357 15296283 17159659 17173793 22183317 22188693 24333060 24351689 29359524 29386758 30512063 30522815 33522182 33526603 48439933 48451120 61035333 61042778 66616267 66626060 68240472 68245763 73604191 73609419 75508613 75511781 80871942 80877209 81792417 81797312 85319754 85322883
640	11292687 11299693 32432684 32441908 32663002 32686613 35726983 35731464 51175142 51180028 53658973 53671498 58359383 58364361 60824740 60832114 69906559 69911432 78241752 78246284 81146914 81153966
641	674038 685182 6439310 6446330 25581274 25587257 25738357 25766099 27672216 27680979 35147577 35149218 41240144 41257334 41321169 41349053 41738507 41743079 48168326 48263755 52098027 52109162 53433773 53440877 54967520 54974890 54990803 54997746 60681529 60688545 61259925 61264477 67342470 67355143 71745828 71752659 77069430 77077772 79466361 79470096 82772124 82799398 82858672 82868230 82915986 …
642	5956799 5966443 6052668 6059435 6216968 6230988 22601513 22607138 23323757 23327208 24816801 24823862 36794240 36807131 36993661 37020135 43124760 43152831 47705438 47731989 54851499 54856359 58541169 58544930 59019589 59033381 68149804 68162189 80512732 80523741 82967212 82972012 84179400 84186337 90447092 90455944
643	4528290 4538878 8988873 8993432 18480149 18484069 21713274 21741547 60390718 60397556 60672288 60677024 64713860 64729705 70736114 70742927 74905471 74910566 75712288 75715202 76910337 76922890 84377337 84382025 86259497 86263954 91657925 91662226
644	7150920 7155410 8593491 8603117 12349288 12355227 19318210 19327695 21176406 21183708 22130202 22132355 24338694 24356631 44874853 44879021 48898532 48919406 55159762 55165259 69760046 69762011 72209733 72239263 73959330 73963759 88905803 88910672
645	5751047 5764820 7436411 7443666 9935493 9939172 16411753 16418698 19950667 19956223 21348993 21355096 21795456 21797822 23988770 23994345 25331264 25334729 26669317 26713104 31403986 31407683 31753446 31761604 40762382 40766545 40961472 40966059 46573670 46582001 48724791 48738598 49480222 49487174 50948943 50955967 52056573 52075426 59345042 59357586 59684594 59689885 62261094 62274996 62569233 …
646	2625047 2629655 3797722 3801938 10512361 10517630 22134440 22139051 26035111 26038686 29915317 29927438 30558849 30563316 31013224 31031634 32669405 32692341 33469860 33474661 35327830 35331679 39592463 39605588 46916881 46929889 65885620 65890212 82779883 82806636 91290430 91298769
647	15286766 15289932 15299479 15302665 16038514 16043345 17166397 17180566 21722866 21749648 22795244 22799928 25561241 25571650 27935542 27939230 33263813 33274992 41597559 41601911 42050695 42060863 43129333 43157439 48174055 48178821 48183587 48268780 48273589 48278398 48446166 48457131 50514902 50519697 60304471 60308951 62188892 62193157 63171481 63186524 65432114 65437789 72062960 72070135 727…
648	9543388 9546379 19811296 19815739 30388645 30400490 30647796 30651619 38276268 38282998 42673007 42677921 49821300 49828248 55531999 55541077 63917255 63931037 77272392 77289312 87614752 87618454
649	3889661 3895113 11607309 11610457 12321474 12336302 15349137 15353605 20247030 20258006 39706805 39712185 41244287 41248449 41261507 41265704 50972766 50976241 52372349 52376963 54979141 55002016 65418489 65425396 66921703 66937457 74688943 74694645 75353134 75357110 76100121 76105821 85718809 85744917 87717260 87721433 88632250 88643036 92587740 92594413 92630052 92634761
650	1112158 1116668 5963636 5973091 8306499 8313443 9215211 9225156 15522036 15526695 20621804 20626397 22223651 22230717 22604176 22609836 26675454 26718505 27259426 27274532 27848062 27856912 29726176 29731900 33615251 33628058 37502098 37507666 39190659 39197173 47711450 47737734 51444474 51451470 52060907 52079513 63821074 63827980 69517172 69529845 69550987 69554867 72269578 72276720 74891602 74…
651	14987391 14993894 16436679 16459718 23718230 23729432 31019955 31037807 33080483 33084999 39035851 39039804 41576915 41581376 41855881 41859898 42011886 42016742 53707184 53720526 59638384 59646679 71078563 71082850 73043044 73054455 74723113 74735818 75049066 75053630 85512252 85523156
652	766143 770687 7833844 7842980 12407779 12412542 19322689 19331902 19588236 19593524 25567046 25576651 32790611 32802045 40153020 40158064 41863669 41869266 42562528 42577500 45123245 45130118 48188353 48193138 48197923 48283207 48288040 48292873 53180663 53184350 59448829 59452939 67958515 67962736 69085154 69096358 69597710 69602560 72729143 72752379 77615034 77633756 79186867 79193851 85100972 …
653	13863973 13877485 14208146 14214354 15951054 15952964 18575466 18583288 21980606 22006589 22924314 22935872 26912907 26922742 27583899 27594675 29095307 29103432 37261079 37274272 46578310 46586411 46629917 46644114 48731836 48745355 49721861 49730137 55386877 55392616 56081064 56093250 56606232 56613125 59545352 59550648 68216691 68221971 69464027 69472229 71470053 71487115 73204979 73211764 780…
654	2761907 2766218 3497511 3501692 4648481 4655538 4691390 4698537 9854936 9859795 11077348 11083358 12697988 12710162 13045418 13055115 33251599 33257804 45540959 45555780 46152120 46166052 55500025 55507218 57964485 57971628 60404328 60409011 63952880 63983733 77452559 77456489 92012131 92015848
655	2875194 2883776 6294890 6302123 10005331 10008414 12329853 12343569 13790175 13794583 15293098 15305851 20537197 20541654 24765477 24778531 27444390 27452525 28511848 28516440 29557232 29561750 66733186 66739218 86693405 86737679 90850236 90863668
656	11613540 11622670 13485267 13489800 16162933 16168486 27267445 27281860 32962976 32969899 37597812 37602406 38712636 38717498 39102369 39109220 43751757 43756060 46990199 46997797 49192014 49197162 50332031 50336127 55536243 55545070 63513328 63519412 66095513 66102358 69362508 69368031
657	9088971 9093591 12301458 12305971 16443585 16465829 19976378 19981172 23103930 23108565 25099718 25101625 25685254 25693407 37649088 37656755 41252611 41269901 42570123 42584100 44764763 44769899 48202708 48297706 53946706 53950153 54172210 54177128 56116412 56123462 69196297 69203080 71479665 71495294 81257299 81262091 83384045 83386608 85516972 85527911 89287987 89301658 90907969 90912829 90946…
658	1613551 1624956 2594231 2597918 3989220 3995246 6873482 6881499 17950585 17954869 18487928 18492595 32906607 32913136 33622074 33634672 43873546 43884858 55344629 55351422 62943966 62957471 71540268 71544513 73967847 73972620 77353566 77358520 78759298 78766274
659	21987099 22012335 23156062 23160857 27539183 27545517 32572164 32576157 39555038 39562334 59892745 59897562 61845093 61858619 63961077 63969659 63991069 63998328 80249720 80264169 82646820 82652226 83149452 83154418 89750549 89765633
660	6399854 6404429 23462854 23468214 25166035 25173163 28868584 28873741 28968050 28973914 29177368 29182529 29815746 29820324 30982131 30993376 33367392 33386218 36361302 36376839 38634877 38647657 39943737 39947282 53010784 53024180 71114754 71119395 71706821 71719012 74937640 74944626 75182312 75206902 79885621 79893093 86706579 86749853
661	1120997 1127779 5988221 5992132 11146829 11150997 11638697 11644432 11686128 11700589 12665848 12670667 13870878 13884141 14338789 14351933 23443205 23450260 29526636 29531079 29669989 29677067 30496414 30502255 33591279 33603504 46636661 46650901 64627496 64638556 76942790 76947385 79098636 79111211 84162068 84170998 86357991 86366880 87672274 87695093 90492470 90496946 90917690 90956234 9122989…
662	13050156 13059560 15696743 15700970 18687054 18691329 20599185 20614397 22822301 22826220 34540272 34544224 35224044 35245189 39839503 39847765 44920578 44924230 46158939 46172906 46554634 46564483 54655322 54668693 58993295 58998545 60355226 60366138 67547986 67551861
663	2879643 2888015 13121725 13128685 14498826 14546313 14578794 14583440 14618712 14625740 18395498 18400341 27879918 27886831 34422796 34427675 38678232 38686723 42590328 42600572 43944921 43968989 50036118 50042323 53830488 53837489 61953690 61957446 65507869 65512695 73733980 73738312 75766157 75771318 82156190 82164291 90124166 90131326
664	11279165 11282785 17117937 17132939 18127701 18151957 19442170 19447666 28085614 28101280 31733853 31736983 37188443 37192867 39890575 39897690 46994037 47001499 50048472 50053181 51814074 51820703 54636293 54641830 57808116 57826250 63976751 64005439 75025357 75029623 81614039 81619303 83653305 83665896 83929476 83935237 90322535 90337348
665	4923701 4936118 8351273 8356630 13064174 13070066 15256585 15270069 20559869 20564666 25689399 25697468 25773997 25779683 42696719 42701069 47565746 47577056 74129568 74135259 74806131 74818299 88935101 88946050 89294704 89308181 89796444 89801118
666	6876754 6884508 7021133 7030883 13274219 13279055 18022583 18029273 41982076 41997748 43250853 43255646 50125697 50132126 59456924 59463083 59694728 59700569 62914917 62920502 62950999 62964141 66445264 66449885 72677983 72683563 77739576 77746682 77979967 77985377 84419416 84426591 89772313 89779343 90030412 90034216
667	4010276 4017425 6929472 6936293 33577462 33584613 34209472 34216277 43362929 43372341 54330330 54336586 60155027 60177104 62984863 63016056 71456623 71463469 74607345 74613154 80256935 80271075 81710628 81722287 89476845 89533144
668	4460098 4465295 10984145 10995861 12643986 12651090 15747636 15756371 30988992 31000127 31648584 31655877 39079847 39087426 43952937 43976268 46489802 46514311 53017622 53030790 56805408 56814252 58740682 58813955 79060617 79064458 81018029 81024156 90961138 90974247 92752920 92757435
669	5573378 5615639 14345851 14358692 14503495 14508184 14551012 14555736 18315550 18343165 18999140 19003767 32419552 32423926 33696119 33707364 59136823 59141994 59222167 59229093 78104924 78112050 86362226 86371150 87676345 87699074
670	6522889 6528312 16403002 16407502 18135621 18159147 22978396 22985376 30233541 30236718 35150902 35155911 39360874 39375621 40515204 40522862 40942051 40946619 44984960 44991140 46559206 46568811 62480378 62499354 73711354 73715952 75377109 75384206 80057802 80067152 87872849 87880842
671	1216300 1229478 13682208 13701745 18679354 18683296 27502202 27513237 57001052 57014944 65138014 65142845 67931988 67945574 78860090 78872783 83904778 83916568
672	1162337 1167325 3905247 3916199 4272814 4280650 14313531 14321727 19473568 19480159 21148387 21153482 26807447 26815317 28371993 28396007 28584376 28602026 32160125 32164660 35359942 35368452 35869349 35873985 37374453 37380025 38289458 38294159 43721568 43725163 47282284 47295794 49509166 49520144 50889388 50897632 52035003 52041340 53080105 53086005 55656338 55663575 57753108 57761347 63489237 …
673	5278814 5282254 7521864 7532695 14383110 14393656 15263484 15276752 19772910 19781139 22494712 22502777 42398240 42435103 46496653 46520432 47571228 47582573 50428396 50456430 59937195 59943856 62993564 63023749 64090182 64105532 74811929 74824132 80854010 80863200
674	1063953 1072368 11247173 11255423 12163907 12204193 14512873 14560460 18322772 18350422 20015362 20020693 33702563 33712851 35735703 35745699 42756671 42772169 53620907 53628175 54607729 54612393 58746079 58752295 58818851 58824506 64811008 64815857 65262849 65276887 77102589 77107225 86528876 86543879 90966928 90980072
675	1978195 1992067 2513918 2523206 5578123 5583204 5619943 5624373 6631961 6637603 12516450 12521143 12758592 12764425 14666963 14683286 25523727 25528702 43367343 43376790 44777928 44786611 44847445 44860530 50712397 50717154 51047363 51062416 69259874 69270794 75718081 75726825 86328549 86334189 89483836 89489544 89539970 89545394
676	8254558 8261027 12968875 12973331 26280804 26295842 28591765 28609450 31597117 31604359 31870264 31879202 34836037 34842963 40185109 40189112 40862743 40878722 41925085 41932095 49634129 49644674 66856797 66874746 82530370 82543336 92075887 92084166
677	4834060 4838797 42407716 42443123 52448050 52451304 57768671 57780652 75310498 75325829 76524094 76530056 83627357 83631701 89412965 89420214 91911106 91917888
678	12171303 12211624 14151503 14156196 20446164 20450801 27948392 27959833 28411009 28420883 31725807 31729894 32073607 32101999 56269699 56273904 59654123 59658972 60217971 60229389 77833950 77847213 80062211 80071596
679	1257829 1271377 2833805 2843222 4740730 4752912 11431526 11437630 13815826 13820548 31479715 31491557 33452495 33464930 36774115 36780981 38047733 38073577 45021190 45027508 52583255 52588589 53097462 53104600 56197741 56206313 58758565 58830164 64525743 64527385 74650716 74657515 81108411 81122235 88391225 88396594
680	3524262 3532456 5588678 5629198 8141814 8157180 32736349 32746744 33339768 33352362 41212332 41230330 47288923 47302468 55377487 55382220 56341129 56348160 57843300 57859161 62042878 62051547 62692984 62699323 65692336 65699562 77208336 77219382 78514553 78520555 79418191 79422480 81759035 81765948 84562140 84576614 87975582 87986243 89786049 89791582
681	2070833 2076752 3235482 3239288 12834623 12841851 19777225 19785260 29450113 29453268 37351684 37356255 40468635 40478908 44153030 44160011 48932374 48953237 50434977 50441972 50462725 50469523 56562820 56566168 65377469 65384597 71974364 71980725 77005778 77011181 80858275 80867500 86822671 86830756 88570793 88577500
682	2430032 2440262 3737335 3747226 13559887 13563844 13899790 13906987 14793120 14801836 27642315 27648662 40974598 40981919 43103534 43109288 49835013 49841482 53782284 53786861 63046862 63055440 68749100 68755390 78587417 78592663 88169931 88177007 89359404 89366257
683	16794459 16799226 20655895 20664720 24517349 24524297 38783883 38799530 44312437 44323117 45448391 45459296 53550077 53555437 61115453 61119991 62883623 62888178 75722587 75731109 77806648 77821314 86015263 86023412 89496602 89552229 90677371 90683076 92496986 92503973
684	14963793 14973603 31874925 31883538 53047893 53054604 53375857 53387206 73865934 73893855 86074952 86087990 87351108 87359998 92079873 92087985 92300396 92305422
685	3488666 3493155 8148984 8164384 12099410 12128331 12936423 12943887 21041354 21047196 21813749 21818717 22595210 22598420 23921999 23933949 24150217 24156285 32129181 32135883 34061075 34068283 51359467 51392012 54371359 54378316 57774355 57786055 61767156 61774310 63341429 63352176 64877802 64881364 68009816 68020066 70183206 70189467 83629589 83633808
686	17542375 17549408 22804358 22813649 32080338 32108765 41078629 41084140 41217016 41235049 44061663 44070974 44118282 44124933 48939107 48959338 56496887 56502818 56639684 56647314 60163304 60184587 61803312 61808149 72580240 72586843 84678224 84691698 87337355 87344340
687	1263505 1276936 2838206 2847657 23181219 23186629 40702500 40709650 42793189 42801337 48589032 48599331 51608431 51613533 51854176 51862202 53855904 53862052 69892662 69899710 69938675 69952435 79473710 79488758 79681549 79702268 83371293 83379932 88618295 88625377
688	11114478 11136437 17333726 17336039 21369188 21384854 27645190 27651572 28520771 28525160 29824616 29831552 34718560 34731627 44318372 44328122 50698386 50705618 55482869 55495137 61812775 61825383 62802443 62808443 64019970 64035483 65696154 65703202 72283527 72289357 84569415 84583533 90187370 90203439
689	247526 252353 910340 920891 11629684 11634221 21299473 21306405 26091515 26096442 27787436 27798659 28544617 28549054 31194233 31198277 37830683 37835548 50449158 50476376 52159148 52162727 73873095 73901051 76639561 76644134 76648415 76657289 85889388 85903068 86826559 86834679 91380646 91384304
690	12105251 12133591 14797589 14806091 17730417 17734521 24585693 24590101 43177456 43182224 45680888 45684019 51869773 51872153 74299513 74303498 78597707 78600526 81694436 81699757 86056659 86063808 86849108 86854330 88872578 88879597
691	7750385 7756351 15376490 15381055 20231018 20236549 20660178 20669038 20837561 20847965 23309000 23319208 26905506 26909244 29485538 29490247 33176369 33184759 35196831 35207403 39673750 39690742 40836292 40849411 51366083 51398029 53552674 53558069 66039946 66054585 67658288 67676488 84489124 84493844 86587820 86594765 91247847 91257660
692	256870 264188 9502671 9531535 19045889 19053735 21902934 21908644 22454129 22461352 28092538 28108035 34723510 34736612 42923683 42929968 50395055 50402170 51883597 51890720 53051761 53058312 82177931 82195113 86044120 86052322
693	10400461 10430523 13655230 13659120 16932715 16946152 18270535 18275277 20006268 20011006 29574970 29582254 33802702 33808060 36738229 36751707 42847598 42852074 57680585 57686463 64064221 64077432 65083461 65090272 67443282 67462904 77094997 77098846 79686594 79706875 91608303 91615229
694	914864 925448 2527031 2530710 9139271 9143953 11120328 11141518 33736193 33745630 36699171 36710694 44066220 44075316 51133728 51140024 52258674 52278901 66564734 66577795 80609763 80615340 81067010 81072643
695	16863859 16870970 22379079 22383621 48593954 48604000 51610946 51616083 70416516 70423498 77533812 77539708 77770133 77773432 80942452 80948511 85238030 85249379 90986452 90997225
696	567807 572565 4024311 4032618 16967467 16974244 17757587 17763470 22286648 22293633 26899889 26902803 42032297 42039350 46410171 46435361 53447635 53454249 57175576 57182601 57502254 57504957 61819668 61832173 71508878 71515055 73917429 73923543 84147970 84155174 90697858 90705408
697	211104 216915 7415589 7422647 9508359 9536621 10410415 10438322 10503144 10507925 12449936 12461077 22652876 22657535 34497288 34501957 42808959 42817617 42878774 42885851 50677065 50687942 57344600 57356644 58939103 58947273 62097043 62103571 62615859 62622211 63431955 63457061 67447964 67467621 69303993 69310045 70097939 70119041 74191105 74195016 76652980 76661665 77428453 77441672 79537041 79…
698	4110644 4120926 11795548 11809011 14033065 14040232 17313649 17316919 17707857 17712584 18815150 18822922 20337560 20351948 25375065 25392274 38345010 38352360 42296986 42303813 45060296 45074223 46235587 46242264 55679320 55685229 71238747 71245901 75067390 75072025 87415779 87423018
699	788495 796762 3064859 3076415 13890768 13895384 15531183 15536080 17058854 17063476 17207776 17213394 28561731 28564422 33860485 33873328 37847297 37862172 40441223 40452387 56574640 56582972 58644118 58649648 70556334 70560530 75802005 75806599 84326110 84339747 91252219 91261826
700	2052504 2055732 4587572 4594746 34559125 34573235 35345925 35353109 38467388 38482876 44425741 44430042 52263308 52283570 56818401 56831869 65706478 65711034 72341179 72353962 75811012 75824934 78383459 78394218 80843234 80849141 90460307 90463879 91924319 91928822
701	9427835 9436575 11372884 11377697 16939626 16952797 19680812 19690327 20783472 20793599 33793642 33798352 46416034 46420698 46440386 46445069 54891467 54898579 56471831 56476739 57978451 57983990 61545960 61551650 66711191 66722501 78073631 78092842 84957437 84985908 87479444 87483721 88036843 88048919 92178193 92193457
702	1346483 1352347 5975821 5982098 31970577 31979951 34159785 34170048 38503447 38516450 41549523 41563373 41773952 41776106 43842954 43848289 49907943 49915353 49952466 49958164 53803630 53817398 62173145 62181493 63440163 63464583 84207312 84215490 88425733 88430390 91476963 91482192
703	4116270 4125890 7352557 7356636 8573890 8584714 18230018 18236984 20490147 20503202 28125047 28131858 31213367 31220632 36450923 36465431 38887561 38894467 39323386 39331243 47771708 47782111 51944281 51952637 54120298 54129402 63696489 63710023 70102736 70123440 81348063 81361280 85020392 85025044 90427124 90437967 90991607 91002286
704	3070017 3081607 4029129 4037300 11349561 11356478 23397070 23406352 23646472 23652045 32203830 32208580 49870371 49873230 53450745 53457394 56018189 56024793 62356886 62362262 67797693 67805129 72325933 72330444 84393492 84397839 90701366 90708846 91190062 91196329
705	1593470 1600798 2534397 2564818 2980435 2996146 22700162 22704929 23112955 23122560 27694371 27705607 42813406 42821983 50681523 50692180 57315518 57320107 63222101 63231194 67494673 67501714 68042518 68049711 70409988 70413415 72535197 72541973 74331318 74340454 76729416 76741890 76747157 76752135 80888029 80904520 84959696 84988202 87153375 87159937
706	1491781 1496352 25458303 25470074 37621839 37629215 38002251 38009149 45067332 45080978 46238839 46245551 46426801 46450161 65491208 65495781 65802303 65807634 79798453 79811202 88264541 88274954 92186369 92200828
707	1668087 1675046 18429153 18436553 19495940 19513753 19755824 19764602 23796494 23802390 27288966 27305776 37854462 37869020 40446437 40457332 60786771 60791813 68800131 68806301 69558493 69561048 84333041 84346616 91941127 91957985
708	2058911 2064970 3603914 3607021 6385920 6392995 6689509 6697779 9321574 9326171 9367519 9370097 18012090 18017670 20159818 20166460 22891700 22896404 27820680 27830350 29209718 29224655 33236892 33246489 34565910 34580055 42021136 42027361 47776325 47786763 49649273 49656540 53150781 53157640 55170433 55178830 56825002 56838505 69008661 69014021 75817711 75831668 77311147 77316975 91266954 912789…
709	5415858 5420944 12389003 12393618 12792912 12807355 18370333 18378650 21914258 21920871 45201250 45213397 47431909 47441083 51572678 51574914 61714117 61721367 62673372 62678555 63615368 63626525 65527903 65540147 65841114 65844612 66172452 66179858 70489275 70496640 71548549 71555082 77160778 77167573 83964219 83969810 89999578 90006528
710	2541543 2548709 2571993 2579193 3616924 3623789 4494191 4504607 9032178 9056630 15041274 15051072 16980220 16987710 20173039 20177193 22209002 22211192 25435399 25439548 27659284 27665755 30905545 30931002 31974997 31984406 41556378 41570053 50592571 50599038 54016024 54021880 54616712 54619954 55325254 55338247 66134061 66141166 70053514 70059501 72509259 72517046 73908791 73913197 78329730 7833…
711	9995871 10000771 24567790 24570169 27298472 27313852 50005891 50016946 52774628 52781439 66339440 66350902 67094671 67096944 67401168 67422406 69480048 69486702 72005688 72013803 73614501 73624989 76326568 76332568 78908910 78932626 88269217 88279665
712	10058066 10060969 10193433 10200791 52500168 52507103 54181579 54187763 55871523 55875961 56047166 56054176 62281903 62292610 66462106 66483887 71272675 71288604
713	10713760 10738873 22164979 22168748 24669362 24709105 43269278 43274256 46871965 46880829 57632050 57637791 61781135 61788108 63226369 63235497 71216563 71219311 74335693 74344864 75569119 75577033 80714644 80720443 89064248 89079266 92600781 92607911 92639190 92642152
714	1819172 1846309 3966072 3973155 9037024 9061510 34704942 34711883 44434227 44440985 48332243 48354709 50841285 50844945 52641776 52646791 54198976 54202279 60994352 60997738 61864426 61871651 68255901 68265225 70074691 70079500 77730655 77735221 83282555 83299319
715	2555874 2586392 3934429 3949843 4671176 4677221 5634468 5639925 18508273 18512112 19500244 19504568 19518087 19522446 37562039 37572011 40808724 40813391 52755586 52764779 60933471 60939180 62027258 62031638 80572547 80578360
716	9189467 9195677 9763620 9778073 21313079 21315964 21823298 21830399 22661953 22677471 26952002 26965166 32873027 32876330 39173440 39184823 44625464 44630581 57436507 57441151 59308268 59315489 66345703 66356009 67406457 67427730 67863877 67877048 82717308 82730946 83771286 83784647 83883578 83888324 91272480 91284262
717	3536630 3543978 4158393 4212697 9942679 9946858 21374414 21389451 31235079 31239714 41493049 41499432 45648759 45655521 47436742 47445512 49766453 49785748 55748043 55752133 60575834 60578554 64194659 64201743 65534203 65546273 67374601 67379420 68958514 68967251 69878207 69885602 77893544 77898146 86555822 86564979
718	8187663 8211460 9130201 9134925 15046314 15056036 18065508 18080271 22053421 22059619 24675189 24680021 24684852 24714027 24718902 24723776 30912709 30937824 33006892 33011358 46795054 46817738 47488639 47512189 51562954 51567899 57944088 57947435 78612172 78616539 90357685 90364850 91869019 91874087
719	1506699 1513396 10719964 10744059 14890321 14904271 22103292 22108820 25338079 25345252 29405658 29409716 32808938 32813659 48336930 48359431 51108560 51113710 58446997 58456272 73621278 73631632
720	1823730 1850499 3359068 3364532 6344210 6351255 8512469 8533111 10094818 10101918 12593818 12619571 18385912 18390912 22172156 22178172 29116317 29127626 37925671 37932207 44744754 44755075 55247636 55254459 61005824 61018389 62288919 62299361
721	2449546 2480008 4164615 4172095 4217558 4223004 9157517 9163180 38015907 38021359 44927670 44933087 46876156 46885055 60419414 60430446
722	1389176 1392673 8191419 8215250 17299771 17306888 19652493 19657567 25008831 25014030 33407926 33414695 34481956 34489891 35375966 35381763 42176844 42188065 43401405 43428796 43454049 43466043 43782749 43789593 47363884 47373144 78837854 78844013 81871404 81877430 88707515 88727012
723	3583230 3589303 17375507 17386433 17769225 17773901 19508891 19526804 20515161 20522155 24689683 24694534 24699384 24728650 24733549 24738447 46799056 46821775 48779030 48787772 54954240 54958769 55369508 55373638 72767842 72772406 79168973 79178253
724	1963765 1967269 9770633 9784826 14952520 14955582 26822469 26834772 28449831 28466559 34446379 34456320 45369943 45376060 50505832 50510594 52530661 52543934 52889791 52895088 54064165 54080902 63583041 63591399 65368759 65373254 77753521 77762499 80638200 80653364 92154646 92167256 92478246 92487872
725	4179285 4228876 7819680 7827066 17320078 17326995 20878553 20883044 27965255 27969348 34979102 34991508 37805498 37818478 38404632 38409079 38968320 38973040 41496110 41502528 49798456 49802946 49936694 49940080 54579594 54593799 58668267 58671905 59051308 59058494 64121887 64133373 68963024 68971647 69101764 69113449 70688617 70692456 70695967 70701600 71604484 71606465 86608186 86622377
726	1681833 1686398 2455710 2486206 5357738 5366833 6187282 6191860 12423933 12431226 30035543 30070706 31838273 31860598 44750342 44760011 47495423 47502957 47519008 47525933 52697373 52706608 57706714 57732731 71092757 71097158 82340652 82345224 84699386 84709970 89052898 89055555 89935085 89949864 92266888 92273511
727	1510401 1516980 6418385 6425950 14897151 14911136 15940742 15946092 23622659 23635273 35471703 35485335 39221084 39228958 43406060 43433486 56937667 56945054 58451641 58460570 81550304 81557281 88005866 88010299
728	1237082 1243179 6903788 6917028 12246733 12255157 12600631 12606150 12626161 12631414 21052794 21057632 30405354 30409992 33813319 33816912 50523937 50541507 60951984 60955416 71616131 71620707 72882832 72885009 81211290 81218566 83445133 83449811 92159574 92172219 92333909 92338575
729	576688 587918 7296753 7303740 17673763 17678303 19097376 19099813 24704235 24743346 28010245 28019316 30043113 30050703 30078306 30085931 35950543 35957688 37728615 37736135 38911435 38922325 43343028 43353673 56597129 56601792 60628361 60635286 61564666 61577562 69846963 69859392 69975213 69982284 71123752 71128117 77479843 77490436 77509204 77521911 78436898 78451275 89459155 89468118
730	12532232 12539229 17432776 17445144 18990826 18995090 19219544 19232184 20673434 20676598 21337156 21345355 26154738 26159128 29788408 29798338 31845014 31866516 32879624 32884505 34485069 34492925 38530353 38549809 42182539 42193661 43533124 43546658 47368318 47377613 69124306 69129504 88712331 88731519 88759014 88773651 90037761 90046554
731	804192 813139 3786980 3792446 15150497 15164255 17380850 17391609 29456306 29466679 34326667 34333415 38659140 38663919 48783511 48792099 57712125 57738177 64112762 64117440 71520199 71527138 76693883 76704980 78980042 78986788 83389157 83394733 88350779 88357723 89940990 89954911
732	7134246 7145824 9864215 9874210 15357678 15367322 20646942 20651550 20987184 20999206 28807185 28813822 30058293 30093556 31301260 31326522 40162972 40169918 41107877 41112562 43212031 43232358 46889409 46900615 51801051 51804401 52892310 52897642 68561451 68563992 69607042 69611916 85127885 85134989 85340701 85347087 91007828 91030305
733	775069 781837 11450403 11463890 12714559 12726909 13494284 13497059 13567620 13572056 17193337 17203469 19452856 19457876 19486488 19491372 19902132 19910094 28889440 28896521 29196855 29200673 36419732 36427874 37811057 37823723 54586458 54600698 60958794 60965634 64127781 64138996 71803344 71815584 79035302 79041086 88745664 88752363
734	5362075 5371204 6807158 6830302 17457065 17464691 23117634 23126973 26312682 26323863 29885280 29897147 35160467 35166518 47507459 47530470 52701771 52711041 60695343 60702129 63194121 63202701 71647780 71655439 74449522 74461718 82301201 82305776 84703996 84714363
735	581518 592781 19985596 19990784 22152505 22159071 24194168 24203469 29132825 29137435 32169132 32176150 38536269 38554724 44644329 44651601 70010536 70023223 73799401 73805990 74743584 74750420 76395726 76400522 87444248 87450144 92253180 92260223 92342997 92350068
736	12610614 12635602 14275621 14283222 19662310 19669168 40529903 40560588 49976671 49988505 50526557 50529501 50544162 50546939 53416228 53420837 58634691 58639672 67703796 67727477 71502763 71505910 78456504 78459754 88767107 88780918 91694026 91715163
737	6840880 6845376 11053720 11060694 17717165 17724112 28567072 28575800 30822784 30826863 31307763 31332276 39659208 39666638 44539589 44546355 46894087 46905328 52801915 52805645 61570876 61583807 66020103 66026616 77514223 77526548 88606067 88612545 89321989 89330134 89463423 89472421 90067971 90076021 91012114 91034626
738	5329263 5335461 11325620 11337160 17438633 17451036 45511144 45515752 59147014 59150011 64245753 64251864 70670055 70679527 79003188 79010407 82073287 82093018 85164186 85172262 85611631 85634107
739	1197326 1204478 6492019 6512821 15157133 15170926 18860929 18869831 24926948 24942796 29463206 29473387 31556877 31562033 41801216 41821047 62925364 62935753 64257016 64261476 65765638 65770477 73757746 73769283 77786060 77789820 82437214 82444657
740	4662393 4666856 6813083 6835366 12367644 12381896 13223481 13228265 15363954 15373265 34596457 34603435 35831397 35841220 42903312 42907763 62313869 62318630 69864250 69871410 74951293 74955250 76283780 76290875 77650364 77665486 89873745 89882421
741	1396141 1403643 4322709 4334394 10238911 10244379 12719396 12731281 27204521 27209067 28979568 28983339 34668639 34692760 37061977 37074545 52198647 52206387 52209755 52214322 62648818 62659226 66330016 66334786 66407392 66414252 66431963 66438684 69023758 69027925 69772655 69779605 75446869 75450494 81572893 81576469 84219112 84222796 89427163 89443746
742	1410714 1431904 4843279 4848884 11404458 11409094 11760024 11763442 13135329 13140489 21286004 21292839 57671380 57676124 61987168 61994459 62578669 62582090 67709671 67732599 73161240 73166574 74454276 74466087 75103737 75115369
743	3439418 3445550 11922645 11933888 15540609 15545359 30249741 30261679 30591863 30599658 51238940 51254195 52563802 52572598 52596677 52605612 82079108 82083738 82097888 82102537 91531697 91536127
744	3450706 3457833 12054959 12060169 18515792 18520859 39451600 39464599 40537601 40567791 41806081 41825947 44131329 44137881 45262716 45268756 50536540 50553422 54036189 54045402 64328805 64338686 73977108 73984121 78416915 78422403
745	3262824 3269842 3805981 3812223 6496825 6517661 7768558 7775824 11816785 11823428 19961149 19969078 28571564 28580121 34674188 34698344 35663421 35685329 41963294 41968021 44345403 44359697 48833742 48858774 59828611 59832110 65229561 65233249 69244159 69249419 69795753 69800512 69883162 69890207 76554300 76558715 82982873 82997632 88516626 88525804 91413823 91418414
746	8320162 8327268 19917356 19934992 22548983 22555526 27153253 27179289 38875041 38883548 50217945 50227901 54869504 54877299 55921256 55928055 58698740 58704625 64772634 64777375 68527507 68540586 72989011 72999795 75215555 75225048 80929082 80935860 85616992 85639231 90549264 90561864 91456613 91463770
747	5341428 5350196 9075838 9082609 13588283 13590714 15004934 15021616 16294440 16347505 21680359 21691094 29248691 29253573 31559413 31564604 33750438 33764430 43186721 43193883 51154697 51161533 54154107 54158259 61728179 61734549 73929362 73932095 82441304 82448621
748	6066136 6077808 9270732 9282223 14188289 14193189 14918135 14922846 26754093 26760842 29695253 29704274 32289943 32297012 35278841 35287189 37420042 37427065 38424413 38428171 41398446 41405941 63524475 63530837 72077072 72085037 77415956 77422607 78630642 78654990 79652967 79665974 92207935 92215060
749	1469627 1476588 2091069 2098144 4327188 4338665 6642633 6647557 6776754 6786195 17226812 17234187 24495000 24502210 27737976 27757178 32714135 32719837 50827825 50837232 51070487 51075904 52408270 52416418 52918258 52936110 69355982 69359314 74664159 74676942 77060421 77065073 77225113 77232433 79555793 79572468 82088368 82107186 90054654 90061742
750	731699 744858 1417721 1424413 1438670 1445382 6533585 6538472 11559348 11564030 19854611 19863132 19924715 19942386 27600377 27612742 37669982 37685266 67242867 67255683 77465761 77472866 84386403 84390024 88377647 88384557 90013262 90022113 92133775 92147651
751	7396413 7406498 16299440 16304460 16352535 16357590 22534862 22542040 30255498 30267471 31123091 31156440 52568059 52576890 54385082 54392167 55817892 55825071 64343353 64348797 69141406 69161736 69226701 69239281 79827239 79839892 80782784 80795396
752	1570167 1577372 6576913 6591525 18837841 18853410 40789430 40794537 50797095 50801729 54040668 54049916 59950450 59965529 64042827 64049996 70258732 70271300 74872389 74882814 75584453 75593739 77111777 77126481 79135842 79138361 92447157 92451615
753	4297265 4300985 4470377 4482711 4854259 4861441 13255736 13260722 20274094 20283058 31040654 31048132 32928623 32934535 41676261 41685486 42065643 42076968 44352493 44366581 47100799 47124672 48840754 48865505 65452015 65455259 65774937 65779685 72804847 72808208 74102753 74109885 79933353 79937503 81467848 81478534 88520974 88530187
754	3760689 3774042 17413218 17419017 22785641 22790770 27160185 27186058 30487097 30491950 33568224 33572986 55279709 55290015 57922458 57933367 63277888 63291666 67164062 67170049 78462856 78470470 78636746 78660041 82266727 82271308 88690104 88694561 88699007 88703288
755	4434390 4440684 12494182 12509098 16309479 16362644 29708760 29714026 33757509 33771278 34188528 34192345 37676670 37691989 50806135 50814558 67612945 67617893 78275764 78281169 79525355 79532608 79563841 79579934 87218662 87225186 87368270 87376605 91164746 91169284
756	4783515 4801550 9243796 9257885 9277575 9288424 10033122 10050118 22422652 22427003 26163439 26166311 28852711 28863254 31126755 31160139 32188179 32198874 35544600 35560448 41401863 41409361 47997243 48042501 54448867 54462475 60890663 60900685 80297093 80309268 82572943 82578561 87106917 87121431
757	4514185 4519009 6560638 6569409 6781704 6790777 10300457 10322323 18740896 18758168 22612599 22633460 25948245 25953904 27740925 27760162 38298614 38311449 41434069 41463974 52922199 52925800 52939743 52943363 57153879 57160130
758	1357847 1362616 1428052 1448836 4641325 4644956 13913759 13918280 18662957 18671368 24658005 24664088 37876193 37883696 42070472 42081832 47643748 47659555 59369543 59376649 64228417 64237180 67248752 67261302 70616826 70621624 72307386 72316806 72548641 72559560 79118726 79127902
759	12675439 12679227 26626862 26633757 27144257 27148919 34106253 34113125 45593204 45600278 62869942 62876901 66584275 66594179 77670997 77696634 78361967 78365388 87550779 87559360
760	5217238 5231173 6584327 6598442 9712804 9717248 25624237 25629181 30791680 30802932 32579973 32592237 33913766 33920663 53361665 53372040 55856353 55860171 71031998 71047138 73823313 73838914 75588955 75598099 79046572 79053747 82033185 82049999 85254222 85269094 87580564 87586469 90740344 90744764
761	4880214 4885910 10307765 10327867 10357207 10372511 21318822 21325852 30894560 30900100 35551751 35567634 41681787 41690709 44522046 44530858 47106762 47130425 48002669 48008114 48013560 48047952 48053427 48058903 49856250 49863542 60908953 60921981 61088300 61101995 73061451 73073566 83136300 83142915 86375553 86384756
762	519050 529857 3767404 3780583 13602423 13611182 17556204 17563478 19848075 19851375 26014911 26029016 32986551 32992283 38246093 38256924 41441240 41448430 41471175 41478400 57927753 57938697 63281213 63284558 63295021 63298401 65100220 65107803 72121440 72134674 81519899 81524365 82111860 82120174 83331437 83338044 87254959 87262528
763	15489740 15499179 16838632 16851592 21646511 21659182 42833906 42840806 47647136 47662978 48608995 48618684 51016108 51020550 75534505 75539267 87166283 87172324
764	1883795 1894935 7310470 7317542 9330501 9337948 37904208 37915201 68227042 68233876 70282856 70287524 80302955 80315165 81497298 81502130 81563963 81568525 83454288 83457761 87114126 87128387
765	4040664 4053883 6245532 6260229 6960020 6967223 6979349 6991316 14182764 14185538 18745295 18749580 18762456 18766769 22617163 22637884 45240612 45246969 52932834 52950154 59531383 59538533 69446851 69456481 71986831 71991591 86153980 86155893
766	1373724 1384817 25397728 25403274 29232746 29241097 31989015 32010951 49037306 49042731 56768227 56790425 61590165 61620364 64232940 64241494 72312269 72321377 74366437 74370468 76831450 76836784 86339417 86349012
767	10365355 10380035 23507556 23516482 24424268 24433849 25156625 25161450 25408616 25414497 42135715 42146706 48019006 48024471 48029936 48064379 48069879 48075379 49807340 49814434 52389736 52391796 69372787 69382802 70651860 70661130 77676574 77701999 84626544 84632537
768	1749751 1754288 5224006 5237975 9549380 9557842 14565434 14572233 15834893 15840121 17896086 17903061 36509118 36516480 38252190 38261856 41455621 41485626 47894712 47905272 67574219 67587336 79140927 79145889 82548652 82553726 85188424 85193624 85261534 85276073 89814620 89821968
769	1904989 1911733 4308688 4318164 12557872 12573474 16844469 16857464 30444566 30453793 31079522 31091347 44526338 44535185 51024792 51033277 61095304 61108743 73068508 73080389 79879585 79882661 81949876 81955477 83425156 83432913 85305761 85312890 86379893 86389131
770	1888579 1899753 3505843 3508754 15577922 15585264 19553720 19556993 41089461 41099056 44207830 44214960 54304189 54312289 56673480 56683546 62302976 62308783 63287902 63301780 69584158 69591024 81043866 81050202 84094643 84118431
771	4362681 4367778 14136338 14144421 33640255 33654356 34933392 34946817 38228006 38230293 39094587 39098521 48613949 48623413 53635212 53637456 60046963 60052548 61596589 61626086 62116518 62121815 71850782 71858099 72640455 72654151 75231406 75254826 82583879 82595751 91387900 91393076
772	9333602 9340908 14256881 14266770 15452073 15466903 24877530 24891938 25543509 25553003 30857564 30871561 36276953 36286873 42140210 42150717 48035402 48080880 50604316 50611860 56774046 56795549 59990975 59996960 63856729 63864931 71666403 71674509 73406499 73490461 74618192 74624986 74969521 74973340 79991709 79995649 81182234 81188752 83344450 83351338
773	4046418 4059450 5285471 5300437 11873935 11878923 18753864 18771081 30704157 30714303 31902736 31909762 37484899 37489392 43737454 43744854 50092346 50096998 62197247 62204063 83841775 83847577 84514102 84518822
774	4235162 4241646 12564922 12580559 24055513 24059737 29316410 29323547 31992312 32014283 33514784 33518571 43561176 43571393 47900641 47910118 49039550 49044950 57201201 57208312 64673429 64677470 79457620 79462091 86344173 86353504 89837930 89843194
775	870802 882615 5013872 5021796 11089272 11096764 18404883 18417408 19170808 19173789 21490928 21498221 21927158 21929433 23512707 23521560 27864643 27872591 30174378 30178048 36544168 36551394 39025503 39030740 45098385 45105293 56531411 56538309 61529312 61538416 69377719 69387323 70654479 70663740 75741865 75749933 77721306 77726145 78118900 78126414 78946322 78958558 79200533 79214293 92782969 …
776	2280915 2312485 11713341 11727656 20803240 20812362 24530650 24535311 35258067 35271393 45464563 45469037 56031313 56039765 56413429 56425363 67581332 67594247 75360968 75365401 87904043 87910760
777	11531540 11546346 17338265 17342887 19008073 19021433 27001249 27011004 31608133 31612678 50078841 50085692 61063642 61069706 71785256 71790333 73090520 73102537 76603189 76612028 82958183 82962946 84846005 84871509 89118289 89125155
778	997184 1002172 15581275 15588517 20576988 20588218 39732408 39743137 44697112 44706939 56678219 56687952 61164635 61173857 68664528 68667178 69815733 69833821 73413696 73422115 73497693 73505373 84101324 84124731 92058240 92062795
779	17484739 17493330 22320577 22350114 22992054 22996940 27551491 27556449 28231899 28234229 33647069 33661205 37169484 37183078 40175978 40180671 52721779 52729379 56130140 56137460 58530010 58535631 60581237 60587173 72647431 72660981 75237646 75261101 81818283 81823483 85081539 85085907
780	2290207 2319293 2633973 2640066 7893917 7907964 10942799 10949225 14261814 14271132 15459409 15473746 20751305 20758027 30864686 30878493 34742705 34755969 37578240 37585306 49410764 49418125 62337992 62343359 62743425 62748233 66795541 66802931 69745338 69752915 81488268 81492936
781	8389360 8397711 20278848 20287708 22300462 22306533 30709250 30719020 33192237 33199342 39132908 39139321 44806593 44813846 45837231 45851616 82657447 82665699 87384756 87391820 87992151 87999159 88803837 88811907 90225954 90237817
782	608857 622704 9148283 9153101 24793156 24797324 29548959 29553217 37110482 37119496 51903228 51914920 65114529 65126462 68086526 68097534 69616395 69621214 84226396 84240716 84853185 84878724 91487152 91492106
783	535409 540269 1531256 1536318 5018734 5026387 8931088 8956399 11092880 11100407 11413606 11419690 13986220 14018794 17831195 17843151 25071957 25076921 34962711 34973746 43863461 43866807 47005153 47019959 72183312 72187886 73434025 73516851 74781472 74785824 77919622 77951862 79207562 79221047 91811185 91815761 92785562 92790953
784	9097876 9103909 15309061 15321551 21028835 21035423 22327691 22334825 22357258 22364427 42974042 42983950 51934172 51939257 52166232 52176072 60113670 60126135 65341153 65346349 74767647 74774622 84816656 84821339 87372823 87380971
785	3252913 3258087 5947649 5952411 21215387 21221121 23280755 23286258 27227599 27247763 30462347 30466980 32724791 32731069 57361684 57373798 85069942 85076041 88676142 88683237
786	13996317 14025985 39650097 39654807 40326214 40337680 40896622 40908303 51639117 51682437 53164271 53172540 55549382 55579168 64852654 64860602 69989117 69996191 80488827 80494071
787	2081759 2086615 3301084 3304803 13824879 13832843 25352170 25357575 25593012 25597501 30737393 30744506 35506395 35519422 39388922 39403287 52454541 52460266 57275935 57291603 58907598 58924490 62606417 62611439 66542783 66553325 68091286 68102329 78004998 78013918 82275690 82288758 87751363 87763150
788	8936548 8961893 13356695 13361369 16655118 16659793 26125687 26137532 34749991 34762873 44577588 44602032 49963255 49970017 64643185 64646138 76562893 76570060 77927482 77934717 77958921 77965137 86812810 86817978
789	2961572 2971064 4543870 4548772 10549422 10557163 16480399 16494175 23534546 23539205 25204907 25217274 29502627 29515209 33543049 33550240 47011626 47026467 47147387 47153715 49544569 49550395 53254929 53302572 61939174 61949871 70374092 70380984 81448978 81458494 82222050 82228455 90232196 90243861
790	280458 298057 615630 629510 2144710 2147927 5716177 5722949 13415608 13420307 17500817 17504595 22341959 22371596 23045711 23049991 23857670 23864846 31662798 31667316 32212898 32223318 37115178 37123941 37247357 37254401 44332886 44339325 55403260 55416224 65120187 65132155 76462375 76473095 78215585 78233047 81883287 81895753 84233524 84247564
791	7792283 7806126 12269307 12280986 12858357 12873288 12977667 12981217 29413552 29425826 29838340 29849488 51645451 51650862 51687933 51692521 55555592 55564630 55584406 55592048 73429332 73512630 84598947 84603710 87025548 87051958 87602075 87608667 88458745 88471038 92404879 92431937 92614777 92622642
792	5489148 5495928 13380104 13384895 15315502 15327523 30201274 30220958 32059320 32066546 33223977 33228731 36107796 36125651 36843893 36848319 38756438 38770277 42652156 42656106 50409022 50415409 51847752 51851000 58915518 58931390 76665993 76670808 77578391 77583389
793	8334007 8338907 11586393 11601555 13265623 13270004 16903073 16922920 24222797 24236821 26377238 26407367 32032226 32034677 44883049 44890287 51168248 51171723 56213834 56220459 61492264 61494475 72030527 72035206 76076151 76083503
794	5883042 5886389 6007434 6014528 10252767 10258317 18885859 18898996 40295614 40311467 40904015 40915234 50483308 50490284 51960106 51987931 52616272 52624798 53262972 53269962 53309850 53316859 60759426 60766286 64207635 64218706 77943221 77972631 85115516 85121917 86774435 86779969
795	19694947 19703837 20704007 20712567 29418469 29430778 30181577 30188485 30885411 30890144 39395704 39410104 42472211 42482327 59848615 59877721 66155129 66167422 72953543 72969414 78009680 78018278 78219995 78237068 82282780 82295596 87031434 87056836 87758390 87770010 91735742 91751325
796	16787173 16790990 23700620 23707680 39159012 39163831 44582473 44606501 51656446 51697305 55572043 55598225 55896570 55903908 67788409 67793203 72092398 72097024 80277939 80283160 81202434 81206949 89890550 89898958
797	2966157 2975683 7052475 7058177 8087412 8114560 10553412 10560957 21945587 21956317 31394892 31399621 35634788 35645797 47150451 47156814 60271153 60274515 68363987 68372225 71183328 71190661 72481604 72484676 73441288 73446338 73524133 73528667 76270485 76277261 81453523 81463074 82224598 82231033 85325901 85329602 87917310 87924379
798	695418 700175 3331655 3334185 26386082 26414920 31411290 31418352 33421367 33425969 35055509 35060347 49580465 49584997 56886563 56891294 59814646 59821730 59924772 59931049 72688880 72700101 72847346 72861463 79961205 79976907
799	1555259 1563011 3242992 3248521 7799388 7812923 10750361 10759861 12865347 12880313 13203183 13207110 16718273 16742997 16909145 16927893 32817947 32830212 43817093 43823334 46669201 46683082 54054479 54059434 67897668 67921806 75369585 75373330 90091896 90108943
800	1870784 1877725 29520020 29523408 36112479 36116863 36130058 36134461 38763504 38777091 40589449 40604238 53276952 53323868 56429508 56443943 59857077 59885233 61341637 61360519
801	5644977 5650066 5672043 5682393 8299017 8302864 16097251 16102508 16603250 16608603 18279911 18287192 19111230 19118099 24229983 24243771 32614778 32624119 37433704 37448520 50057652 50060548 64863927 64870980 71054812 71060159 72936554 72945357 85402668 85410199 87274400 87293105 88786864 88795438 89337789 89349212 91742948 91758566
802	1483474 1487874 3722478 3727123 16471577 16476101 22940133 22952409 24004971 24016264 24104614 24116092 35964441 35969460 40303463 40318753 44411890 44418962 51296258 51305012 51754482 51760254 51966932 51974196 51994792 52001755 61477471 61485198 73450487 73532410 75602475 75607286 76045259 76053523 80288167 80292747 81078189 81085197 87325998 87331846
803	16130390 16137015 20708693 20716939 24093126 24098994 26462048 26477645 42477058 42487209 45777869 45784934 54216652 54230388 57423207 57429945 64464707 64485166 72459144 72470806 79968423 79984160 81727754 81732679 85417305 85427662 85456515 85484051
804	5780232 5793301 15060512 15065396 16086210 16091798 16725344 16750103 18805057 18810225 19711515 19721819 25180036 25187137 29307019 29311778 31356410 31360870 39763635 39768156 55900084 55907457 62432702 62437219 80076170 80090546
805	8094092 8121264 21774059 21781288 21951261 21961849 34361740 34389467 35754578 35765423 45736977 45764930 47535101 47550990 53939594 53943267 59003541 59008318 64564684 64570491 67902438 67926611 68367898 68376171 75514787 75519994 86291356 86305031 92279875 92290796
806	1732742 1737172 1758687 1764734 3630523 3639075 15934253 15937527 18163766 18169380 27486327 27491072 38932048 38940572 49048019 49063634 49589427 49596927 53091776 53094658 58583402 58590284 61210314 61235612 62001342 62015040 70364630 70369564 77344466 77349167 82513143 82518432 86859320 86873341 91878918 91884364 92644938 92652127
807	1041716 1047630 5654513 5657996 10755506 10764825 13145021 13160579 14047208 14050753 25491331 25494953 31460141 31467074 32825092 32836955 43329039 43336200 46083876 46093769 46675976 46689892 65206789 65218553 68924216 68931468 69209804 69214743 71827017 71835087 82248327 82255173 91050020 91090851
808	1945532 1954796 3286912 3294179 8822565 8870280 34511192 34528992 36121247 36138864 38749727 38753135 40596926 40611227 54106728 54113644 54222290 54235305 56436466 56450936 56481227 56487322 58963879 58970797 61346290 61364794 66062084 66071871 66602252 66609389 76991851 76998973 85463796 85491367 91540455 91551072 92540235 92551578 92567569 92578271
809	2030639 2033392 5675539 5685830 11230368 11236132 12034205 12039592 14061497 14068759 16393802 16398574 18559862 18568221 30335459 30339948 40770629 40774042 42705375 42719034 45791764 45806688 57034938 57055031 64469437 64474187 64489931 64494721 88792840 88801243
810	8078610 8083122 11262731 11271679 20382558 20405164 26194814 26211263 34370189 34397008 35760764 35770354 39612209 39631346 45743161 45771149 47543730 47558467 51300411 51309200 51590872 51599746 51981041 52008640 59112943 59125141 71011339 71018529 80499165 80503124 81321639 81329180
811	13327006 13331987 15626973 15646877 19161084 19166053 30209517 30228500 49056285 49071025 53844340 53850263 55755946 55762067 57521454 57524404 61678323 61685451 65065038 65070115 68786174 68793385 78172022 78181455 84892313 84904357 85422272 85432250 86798142 86807842
812	14403495 14417792 16077612 16082001 24134441 24146110 32409780 32414770 43927830 43931659 70138360 70145709 80083583 80097643 80990497 80997575
813	8710877 8720843 8827250 8831955 8874994 8879733 62228862 62240366 62592403 62599601 87532790 87545670 91055330 91096196
814	13499645 13514312 27377601 27388708 30606961 30623893 45178899 45187661 45798702 45813661 61217426 61224194 61242394 61249181 64314067 64319057 64480371 64499826 72593084 72608175 74790024 74798583 83892664 83894699 85499059 85505787 86866101 86880157
815	2326054 2343580 7724462 7731630 10116430 10126627 10135833 10140937 13752420 13759269 14235930 14240497 14301941 14307885 20358240 20371663 21766408 21770320 26202821 26218544 33285540 33296785 40347846 40358873 42225796 42237996 46088698 46098626 54005873 54010996 65213274 65224692 72868923 72875961 80443865 80449276 85362146 85365522
816	1950426 1959453 15549906 15554926 15632277 15651563 23131743 23144373 31960512 31965627 33151536 33157542 36268059 36272619 49327762 49330462 66067109 66076675 67205386 67210388 84895117 84907196 85179770 85184216 85283232 85294697 91546110 91556458
817	6266694 6281055 6763498 6770151 14409353 14422797 15824503 15829898 16575096 16582635 23543581 23548528 24480889 24488142 34868304 34878483 70443526 70450687 70457464 70461992 70625962 70631160 75691239 75702179 78038424 78055309 79080192 79087378 84282524 84289998 89000131 89007248 89906990 89921952 90726673 90733676
818	25819062 25823708 38559357 38564155 39616477 39635566 49438391 49448209 51595234 51603988 56904000 56916412 59118713 59130650 79898745 79905663 84402046 84411267
819	2333454 2351014 5253455 5259281 8836660 8884472 14978013 14983027 21019827 21024504 28903304 28908311 29279619 29293607 29535417 29542380 29842726 29853760 39956644 39961121 40113444 40123739 47309190 47327881 48677156 48702033 65018248 65030713 74307319 74319789 83307143 83312714 85808878 85840668
820	8278275 8294206 19744609 19750928 36396996 36401462 48461913 48469325 53187924 53196869 59490740 59507574 61282699 61308031 76195049 76199889 76807549 76814530 82696756 82707461 92711698 92725253
821	5872415 5878080 9658173 9662813 40220144 40231068 56310464 56314479 57643279 57650569 66808729 66819923 75780321 75791678 81092016 81096874
822	19827650 19838416 25031391 25037196 26050084 26058733 33992564 33997018 35294453 35311842 52342224 52346764 52815884 52821164 59419921 59429818 61230109 61254767 69427924 69432446 73635284 73648727 80381279 80387989 82234890 82241702 88324135 88330384
823	4610305 4626352 6951039 6955705 10619644 10629546 16009144 16016976 30694667 30699473 36892433 36905563 44468673 44480563 57472473 57478859 60610909 60619731 60750027 60754778 62141422 62164660 77085374 77090327 85816219 85848044
824	4407085 4411769 4993671 5000567 5513774 5533045 9623207 9628365 11983184 11996636 18538958 18544288 28164240 28168984 41029224 41033276 49133172 49144437 50752877 50757544 67631723 67637389 72667720 72672988 85290005 85301232 86649799 86658664 87622026 87635105 88434640 88441429 91727037 91731481
825	6274171 6287984 8238819 8249317 24639668 24649910 33357366 33378149 54410986 54420873 54915232 54919915 58506134 58518528 68024764 68029097 75172648 75199020 82701461 82712201 91306104 91326197
826	3317723 3324813 6605393 6618757 9298523 9308940 20181281 20190764 31780339 31789631 49443059 49452622 66305225 66317961 66814656 66824697 74170698 74175598 75785137 75796529
827	13662820 13667427 24285634 24306379 35114536 35129176 36897459 36910624 44734810 44739925 47314461 47318347 47333187 47337108 48682747 48707355 50566999 50580609 52118536 52125985 54758467 54772470 66659294 66665522 67281689 67294134 76535762 76545267
828	6542913 6552225 11476337 11491668 15671704 15676260 17100978 17106185 33483953 33502231 42333065 42348011 44265918 44274903 48466017 48473254 53192539 53201240 61286323 61311690 62145413 62168686 65298508 65300311 72260566 72265238 79999516 80004326
829	9791810 9801220 15340222 15344858 16062211 16066341 22709199 22743752 25992834 26000277 26527160 26555642 43589408 43601513 54256273 54265708 58884369 58896335 70997519 71004552
830	2753081 2757578 30290449 30294984 31365207 31371050 37890787 37897566 43902190 43920307 45667527 45674349 49233290 49242976 50138202 50172966 59424669 59434601 64681334 64688319 65351293 65355526 73642113 73655402 88481177 88486554 88667017 88671761 89588041 89607468
831	271175 275923 10625901 10635631 13210958 13217559 49256683 49268031 60615502 60624113 72895448 72900326 73004945 73019020 87952756 87966212
832	5519435 5538622 11990396 12003551 16803792 16808465 24290612 24310927 29945810 29957827 38977446 38981737 41163359 41179970 44865524 44870287 46837294 46860802 47953019 47975679 65458262 65463038 67990806 67994086 83201185 83207694 83469949 83482660 84254472 84268635 85333170 85336993 86654018 86662918
833	2159320 2173184 7366228 7377411 26534586 26563103 33096725 33101326 33983081 33987989 54416084 54425857 56507888 56512707 62782198 62787119 72408252 72418830 91311993 91331816
834	6612192 6625377 9964080 9973509 11481173 11496080 12285459 12294092 21010253 21015170 22715855 22749491 31784759 31794086 36481189 36496280 43039726 43044051 50913677 50927595 53111575 53118535 56234572 56241761 79768277 79781236
835	4416201 4425411 9583144 9587852 10974626 10979663 15680435 15684201 18358156 18364380 18590545 18620682 22900868 22909193 26420679 26437317 33668219 33682388 34465279 34474307 47323854 47342461 50146663 50180696 54765253 54779291 55831563 55844563 57166306 57171097 58621330 58628086 67287732 67300212 74071102 74077870 76541189 76550418 76770903 76779474 88584072 88591029
836	3219436 3227999 5375693 5379428 14935385 14944058 15879705 15890910 22524319 22529661 43906534 43924339 44270560 44279315 46842337 46865880 53425354 53429757 60731186 60736578 76359799 76364421 78046538 78062195 81737468 81748803
837	9796198 9805650 13619570 13623671 34119692 34124217 35406633 35432767 38108363 38118813 40133640 40139431 54145807 54150040 59439497 59444305 63594819 63599373 68601366 68606014 72169529 72176607 85141776 85150197
838	15237799 15242867 18101183 18108380 41171886 41187411 44496789 44504476 60796548 60811040 66893825 66908845 73775092 73778493 83005793 83015299 89592742 89597462 89612199 89616954
839	23023 35118 1248196 1253216 7585710 7599524 24025427 24034843 31244021 31251891 34222917 34239210 37286317 37298371 52513904 52519767 65968900 65995524 66280979 66293571
840	9966675 9976138 13016921 13027581 15780076 15792367 25042772 25047954 32232885 32239666 36642108 36655714 47957911 47980328 63407314 63417938 70034858 70048074 70291887 70317435 72047487 72055636 78718439 78739283 81194985 81198710 84261704 84275574 88853530 88858184
841	5768785 5774988 13075629 13078479 15884515 15895321 26428803 26444663 32603442 32609359 35411688 35437857 65905324 65910453 70175462 70179535 73997761 74002547 81742354 81753724 82606501 82619812
842	6370029 6378480 7450567 7483654 8645611 8655367 24539658 24544225 33162192 33169429 34610141 34614758 37471188 37478153 38856386 38860245 50920828 50934477 51081226 51094993 51200300 51203676 61397625 61415558 64536870 64542611 82357001 82373094 82814041 82818902 89984185 89992335 91622005 91626682
843	2788478 2798874 4420571 4429815 5889738 5896680 8421324 8429683 18597479 18627651 30759822 30765751 33675013 33689217 34855216 34859599 39925952 39935344 45087695 45093156 50365221 50368164 58607411 58614466 67113292 67118060 67972443 67984664 76064942 76072760
844	28698 39955 10906124 10913150 14940291 14948882 17778302 17781938 21479916 21485518 34230136 34246464 37699143 37708697 42997048 43012985 56545127 56549912 65974558 66000405 80190315 80216945 90138289 90143948
845	3696217 3709657 7975299 7984630 40854075 40871969 55727804 55731996 56628699 56634438 66846710 66866315 69722193 69729482 70297798 70303729 70323376 70329342 72359953 72370774 73792360 73795998
846	447297 460524 2736087 2744580 18104497 18111690 25316764 25324172 28644593 28649194 29337984 29367794 38133767 38140696 39278512 39281910 55217002 55233555 57541512 57555219 61408092 61423742 68644715 68655171 70706889 70719329 78724508 78729427 78744461 78749399 86004931 86010180 89602182 89621709
847	222593 227407 7592066 7605602 13095160 13109011 23053942 23056558 31248801 31256340 33052305 33066570 33820409 33825197 70594727 70606044 86985214 86999042
848	7159759 7175237 7457763 7489856 21097817 21102205 34018675 34033598 36558172 36563931 52218744 52225942 62035816 62039440 64899848 64931397 75454025 75461335 80197407 80222200 83860534 83867967
849	4372479 4385185 5244865 5249241 6358008 6364089 12915320 12919357 13246620 13251297 28673660 28679510 45420036 45426908 47607519 47621167 54884404 54887947 55948295 55963249 61913449 61919582 72428726 72431784 74839525 74847933 76368765 76383228 85924746 85933537
850	834626 859405 11286341 11289531 17627616 17634582 24316415 24320004 25081504 25086184 31567246 31572973 43057176 43069595 49202048 49209202 51087950 51101752 55423518 55432058 68975726 68980465 70309659 70335307 74631562 74641409 75525046 75529991 82823440 82884322
851	4615790 4631597 5313957 5315934 10463862 10469078 10522295 10536600 12476932 12482682 13293105 13297876 14108095 14115218 32487109 32491043 42826213 42830109 70845702 70872538 71170096 71179258 72364610 72375466 78734345 78754336
852	10810852 10822975 29344479 29373538 38901182 38906412 45152148 45159091 55225812 55241186 64907739 64937345 65832422 65836815 86993705 87006487 88827750 88835295
853	3023789 3033564 7979814 7989042 21238087 21255038 25504104 25516997 30676552 30686052 34294261 34308097 37717819 37723448 45042389 45051802 48395217 48425293 51118813 51121692 53499656 53525926 62627245 62635604 72492159 72503318
854	839662 864474 2740400 2748858 7168678 7182875 42355113 42365939 42682695 42689838 45339851 45344580 45473309 45486022 57548470 57562004 83635939 83641250 85562201 85571450 87785295 87811282
855	7612588 7617820 8629233 8640662 16589813 16596635 17261184 17281107 20897057 20910532 23600175 23612083 33059176 33073476 36916621 36924997 42892586 42898131 45433476 45438283 53901242 53913988 64795956 64803812 66186728 66190503 70540321 70548704 75972587 75983287 76374710 76388139 76876537 76894447 82829828 82836103 82890291 82895993
856	12219849 12233870 34314613 34321486 39434755 39443487 46179821 46194242 58464722 58479185 60435174 60452770 68107412 68116500 74036358 74041231 76405158 76412418 80135242 80163193
857	18195899 18206064 21700532 21731011 26784512 26796424 29077644 29082312 31578414 31586744 40240735 40255157 45356266 45363161 47614157 47627840 52991664 53001431 55955512 55970107 61496639 61501063 67104058 67108914 70341940 70348851 84297039 84307388 89314837 89318457 89372953 89388956
858	1006960 1011344 11974499 11978992 23840085 23845005 42954488 42961809 44283677 44298647 44552863 44565700 48402351 48432462 51744966 51749880 72294306 72301024 73689727 73703526 88543314 88547452
859	23075392 23089970 30681661 30690703 32940158 32944237 42359916 42370777 70852591 70859234 70879187 70885849 77997451 78001259 79592033 79597857 80620691 80626252 84990630 85000096 85983974 85995047 86763401 86768955
860	15604956 15610544 17067893 17074855 19730206 19737740 20291741 20311530 30147539 30152296 32317401 32327073 37779704 37792976 40716454 40729017 63061863 63080528 82842534 82902018 90516982 90527779
861	3029821 3039240 8369291 8383254 8437212 8444325 8458827 8472589 9313221 9317564 12946736 12953610 21241945 21258901 24207945 24211038 53506676 53532435 55261169 55268022 65049281 65057646 69315718 69325298 76715737 76718852 80143375 80170427 87303924 87306975
862	8997797 9008587 12044570 12050173 12769910 12777411 13840415 13844878 17140165 17145434 21706688 21736128 39438650 39447417 57139391 57146845 70749711 70757024 76842011 76860227 85566912 85575930 86445203 86491260 87791917 87817939 89380168 89396206
863	5661322 5667199 11006551 11023391 17265640 17285598 19645182 19648934 20904073 20917297 21800223 21807176 33829776 33836796 75978598 75988873 76441603 76452731 82411660 82420392
864	5140407 5143606 7038387 7045541 23902443 23909522 35172324 35176916 36331435 36343515 46186854 46201038 54623196 54630012 60439852 60444152 60457098 60461417 63911170 63925865 68111725 68120848 84070621 84082859 85988691 85999799 88886486 88896479
865	2927821 2936120 7073872 7081100 13302324 13309500 39338503 39346084 42608935 42612948 52137732 52153203 52996035 53005602 53460563 53469083 62244879 62249806 63066458 63072373 63085158 63090100 63841239 63849428 82012416 82023202
866	19544421 19549182 23948161 23951875 26075415 26083615 33489594 33507119 41972471 41977402 44996801 45009486 45575885 45584562 51724690 51735488 68455191 68464224 70804410 70816333 85533061 85537379
867	4940972 4952182 15094562 15099112 21609391 21629207 22575051 22581578 23082552 23096837 28913065 28921764 37971592 37987392 57109290 57118275 63393162 63397681 67189904 67193533 70865876 70892510 83711745 83734566 84995109 85004610 85377667 85384632 86453388 86462069 86498543 86505872 88183795 88195852
868	6997250 7004823 9002440 9013264 30344164 30356935 31671624 31686256 32322383 32331771 34548057 34554093 40723787 40735985 41146670 41151406 44373479 44378344 51206900 51210701 57527189 57534559 62085445 62091807 81907475 81924641 91675484 91681431
869	964451 969348 6888994 6896744 7087959 7101616 25533640 25538791 25615445 25619980 32379396 32395006 32457161 32472669 54475085 54485222 60079357 60093285 60708111 60720249 70226211 70232853 72434653 72447428 85391314 85397615 88597718 88602013
870	11659240 11669248 13174482 13181639 27579735 27590906 50721379 50728674 59674019 59679466 68416847 68429232 72380583 72394556 73338197 73345204 75888015 75910216 82361387 82377357 83213185 83219081 90881921 90922570
871	12984599 12989535 42243749 42248429 54271175 54277331 54905423 54910362 59555699 59562710 63076069 63093831 74473134 74494098 82017114 82027935 83166463 83179937
872	106000 111314 5161173 5166847 27134703 27139657 32502298 32507027 44820664 44830465 54944767 54949656 56278061 56288762 60448451 60465735 69492989 69497972 74976940 74984334 78477471 78493494 83411815 83418763 84077745 84089674 86465461 86508936 88068718 88074978 88189845 88200678 88891362 88901033 92658997 92673482
873	2932542 2940529 22468305 22477851 28427555 28435552 35888599 35904551 45924831 45963675 53465173 53473347 64781769 64788988 71904788 71917760 83717525 83739489
874	20863008 20870821 24758779 24772469 26079891 26087905 32386620 32402265 41356769 41367596 45580134 45588846 65157191 65169080 68459877 68468660 70811690 70823219 76243450 76257696 78672233 78679613
875	4721951 4731499 5903442 5908770 7258945 7275371 25701495 25710088 25852894 25860126 31064182 31068853 41505720 41528222 61890919 61903228 62535902 62540460 63097848 63120601 75892857 75914534 79348695 79353348 89828946 89833583 90887319 90891925 90927398 90932023
876	12820830 12823593 13400254 13408419 33015594 33034547 41117050 41124398 47346463 47355281 49457619 49465056 63792782 63807288 74430217 74433282 85597412 85604711
877	11746159 11753139 12466309 12471992 21158231 21167495 31916488 31921489 38188947 38201908 60086555 60100081 61505146 61517931 68868519 68896542 74477966 74482818 74498960 74503847 78484672 78500730
878	3823712 3834873 17622686 17625182 21271390 21278844 22431242 22438705 23808053 23820066 27399035 27413234 35895900 35911887 45929541 45934271 45968415 45973180 57396661 57410624 68422796 68435216 72387371 72401379 84523343 84531192 87178200 87191782 88125557 88141399
879	2645850 2650823 9905240 9920640 10920003 10924752 29187441 29192380 30570905 30578837 36354558 36370971 41361465 41372327 43622944 43644861 43665956 43672714 55997962 56012031 63102778 63107728 63125561 63130546 83173282 83186644
880	11382180 11386778 15247374 15252170 28838934 28843758 40686255 40694908 41841682 41848946 44827086 44836417 53125282 53132121 67229202 67236122 70564560 70570246 79951728 79956643 92666065 92680313
881	22472883 22482261 45820890 45829580 46116913 46141384 61896802 61908160 65551879 65559225 82349638 82353387 88159693 88165169 90896532 90936649 91566728 91581064
882	13720380 13725319 20866809 20874657 25090619 25095295 43760237 43768502 64751853 64765174 65162467 65174152 69570430 69577402 74487669 74508733 84910247 84921763 89253889 89261244
883	6107494 6118739 12310360 12316054 25705450 25713920 35217187 35239235 41512176 41534167 43381378 43388454 45939001 45977945 46248893 46278754 49171933 49182230 53925809 53932804 55880294 55889039 63112678 63135531 68984899 68992551
884	12065153 12074117 33020840 33039547 47350694 47359547 75856200 75865805 85970830 85977830
885	7113652 7121348 10084516 10089819 17909773 17919562 21163098 21171990 22242862 22246338 23751436 23756835 46125425 46147128 57799133 57818604 60503892 60513034 68875345 68882191 68903398 68910279 74084533 74093790 77588063 77591689
886	2710967 2724031 7203956 7231685 11171943 11180353 11953052 11964144 18958284 18975360 26264572 26269325 29001584 29024830 36618543 36630808 39802113 39813689 65915421 65943059 74550237 74555078 77858273 77864723 87184769 87198386 89230600 89235221 90478895 90485744 91965873 91972110
887	13741993 13747465 14839462 14851410 15394115 15402363 33717671 33725110 43629495 43651447 44968948 44980074 45219702 45224351 50761928 50772861 56100021 56108630 66109008 66122145 76576473 76581227 78300228 78306516 78559855 78564659 84915083 84926634 86106294 86111309 90399778 90404487
888	5029276 5054834 25866986 25881617 37938404 37945566 41194211 41199538 64519832 64522848 68761504 68768904 82498939 82506234
889	6112369 6123648 9693996 9704443 14244455 14251181 20298920 20318349 21837174 21843510 23254115 23265394 23330528 23338062 37320369 37332729 39481541 39494370 41274185 41287754 49247453 49252257 50420956 50424910 53867921 53879232 56359935 56365811 59569473 59597434 62825206 62854065 71948530 71955115 91574163 91588094
890	9571828 9580426 18967911 18983357 21071983 21077017 39987117 39992973 92367683 92387715
891	16173658 16197298 23939774 23942604 28282572 28298094 35582901 35610610 46255740 46285636 49176876 49186981 53572658 53577687 62210743 62216606 64290781 64297323 69563408 69567100 73300568 73305228
892	11425594 11428589 12069710 12078387 13798778 13807528 15210576 15224318 29006226 29029051 38431843 38437469 49927238 49932102 54349381 54364375 70730849 70733494 71221939 71230618 75860661 75870317 85090165 85093491
893	12398105 12403118 13576261 13582471 17914275 17924099 19282785 19290390 21081935 21090290 23571309 23582671 33126666 33136866 34768538 34783459 43689143 43700843 56956797 56966125 60508848 60517752 61655938 61668334 62832702 62861596 63141467 63154018 67175153 67182722 68889036 68917159 74089345 74098289
894	7210697 7218118 7238460 7245320 7993582 8029991 14429940 14437216 20122355 20129167 31497450 31504666 32763951 32775591 32997279 33002343 50657848 50660851 65921914 65949235 77239224 77252197 90249329 90276748 90688680 90693492
895	9468125 9477372 14846426 14858153 19131272 19140317 30368737 30375638 31259334 31273543 58400916 58407585 85915912 85920502 87859160 87866147 92775210 92779153
896	5033851 5059304 16179229 16184820 16202899 16208525 25873938 25888604 28365375 28390258 33212574 33218856 36002328 36018671 47449872 47460809 52429346 52434044 53639729 53646053 72904805 72910858 74408450 74413999 90601129 90621237 92372795 92392166
897	4891353 4904607 12923267 12927870 32532680 32553235 41280818 41294422 42386055 42424641 59576714 59584028 59604361 59611309 62455982 62475488 62683122 62688309 63149208 63159538 86393630 86407574
898	5079241 5084095 12153183 12195357 13447801 13458983 17785525 17792893 25193977 25197228 38326095 38332382 42944829 42949955 61661883 61673305 71365824 71372887 71582068 71588293 73585563 73595121 78405743 78411474 78698773 78703874 80954375 80965995
899	9978964 9983830 14658498 14675856 22402166 22408291 68819363 68827355 80474475 80481794 81624320 81634224 91839928 91848133
900	15217645 15231106 17872435 17876347 31933416 31940794 44839522 44853579 51040924 51057431 60944705 60948401 61961038 61974882 71864916 71868504 79941575 79946794
901	5102870 5122232 13424576 13436619 16190410 16214150 19286417 19294057 34775907 34790215 35041821 35049173 36009480 36025858 40817855 40822853 49628621 49639743 52953265 52972674 56961739 56970579 67599948 67606703 69298132 69301229 91344898 91353336
902	322271 330857 7224879 7252120 7998799 8035073 18919459 18928358 26143521 26149630 28820212 28829750 29163708 29170736 36405780 36412910 42391905 42429775 62458813 62478011 65580447 65630565 67555582 67560631 90256990 90283723
903	9472668 9481859 14750358 14757570 17522096 17527816 22830168 22846278 31266753 31280438 44389696 44404509 57240800 57247007 57582245 57589264 57617809 57625130 78993408 78998360 81056335 81061962
904	10473595 10478339 12158349 12199782 27942763 27954946 38365758 38378406 44447673 44454672 47454343 47465086 72907901 72913925 88336314 88343744
905	4978896 4986537 16884290 16889301 22083904 22093920 28441180 28459846 31473890 31486401 32537443 32557802 38039264 38066170 59591259 59618275 66671397 66678647 74855314 74861719 80228309 80239693 86400391 86414370 92235101 92239904
906	20263220 20269164 21533182 21545532 34619228 34639324 43503164 43506799 52185327 52189978 55295175 55300670 65096976 65098626 73589976 73599569
907	474189 488141 7551079 7559323 40633091 40658227 78368511 78373517
908	1299866 1331269 57073464 57079747 65075080 65079384 89626511 89685274
909	5107302 5126540 32889074 32893369 52959979 52962577 52979423 52982056 68065309 68076221 91349236 91357502
910	19995730 20001093 34001250 34005430 49301521 49315104 52809313 52812625 65585177 65592708 65635147 65642202 73129113 73137226 80234829 80244837 86887047 86912633
911	5826671 5830995 14588023 14604084 14632473 14646243 20545906 20552927 21538517 21550902 24959829 24963834 27088742 27097176 38232492 38239435 40638000 40663171 48965213 48977473 55080263 55085225 60371959 60381624 79311735 79316119
912	19195357 19205574 23884102 23893789 29067056 29072409 32632766 32641133 38368901 38371858 38381411 38384387 51008532 51012440 52233027 52237339 75468302 75475477 86070578 86083931 90371707 90377939
913	5179923 5188213 22882890 22887491 24830781 24834587 28236552 28245020 35012463 35027756 46589851 46610582 64648937 64654582 70575695 70578484 73309559 73320041 77595169 77599965 78849905 78851331 91361621 91371499
914	231841 237989 1308003 1338841 25268580 25293361 27811601 27816307 44682830 44690144 58270649 58274271 69405380 69417373 82261791 82264332
915	2250341 2258425 7555038 7563316 9405516 9417202 20065706 20095241 25633747 25638499 66194294 66200820 76149610 76155875
916	9667291 9670690 26891031 26895649 47080056 47091114 69930323 69945078 82478452 82489076 89633409 89640326 89692202 89699154
917	21005129 21007785 52969774 52988915 53677068 53684520 65902412 65903842
918	7542146 7546937 27426586 27435937 38985908 38995579 65600214 65649322 79275766 79287507 81657356 81659507 86894160 86919344 88415452 88420676
919	6142464 6165724 45395551 45401868 48971077 48983372 59040155 59046147 75993392 76010577 79439915 79449313
920	8551679 8559144 10603808 10611785 34892720 34914476 38374815 38387363 47084617 47095710 79320333 79327590 81602295 81608779
921	25425801 25430698 39267883 39273327 42267151 42272081 46594387 46615153 46936780 46964989 67215210 67222372 71132330 71149692 78191956 78199872
922	8685498 8698712 15103147 15107783 25272986 25297556 38813240 38818630 40827542 40841746 70532202 70536316
923	8004192 8040059 10387211 10419221 20073361 20102457 59979593 59985386 82388203 82398226 82424358 82430910
924	24360298 24365295 44175484 44180760 52651153 52663645 53691590 53696886 67019623 67032561 67433309 67454079 80340174 80361683 89647243 89706106
925	19870546 19887012 37664002 37667217 53737034 53741537 77393098 77404933 78534376 78543114 81843746 81850976 85198640 85210826 90501131 90505918
926	28949018 28953966 32259330 32269359 33119258 33122994 39950734 39953911 44144074 44148688 51322151 51329576 56950530 56953662 59383483 59394121 66699668 66706025
927	5425559 5430361 6147259 6170226 6736902 6751414 13081221 13088334 17587238 17613323 21134253 21141509 65330883 65336186 75996327 76013547 78782931 78787511 80394395 80419813
928	358487 374390 10607633 10615645 14219373 14223298 18442279 18449375 31424847 31429062 75090114 75094481 76174491 76185253 86167092 86173299 89276981 89283083
929	10393438 10424576 12994075 13002522 16634537 16645182 30542109 30551051 45330259 45335263 46207992 46222049 46942669 46970486 48086679 48099546 59152942 59167435 67438825 67458860 78196097 78203774
930	9810192 9819418 19877774 19894275 50063272 50071791 58014397 58025734 64659556 64663353 69039338 69044283 73574700 73580574 80344982 80366526 83818713 83830731 92687334 92700828
931	8010900 8046432 17591538 17617658 19239368 19245883 25368340 25386875 37128278 37135472 40386736 40391497 70239035 70249245
932	17888716 17892456 29860328 29867511 32494921 32498675 36812616 36823810 68305915 68320285 80746965 80759954
933	3369669 3384903 7851364 7865577 10343450 10350498 13765937 13772956 15981994 15995702 66420964 66427014 81169643 81172790
934	21201231 21208371 58205929 58213147 71314998 71330891 77140429 77145059 80104625 80113597 84945852 84975976
935	7652397 7682350 8901589 8910230 10769001 10787705 16639333 16650013 28630843 28637888 63872229 63883378 68282983 68289979 68296695 68301502 69019195 69021507 80398882 80424335 84825799 84828145 92310244 92314068
936	1172146 1179509 79333539 79341332 92693871 92706183
937	2394530 2403813 10482793 10493268 14720070 14736023 28667157 28670520 46214678 46228770 48092809 48105727 50204048 50211076 57223744 57233052 59159966 59174274 75033714 75041503
938	6705288 6710283 9815021 9823840 12545932 12552047 15410074 15415581 19181930 19191376 39539138 39543712 68573019 68587391 69334126 69345477 84549405 84556035
939	5740711 5755217 7660321 7688117 21406552 21420401 23472832 23473858 34047121 34054282 44087088 44091544 63370770 63382399 82063904 82068830 83250199 83262984 84951098 84980534 87836335 87838877
940	15705093 15726772 37606671 37609636 51476427 51502801 67383898 67387746 68312804 68327209 71322236 71338164
941	7858244 7872491 10773405 10777853 10792144 10796607 15333165 15336714 15988989 16002411 33904467 33909287 56327085 56334305 81967115 81990133
942	13188452 13196462 15858347 15869359 50322569 50327511 59199178 59206129 73107974 73116310 80109310 80118050 91933260 91951041
943	16664154 16669866 56927895 56933156 59785230 59800279 79158362 79164047 80535981 80549592 89172549 89181131
944	16024237 16031617 16220011 16242442 18695231 18710637 29204234 29220004 31432866 31447158 35181417 35184082 53205589 53221276 72924929 72930971 73551979 73554563 79501338 79512440
945	8664402 8675488 20720591 20736234 31209827 31211639 42252884 42254716 80583767 80590154 81290291 81306814
946	3016143 3020124 3751320 3756245 10783237 10801112 37531549 37546041 46696797 46705579 68580439 68594395 69339034 69349959 79727239 79734558
947	115913 127874 9018264 9043633 10575103 10589488 14810358 14820769 22237508 22240294 31511611 31518949 65147357 65152460 74227343 74231897 78899517 78924319 80823156 80826464 85871339 85880606
948	4066676 4089428 5195708 5206908 14197628 14203200 15709740 15716497 15731200 15737673 25983566 25988419 42462738 42467641 51481097 51507506 75838619 75847697 83159217 83162872
949	16225285 16230579 16247746 16253075 28336534 28343607 31439185 31453512 35387169 35389766 43510453 43517954 61431227 61443523 71264250 71281182 75660548 75671197 81971742 81994504 89184614 89200370
950	12887520 12894665 15865783 15876390 18260984 18265815 25805101 25812211 33926757 33937542 43711130 43716824 43828655 43835924 66207227 66212240 72916823 72920966 74991429 75003699 89058106 89074294
951	715459 726123 1638684 1644404 7324379 7331564 8669130 8680250 19560141 19575155 38602818 38608514 41627116 41632315 59792630 59807384 75277150 75290401 81297472 81314030
952	3128213 3178379 9024617 9050020 10332803 10338561 21474108 21477311 37537470 37550919 49155145 49159151 53209312 53224847 61074503 61081589 81857637 81864673 83023996 83044716 83274627 83292216
953	3550857 3555771 17652266 17663545 20722363 20738041 25718402 25747070 41301159 41329729 42512018 42522296 62323214 62330964 72622162 72626844 75842681 75851794 76821339 76826551
954	756845 761656 21882044 21887038 24838272 24845246 32037105 32048466 46702044 46710529 56371406 56379738 60131307 60136408 67508523 67517860 86667314 86712300 89191729 89207520
955	10582468 10596664 16235872 16258403 32303771 32310687 33852340 33856519 37952433 37960038 56396525 56401334 61437289 61448310 85877086 85886053
956	4070689 4093233 4130565 4187559 15720805 15742001 20887397 20892393 24039876 24048045 51919996 51927219 53979090 53988102 59467982 59479804 68473026 68484559 88401674 88408718
957	2412395 2421420 2655473 2668821 3135552 3142910 3185747 3193139 8171845 8196658 14122000 14129391 19819973 19823923 48881819 48903401 62376630 62380109 79376431 79388599 86157804 86162637
958	23686860 23693966 24323566 24342702 69916194 69923444
959	1690670 1703227 25121456 25125674 30507942 30518732 31176190 31182180 49114358 49123997 77557339 77562634 84754215 84759712
960	8506047 8527742 32428067 32437610 32648529 32673251 40396017 40401313 52393813 52395948 53652065 53665073 68726635 68733994
961	4138783 4145826 4194937 4201999 25724183 25752737 31798578 31812779 41307373 41335804 42516945 42527258 49889986 49899083 52093139 52104675 71678772 71685909 80914541 80922089 82760027 82787871
962	17020916 17035731 36787299 36800447 48112002 48207512 49371686 49377172 56375621 56383885 67335644 67348704 67997352 68000927 80351335 80371699 86676350 86721206
963	3150269 3200532 8179000 8203847 43114943 43143432 73812261 73817938 80506879 80518170
964	9168574 9171818 13469136 13477413 24250628 24263494 53983354 53992401 68479002 68490136
965	1696142 1708733 2417155 2425748 10854617 10884540 19617975 19625000 21519284 21526414 48887177 48908522 63578641 63587567 76585619 76590567 80631321 80647293
966	4152616 4207806 24328378 24347342
967	5745456 5759581 26654663 26698924 31826489 31849368 49119460 49128616 52047414 52066634 69625743 69639975 73217790 73227181 86936862 86961573
968	7703026 7714277 16383227 16388747 29908268 29920595 31004351 31022903 32655848 32680154 57304677 57310467 80355983 80376382 82310067 82325468 87487932 87500188
969	3864663 3882051 28929936 28934739 31805367 31819603 49894702 49903543 78667591 78669912 82764707 82792270 85772320 85783563 86629293 86635759 89805481 89810162
970	10863481 10892195 14444059 14451225 17027892 17042742 24609777 24616059 42046113 42056542 48119413 48126387 48133361 48214516 48221533 48228550 63164367 63179694 72710348 72734998 84742696 84749177
971	2008907 2016446 5835145 5842716 43119536 43148060 57872397 57879168
972	13472738 13480882 15764018 15768866 23297060 23300421 24258099 24270619 30382304 30394317 35186608 35188567 77264083 77281250 77870210 77877570
973	7707847 7719132 11840176 11845209 12009493 12022894 14927227 14931370 17009287 17015476 31831881 31854795 85029433 85036178
974	4578633 4583215 20241413 20252886 21106063 21110408 60022365 60030810 85777138 85788416 86183831 86193432
975	17854317 17863558 26661677 26705973 31163984 31170234 35064955 35074057 43206164 43227107 52052034 52071066 71252707 71258641 73222659 73231782 79617829 79621508 81225508 81229906 86941209 86965955
976	31008546 31026988 52241458 52244970 53701957 53715707 55863817 55867707 63687180 63689217 68033261 68038076 73039193 73050962 82313806 82317564 82329237 82333030
977	544695 552114 6674963 6682393 16425445 16449313 23714517 23725952 32786434 32798250 69079709 69091382 77604442 77623739 81160880 81165356
978	11906223 11915046 12016432 12028779 45321229 45325945 48140335 48147328 48154321 48235567 48242608 48249649 61453234 61457380 72716593 72740915 85096772 85106477 89239555 89246939
979	13972622 14007579 17049847 17054422 22917080 22928906 61645325 61651247 72811557 72818880
980	21966726 21993096 24548648 24558388 43807333 43812393 56076295 56088727 65566208 65573535 74198839 74206392 90408868 90415396
981	1725495 1729394 12690457 12702978 28312583 28319811 62410160 62417389 70503588 70511277 87931171 87938012
982	13526603 13531281 32897383 32902107 43278703 43285854 55513975 55523058 57094292 57099417 68380264 68389665 86671212 86716233
983	5996038 6002165 13977782 14012774 17858657 17867933 23216303 23223442 35069410 35078281 46019060 46063233 70636104 70644480
984	23830838 23835570 25234547 25239759 69502783 69510240 75346637 75350059 82321322 82336823
985	6466164 6474676 16431020 16454529 34849649 34852496 50021321 50028954 57252964 57257782
986	6102689 6105107 17091442 17096576 38442549 38450214 42119187 42127756 48161314 48256690 55305858 55312885 69666277 69670997 77641526 77657852 80555153 80559506
987	1607713 1619436 7011950 7016729 15954900 15968591 43870103 43881718 57490578 57496504
988	312829 317719 9344964 9356602 11499646 11512722 21973914 21999878 22691307 22695862 24553213 24562988 34657473 34682539 46027352 46032184 46070615 46074908 68386274 68394753 71996102 72001013 79816420 79819460 87429894 87437269
989	6327689 6336772 7567346 7576768 23039515 23042600 61837719 61851611 89742921 89758495
990	38628859 38642021 50237314 50256933 55518327 55527453 86680719 86725229
991	12752203 12755435 34272091 34281015 38863995 38867417 42616725 42621692 79094215 79107134
992	11678541 11693554 15134911 15143928 20591700 20607190 64621299 64632845 80321174 80330880
993	34662339 34687440 46037766 46079776 54647164 54660833 60350517 60361696 73351999 73361355 82976589 82992515
994	9350276 9361948 12682794 12686726 38213847 38221183 42122909 42131221 43935304 43959898 46335194 46372950 67044389 67051288
995	14471346 14518942 15961507 15975233 17110691 17126087 34797100 34810058 52736254 52743829 82152468 82160887
996	11506984 11519709 14999092 15016653 16264019 16317941 18115505 18140464 60277760 60283631 83645937 83658923 90317045 90332125
997	4916479 4929142 7571799 7581025 24392675 24397704 25443549 25451133 49747027 49754751 79357692 79367165 88930157 88941296
998	50242918 50249367 50262572 50268296
999	15592276 15599371 22065592 22074875 45706030 45714195
1000	5805308 5816941 6308922 6318561 76026711 76035937 80325756 80335497 81704805 81716742 82202711 82212729 84830557 84833437
1001	980712 992370 16151465 16157353 16271278 16278557 16325230 16332544 17928755 17940029 24161430 24169359 46480331 46505113 62969928 63002021 73356397 73365788
1002	10216588 10221563 43940414 43964463 46339771 46344393 46348989 46377557 46382188 46386819 56800931 56809869 58718032 58792494 62544846 62552352
1003	13593105 13598011 14478117 14484908 14525743 14532569 15112192 15119385 15440916 15446810 18302855 18331364 20679672 20687257 26452055 26469881 30830797 30840074 34804612 34816976 41037213 41046169 88364491 88371102
1004	5551041 5594560 18122664 18147315 39353143 39368555 49846489 49851578 75776345 75778390
1005	13671769 13691838 55803548 55810845 64572641 64578714 71345779 71353329 79362223 79371731
1006	1211421 1224790 5810721 5821520 27495484 27506842 50252907 50271871 56993620 57007808 78852666 78865738 83896735 83909220
1007	10564728 10570000 16285835 16339857 22070018 22079336 45709946 45718146 83574733 83587531
1008	3899904 3911159 4774629 4793808 6313383 6323056 10024901 10042675 10207683 10209442 58109367 58114323 76028976 76031260 76038232 76040551 77044690 77052970 82207317 82217370
1009	7510593 7516451 10289178 10312681 17932299 17943344 46485276 46509766 62977341 63008971 64082631 64098594
1010	11067500 11072666 46353586 46358227 46362869 46391451 46396106 46400762 58723579 58729037 58797748 58802835
1011	14491699 14539395 18310590 18338464 30835139 30844451 42749325 42765277 47057282 47068966 65257216 65271521 71933099 71941246 79602422 79605932 84139985 84144044 86521514 86536867
1012	2508428 2518066 5555009 5561000 5598341 5603817 44774872 44783560 67070092 67075112 69254580 69265778
1013	1970713 1985032 20820086 20828988 28714201 28719036 74388135 74398551
1014	26273683 26289027 31594054 31601408 68848186 68852900 82523186 82536486
1015	10294326 10317111 55062361 55071525 75302992 75318633 83580451 83592982
1016	4000959 4005816 9721492 9735998 47207404 47216913 60214586 60226173 76033544 76042870
1017	47062554 47074273 71871881 71876613
1018	13365794 13373098 33444914 33457833 46368289 46405491 52581242 52586569 58734482 58807982 81101432 81115463
1019	15177711 15183353 16116395 16123497 77203705 77214831 86198020 86203379
1020	3520517 3528715 5565855 5608438 30751450 30755679 33332125 33345430 41204568 41222714 87971459 87982281 91889674 91900483
1021	13779756 13785430 20824720 20833274 31202314 31206228 40462993 40473618 48923807 48944963 70786347 70799454 74392793 74402946
1022	3731495 3741810 16047898 16055228 16994703 17002371 62791527 62797132 65715388 65720104 85941167 85947034 91645705 91652150
1023	40970329 40977973 55066606 55075545 61794164 61798936 86139349 86146859
1024	8889720 8895876 9728894 9743178 15655370 15663782 45442727 45454090 47212411 47221514 52398101 52400194 58492814 58499644 91126601 91131638 91666476 91671120
1025	58220113 58227246 67122473 67127846 73853250 73881655
1026	14958515 14968776 25112480 25116999 55613734 55621141 59072345 59076753 73557181 73561791 80691241 80698777
1027	4553352 4560979 12082529 12112573 14075650 14077215 23916328 23928635 51350636 51383285 68004409 68014987 74244291 74256514
1028	12932223 12939812 24594419 24602303 41208323 41226504 60196084 60201283 68196446 68203920 79068071 79074288 84673247 84686891 91894897 91905741
1029	3839859 3848221 44897082 44901585 48928259 48949103
1030	16757486 16772869 42552881 42557889 83366814 83375707
1031	11046734 11050322 31545373 31551272 65683032 65688099 73742511 73747622 79670987 79692306
1032	11104192 11126657 15659266 15667713 53340514 53348007 55475494 55488190 64012440 64028416 74180206 74185754 90218306 90222237
1033	1079959 1083269 27779704 27791521 39004607 39008163 73859289 73887729 78940055 78953501
1034	2265684 2299463 14862713 14877977 25922780 25926934
1035	12090546 12120087 15559612 15564025 16764510 16779928 51355137 51387663 58390789 58396188 66032713 66047745
1036	14226924 14231534 15922775 15929016 17640835 17647294 23303578 23314050 35190471 35201535 42912030 42918441 57913003 57917828 67653344 67672080
1037	69810936 69829420 70152628 70164481 76756741 76763985 82168493 82186134
1038	1800579 1811018 9486397 9515800 86040448 86048719
1039	2273994 2306404 14869136 14882861 51780457 51788065 55767826 55770161 64056875 64070517 76131558 76140739 79676449 79697433
1040	893368 896902 11110154 11132368 33732129 33741769 79017265 79026473 83492773 83499727
1041	36693599 36705537 52248355 52269238 55911065 55916306 66558726 66572141 71197620 71207318 75611929 75619455 77174155 77178064 88979262 88986643
1042	85231625 85243290
1043	91855281 91862295
1044	6714980 6718203 38266609 38271695 64265758 64271657
1045	11342197 11345941 12444847 12456186 25904676 25913961 29874410 29880321 65180521 65188401 70159743 70171145 82173216 82190595 91631039 91638499
1046	9493230 9522448 11790442 11804272 13849105 13856797 20330078 20344887 21062115 21067221 35002910 35007923 57337929 57350461 65236732 65241926
1047	11154992 11159081 38342514 38349985 76135908 76145124
1048	242887 245216 79021496 79030516
1049	6665774 6670557 52254344 52274947 71202160 71211893
1050	338703 345767 5452115 5460586 5939516 5943663 19102224 19106877 38457236 38473368 55793212 55798597 59901965 59906881 72334795 72348034 78378099 78389256
1051	1027629 1034897 16675312 16678372 19675779 19685843 23345130 23354550 29621867 29630415
1052	21862634 21872642 49077337 49091624 78068145 78087883 78250746 78264291 81772896 81776078
1053	14160680 14167196 23068311 23071917 23474929 23482477 24905151 24912343 25909589 25918389 34155076 34165625 38495365 38508894 64833188 64840909 84193142 84198077 84202539 84211043
1054	14173406 14178215 36443556 36458411 48989387 49000623 81342905 81356697 87011127 87039430 90421447 90432786 92396065 92424381
1055	8566275 8577617 63691194 63705459 65847947 65863894
1056	64411575 64416510 68182597 68185837 80008849 80013882
1057	11577752 11593701 24627274 24634203 27689508 27701108 76721747 76734969 78256799 78269218 80882334 80898989
1058	14830240 14835032 18456207 18463263 33885333 33892331
1059	23349617 23359072 79791638 79804792
1060	21867206 21877249 23230003 23242563 49084843 49098734 52402298 52404276 65855102 65871084 87017650 87045150
1061
1062	33233198 33242905 48994745 49005631 53953503 53966513
1063	45196115 45208747 60068112 60074074 67058079 67064178 71087049 71089964 77884462 77889177 92317737 92326493
1064	426472 434463 11568342 11573201 74959175 74964451 82451908 82461488
1065	5088637 5093256 55319431 55332677 80884454 80901058
1066	6408743 6413762 49999479 50011262 67391470 67413213
1067	66454345 66476563 70065211 70070231
1068	23237293 23249425 87268040 87288064
1069	31096580 31131434 73566056 73570464
1070	10701488 10727390 48319836 48342970 53959686 53972731 68168269 68175958
1071	6088505 6095719 68250835 68260293
1072	53748 60839 3926974 3942784 5467832 5479075 16959343 16963579 25678721 25682116 52317683 52331313 67533319 67540931 82456346 82465961
1073	20694319 20699277 22249599 22261237 37558290 37568571 39168225 39179814 52750885 52760476 66519589 66524442 71388145 71418363
1074	38614052 38621680 67395991 67417769 67858845 67872223
1075	9950992 9955951 16506036 16536936 45616300 45628699 49761821 49781311 75941725 75957941 86551171 86560487
1076	46781040 46803996
1077	31103520 31138409 31699587 31708316 34340032 34344784
1078	5472666 5483943 10706982 10732576 22254391 22265483 48327330 48350088 52324125 52336484 71395268 71402410 71425516 71432693
1079	68125296 68135397
1080	16513281 16520546 16544211 16551511 26101057 26110948 29110755 29122415 61001123 61013995 75948890 75965141
1081	60413339 60424815
1082	24508431 24512959 72825861 72830256
1083	45621189 45633126 77181432 77188131
1084	16368412 16376094 46787852 46810843 71409552 71439870 74140556 74149313 75919628 75931540 80772024 80777777
1085
1086	16527811 16558811 52525295 52539065 79847122 79851827
1087	68129995 68140131 69675292 69689897 86601563 86616186
1088	26106336 26115762 45112072 45118137 57692056 57718673
1089	87231392 87238974
1090	34863427 34874387 35464018 35478331 75924529 75936484
1091	49737644 49742509
1092	85793673 85826621
1093	900209 905657 69839418 69852269 78427694 78442716
1094	13949767 13961999 17249831 17256016 28006088 28015390
1095	19214557 19227667 21332625 21341166 38521209 38540883 43525154 43539348 69682211 69696851
1096	57698984 57725636 85042562 85049513
1097	7338556 7345762 20981384 20993709 76688565 76700238 77567629 77573176
1098	7128539 7140431 31286732 31312404 85800472 85833455 88951188 88965345
1099	11442576 11456546 13957054 13968423 15568118 15573360
1100	17187493 17198081 75165985 75193812 86208311 86215367
1101	6795287 6819179 64448805 64457180
1102	24189866 24199529 53889617 53895926 66528926 66533414 70003014 70016178 83670977 83685618 84638132 84645611
1103	14289964 14296135 38525903 38545340
1104	67688499 67712809 80734684 80740958 91686541 91708007
1105	8404974 8413747 11391073 11398407
1106	26514657 26545425 31294273 31319516 43580977 43594168 55772330 55778503 88958425 88972323
1107	11319955 11331709 39417244 39426347
1108	41791791 41811987
1109	6482148 6503295 6800235 6823702 24919217 24935630 46826038 46850509 73752294 73764027
1110	12361001 12375859 83677996 83692672
1111	2359392 2370958 26518942 26549220 30848984 30853403 52194438 52202346 62643016 62653697
1112	1086376 1091686 67695732 67720077 75098485 75110487 77322078 77329291 85961103 85966250
1113	31947657 31954287
1114	46830967 46855473 51231306 51247046 52288665 52303395 52591560 52600790
1115	35392142 35420597 39421376 39430514 64323678 64333966
1116	16681285 16695269 41796224 41816455
1117	2364310 2375910 6486841 6508022
1118	35655958 35678222 72834436 72837962 72983988 72995057
1119	38870710 38879383 68522552 68536050
1120	70028108 70042161
1121	35398590 35426029
1122	29690883 29700291 52295678 52310443 78620706 78645243 79645674 79658931
1123	50822464 50832175
1124	15126281 15130978 16688647 16702225 52406315 52414442 70914853 70923501
1125	42988366 43005617 80177597 80206019 92127302 92141663
1126	31111195 31145486 69134479 69155360 69219342 69232390
1127	11883428 11896134 12657911 12661961 18830062 18846326 79822504 79835464
1128	441720 455763 10108773 10112727 16613704 16621351 74866780 74877698
1129	80018523 80024059
1130	7915347 7919630 39877349 39884461 78625514 78650086 80183833 80211391
1131	17347367 17361673 55274697 55285481 64884725 64918388
1132	11889396 11900992
1133	821036 847855 12487610 12502876 28848139 28858794 79522728 79530075
1134	22445736 22450289 31118791 31152524 32183054 32194283 83518371 83546626
1135
1136	47634645 47651401 64893515 64925932
1137	77149354 77155667
1138	34288729 34303140
1139	827699 853437 17354782 17368596 41155714 41159756 79865683 79872792
1140	30785035 30796616 49662748 49667669 53354935 53365783 71025306 71040711 81828339 81836349
1141	83118244 83123298
1142	514112 525059 83525313 83532274 83553598 83560594
1143	26007212 26021809 72115253 72128730
1144	47639840 47655963 81279422 81284978
1145	80806005 80811240
1146	8768947 8781866
1147	6237908 6253163
1148	6974235 6986730
1149	1367094 1378602 56757408 56780315
1150	5317877 5323730 83539235 83567590
1151	17532696 17537817
1152	28958205 28963268
1153	52129190 52145868 55358017 55364348 88104962 88111986
1154	4304578 4314171 8776458 8788772 31073195 31085329
1155
1156
1157	56761383 56784128 71662791 71671158
1158	73370461 73455328
1159	382613 389941 22213396 22218729
1160
1161
1162	50904708 50909252
1163	1540860 1548267
1164	11706890 11721356 35253399 35267201 56405750 56418039 78877757 78885215
1165	76111203 76121633 84836224 84861914
1166	73084993 73097363 73374974 73379507 73459871 73464439
1167	20569169 20580951
1168	37161800 37175915 90749043 90753689
1169	7887582 7901817 48476532 48521914
1170	25062300 25067383
1171	17081596 17086881
1172	9896771 9912967 51897505 51909687
1173	8267197 8283754 76114197 76124579 84840950 84866675 88842321 88848034
1174	7738522 7744642 8917560 8943538 46103550 46130398 73389037 73473891
1175	8477809 8485549 34957464 34969089 64695156 64701675
1176	42968665 42979209 60106830 60119882
1177	48482107 48487727 48493738 48527524 48533158 48538817
1178	27222242 27243134 51618657 51663167
1179	46112511 46137733 64848125 64856353
1180	411458 419243 66537564 66548716
1181	91215540 91222886
1182	8925241 8950735 26120393 26132442
1183	25200364 25213127 44962442 44974928 53235611 53283961 61932230 61943511
1184	29494823 29508228 38413399 38419040 78207347 78225243
1185	48499333 48504973 48510613 48544452 48550111 48555770 55398069 55411529 62813320 62843765
1186	39475202 39489213 51623423 51627640 51667616 51671590
1187	12262548 12274611 73384040 73469007
1188	77776563 77781556
1189	26362054 26393017
1190	10249563 10255148 16893863 16913947 88205648 88218550
1191	18878069 18891719 53241047 53245668 53288628 53293268 62818231 62848711
1192	59835506 59865597 78212238 78229794
1193	12848777 12853892 48516254 48561430 66147883 66160760
1194	51633841 51677421
1195	73394208 73398290 73478625 73482573
1196	72841353 72855808
1197	14078768 14094450 26369564 26400194
1198	16708434 16733730 16898619 16918446 88211810 88224747
1199	40682113 40684198 53250289 53297908 67884595 67909218
1200	59843089 59872828
1201
1202	14085896 14100745
1203	23999676 24011555 73402041 73486203
1204	85444054 85472410
1205	16877705 16881099
1206	16713647 16738351
1207	34349218 34377281 45722245 45750551 64561050 64566992 67890816 67915474
1208	25052959 25057802
1209	466481 481630 40618196 40645573
1210	70763975 70771505
1211
1212	8793332 8842820 34506298 34524453 85449113 85477048
1213
1214	40627061 40653092
1215	34355707 34383415 45729329 45757670
1216	15615808 15636262 30195182 30215146 78167067 78176832 84886400 84898556 86793871 86803950
1217	24126969 24139122
1218
1219	62222095 62234017 87525285 87538649
1220	8800309 8808126 8849419 8856429
1221
1222	42219621 42232164
1223
1224	10211131 10213947 15621288 15641475 84889215 84901406
1225
1226
1227
1228	8814695 8863017 65011798 65024587
1229	55604204 55609242
1230	8274451 8290524
1231
1232	44945787 44954891
1233	8064106 8071546
1234	44461452 44473617 62126799 62150480
1235	45865640 45885840
1236	6730233 6746092 17570288 17598159
1237	352142 369131
1238	5097702 5100266 8233731 8244800
1239	9292609 9303631
1240	24275428 24296766
1241	17577674 17605580 52114311 52122008
1242	11469500 11484871 33479149 33497815 42325621 42341152 62133822 62157538
1243	45871180 45876060 45890785 45895684 54253390 54262990
1244	25841721 25847497
1245	43892075 43910447 49227941 49238168 71889599 71894805
1246	7637131 7669691 87944723 87959013
1247
1248	24280866 24301592
1249	7360543 7372007
1250	11472955 11488326
1251	9960531 9969987 45880940 45900583
1252	7643021 7674576
1253	43896921 43915328 78036582 78053430
1254
1255	38102771 38113615
1256
1257	9174909 9182376
1258
1259	9962233 9971723 24021775 24031450
1260	15773289 15786050 63401948 63413249
1261
1262
1263
1264	2780975 2791781 67966735 67979422
1265	76060758 76068842
1266
1267
1268	67472772 67483860
1269
1270
1271
1272
1273
1274
1275
1276	67478097 67489220
1277	71164897 71174491
1278
1279	25498386 25511921 48379511 48411068
1280	72487658 72499167
1281
1282	8623004 8634984
1283	80122356 80151419
1284
1285
1286
1287	13345557 13351377 48387157 48418129 73684203 73698506
1288
1289
1290	90510425 90521889
1291	8451144 8465343 80130333 80158847
1292	3855644 3874401 8361711 8376243 86421239 86469547
1293
1294	82407321 82416192
1295
1296
1297
1298
1299
1300	86426512 86432098 86474267 86479101
1301	83699839 83723175
1302
1303
1304	75874999 75898449
1305
1306
1307
1308	86439663 86486171
1309	45905507 45944846 71899499 71912670 83705450 83728821
1310
1311
1312	30136189 30142378 75880517 75903390
1313
1314
1315
1316	3818175 3829959
1317	45910765 45915447 45949547 45954248 88117954 88134179
1318	30567665 30575775 55990294 56004877
1319	51807381 51810900
1320
1321
1322
1323	64746418 64760262
1324	35211686 35233918
1325	45920129 45958949
1326
1327
1328
1329	28987044 29010714
1330
1331
1332
1333
1334
1335	9565886 9574812 92356774 92377423
1336
1337	28994581 29017808 54341962 54357335
1338
1339
1340
1341
1342
1343	92361854 92382538
1344
1345	42375949 42415174 62441509 62461341
1346
1347	12139797 12182829 38323200 38329586
1348
1349
1350
1351
1352
1353	42380596 42419856 62448955 62468442
1354	44382684 44397887
1355	12145984 12189051
1356
1357
1358
1359
1360
1361
1362	1284556 1316727
1363
1364
1365
1366
1367
1368
1369
1370	1292627 1324010
1371
1372
1373
1374
1375
1376
1377
1378
1379
1380
1381
1382
1383
1384
1385
1386
1387
1388
1389
1390
1391
1392
1393
1394
1395
1396	25362681 25381905
1397
1398
1399
1400
1401	84932096 84962697
1402
1403
1404
1405
1406
1407	19176709 19186586
1408	21399391 21413636
1409	84938662 84969298
1410
1411
1412
1413
1414	80528622 80542463 89167125 89176265
1415
1416
1417
1418
1419
1420
1421	78892343 78917762
1422
1423
1424
1425
1426
1427	710866 721797
1428	3108425 3159200
1429
1430
1431
1432
1433
1434
1435
1436	3113133 3117860 3163937 3168698
1437
1438
1439
1440
1441
1442
1443
1444	3122588 3173460
1445
1446
1447	10839350 10869884
1448
1449
1450
1451
1452	72141162 72147075
1453
1454
1455	10846597 10877166
1456
1457
1458
1459
1460	86178532 86188725
1461
1462
1463	43200715 43222224
1464
1465
1466
1467
1468
1469
1470
1471
1472
1473
1474	45996461 46041847
1475
1476
1477
1478
1479
1480
1481
1482	46001433 46007275 46046854 46052025
1483
1484
1485
1486
1487
1488
1489
1490	46012745 46057530
1491
1492
1493
1494
1495
1496
1497
1498
1499
1500
1501	973925 986240
1502
1503
1504
1505
1506
1507
1508
1509
1510
1511
1512
1513
1514
1515
1516
1517
1518
1519
1520
1521
1522
1523
1524
1525
1526
1527
1528
1529
1530
1531	70778747 70792298
1532
1533
1534
1535
1536	3276619 3282178
1537
1538
1539
1540	74236322 74249414
1541
1542
1543
1544
1545
1546
1547
1548
1549
1550
1551
1552
1553
1554
1555	69804827 69823826
1556
1557
1558
1559
1560
1561
1562
1563
1564
1565
1566
1567
1568
1569
1570
1571
1572
1573
1574
1575
1576
1577
1578
1579
1580
1581
1582
1583
1584
1585
1586
1587
1588
1589
1590
1591
1592
1593
1594
1595
1596
1597
1598
1599
1600
1601
1602
1603
1604
1605
1606
1607
1608
1609
1610
1611
1612
1613
1614
1615
1616
1617
1618
1619
1620
1621
1622
1623
1624
1625
1626
1627
1628
1629
1630
1631
1632
1633
1634
1635
1636
1637
1638
1639
1640
1641
1642
1643
1644
1645
1646
1647
1648
1649
1650
1651
1652
1653
1654
1655
1656
1657
1658
1659
1660
1661
1662
1663
1664
1665
1666
1667
1668
1669
1670
1671
1672
1673
1674
1675
1676
1677
1678
1679
1680
1681
1682
1683
1684
1685
1686
1687
1688
1689
1690
1691
1692
1693
1694
1695
1696
1697
1698
1699
1700
1701
1702
1703
1704
1705
1706
1707
1708
1709
1710
1711
1712
1713
1714
1715
1716
1717
1718
1719
1720
1721
1722
1723
1724
1725
1726
1727
1728
1729
1730
1731
1732
1733
1734
1735
1736
1737
1738
1739
1740
1741
1742
1743
1744
1745
1746
1747
1748
1749
1750
1751
1752
1753
1754
1755
1756
1757
1758
1759
1760
1761
1762
1763
1764
1765
1766
1767
1768
1769
1770
1771
1772
1773
1774
1775
1776
1777
1778
1779
1780
1781
1782
1783
1784
1785
1786
1787
1788
1789
1790
1791
1792
1793
1794
1795
1796
1797
1798
1799
1800
1801
1802
1803
1804
1805
1806
1807
1808
1809
1810
1811
1812
1813
1814
1815
1816
1817
1818
1819
1820
1821
1822
1823
1824
1825
1826
1827
1828
1829
1830
1831
1832
1833
1834
1835
1836
1837
1838
1839
1840
1841
1842
1843
1844
1845
1846
1847
1848
1849
1850
1851
1852
1853
1854
1855
1856
1857
1858
1859
1860
1861
1862
1863
1864
1865
1866
1867
1868
1869
1870
1871
1872
1873
1874
1875
1876
1877
1878
1879
1880
1881
1882
1883
1884
1885
1886
1887
1888
1889
1890
1891
1892
1893
1894
1895
1896
1897
1898
1899
1900
1901
1902
1903
1904
1905
1906
1907
1908
1909
1910
1911
1912
1913
1914
1915
1916
1917
1918
1919
1920
1921
1922
1923
1924
1925
1926
1927
1928
1929
1930
1931
1932
1933
1934
1935
1936
1937
1938
1939
1940
1941
1942
1943
1944
1945
1946
1947
1948
1949
1950
1951
1952
1953
1954
1955
1956
1957
1958
1959
1960
1961
1962
1963
1964
1965
1966
1967
1968
1969
1970
1971
1972
1973
1974
1975
1976
1977
1978
1979
1980
1981
1982
1983
1984
1985
1986
1987
1988
1989
1990
1991
1992
1993
1994
1995
1996
1997
1998
1999
2000
2001
2002
2003
2004
2005
2006
2007
2008
2009
[truncated: 1 more rows]
