# Supplementary material for: A Mass Spectrometric-Derived Cell Surface Protein Atlas
Source: PLoS One. 2015 Apr 20;10(4):e0121314. doi: 10.1371/journal.pone.0121314 (PMC4404347; doi:10.1371/journal.pone.0121314)
Supplement: S5 File — ZIP file, containing a README.txt file and two subfolders with the respective spectral libraries. A. The .pepidx, .spidx and .splib file of the mouse spectral library for proteins within the CSPA. The sequence motif N-X-S/T has been modified to D-X-S/T, which corresponds to a deamidated asparagine (N). Methionines are variable modified by oxidation and a decoy spectral library is appended. B. The .pepidx, .spidx and .splib file of the mouse spectral library for proteins within the CSPA. Asparagines and methionines can be searched with variable modifications of deamidation and oxidation, respectively and a decoy spectral library is appended. (ZIP) [file pone.0121314.s006.zip › S5_file/B/CSPAmouse_filtered_M_unmod_pD.pepidx]

### CSPAmouse_filtered_M_unmod_pD.pepidx
### 
### Total number of spectra in library: 15770
### Total number of distinct peptide ions in library: 15770
### Total number of distinct stripped peptides in library: 11932
### 
### CHARGE            +1: 0 ; +2: 11182 ; +3: 3962 ; +4: 580 ; +5: 46 ; >+5: 0
### TERMINI           Tryptic: 8658 ; Semi-tryptic: 7112 ; Non-tryptic: 0
### PROBABILITY       >0.9999: 9352 ; 0.999-0.9999: 3202 ; 0.99-0.999: 1930 ; 0.9-0.99: 1282 ; <0.9: 4
### NREPS             20+: 3318 ; 10-19: 2132 ; 4-9: 3494 ; 2-3: 3286 ; 1: 3540
### MODIFICATIONS     C,Carbamidomethyl: 4778
###                   K,Label:13C(6)15N(2): 362
###                   M,Oxidation: 2184
###                   R,Label:13C(6)15N(4): 356
### ===
AAAANNWTQR	2|0|	42364596 
AAAAPASPAAEPPEAK	2|0|	56353423 
AAALPAGASAAAEVSPGSAAPVEVGAPAAGASK	3|0|CID	32911193 
AAAPAEPAEAPPAAKSEK	2|0|	11090399 
AAAPYALVEIGGIASSADNDVQK	3|0|	57986420 
AAATANSPIAGGQIK	2|0|	18173948 
AAAVSFRVTPSPSNN	2|0|	54256560 
AAAVTQEVEAAIEER	2|0|	11498641 
AACAVRPQEVTMVNGTLTNPVTGK	3|1/2,C,Carbamidomethyl|	23033 
AACAVRPQEVTMVNGTLTNPVTGK	3|2/2,C,Carbamidomethyl/11,M,Oxidation|	27570 
AADSQHELENPTLTLEISEGVFR	3|0|CID	32949327 
AADVHEVR	2|0|	41827 
AAEDWTENPEPFNASFYR	2|0|	50360 
AAELFIAR	2|0|	16228528 
AAENFTLLVK	2|0|	63332 
AAEPAEPAAPVPATK	2|0|	14521637 
AAESPAAPAEPTPAAK	2|0|	56705157 
AAFYSMNLTADPPHR	3|1/5,M,Oxidation|	72516 
AAGNAVASSIGIALIESLLPNQR	2|0|	25160248 
AAGNAVASSIGIALIESLLPNQR	3|0|	25164583 
AAGNSLTSLLNTAPK	2|0|	32960914 
AAGNSSALGGQGTSGQPQR	2|0|CID	86344 
AAGVNTTDKEIEVLYIR	2|0|	95172 
AAGVNTTDKEIEVLYIR	3|0|	101955 
AAHLNTFNLQ	2|0|CID	42002487 
AAHNLSER	2|0|	117001 
AAIEIENFTSNQQTR	2|0|CID	11186426 
AALHDNHTHSDIQVK	3|0|	123126 
AALHDNHTHSDIQVK	4|0|	129405 
AALNESGQASVTSPILVNIEK	2|0|CID	14497624 
AALRPLVKPK	3|0|	149764 
AALSITENNPTEVSIVK	2|0|	28797523 
AALVHGSTLQEWNLH	2|0|CID	72121941 
AALVHGSTLQEWNLH	3|0|CID	72126104 
AAMANDGVQMFTMAACNGK	2|3/2,M,Oxidation/12,M,Oxidation/15,C,Carbamidomethyl|	40276755 
AANCTQVLVWHTR	3|1/3,C,Carbamidomethyl|	163612 
AANFTLK	2|0|CID	177299 
AANHCLAPIGETEEHK	3|1/4,C,Carbamidomethyl|	25991753 
AANLATLDFATMFR	2|1/11,M,Oxidation|	65114175 
AANLATLDFATMFR	3|1/11,M,Oxidation|	65120449 
AANLLEEFNAGR	2|0|	45587345 
AANSEETSRAVK	2|0|CID	42194105 
AANTTNQTGR	2|0|	42341966 
AANYTSSLNLPDK	2|0|	182280 
AANYTSSLNLPDK	2|1/12,K,Label:13C(6)15N(2)|	187771 
AAPGSAAPAAGSAPAAAEEK	2|0|	202618 
AAPISFGPAESADVVTTAALEK	2|0|	32812859 
AAPISFGPAESADVVTTAALEK	3|0|	32816325 
AAPYWIVAPQNLVLSPGENGTLICR	3|1/23,C,Carbamidomethyl|	211842 
AAQALCVRPENTDPPGSPR	3|1/5,C,Carbamidomethyl|	9832492 
AAQNVSQACK	2|1/8,C,Carbamidomethyl|	42055571 
AAQSSQVLSGCEISVSNETK	2|1/10,C,Carbamidomethyl|CID	220911 
AAQTPSNFSAPTVENTPK	2|0|	59535431 
AASDQNQFSR	2|0|	10108050 
AASDTVYLCNTK	2|1/8,C,Carbamidomethyl|CID	38095797 
AASEETLTNASQR	2|0|	225422 
AASSSNFTIQDNK	2|0|CID	234133 
AASTILYNDR	2|0|	33062953 
AATCINPLNGSVCER	2|2/3,C,Carbamidomethyl/12,C,Carbamidomethyl|	247896 
AATCINPLNGSVCERPANHSAK	3|2/3,C,Carbamidomethyl/12,C,Carbamidomethyl|	256529 
AATCINPLNGSVCERPANHSAK	4|2/3,C,Carbamidomethyl/12,C,Carbamidomethyl|	263797 
AAVELEINTAAR	2|0|	70075755 
AAVNPNFTVQDNEDNTAR	2|0|	283581 
AAVPSGASTGIYEALELR	2|0|CID	292324 
AAVPSGASTGIYEALELR	3|0|	295302 
AAWNSLSALDHELSK	2|0|	35124028 
AAWNSLSALDHELSK	3|0|	35128849 
ACFPNSTDTEPVGDFPCGK	2|2/1,C,Carbamidomethyl/16,C,Carbamidomethyl|	308655 
ACHCPDAGGELICYQLPGCHGNFSDAEEGDSER	3|4/1,C,Carbamidomethyl/3,C,Carbamidomethyl/12,C,Carbamidomethyl/18,C,Carbamidomethyl|	320938 
ACHCPDAGGELICYQLPGCHGNFSDAEEGDSER	4|4/1,C,Carbamidomethyl/3,C,Carbamidomethyl/12,C,Carbamidomethyl/18,C,Carbamidomethyl|	325816 
ACISTLNFER	2|1/1,C,Carbamidomethyl|	25324303 
ACLSNGTSTFWGPVDTSNCSR	2|2/1,C,Carbamidomethyl/18,C,Carbamidomethyl|	345602 
ACLTSTECNIGEENTTPNVF	2|2/1,C,Carbamidomethyl/7,C,Carbamidomethyl|	69544129 
ACMNETR	2|1/1,C,Carbamidomethyl|CID	359078 
ACMNETR	2|2/1,C,Carbamidomethyl/2,M,Oxidation|CID	363293 
ACMTNTSLK	2|2/1,C,Carbamidomethyl/2,M,Oxidation|	62901677 
ACNGSISPHQPK	2|1/1,C,Carbamidomethyl|	42612720 
ACNNSACDWDGGDCSGNTAGNR	2|3/1,C,Carbamidomethyl/6,C,Carbamidomethyl/13,C,Carbamidomethyl|	373170 
ACNSSSPALDGCELLCCGR	2|4/1,C,Carbamidomethyl/11,C,Carbamidomethyl/15,C,Carbamidomethyl/16,C,Carbamidomethyl|	387399 
ACPDTDATSSSIAVFSSGCVVVNHTLDGLCDK	3|3/1,C,Carbamidomethyl/18,C,Carbamidomethyl/29,C,Carbamidomethyl|CID	401674 
ACPDTDATSSSIAVFSSGCVVVNHTLDGLCDK	4|3/1,C,Carbamidomethyl/18,C,Carbamidomethyl/29,C,Carbamidomethyl|CID	406127 
ACPVLTQTEGNCR	2|2/1,C,Carbamidomethyl/11,C,Carbamidomethyl|	69475687 
ACQNGTANTTVR	2|1/1,C,Carbamidomethyl|	69468191 
ACQSSYNDVFR	2|1/1,C,Carbamidomethyl|CID	55826897 
ACSCWEPSLPTEENTLVNK	2|2/1,C,Carbamidomethyl/3,C,Carbamidomethyl|CID	63086981 
ACSCWEPSLPTEENTLVNK	3|2/1,C,Carbamidomethyl/3,C,Carbamidomethyl|CID	63091644 
ACSDLDFVTNCSSDCEGVQGK	2|3/1,C,Carbamidomethyl/10,C,Carbamidomethyl/14,C,Carbamidomethyl|	7346767 
ACSEAKLTNSPLR	2|1/1,C,Carbamidomethyl|	30079313 
ACSEAKLTNSPLR	3|1/1,C,Carbamidomethyl|	30082975 
ACSNSVHQK	2|1/1,C,Carbamidomethyl|	42663351 
ACSSCDNAQHTLCWPK	3|3/1,C,Carbamidomethyl/4,C,Carbamidomethyl/12,C,Carbamidomethyl|	76196329 
ACSSLAPGPHPAAPTNAAAER	3|1/1,C,Carbamidomethyl|CID	42624182 
ACTENNECCHPECLGSCHTPDDNTTCVACR	3|7/1,C,Carbamidomethyl/7,C,Carbamidomethyl/8,C,Carbamidomethyl/12,C,Carbamidomethyl/16,C,Carbamidomethyl/25,C,Carbamidomethyl/28,C,Carbamidomethyl|	420686 
ACTENNECCHPECLGSCHTPDDNTTCVACR	4|7/1,C,Carbamidomethyl/7,C,Carbamidomethyl/8,C,Carbamidomethyl/12,C,Carbamidomethyl/16,C,Carbamidomethyl/25,C,Carbamidomethyl/28,C,Carbamidomethyl|	427013 
ACVIHGTDLK	2|1/1,C,Carbamidomethyl|	444630 
ACVVHGSDLK	2|1/1,C,Carbamidomethyl|	458058 
ADANPPATEYHWTTLNGSLPK	2|0|CID	464394 
ADANPPATEYHWTTLNGSLPK	3|0|	469081 
ADCLPLTLTNVTNHDAK	2|1/2,C,Carbamidomethyl|CID	63207685 
ADCLPLTLTNVTNHDAK	3|1/2,C,Carbamidomethyl|CID	63211456 
ADDDLLVVNAEAWR	2|0|	7207604 
ADDFNASFEGGMNPVDHLILEM	2|0|	7640250 
ADDFNASFEGGMNPVDHLILEM	2|1/11,M,Oxidation|	7646787 
ADDFNASFEGGMNPVDHLILEM	2|2/11,M,Oxidation/21,M,Oxidation|	7653734 
ADDFNASFEGGMNPVDHLILEM	3|2/11,M,Oxidation/21,M,Oxidation|	7660910 
ADEDNTLQQNSSSR	2|0|	484496 
ADFSTPNITESGNPSADTK	2|0|CID	493065 
ADFSTPNITESGNPSADTK	2|1/18,K,Label:13C(6)15N(2)|	499900 
ADGANSSSGGKDYDMPSK	2|0|	78266270 
ADGANSSSGGKDYDMPSK	3|0|	78273116 
ADGANSSSGGKDYDMPSK	3|1/14,M,Oxidation|	78279984 
ADGCFVLAQFK	2|1/3,C,Carbamidomethyl|	15632806 
ADGTEFANPAVDEVK	2|0|CID	7869993 
ADHCNDQATNLLACEALDSR	3|2/3,C,Carbamidomethyl/13,C,Carbamidomethyl|	23183300 
ADHCNDQATNLLACEALDSR	3|3/3,C,Carbamidomethyl/13,C,Carbamidomethyl/19,R,Label:13C(6)15N(4)|	23188980 
ADHGEPIGR	2|0|	512581 
ADIPSNGTEKALDTDADTCR	2|1/18,C,Carbamidomethyl|	8586453 
ADKENDTGIVGQHSSCDVR	3|1/15,C,Carbamidomethyl|	521258 
ADLHVPNVQLEHSLAK	2|0|	34817943 
ADLHVPNVQLEHSLAK	3|0|	34822970 
ADLIDTGRFQNFSMATDQR	3|1/13,M,Oxidation|	528913 
ADLINNLGTIAK	2|0|	538604 
ADLISNMSQDELAR	2|1/6,M,Oxidation|	549399 
ADLKDVQNAK	2|0|	562976 
ADLKDVQNAK	3|0|	570023 
ADLLIGVAGNTR	2|0|	6848938 
ADLNPHSGHCALHYTPGFR	4|1/9,C,Carbamidomethyl|	24563860 
ADLTDAASR	2|0|	591815 
ADNCCSGYENWNTE	2|2/3,C,Carbamidomethyl/4,C,Carbamidomethyl|CID	13530755 
ADNHTCLDCSKEFK	2|2/5,C,Carbamidomethyl/8,C,Carbamidomethyl|	9433864 
ADNHTCLDCSKEFK	3|2/5,C,Carbamidomethyl/8,C,Carbamidomethyl|	9438321 
ADNHTCLDCSKEFK	4|2/5,C,Carbamidomethyl/8,C,Carbamidomethyl|	9442577 
ADNYTYEHLR	2|0|	600735 
ADNYTYEHLR	3|0|CID	606239 
ADSDISLSLNK	2|0|	34965930 
ADSLLGLLTK	2|0|	38955563 
ADTLVNTAR	2|0|CID	74718225 
ADVTVEGFNTANETK	2|0|CID	620611 
ADVYQAELR	2|0|	629266 
AEACVYLQSLEK	2|1/3,C,Carbamidomethyl|	58760359 
AEAPAEPAAPTPAAK	2|0|	14508144 
AEASASLYEQR	2|0|	14213325 
AEAVGETLTLPGLVSADNGTYTCEAANK	2|1/22,C,Carbamidomethyl|	635535 
AEAVGETLTLPGLVSADNGTYTCEAANK	3|1/22,C,Carbamidomethyl|	639802 
AECRNTTHLLQR	2|1/2,C,Carbamidomethyl|	654341 
AECRNTTHLLQR	3|1/2,C,Carbamidomethyl|	658708 
AEDETNKNALAR	2|0|	42899068 
AEDGSVIDYELIDQDAR	2|0|	677305 
AEDHACQNACK	2|2/5,C,Carbamidomethyl/9,C,Carbamidomethyl|	686603 
AEDSGEYHCVYH	2|1/8,C,Carbamidomethyl|	695529 
AEDSGEYHCVYHFVSAPK	3|1/8,C,Carbamidomethyl|	709007 
AEDSGEYHCVYHFVSAPKANATIEVK	4|1/8,C,Carbamidomethyl|	724719 
AEDTAGQTAVTVMRPDAALQVDTVVPNATVTEK	3|0|	739068 
AEDTAGQTAVTVMRPDAALQVDTVVPNATVTEK	3|1/12,M,Oxidation|CID	744393 
AEDTAGQTAVTVMRPDAALQVDTVVPNATVTEK	4|1/12,M,Oxidation|	749869 
AEDTGNSALTVVGR	2|0|CID	67448204 
AEDYQFVEHPSTK	2|0|CID	770839 
AEDYQFVEHPSTK	3|0|CID	777019 
AEENMTLNPTEEK	2|0|	36302446 
AEENMTLNPTEEK	2|1/4,M,Oxidation|	36307569 
AEFAVANDTGFVDIPQQEK	2|0|CID	793429 
AEGDVGPPPSTLINQNETFAK	2|0|	799838 
AEGIAQEAEAVK	2|0|	29632747 
AEIASIDSLEYQMK	2|0|CID	28625273 
AEIASIDSLEYQMK	2|1/12,M,Oxidation|CID	28632119 
AEITINFDTIGNPR	2|0|	28969251 
AELNGFLGCLTR	2|1/8,C,Carbamidomethyl|	35097592 
AEMDREDAEHVKNSTYVA	3|1/2,M,Oxidation|	808983 
AEMMELNDR	2|1/2,M,Oxidation|	818060 
AENGTVLQGTTVASVYK	2|0|	826844 
AENLATQR	2|0|CID	42376497 
AENTTNFGK	2|0|CID	19385290 
AENVTEVGCR	2|1/8,C,Carbamidomethyl|	11468890 
AENVVPCNLHNCEESLR	2|2/6,C,Carbamidomethyl/11,C,Carbamidomethyl|	35328430 
AENVVPCNLHNCEESLR	3|2/6,C,Carbamidomethyl/11,C,Carbamidomethyl|	35333648 
AENYFSEPCEQDCLLQSNVTGPSDLK	2|2/8,C,Carbamidomethyl/12,C,Carbamidomethyl|	835685 
AENYFSEPCEQDCLLQSNVTGPSDLK	3|2/8,C,Carbamidomethyl/12,C,Carbamidomethyl|	841707 
AEPPLNASAGDQEEK	2|0|	857023 
AEPSDNDIIHDESDER	2|0|	58037030 
AEPSNPSNETLELWK	2|0|CID	866324 
AEQALPLGNGK	2|0|	874474 
AEQCNPGELCQETVLLIK	2|2/3,C,Carbamidomethyl/9,C,Carbamidomethyl|	886577 
AEQPCLGEPGTNLCSCGGGLGDAR	2|3/4,C,Carbamidomethyl/13,C,Carbamidomethyl/15,C,Carbamidomethyl|	8019200 
AEQPCLGEPGTNLCSCGGGLGDAR	3|3/4,C,Carbamidomethyl/13,C,Carbamidomethyl/15,C,Carbamidomethyl|	8024447 
AESCGNGNSTGYQIR	2|1/3,C,Carbamidomethyl|	900663 
AESHELHDLLHANNAPSGTTTK	4|0|	24057615 
AESSNIYIQSQTELGCTSR	2|1/15,C,Carbamidomethyl|	58289283 
AETFQFSDTNTIYMK	2|1/13,M,Oxidation|	63604548 
AETIVDHESFCK	2|1/10,C,Carbamidomethyl|CID	68254029 
AETQILYQTNELNK	2|0|	48617097 
AEVANLSAH	2|0|CID	911538 
AEVANLSAHSASPIQDAVLK	3|0|	921951 
AEVDQWQVYAEK	2|0|	11779119 
AEVLAPPTLTVECNGSEAHA	2|1/12,C,Carbamidomethyl|	936264 
AEVLAPPTLTVECNGSEAHAR	2|1/12,C,Carbamidomethyl|	942147 
AEVSDPTGNCCPR	2|2/9,C,Carbamidomethyl/10,C,Carbamidomethyl|CID	59122352 
AEWQNITK	2|0|CID	951750 
AEYFINVTTR	2|0|	960505 
AFCQIADQNNNYTVL	2|1/2,C,Carbamidomethyl|	77419593 
AFDLPLSPVTIK	2|0|	966748 
AFEDLVNATWR	2|0|	975586 
AFEMNGTEDGR	2|1/3,M,Oxidation|	988261 
AFFDETKNNTR	2|0|	1001960 
AFFDETKNNTR	2|2/6,K,Label:13C(6)15N(2)/10,R,Label:13C(6)15N(4)|	1006698 
AFGIVECVLCTCNVTK	2|3/6,C,Carbamidomethyl/9,C,Carbamidomethyl/11,C,Carbamidomethyl|	1019918 
AFGYYGPLR	2|0|	1034090 
AFHGTNSDAWR	2|0|	43576619 
AFINGTGLETVISR	2|0|	1044679 
AFINGTGVETVVSADLPNAH	2|0|	1058227 
AFINGTGVETVVSADLPNAH	3|0|	1062782 
AFINGTGVETVVSADLPNAHGL	3|0|	1081771 
AFISNQPGEGEANSTR	2|0|	1091319 
AFISVGDRMEDIAELR	3|0|	54522257 
AFLHMPFGFPL	2|1/4,M,Oxidation|	34623089 
AFMNSSFTIDPK	2|0|CID	1100081 
AFMNSSFTIDPK	2|1/2,M,Oxidation|	1105433 
AFMNSSFTIDPK	2|2/2,M,Oxidation/11,K,Label:13C(6)15N(2)|	1112893 
AFMTVDGQESPSVTVVGNATTLDVER	2|0|	1133689 
AFMTVDGQESPSVTVVGNATTLDVER	3|0|	1140864 
AFMTVDGQESPSVTVVGNATTLDVER	3|1/2,M,Oxidation|	1147903 
AFNGTDGINNPGELVEK	2|0|	66294087 
AFNHSDLDSELR	2|0|	1176641 
AFNISPNDTSSGSCG	2|1/13,C,Carbamidomethyl|CID	1187407 
AFNISPNDTSSGSCGINLVTLK	2|1/13,C,Carbamidomethyl|	1195930 
AFNISPNDTSSGSCGINLVTLK	3|1/13,C,Carbamidomethyl|	1201988 
AFNLTWISTDFK	2|0|CID	1216210 
AFNSTADDACRPR	2|1/9,C,Carbamidomethyl|	1222918 
AFNSTLPTMDQMK	2|0|	1236766 
AFNSTLPTMDQMK	2|1/8,M,Oxidation|	1243394 
AFNSTLPTMDQMK	2|2/8,M,Oxidation/11,M,Oxidation|	1246662 
AFPGAINLGTTLFDR	2|0|	62633339 
AFPSDYTNSESELLGIATTDGR	2|0|	77079742 
AFSDDTALAR	2|0|	15149065 
AFSSHGNVTR	2|0|CID	1263928 
AFSSHGNVTR	2|1/9,R,Label:13C(6)15N(4)|	1268386 
AFSTLLVNVSGK	2|0|	1286504 
AFTGEPLIEPKDICYPVNLITDLIAQPILSYGDEK	3|1/13,C,Carbamidomethyl|	26306101 
AFTMCLTNQDTIAQR	2|1/4,C,Carbamidomethyl|	64045792 
AFTTAQVINYTIR	2|0|	1293502 
AFTTSATDYTVVTHNTSSGNVTK	3|0|CID	1307070 
AFVNVISSNLGGHDSHR	3|0|	44392782 
AFYINIIDSAK	2|0|	24978065 
AFYNGSLTAQIVK	2|0|	1314337 
AGAINATYK	2|0|	1322995 
AGANQSMNVTCVGK	2|1/10,C,Carbamidomethyl|	1328577 
AGANQSMNVTCVGK	2|2/6,M,Oxidation/10,C,Carbamidomethyl|	1331974 
AGAVVPLNVELDPKGSAK	3|0|	31031118 
AGAYGLTSLSGQVFLQNGSGK	2|0|	21423209 
AGCNHSDSTLNLYSSEWCK	2|2/2,C,Carbamidomethyl/17,C,Carbamidomethyl|	55407032 
AGCNHSDSTLNLYSSEWCK	3|2/2,C,Carbamidomethyl/17,C,Carbamidomethyl|CID	55411597 
AGCNNVPLELGRR	2|1/2,C,Carbamidomethyl|	18183851 
AGDKNATAECR	2|1/9,C,Carbamidomethyl|	1341047 
AGDKNATAECRDEK	2|1/9,C,Carbamidomethyl|	1351717 
AGDNSPLVPAGDTTNITEFYNK	2|0|	1360393 
AGDNTLLLLLSQHYR	2|0|	35145956 
AGDNTLLLLLSQHYR	3|0|	35152113 
AGDPLNLTCHADNAK	2|1/8,C,Carbamidomethyl|	1374162 
AGDTHLGGEDFDNR	2|0|	1388188 
AGEASENHATAIDTAIIESTQSH	3|0|	18327210 
AGEQDASIHLK	2|0|	1402281 
AGFEAVENGTVCR	2|1/11,C,Carbamidomethyl|	1411616 
AGFEYAFDQLQNSNITR	2|0|	1425082 
AGFEYAFDQLQNSNITR	3|0|	1430439 
AGFIDELDQRAPNMDILEETIALQQGTQGPILK	3|0|CID	35475141 
AGFIDELDQRAPNMDILEETIALQQGTQGPILK	3|1/13,M,Oxidation|CID	35482242 
AGFIDELDQRAPNMDILEETIALQQGTQGPILK	4|1/13,M,Oxidation|CID	35486991 
AGGSSIGENIAVYR	2|0|	19603941 
AGGVQVHTFTEQNIYVLNNQK	3|0|	54038689 
AGHSEELSESK	2|0|	56450193 
AGICATGNHTSGLTR	2|1/3,C,Carbamidomethyl|CID	62702670 
AGICATGNHTSGLTR	3|1/3,C,Carbamidomethyl|CID	62707289 
AGINASYSEK	2|0|CID	1445022 
AGINLSYMDDSTYLR	2|0|	35548949 
AGINLSYMDDSTYLR	2|1/7,M,Oxidation|	35555798 
AGIQDVQNLTVHST	2|0|	53486750 
AGIQGQCAHNIQGK	2|1/6,C,Carbamidomethyl|	23691679 
AGITLISLSFVVTMNPHNVNK	3|1/13,M,Oxidation|	36678494 
AGIVAGNSSECGQQPAVEK	2|1/10,C,Carbamidomethyl|	1453168 
AGLDPNDCITTMIDNPER	2|1/7,C,Carbamidomethyl|	8401435 
AGLIESSGISNNVSPEMSK	2|0|	28474860 
AGLIESSGISNNVSPEMSK	2|1/16,M,Oxidation|CID	28481651 
AGLIESSGISNNVSPEMSK	3|0|	28487955 
AGLIESSGISNNVSPEMSK	3|1/16,M,Oxidation|CID	28493232 
AGLTNNATVPAADQFSPITLQR	2|0|	62334758 
AGLTNNATVPAADQFSPITLQR	3|0|	62340528 
AGLYVNDFPELTIATEK	2|0|	13252680 
AGMTHIVR	2|0|	1463364 
AGMTHIVR	2|1/2,M,Oxidation|	1470139 
AGNASLTLPNLTLK	2|0|	1481708 
AGNLPVTLQLDSLAFR	2|0|	62493242 
AGNLPVTLQLDSLAFR	3|0|CID	62496997 
AGPNETSAVR	2|0|CID	21721812 
AGPNGTLFVVDAYK	2|0|	1494887 
AGSACSSVLAAPGPPTSANNTR	2|1/4,C,Carbamidomethyl|CID	55346908 
AGSGGRPDNSSMIFYNNNTEVQLFEK	3|1/11,M,Oxidation|CID	1503191 
AGSGNLTLTLDK	2|0|	1514122 
AGSNASVSAPSPLEELILNHIVPPEDQR	3|0|CID	1524452 
AGTPSSMPVASEVLVNSLSTSSTR	2|0|	14471758 
AGTPSSMPVASEVLVNSLSTSSTR	3|0|	14476182 
AGTYDNRK	2|0|	54737662 
AGVATTDLYGNCTLR	2|1/11,C,Carbamidomethyl|CID	1530984 
AGVSTECTEPNPK	2|1/6,C,Carbamidomethyl|	70288173 
AGVVVFNCSLR	2|1/7,C,Carbamidomethyl|	1539066 
AGWNNLTFELTLR	2|0|	1547210 
AGYCSNNSTCTVNQGNQPQCR	3|3/3,C,Carbamidomethyl/9,C,Carbamidomethyl/19,C,Carbamidomethyl|	1555726 
AHDNRATISPDSRGDPTSPGSGAEAR	4|0|	10000184 
AHFNVLQSFVHGSTVTSNFNEK	3|0|	17072113 
AHFNVLQSFVHGSTVTSNFNEK	4|0|	17076182 
AHFSSLNLTIR	2|0|	1565375 
AHGHVGLNITTLSGGSPSGVTCYNTDK	3|1/21,C,Carbamidomethyl|	65875845 
AHIAQLCEK	2|1/6,C,Carbamidomethyl|	1574017 
AHISANATCGEK	2|1/8,C,Carbamidomethyl|	1581105 
AHLGTGDPYTPGFPSFNHTQFPPSQSSGLPNIPVQTISR	4|0|	1594511 
AHNLANATGNFSHMVVAEEK	3|0|	1609031 
AHNLANATGNFSHMVVAEEK	3|1/13,M,Oxidation|	1612800 
AHNLANATGNFSHMVVAEEK	4|1/13,M,Oxidation|	1616807 
AHPQNVSVQSPN	2|0|	74069391 
AHQQCNTTLK	2|1/4,C,Carbamidomethyl|	24422091 
AHQQCNTTLK	3|1/4,C,Carbamidomethyl|	24425397 
AHQQFINNGNICTGDLEVIEK	3|1/11,C,Carbamidomethyl|	1639494 
AHQYADAVLR	2|0|	23996863 
AHTDFPENNVEWAFRQQVHDKK	3|0|	12737598 
AHTDFPENNVEWAFRQQVHDKK	4|0|	12744722 
AHTNQCTLT	2|1/5,C,Carbamidomethyl|	64624068 
AHTSAIDIR	2|0|	28327865 
AIANVTLGHESDILLEQVYPDHGK	3|0|	21512986 
AIANVTLGHESDILLEQVYPDHGK	4|0|	21518735 
AIEDIPISESNASHDDEDR	2|0|	55496907 
AIEKLFNQTTNF	2|0|	53377184 
AIGAVAFGTNCNQQTR	2|1/10,C,Carbamidomethyl|CID	72645977 
AIGISCQSENGTAPITYHLMK	3|2/5,C,Carbamidomethyl/19,M,Oxidation|	1652519 
AIGSLHTLMNF	2|1/8,M,Oxidation|	34310502 
AIHNNMTTPSK	2|0|	57827136 
AIHNNMTTPSK	2|1/5,M,Oxidation|	57831420 
AIHPPVSYNDTAPR	2|0|	1662121 
AIIDCGNCSR	2|2/4,C,Carbamidomethyl/7,C,Carbamidomethyl|	1675173 
AILSNYGTNR	2|0|CID	1688339 
AILVDLEPGTMDSVR	2|0|	1701339 
AILVDLEPGTMDSVR	2|1/10,M,Oxidation|	1706233 
AINISVIENGYVR	2|0|	1719583 
AINLGFTTATLNGK	2|0|	45283789 
AINNSPNPFQGSVQATPTPTSASNR	3|0|	54059423 
AIPIAHCNA	2|1/6,C,Carbamidomethyl|	26041833 
AIPNDVNTTTSGLISK	2|0|	58025175 
AISHSNGTDFLGLHELHR	4|0|	23506367 
AISIPEHDEADDISDENR	2|0|	1726311 
AISIPEHDEADDISDENR	3|0|CID	1733793 
AISVHSTPEGCSSACK	3|2/10,C,Carbamidomethyl/14,C,Carbamidomethyl|	1753978 
AITAACTQGNLSDCGCDK	2|3/5,C,Carbamidomethyl/13,C,Carbamidomethyl/15,C,Carbamidomethyl|	1764662 
AITEDTKPNAR	2|0|	25039422 
AITNSTEANGK	2|0|CID	1778896 
AITSINDSVVDPCAR	2|1/12,C,Carbamidomethyl|CID	1785394 
AITSINDSVVDPCAR	2|2/12,C,Carbamidomethyl/14,R,Label:13C(6)15N(4)|	1787914 
AITVELTNLALLDNMSQLGKLR	3|0|CID	31257334 
AIVASENNMSR	2|0|	1799332 
AIVASENNMSR	2|1/10,R,Label:13C(6)15N(4)|	1802523 
AIVASENNMSR	2|1/8,M,Oxidation|	1804731 
AIVASENNMSR	2|2/8,M,Oxidation/10,R,Label:13C(6)15N(4)|	1809418 
AIVFESNGSYVGR	2|0|CID	1826762 
AIVVEDVFNTQTR	2|0|CID	7196018 
AIYNEVLHGK	2|0|	25844808 
AIYNWTEAYER	2|0|	1832902 
AIYTSENAK	2|0|	56761302 
AKATNGEDCR	2|1/8,C,Carbamidomethyl|	18747870 
AKDDLDPERNESEPGSQR	3|0|	1844182 
AKEEQELQDIQSR	2|0|	1853252 
AKENATNVTFTGDK	2|0|	1862609 
AKKPAAAAVTK	2|0|	1875854 
AKQALHEAVEMDQAIGK	3|1/10,M,Oxidation|CID	1884770 
AKVAEVDHR	2|0|	30033628 
ALAAAGYDVEK	2|0|	1895715 
ALAAAGYDVEKNNSR	2|0|	1906376 
ALAAELNQLR	2|0|	1912466 
ALAFNSTADDACRPR	2|1/11,C,Carbamidomethyl|	1920655 
ALAFNSTADDACRPR	3|1/11,C,Carbamidomethyl|	1926586 
ALAFNSTADDACRPR	3|3/11,C,Carbamidomethyl/12,R,Label:13C(6)15N(4)/14,R,Label:13C(6)15N(4)|	1932598 
ALANLNGSR	2|0|	1953453 
ALANVATVLAR	2|0|	1966623 
ALASETDQHAGEDDN	2|0|	34672389 
ALATDIAVLQVIDFR	2|0|	29675266 
ALCNTTQK	2|1/2,C,Carbamidomethyl|	1975498 
ALDAEYGAKVAK	2|0|	30042940 
ALDAFAFNMTR	2|1/8,M,Oxidation|	1982676 
ALDIEIATYR	2|0|	1996310 
ALDSVEKPLCLSNDSASHVECELGN	3|2/9,C,Carbamidomethyl/20,C,Carbamidomethyl|	2002972 
ALDSVEKPLCLSNDSASHVECELGNPMK	3|2/9,C,Carbamidomethyl/20,C,Carbamidomethyl|	2016984 
ALDSVEKPLCLSNDSASHVECELGNPMK	3|3/9,C,Carbamidomethyl/20,C,Carbamidomethyl/26,M,Oxidation|	2023497 
ALDSVEKPLCLSNDSASHVECELGNPMK	4|2/9,C,Carbamidomethyl/20,C,Carbamidomethyl|	2029106 
ALDSVEKPLCLSNDSASHVECELGNPMK	4|3/9,C,Carbamidomethyl/20,C,Carbamidomethyl/26,M,Oxidation|	2035181 
ALDSVEKPLCLSNDSASHVECELGNPMKR	4|3/9,C,Carbamidomethyl/20,C,Carbamidomethyl/26,M,Oxidation|	2065730 
ALEAPPVTNTVESK	2|0|	72524118 
ALEFASGLTVQINITR	2|0|	25219818 
ALEFASGLTVQINITR	3|0|	25222974 
ALFGGNNTEEDVDTFYDNSTTPYCNDLMK	3|2/23,C,Carbamidomethyl/27,M,Oxidation|	2080562 
ALFGTAITNCNVDDSNK	2|1/9,C,Carbamidomethyl|CID	34365037 
ALFSNVSEAR	2|0|CID	2090385 
ALFSNVSEAR	2|1/9,R,Label:13C(6)15N(4)|	2096873 
ALGEGPACAHCASDNSTR	2|2/7,C,Carbamidomethyl/10,C,Carbamidomethyl|	2109785 
ALGEGPACAHCASDNSTR	3|2/7,C,Carbamidomethyl/10,C,Carbamidomethyl|	2114243 
ALGNTISCFDGK	2|1/7,C,Carbamidomethyl|CID	20261672 
ALGWANSSAGSGYIWMDK	2|0|	2125961 
ALGYENATQALGR	2|0|CID	2134395 
ALGYENATQALGR	3|0|CID	2138990 
ALHGPSSDNFLSLFL	2|0|	35593297 
ALHLPQHVGHFISGDSLHNTSGLYVK	4|0|	15792660 
ALHLSQNSIADLRK	3|0|	34787161 
ALHTAGMNVSTLHLWQPAGR	3|1/6,M,Oxidation|	2152089 
ALHTAGMNVSTLHLWQPAGR	4|1/6,M,Oxidation|	2158252 
ALICNTTNLTAGDDGPPHR	2|1/3,C,Carbamidomethyl|	2178955 
ALICNTTNLTAGDDGPPHR	3|1/3,C,Carbamidomethyl|	2183885 
ALIVGVDSSNLPHSYTDSNCAYGAK	3|1/19,C,Carbamidomethyl|	39999770 
ALLLDLGELNLNSR	2|0|	34214840 
ALLNGGELSTHTVITDSVGR	3|0|	68160807 
ALLQDQPPTIAPANVITR	2|0|	28243336 
ALLQDQPPTIAPANVITR	3|0|CID	28247549 
ALLTNVSSVALGSR	2|0|	2195825 
ALMLQGVDLLADAVAVTMGPK	3|2/2,M,Oxidation/17,M,Oxidation|	2202877 
ALNCEAPHEEGHATK	3|1/3,C,Carbamidomethyl|	23274428 
ALNDSLHYLNR	2|0|	2219459 
ALNITNTTIIPH	2|0|	29028022 
ALNLLPLIALSR	2|0|	36223081 
ALNLTSPDK	2|0|CID	2226511 
ALNSSTEDGIK	2|0|	2236181 
ALNSSTEDGIKR	2|0|	2249319 
ALNTTSVELQEAQR	2|0|	2257633 
ALNYHSNSK	2|0|	78440299 
ALPGGTDNASAASAAGGSGPQ	2|0|CID	2268851 
ALPGGTDNASAASAAGGSGPQR	2|0|	2277877 
ALPGGTDNASAASAAGGSGPQR	3|0|	2281908 
ALQLNITYLK	2|0|	2300537 
ALQSILDLEFTPK	2|0|	26917406 
ALSLQDNMAR	2|0|	52961012 
ALSLQDNMAR	2|1/7,M,Oxidation|	52965659 
ALSQHNVSMDIATFK	3|1/8,M,Oxidation|	2309853 
ALSYKNGTILNCECK	2|2/11,C,Carbamidomethyl/13,C,Carbamidomethyl|	2319279 
ALSYKNGTILNCECK	3|2/11,C,Carbamidomethyl/13,C,Carbamidomethyl|	2323829 
ALTAEQCFLSADTNPT	2|1/6,C,Carbamidomethyl|	63424656 
ALTCNQCSHLDAGWCSPK	2|3/3,C,Carbamidomethyl/6,C,Carbamidomethyl/14,C,Carbamidomethyl|	20388976 
ALTHETSHTNTSVNK	3|0|	23917593 
ALTVNYTACADK	2|1/8,C,Carbamidomethyl|	32442740 
ALTVPELTQQMFDAK	2|0|	2342479 
ALTVPELTQQVFDAK	2|0|	2351066 
ALVEVTEEFDR	2|0|CID	2359892 
ALVNFTR	2|0|	2368402 
ALYELAGGTNFSSSIQADPQTVTR	2|0|	2378584 
ALYELAGGTNFSSSIQADPQTVTR	3|0|	2385553 
AMDNVTVR	2|0|	2398426 
AMDNVTVR	2|1/1,M,Oxidation|	2401477 
AMEDGEIDGNK	2|0|	2411732 
AMELPQNYLANLIWT	2|1/1,M,Oxidation|	36007071 
AMELPTLLWNYNAIQK	2|0|	36039931 
AMELPTLLWNYNAIQK	2|1/1,M,Oxidation|CID	36045980 
AMELPTLLWNYNAIQK	3|0|CID	36055231 
AMELPTLLWNYNAIQK	3|1/1,M,Oxidation|CID	36058819 
AMENESEVTGYK	2|1/1,M,Oxidation|CID	2420781 
AMENHTEVHFQK	3|1/1,M,Oxidation|CID	2429615 
AMISNDYLDNSEVLR	2|1/1,M,Oxidation|	59038308 
AMNSSSFEGVSGH	2|0|	2440513 
AMNYSLPLR	2|1/1,M,Oxidation|	2448685 
AMPEKDHNILFYSSGLK	3|0|	23741724 
AMQLPQIQIGEDNCYR	2|1/13,C,Carbamidomethyl|	27061101 
AMQLPQIQIGEDNCYR	2|2/1,M,Oxidation/13,C,Carbamidomethyl|	27065115 
AMQLPQIQIGEDNCYR	3|1/13,C,Carbamidomethyl|	27069665 
AMQLPQIQIGEDNCYR	3|2/1,M,Oxidation/13,C,Carbamidomethyl|	27075473 
AMSSNETAAYK	2|0|	2457075 
AMSSNETAAYK	2|1/1,M,Oxidation|	2461738 
AMVGNYTCEVTELSR	2|1/7,C,Carbamidomethyl|	2474667 
AMVGNYTCEVTELSR	2|2/1,M,Oxidation/7,C,Carbamidomethyl|	2478961 
AMVYNVTSR	2|0|	2489923 
AMVYNVTSR	2|1/1,M,Oxidation|	2493987 
AMYVNLTLTGEPIR	2|1/1,M,Oxidation|	2506791 
ANAEENLYAR	2|0|	11140079 
ANAPPEVGYASYQVVGHATSLTPVSCHYSANGK	4|1/25,C,Carbamidomethyl|	69150590 
ANASEGTFPNCTGHCTHPR	3|2/10,C,Carbamidomethyl/14,C,Carbamidomethyl|	2515993 
ANASEGTFPNCTGHCTHPR	4|2/10,C,Carbamidomethyl/14,C,Carbamidomethyl|	2520248 
ANASHDQPQK	2|0|	2538967 
ANASTFAVPSPVSNSADTR	2|0|	2545533 
ANATGNFSHMVVAEEK	2|0|	2552565 
ANATGNFSHMVVAEEK	2|1/9,M,Oxidation|	2558095 
ANATIEVK	2|0|	2570217 
ANATIEVK	2|1/7,K,Label:13C(6)15N(2)|	2575620 
ANATLLLGPLR	2|0|	2594181 
ANATSDMFHFIVEDDGGNR	3|1/6,M,Oxidation|CID	2604797 
ANATTKPEDR	2|0|	2615145 
ANCSVASQHK	2|1/2,C,Carbamidomethyl|	2623327 
ANDGTHVR	2|0|	23147254 
ANDLMGLNESSPGCPGMWDNITCWK	2|4/4,M,Oxidation/13,C,Carbamidomethyl/16,M,Oxidation/22,C,Carbamidomethyl|	2635263 
ANDLMGLNESSPGCPGMWDNITCWK	3|4/4,M,Oxidation/13,C,Carbamidomethyl/16,M,Oxidation/22,C,Carbamidomethyl|	2639969 
ANDSDVIYICQMYK	2|1/9,C,Carbamidomethyl|	28161057 
ANDSGNLGLR	2|0|	2659407 
ANDTFARDALCSPR	3|1/10,C,Carbamidomethyl|CID	32496494 
ANDTREEAGLPAAGEDETSWTER	3|0|	2670015 
ANEGTVGVSAATER	2|0|CID	2684039 
ANEGTVGVSAATERTRCNTTQGNEVTSILR	4|1/16,C,Carbamidomethyl|CID	2691560 
ANELCAAESNCSSR	2|2/4,C,Carbamidomethyl/10,C,Carbamidomethyl|	2698974 
ANENSNTPPSHVAAT	2|0|	22757941 
ANEPLSNCSQVNR	2|1/7,C,Carbamidomethyl|	2708208 
ANESEEPFVPCSCYNSTATNDSTVFDK	2|2/10,C,Carbamidomethyl/12,C,Carbamidomethyl|	2721339 
ANFETDEVELSYAK	2|0|	2730427 
ANFEYDSILQSDLLNF	2|0|CID	36831281 
ANFNITNSSCETSK	2|1/9,C,Carbamidomethyl|	2744599 
ANFTEIQK	2|0|	2751526 
ANFTPVNGSSANQSVR	2|0|	2760450 
ANFTSPVIEFWER	2|0|CID	2773666 
ANGFYGLRHINESSILTK	3|0|	17211216 
ANGIACIQGGQQK	2|1/5,C,Carbamidomethyl|	28011189 
ANGSLLIPDFGK	2|0|	2778388 
ANHSGAVVLLK	2|0|	2786842 
ANHSHSGDYYCK	2|1/10,C,Carbamidomethyl|	2799742 
ANHSHSGDYYCK	3|1/10,C,Carbamidomethyl|	2801258 
ANHSHSGDYYCK	3|2/10,C,Carbamidomethyl/11,K,Label:13C(6)15N(2)|	2804555 
ANICTGGTTCDGISDTHLSGDSSSSR	3|2/3,C,Carbamidomethyl/9,C,Carbamidomethyl|	67528404 
ANIQFGENGTTISAVTNK	2|0|CID	2818848 
ANIQFGENGTTISAVTNK	3|0|	2826740 
ANITIPQEK	2|0|CID	2845672 
ANITVPQDQR	2|0|CID	2858934 
ANITWFIDGR	2|0|	2871874 
ANKTYCANEPLSNCSQVNR	3|2/5,C,Carbamidomethyl/13,C,Carbamidomethyl|CID	2884978 
ANLFSCFNTK	2|1/5,C,Carbamidomethyl|	16624044 
ANLQTCESLVDTTK	2|1/5,C,Carbamidomethyl|	11638635 
ANLSYTLQLDGHR	2|0|	2894488 
ANLTQGEDK	2|0|	2907894 
ANLTWTVK	2|0|	2921066 
ANLVSGECCPNH	2|2/7,C,Carbamidomethyl/8,C,Carbamidomethyl|	45516045 
ANNEIDDPLPVPR	2|0|	33575228 
ANNNLQILNINK	2|0|	2930996 
ANNSWFQSILK	2|0|	2939524 
ANNTFGSANVTTTLK	2|0|CID	2947456 
ANNVDTFQVGALPN	2|0|	10813278 
ANPDRFFLEK	2|0|	54288529 
ANPFGGASHAK	2|0|	2952951 
ANQEFPINSETGGSR	2|0|	16109113 
ANQIVIPHNTTFQTEPTK	2|0|	2961843 
ANQIVIPHNTTFQTEPTK	3|0|	2965500 
ANQLAEQTWCLQDTEATTER	2|1/9,C,Carbamidomethyl|	53440105 
ANQLAEQTWCLQDTEATTER	3|1/9,C,Carbamidomethyl|	53446378 
ANQMGQSVLR	2|0|	37765998 
ANQSHSTETSGAGNAYPHACVVSYLVK	3|1/19,C,Carbamidomethyl|	77279617 
ANQSHSTETSGAGNAYPHACVVSYLVK	4|1/19,C,Carbamidomethyl|	77284217 
ANQTALCGGGVQTR	2|1/6,C,Carbamidomethyl|	2977093 
ANQVMANNVDEHYYSQ	2|0|	13777894 
ANQVMANNVDEHYYSQ	2|1/4,M,Oxidation|CID	13784853 
ANQYTTSYLTFER	2|0|	66009390 
ANSCNLTVVTLQESLEK	2|1/3,C,Carbamidomethyl|	2990637 
ANSIHTGDAIR	2|0|	20652957 
ANSIHTGDAIR	3|0|	20657990 
ANSLLSNHSEK	2|0|	2999347 
ANSLLTDYLSTR	2|0|	66245893 
ANSLNYNGFMANSYIVK	2|0|CID	48510590 
ANSNAGWSQTSIF	3|0|	59289301 
ANSTGILSVR	2|0|CID	3012523 
ANSTGTLVITNPTR	2|0|	3020975 
ANSTPGPFTGTEK	2|0|CID	67141968 
ANTGENTEGSTIEESDAK	2|0|	56317842 
ANTKTQATNLID	2|0|	42271644 
ANTSICLEWK	2|1/5,C,Carbamidomethyl|	3032052 
ANTSLELLLEGVR	2|0|	3040582 
ANTSLIMEPGDNKAITVLT	2|0|	30357837 
ANTSLIMEPGDNKAITVLT	2|1/6,M,Oxidation|	30364674 
ANTSSSIFLH	2|0|CID	3046206 
ANTSSSIFLHWR	2|0|	3052702 
ANTTQPGIVEGGQVLK	2|0|CID	3065988 
ANTTQPGIVEGGQVLK	2|1/15,K,Label:13C(6)15N(2)|	3073911 
ANVGETIAH	2|0|	11079285 
ANVNFTSASPSPTSAAVDRR	3|0|	54267106 
ANVTFTLSK	2|0|CID	3089046 
ANYFQFTDMSK	2|0|	79873167 
ANYFQFTDMSK	2|1/10,K,Label:13C(6)15N(2)|	79876892 
ANYFQFTDMSK	2|1/8,M,Oxidation|	79883456 
ANYFQFTDMSK	2|2/8,M,Oxidation/10,K,Label:13C(6)15N(2)|	79887381 
ANYSDLK	2|0|	3095360 
ANYTILK	2|0|CID	3103788 
APANCSVASQHK	2|1/4,C,Carbamidomethyl|CID	3108846 
APANCSVASQHK	3|1/4,C,Carbamidomethyl|	3115049 
APASNVSHTVVLRPLK	2|0|	3135030 
APASNVSHTVVLRPLK	3|0|	3141883 
APCLQDQNGSVVVSE	2|1/2,C,Carbamidomethyl|	3159426 
APCLQDQNGSVVVSEVANR	2|1/2,C,Carbamidomethyl|	3167936 
APCLQDQNGSVVVSEVANR	3|1/2,C,Carbamidomethyl|	3173185 
APDFSFMNR	2|0|CID	16822714 
APDFSFMNR	2|1/6,M,Oxidation|CID	16826119 
APDIPDDSTDNITIFTR	2|0|	3186002 
APDSANLTTAMLFR	2|0|	3194678 
APDSANLTTAMLFR	2|1/10,M,Oxidation|	3201032 
APDSNSSSLLITTR	2|0|CID	3219754 
APDSNSSSLLITTR	2|1/13,R,Label:13C(6)15N(4)|	3224847 
APEDSNTTVTEK	2|0|CID	3242992 
APEDSNTTVTEK	2|1/11,K,Label:13C(6)15N(2)|	3246910 
APEDSNTTVTEKPT	2|0|	3257242 
APEDSNTTVTEKPT	2|1/11,K,Label:13C(6)15N(2)|	3263061 
APEDSNTTVTEKPTLGQEEEPVPY	2|0|	3275062 
APEDSNTTVTEKPTLGQEEEPVPY	3|0|	3279917 
APEDSNTTVTEKPTLGQEEEPVPYGGILD	3|0|CID	3294274 
APEDSNTTVTEKPTLGQEEEPVPYGGILDASLELFK	3|0|	3308286 
APEDSNTTVTEKPTLGQEEEPVPYGGILDASLELFK	4|0|CID	3315606 
APEEPTIQANVVGIHVDR	3|0|CID	3336964 
APENLTLSNLSESQLELR	2|0|	3347207 
APENLTLSNLSESQLELR	3|0|	3352118 
APFDLFENR	2|0|	3366241 
APFPGNQNISASPNPSNATTR	2|0|	3371975 
APFPGNQNISASPNPSNATTR	3|0|	3378830 
APGETNVLDTGLAYCNTR	2|1/14,C,Carbamidomethyl|CID	45997917 
APGETNVLDTGLAYCNTR	3|1/14,C,Carbamidomethyl|CID	46002658 
APGIFPLWGTNGNVTR	2|0|	21164228 
APGLGVCEFQCSKMTNQ	2|2/6,C,Carbamidomethyl/10,C,Carbamidomethyl|	21121242 
APGLGVCEFQCSKMTNQ	2|3/6,C,Carbamidomethyl/10,C,Carbamidomethyl/13,M,Oxidation|	21128168 
APGSKVCNFQCGEM	2|2/6,C,Carbamidomethyl/10,C,Carbamidomethyl|	21102923 
APIIAVTR	2|0|	3399821 
APINASEAVLSDLK	2|0|	3408603 
APINGTPLAK	2|0|	3422035 
APIPTALDTNSSK	2|0|CID	3430775 
APITSDPTEAAAVGAVEASFK	2|0|	3442065 
APLLATGLFCNR	2|1/9,C,Carbamidomethyl|CID	3451394 
APLLNQISDTSLSVQINGLNK	2|0|	27864552 
APLMPWNESSIF	2|0|	3464904 
APLMPWNESSIF	2|1/3,M,Oxidation|CID	3469438 
APLMPWNESSIFH	2|0|CID	3480458 
APLMPWNESSIFH	2|1/3,M,Oxidation|CID	3485936 
APLMPWNESSIFHIPR	2|0|CID	3505702 
APLMPWNESSIFHIPR	2|1/3,M,Oxidation|	3509403 
APLMPWNESSIFHIPR	3|0|	3514036 
APLMPWNESSIFHIPR	3|1/3,M,Oxidation|	3519616 
APLMPWNESSIFHIPRPV	3|0|	3546758 
APLMPWNESSIFHIPRPVSLNMTVK	3|0|CID	3555976 
APLMPWNESSIFHIPRPVSLNMTVK	3|1/21,M,Oxidation|	3562934 
APLMPWNESSIFHIPRPVSLNMTVK	3|2/3,M,Oxidation/21,M,Oxidation|	3568381 
APLMPWNESSIFHIPRPVSLNMTVK	4|0|CID	3572767 
APLMPWNESSIFHIPRPVSLNMTVK	4|1/21,M,Oxidation|	3577269 
APLMPWNESSIFHIPRPVSLNMTVK	4|1/3,M,Oxidation|CID	3582658 
APLMPWNESSIFHIPRPVSLNMTVK	4|2/3,M,Oxidation/21,M,Oxidation|	3587630 
APLTCQSNGSDFYLR	2|1/4,C,Carbamidomethyl|	37158701 
APLYLAEWQNITK	2|0|CID	3630783 
APNDEIDEDHIDSER	2|0|CID	27833350 
APNGTGAGEGVLADATCVDVISK	2|1/16,C,Carbamidomethyl|	21074137 
APNGTGAGEGVLADATCVDVISK	3|1/16,C,Carbamidomethyl|	21077967 
APNGTGPLCSGK	2|1/8,C,Carbamidomethyl|	3643219 
APNITIDVGSNTLTK	2|0|	27821674 
APNLPVESNR	2|0|	46014112 
APNLTVEEGK	2|0|	3648249 
APPGNDVTNVQR	2|0|	9714148 
APPSEEANTTK	2|0|	3657865 
APQHVVNHLPPYTNVSLK	3|0|	3666879 
APQVYTIPPPK	2|0|CID	3680833 
APSIASRQISNR	2|0|	55004234 
APSKEQISINMQGK	2|1/10,M,Oxidation|	27899580 
APSKEQISINMQGK	3|1/10,M,Oxidation|	27902912 
APTNLQFVNETDR	2|0|	3690147 
APTNLTDSGLDQEPFLYLVGR	2|0|CID	3697055 
APTNLTDSGLDQEPFLYLVGR	3|0|CID	3700950 
APTYNTGR	2|0|	21296588 
APVNSTCCTR	2|2/6,C,Carbamidomethyl/7,C,Carbamidomethyl|	73825613 
APVTIGNSNLVSLEELQVIAMNTET	3|1/20,M,Oxidation|	73723871 
APYFYNDSVMFK	2|0|	3713347 
APYFYNDSVMFK	2|1/9,M,Oxidation|	3717515 
AQAALDKANASR	2|0|	3735531 
AQAALDKANASR	3|0|	3738679 
AQAECRNTTHLLQ	2|1/4,C,Carbamidomethyl|	3750555 
AQAECRNTTHLLQR	2|1/4,C,Carbamidomethyl|	3759611 
AQAECRNTTHLLQR	3|1/4,C,Carbamidomethyl|	3766565 
AQAETLCADF	2|1/6,C,Carbamidomethyl|	63413807 
AQAGLYHCR	2|1/7,C,Carbamidomethyl|	3782573 
AQAHSLNFSCEQVR	2|1/9,C,Carbamidomethyl|	3792590 
AQAMENHTEVHFQK	2|1/3,M,Oxidation|	3801178 
AQAMNFYMPVLVLTTLNANR	2|2/3,M,Oxidation/7,M,Oxidation|	72592451 
AQAYQTGKDISTNYYASQKK	3|0|	3809950 
AQCFANVNQNYTDALIN	2|1/2,C,Carbamidomethyl|	77430622 
AQDASLNVPER	2|0|	3821405 
AQDLANTDSSHK	2|0|	60205889 
AQECSHFNLTK	2|1/3,C,Carbamidomethyl|	3835594 
AQEIPVSADTNHK	2|0|	62686870 
AQFTDMQNFSR	2|0|	17006822 
AQFTDMQNFSR	2|1/10,R,Label:13C(6)15N(4)|	17010821 
AQFTDMQNFSR	2|1/5,M,Oxidation|CID	17017489 
AQFTDMQNFSR	2|2/5,M,Oxidation/10,R,Label:13C(6)15N(4)|	17020955 
AQGHQPVLGNDTLR	2|0|	3845520 
AQGHQPVLGNDTLR	3|0|	3852123 
AQHYNTSYPLPK	2|0|	3867698 
AQHYNTSYPLPK	3|0|	3872317 
AQIIHDSFNLASAK	2|0|	3885988 
AQLLLKGCPADDIMDPR	3|2/7,C,Carbamidomethyl/13,M,Oxidation|	3895410 
AQLSITWNR	2|0|	68828815 
AQNLGEGGAYEAELR	2|0|	3906316 
AQNNMPEYSNDVKPTTVIDGGHFNNLDLLR	3|0|	69683124 
AQNNMPEYSNDVKPTTVIDGGHFNNLDLLR	3|1/4,M,Oxidation|	69688282 
AQNNMPEYSNDVKPTTVIDGGHFNNLDLLR	4|0|	69693529 
AQNNMPEYSNDVKPTTVIDGGHFNNLDLLR	4|1/4,M,Oxidation|	69698593 
AQNNQITISMVR	2|0|	53334087 
AQNNQITISMVR	2|1/9,M,Oxidation|	53340793 
AQNSTTELTQLTVLCLESSEDVLQNAQK	3|1/14,C,Carbamidomethyl|CID	66881685 
AQNTAETVLNR	2|0|CID	11267503 
AQNVSILTLCDATTGVCTK	2|2/9,C,Carbamidomethyl/16,C,Carbamidomethyl|	3915715 
AQNYSSITHLHSIGK	3|0|	3930069 
AQPLNNYTAELIWK	2|0|CID	42041172 
AQPLNNYTAELIWK	3|0|CID	42046469 
AQPPEYDPQVSFSGLSR	2|0|	38444053 
AQQPPVLNVSYGPYSAEK	2|0|	3939131 
AQSGNNEWLFYSDVK	2|0|	36437247 
AQSKPDSAEPVNR	2|0|	3947555 
AQSYYNQSK	2|0|	3961033 
AQTNYTCVAEILYR	2|0|	3969441 
AQTNYTCVAEILYR	2|1/6,C,Carbamidomethyl|	3974533 
AQTNYTCVAEILYR	3|1/6,C,Carbamidomethyl|	3978606 
AQTTGCFIAQMLNDTR	2|1/5,C,Carbamidomethyl|	21975549 
AQTTGCFIAQMLNDTR	2|2/5,C,Carbamidomethyl/10,M,Oxidation|	21979582 
AQTTGCFIAQMLNDTR	3|2/5,C,Carbamidomethyl/10,M,Oxidation|	21983737 
AQTVNCVSIK	2|1/5,C,Carbamidomethyl|CID	69301671 
AQVLNETIQEGGTR	2|0|CID	3998351 
AQVPIDAHSNEK	2|0|	4005063 
AQVTAAESNK	2|0|CID	46310804 
AQVTVGENQSATDQPWTK	2|0|	64162092 
AQWAEALEQK	2|0|	39756625 
AREGNNVSDYMVAVEQYVNDHQ	3|0|	75420705 
AREGNNVSDYMVAVEQYVNDHQ	3|1/10,M,Oxidation|CID	75427824 
ARFEELNADLFR	2|0|	4018986 
ARLNEPITK	2|0|CID	54853989 
ARNGLEDATDCAEKK	2|1/10,C,Carbamidomethyl|	32550378 
ARNGLEDATDCAEKK	3|1/10,C,Carbamidomethyl|	32556265 
ARPFPDGLAEDIDKGEVSAR	3|0|	4027769 
ARPGQSLVELFNALSR	2|0|	38047511 
ASADTTNSPR	2|0|	68046801 
ASADTTNSPR	2|1/9,R,Label:13C(6)15N(4)|	68049752 
ASAEELTSLQLTSNK	2|0|	14375795 
ASAFPQDCYDVK	2|1/7,C,Carbamidomethyl|	79716590 
ASAPGAAAPESSAAPAAEGAK	2|0|	55372453 
ASAVQKNATSTK	2|0|	4039043 
ASCHLCNDSATQLCWPK	2|3/2,C,Carbamidomethyl/5,C,Carbamidomethyl/13,C,Carbamidomethyl|	39708791 
ASCHLCNDSATQLCWPK	3|3/2,C,Carbamidomethyl/5,C,Carbamidomethyl/13,C,Carbamidomethyl|	39713886 
ASECLNEIEEKNANR	2|1/3,C,Carbamidomethyl|	43138369 
ASEETLTNASQR	2|0|	4047637 
ASEITSPANPNHATFLAIR	2|0|	23941873 
ASEITSPANPNHATFLAIR	3|0|	23948146 
ASELNLNHTCTINKPK	3|0|	4061091 
ASEVSEHNQETVETPHGVPEPNSKGQHDSSHHK	4|0|	24803276 
ASEVSEHNQETVETPHGVPEPNSKGQHDSSHHK	5|0|	24809527 
ASFESNVR	2|0|	17335209 
ASFESNVR	2|1/7,R,Label:13C(6)15N(4)|	17340031 
ASFHFPIELSEVSIQLHVSEGYNAR	3|0|	25471890 
ASFHFPIELSEVSIQLHVSEGYNAR	4|0|	25476368 
ASFNEVSK	2|0|CID	47052097 
ASFVIPIIRNSTWYEPNPF	2|0|	59701640 
ASFVIPIIRNSTWYEPNPF	3|0|	59708461 
ASGGSIEWVPEEKPQPTHSDGANLKEWR	4|0|	23518477 
ASGLPPEITVKSK	2|0|	30052787 
ASGMFISYR	2|0|CID	29883256 
ASGMFISYR	2|1/3,M,Oxidation|CID	29886275 
ASGNFSQVDWF	2|0|CID	4070509 
ASGNFSQVDWFLIHK	2|0|	4075685 
ASGNFSQVDWFLIHK	3|0|	4080638 
ASGNFSQVDWFLIHKER	3|0|	4093239 
ASGNFSQVDWFLIHKER	4|0|	4097775 
ASGPPVSELITK	2|0|	4111757 
ASHELNNMER	2|0|	40375834 
ASHHVAPSQCTNSSNAK	2|1/9,C,Carbamidomethyl|	59366976 
ASHHVAPSQCTNSSNAK	3|1/9,C,Carbamidomethyl|	59370265 
ASHQDSELHTPHNSNSSVWDTLCLSAK	3|1/22,C,Carbamidomethyl|	4123045 
ASHQDSELHTPHNSNSSVWDTLCLSAK	4|1/22,C,Carbamidomethyl|	4130282 
ASILITPDADR	2|0|	33344878 
ASIVGPMIFMPANHSEVVDAK	3|0|	71329352 
ASLEHANGFSLDSR	2|0|CID	60663706 
ASLEHANGFSLDSR	3|0|CID	60670379 
ASLNHLNSYK	2|0|	39917750 
ASLSHPESVNR	2|0|	4152431 
ASNALVFELSR	2|0|CID	32595789 
ASNASKPGTLER	2|0|CID	4161065 
ASNASKPGTLER	3|0|CID	4164511 
ASNATFLSINASR	2|0|	4174819 
ASNGDNAKANEGLSPNSQTK	3|0|	13657325 
ASNHSSGAGLVQINK	2|0|	4183598 
ASNLNSGLATPK	2|0|CID	34463348 
ASNLSSTR	2|0|CID	58874280 
ASNNAHELGDVMIPFEDDFGL	2|0|	7603809 
ASNNAHELGDVMIPFEDDFGL	2|1/11,M,Oxidation|	7610530 
ASNSLGSNTTTIVLK	2|0|	4193981 
ASNSSSQLIVK	2|0|CID	4207307 
ASNVSHTVVLRPLK	2|0|	4218819 
ASPAIHPPVSYNDTAPR	2|0|	4229211 
ASPAIHPPVSYNDTAPR	3|0|	4235999 
ASPGNGSGHSSAPSPDPTLTR	2|0|	4251511 
ASPGNGSGHSSAPSPDPTLTR	3|0|	4258289 
ASPIAVLVVNHTSR	2|0|CID	25118640 
ASPIYELVTNNQTQR	2|0|	4274265 
ASPIYELVTNNQTQR	3|0|	4279300 
ASPNPSNATTR	2|0|CID	4293729 
ASQGNNPMSVSK	2|1/7,M,Oxidation|	54136289 
ASQNITYH	2|0|CID	4301418 
ASQNKSVTTAK	2|0|	55757462 
ASQTIINPMR	2|0|CID	26456987 
ASQTIINPMR	2|1/8,M,Oxidation|CID	26461147 
ASSEYSGTYSCTVQNR	2|1/10,C,Carbamidomethyl|	4309624 
ASSFVLALEPELESR	2|0|	4324465 
ASSGWGNATAGK	2|0|CID	4338066 
ASSIGYSFTDNLQAK	2|0|CID	7172717 
ASSIMVNITELFPK	2|0|	4344208 
ASSIMVNITELFPK	2|1/4,M,Oxidation|CID	4348646 
ASSIMVNITELFPKPK	2|0|	4358766 
ASSIMVNITELFPKPK	2|1/4,M,Oxidation|	4363085 
ASSIMVNITELFPKPK	3|1/4,M,Oxidation|	4368412 
ASSNETFDGLDCPAVGR	2|1/11,C,Carbamidomethyl|	4392156 
ASSYSLGASALGLVYPANK	2|0|	80074402 
ASTCSFNPGVFVANLTEWK	2|1/3,C,Carbamidomethyl|CID	4400852 
ASTEEVPSLENLTVTEAGWDGLR	2|0|CID	4409394 
ASTEGQYLLNSSMWSK	2|0|	4414414 
ASTEGQYLLNSSMWSK	2|1/12,M,Oxidation|CID	4418555 
ASTEGQYLLNSSMWSK	3|0|	4422557 
ASTFIGNSTAIQELFK	2|0|	4439842 
ASTLDSCPR	2|1/6,C,Carbamidomethyl|CID	60515518 
ASTNCTYDR	2|1/4,C,Carbamidomethyl|CID	4445856 
ASTNCTYDR	2|2/4,C,Carbamidomethyl/8,R,Label:13C(6)15N(4)|	4448777 
ASTTNCLPVPGPDPPPDVPR	2|1/5,C,Carbamidomethyl|	33449207 
ASTVSVVPYDLTNVEH	2|0|	74245697 
ASVDVFGNR	2|0|	4458470 
ASVSFLNFNVSNCER	2|1/12,C,Carbamidomethyl|CID	4466208 
ASWEWSAHVITNGDDA	2|0|CID	9342342 
ASWSVLSNSTR	2|0|CID	4476694 
ASYLEVTPDSENDFGNYNCTAVNR	3|1/18,C,Carbamidomethyl|	4483894 
ATAEYNFVR	2|0|CID	48799047 
ATANSIEHEGR	2|0|	62369503 
ATAQTTIHTVK	2|0|	68170394 
ATDGCPSNLPQFIH	2|1/4,C,Carbamidomethyl|CID	45220761 
ATDLHTGNTVVPHIIDVR	3|0|	25375245 
ATDLVNDQGSLLAPYK	2|0|	39328182 
ATDLVNDQGSLLAPYK	3|0|	39331727 
ATDYTVVTHNTSSGNVTK	2|0|	4497972 
ATDYTVVTHNTSSGNVTK	3|0|	4503408 
ATEIADINTGKR	2|0|	20865609 
ATFQSTTNDK	2|0|	67941838 
ATGNFSHMVVAEEK	2|1/7,M,Oxidation|	4517510 
ATGPPPFEPVNVTTDR	2|0|CID	4531078 
ATGSVNECGQHSAYGENPVDR	3|1/7,C,Carbamidomethyl|	21336915 
ATGTDNSHQVVIK	2|0|	18874574 
ATIATYPEFGVLDLK	2|0|CID	4539284 
ATIFPDLTPK	2|0|	63907270 
ATLATEALAAK	2|0|	33733057 
ATLDNTTSK	2|0|	4550762 
ATLGTAALNSSNPK	2|0|CID	4564098 
ATLNVNDPSLPLAPVPRSAVEVER	3|0|	74553200 
ATLPCPAGFAQHNNNVSFLH	3|1/4,C,Carbamidomethyl|	17124148 
ATLPLGGYDTIENDITPR	2|0|CID	12936439 
ATLSEGFESNSETR	2|0|	60678995 
ATLTFTNK	2|0|	65184376 
ATNAHISANATCGEK	2|1/11,C,Carbamidomethyl|	4570234 
ATNAHISANATCGEK	3|1/11,C,Carbamidomethyl|	4576986 
ATNISVLETGMNAEVR	2|0|	18354296 
ATNISVLETGMNAEVR	2|1/10,M,Oxidation|	18358025 
ATNISVLETGMNAEVR	3|1/10,M,Oxidation|	18360902 
ATNQTLSEKTFAQFPATVATEGGLENTK	3|0|	14610747 
ATNSSDVDVIPCIR	2|1/11,C,Carbamidomethyl|	29257456 
ATNSTLMEVNER	2|1/6,M,Oxidation|	45842260 
ATNTDEHEGGGYR	2|0|	20538719 
ATPLNSVGGQK	2|0|CID	32838499 
ATPNEGFFNQNITTF	2|0|CID	4596060 
ATPNEGFFNQNITTFYYDR	2|0|	4599790 
ATPNLTINYYGKNHNK	3|0|	44600587 
ATPSLDNYTTQYSGYK	2|0|	79995755 
ATPTSNTETHTAIVSTVISRR	3|0|	67112723 
ATQGLEDLNK	2|0|CID	32717645 
ATQTDVILTFLVENR	2|0|CID	33014400 
ATQTDVILTFLVENR	3|0|CID	33022496 
ATQTLQTLGEAQSK	2|0|	4610670 
ATQVSPNVFTGISK	2|0|CID	61818897 
ATSDMDKVVYNR	2|1/4,M,Oxidation|	30177181 
ATSENAFR	2|0|	56823086 
ATSGACTASQPQEAPPKPAEDK	3|1/5,C,Carbamidomethyl|	4622824 
ATSGQDNCIDYAEPGNQ	2|1/7,C,Carbamidomethyl|	7409733 
ATSLLGTMTDAFPK	2|1/7,M,Oxidation|	4639122 
ATSLMPQGER	2|1/4,M,Oxidation|	37533396 
ATSNYTDGSNAR	2|0|CID	68977181 
ATSPSMPCYANTGQCGQSR	2|2/7,C,Carbamidomethyl/14,C,Carbamidomethyl|	60564458 
ATSPSMPCYANTGQCGQSR	2|3/5,M,Oxidation/7,C,Carbamidomethyl/14,C,Carbamidomethyl|	60571024 
ATSQQSTCTPLFGQNR	2|1/7,C,Carbamidomethyl|	68056976 
ATSTFQTTDNSNK	2|0|CID	47341693 
ATSTFQTTDNSNK	2|1/12,K,Label:13C(6)15N(2)|	47349286 
ATTIDNGK	2|0|CID	20853886 
ATTRNINQTALLK	2|0|	37865370 
ATTRNINQTALLK	3|0|	37868821 
ATVAAGNSVVQVVNVSR	2|0|	4648398 
ATVEAAGSALVHGYLDQLR	3|0|	32900700 
ATVGNYECGGQVEHN	2|1/7,C,Carbamidomethyl|	21322869 
ATVIVMVTR	2|0|	4655676 
ATVNDSGEYR	2|0|CID	4669048 
ATVNDSGEYR	2|1/9,R,Label:13C(6)15N(4)|	4672001 
ATVSINDSASDLPK	2|0|	4680408 
ATWGENGNTPGSSGR	2|0|CID	47063299 
ATYPSSDVPCDATLTEK	2|1/9,C,Carbamidomethyl|	4689292 
AVAADELYGK	2|0|	32368710 
AVAGDASESALLK	2|0|	4698622 
AVALTHEAVR	2|0|	4707145 
AVATTQIVHNVR	2|0|CID	24857294 
AVDGAPDILSNTK	2|0|CID	36451989 
AVDGAPDILSNTK	2|1/12,K,Label:13C(6)15N(2)|	36455711 
AVEASTLNLDDTSYR	2|0|	14619285 
AVEIRPDQNLPVAQVTGNSQELQVQNGSR	3|0|CID	4715819 
AVENYCASISPQLIHCVNNYTQSYPMR	3|3/5,C,Carbamidomethyl/15,C,Carbamidomethyl/25,M,Oxidation|	4730055 
AVETHKEINYHR	3|0|CID	23382386 
AVEWLINETSF	2|0|CID	12006411 
AVFLGNTDGHFK	3|0|CID	34542732 
AVFQANQENLPILK	2|0|	4739755 
AVGDDYTNR	2|0|	4753187 
AVGPALLQQPGAANQR	2|0|	70536431 
AVINNVSEAMETLTR	2|0|	4763967 
AVINNVSEAMETLTR	2|1/9,M,Oxidation|	4769438 
AVINNVSEAMETLTR	3|0|	4772903 
AVINNVSEAMETLTR	3|1/9,M,Oxidation|	4777395 
AVISADQAQNIVIK	2|0|	28022336 
AVISMLNETMNEAPEETK	2|0|	4798481 
AVISMLNETMNEAPEETK	2|1/4,M,Oxidation|	4802140 
AVISMLNETMNEAPEETK	2|1/9,M,Oxidation|	4807504 
AVISMLNETMNEAPEETK	2|2/4,M,Oxidation/9,M,Oxidation|	4812040 
AVISMLNETMNEAPEETK	3|0|	4819131 
AVISMLNETMNEAPEETK	3|1/4,M,Oxidation|	4823165 
AVISMLNETMNEAPEETK	3|1/9,M,Oxidation|	4827269 
AVISMLNETMNEAPEETK	3|2/4,M,Oxidation/9,M,Oxidation|	4831703 
AVKIDEILFDGAVTLAQR	3|0|	12373738 
AVKLNETLGNQDK	2|0|	4875083 
AVLANTQVFSNVCFPSNVPK	3|1/12,C,Carbamidomethyl|CID	72473611 
AVLGTYSNHTSAPANCSVASQHK	3|1/15,C,Carbamidomethyl|	4884895 
AVLINSGANAGSLHR	3|0|	22297405 
AVLQSVNPGLEYESSCHTWDLQPEPTK	3|1/15,C,Carbamidomethyl|	39175583 
AVLSGPNLFINNLNK	2|0|CID	4893252 
AVLSKLNPIPIPDPEK	2|0|	39279071 
AVLSKLNPIPIPDPEK	3|0|	39285815 
AVLSPVTNEDEDDNVVVTDDADEK	3|0|	4899744 
AVLVDLEPGTMDSVR	2|0|	4910476 
AVLVDLEPGTMDSVR	2|1/10,M,Oxidation|	4913972 
AVLVNNITTGEK	2|0|CID	4930942 
AVMLSENR	2|1/2,M,Oxidation|	4937306 
AVNCTGHSLK	2|1/3,C,Carbamidomethyl|CID	65405499 
AVNQQTAVQPPATVR	2|0|	4945580 
AVNQSMLR	2|1/5,M,Oxidation|CID	4958968 
AVNQTGALYQCDYSTSR	2|0|	4964408 
AVNQTGALYQCDYSTSR	2|1/10,C,Carbamidomethyl|	4968610 
AVNQTGALYQCDYSTSR	2|2/10,C,Carbamidomethyl/16,R,Label:13C(6)15N(4)|	4973735 
AVNQTGALYQCDYSTSR	3|1/10,C,Carbamidomethyl|	4975524 
AVNYGTSGEYIK	2|0|	28862495 
AVPANTPFNLSCQAQGPPEPVTLL	3|1/11,C,Carbamidomethyl|	4993928 
AVPSNCSSHAQAK	2|1/5,C,Carbamidomethyl|	55573678 
AVPWATHTIGMAQLIQPLPLDLSK	3|0|	76494073 
AVPWATHTIGMAQLIQPLPLDLSK	3|1/10,M,Oxidation|	76498875 
AVQFTNLTVDTEIR	2|0|CID	5003392 
AVQFTNLTVDTEIR	3|0|CID	5008067 
AVQGIIGPQFR	2|0|	28093982 
AVQLNPLNGQQVSAF	2|0|	43842769 
AVQPTHCNASASSK	2|1/6,C,Carbamidomethyl|	67173532 
AVQPTHCNASASSK	3|1/6,C,Carbamidomethyl|CID	67177924 
AVSENGASVEEPMNISIIVTDQNDNKPK	3|0|CID	5026450 
AVSENGASVEEPMNISIIVTDQNDNKPK	3|1/12,M,Oxidation|CID	5030656 
AVSFSNHLR	2|0|	16518140 
AVSQATSAVYNHVPSSCAGLHTNK	3|1/16,C,Carbamidomethyl|	69325003 
AVSQATSAVYNHVPSSCAGLHTNK	4|1/16,C,Carbamidomethyl|	69329587 
AVSQLQSPPVSHANYGR	3|0|	74100487 
AVSSFDPEIDLSNQSGR	2|0|	5044668 
AVSVHGGTVPTGLVSER	3|0|	74700728 
AVTAACSQGNLSNCGCDR	2|3/5,C,Carbamidomethyl/13,C,Carbamidomethyl/15,C,Carbamidomethyl|	5052732 
AVTEAETNGPFEIYL	2|0|	11870896 
AVTEEINESAGIDIR	2|0|	26475093 
AVTPNHNGTFR	2|0|	5066808 
AVTQDAMQATAVR	2|1/6,M,Oxidation|CID	75302238 
AVTSEIAVLQSR	2|0|	5079890 
AVTSISHDGSVLCTFTANSTYTK	3|1/12,C,Carbamidomethyl|	5088768 
AVVFANGSLLLTQVR	2|0|	5098002 
AVVFANGSLLLTQVRP	2|0|	5104538 
AVVGSYTTTNVSLIAPR	2|0|	5117752 
AVVIENGTSIDR	2|0|CID	5127836 
AVVSTGPVNDSR	2|0|CID	5136778 
AVVYPTHGLMR	2|0|	23542912 
AVVYPTHGLMR	2|1/9,M,Oxidation|	23547070 
AVWTPPNITEFSISR	2|0|	28742545 
AVYDLPNGPSFHRQLTHTGYDPLYDNFIR	5|0|	54410638 
AVYLNNTGYR	2|0|	5143926 
AVYNFSTLVPTL	2|0|CID	65593274 
AVYSSLTGLDANSNFSR	2|0|	58352940 
AWGTPCELCPSVNTSEYK	2|2/5,C,Carbamidomethyl/8,C,Carbamidomethyl|	5152144 
AWLHTTLPNK	2|0|	22844941 
AWNPVSQNSSQPVR	2|0|	5159986 
AWQDWESLVK	2|0|	39871167 
AYCTPEGLPTFEACGNEK	2|2/2,C,Carbamidomethyl/13,C,Carbamidomethyl|	14535429 
AYDLNHTKLNGLSAPTHRVKHTPR	5|0|	78596238 
AYDNLAETILTRR	3|0|CID	54831823 
AYEQAESDIMK	2|0|CID	5168558 
AYEQAESDIMK	2|1/9,M,Oxidation|CID	5175395 
AYFLLVSSNSNTR	2|0|	45736260 
AYGDTNK	2|0|CID	42218721 
AYLYASNR	2|0|	78738192 
AYNFVASAHHDHHSNGLLR	3|0|	19620847 
AYNFVASAHHDHHSNGLLR	4|0|	19627830 
AYNISFNISAK	2|0|	48574457 
AYNQHGDGNATVR	2|0|	5187641 
AYPSVPGSSPTGVTFFTFSRK	3|0|	17162675 
AYQALNLTSPDK	2|0|CID	5199707 
AYSDSLTNYSPSCYGPR	2|1/12,C,Carbamidomethyl|	77829455 
AYTAQNNFNR	2|0|CID	45872214 
AYTIFVPTNHSLETQGNNSVLGIDTVR	3|0|	5207265 
AYTTLPQNLGCR	2|1/10,C,Carbamidomethyl|	37406526 
AYVAVFTLR	2|0|	78785350 
AYVYHACNNGTK	2|1/6,C,Carbamidomethyl|CID	24902567 
CAAFSSTTDGNHYQVEGWY	2|1/0,C,Carbamidomethyl|	6389664 
CAAINQTECK	2|2/0,C,Carbamidomethyl/8,C,Carbamidomethyl|CID	6339573 
CACPTNFYLGGDGR	2|2/0,C,Carbamidomethyl/2,C,Carbamidomethyl|	5217484 
CAEIAHNVSSK	2|1/0,C,Carbamidomethyl|	5231315 
CAFGEGNTHCEGCR	2|3/0,C,Carbamidomethyl/9,C,Carbamidomethyl/12,C,Carbamidomethyl|CID	5678103 
CAFGEGNTHCEGCR	3|3/0,C,Carbamidomethyl/9,C,Carbamidomethyl/12,C,Carbamidomethyl|CID	5681717 
CAFGEGNTHCEGCR	3|4/0,C,Carbamidomethyl/9,C,Carbamidomethyl/12,C,Carbamidomethyl/13,R,Label:13C(6)15N(4)|	5686252 
CAFNCSEGR	2|2/0,C,Carbamidomethyl/4,C,Carbamidomethyl|	5244687 
CALEIVTNATTNLGEETH	2|1/0,C,Carbamidomethyl|	6124077 
CAMFVESNATDGPPFDIK	2|2/0,C,Carbamidomethyl/2,M,Oxidation|	5465127 
CANQASETAVAK	2|1/0,C,Carbamidomethyl|CID	5252181 
CANTLDTSPQMQMFK	2|2/0,C,Carbamidomethyl/10,M,Oxidation|	6301589 
CAPVNISCYAK	2|2/0,C,Carbamidomethyl/7,C,Carbamidomethyl|	5261530 
CAQECSHFNLTK	2|2/0,C,Carbamidomethyl/4,C,Carbamidomethyl|	5274734 
CAQECSHFNLTK	3|2/0,C,Carbamidomethyl/4,C,Carbamidomethyl|CID	5279512 
CCGSNNSQDWQDSEWIR	2|2/0,C,Carbamidomethyl/1,C,Carbamidomethyl|	5294998 
CCGWVSHYNWTENEE	2|2/0,C,Carbamidomethyl/1,C,Carbamidomethyl|CID	5308736 
CCGWVSHYNWTENEELMGFTK	3|3/0,C,Carbamidomethyl/1,C,Carbamidomethyl/16,M,Oxidation|CID	5313324 
CCIVGISTALK	2|2/0,C,Carbamidomethyl/1,C,Carbamidomethyl|	5330137 
CCNSTMELAHEESNR	2|2/0,C,Carbamidomethyl/1,C,Carbamidomethyl|	5353123 
CCNSTMELAHEESNR	3|2/0,C,Carbamidomethyl/1,C,Carbamidomethyl|	5357534 
CCNSTMELAHEESNR	3|3/0,C,Carbamidomethyl/1,C,Carbamidomethyl/5,M,Oxidation|	5364555 
CCSGAIIVLTK	2|2/0,C,Carbamidomethyl/1,C,Carbamidomethyl|	5323108 
CCTFTSNEHYEWVEGLMWGNK	3|3/0,C,Carbamidomethyl/1,C,Carbamidomethyl/16,M,Oxidation|CID	5318199 
CCTSEMEENLANHSR	2|2/0,C,Carbamidomethyl/1,C,Carbamidomethyl|	5336923 
CCTSEMEENLANHSR	3|2/0,C,Carbamidomethyl/1,C,Carbamidomethyl|	5341300 
CCTSEMEENLANHSR	3|3/0,C,Carbamidomethyl/1,C,Carbamidomethyl/5,M,Oxidation|	5348287 
CCWGHTENVNYWESE	2|2/0,C,Carbamidomethyl/1,C,Carbamidomethyl|CID	5311013 
CCWSDSQEGDQNWISNR	2|2/0,C,Carbamidomethyl/1,C,Carbamidomethyl|	5301850 
CDALGTNTHNTGPPDR	2|1/0,C,Carbamidomethyl|	6148699 
CDCHAWDYGIR	2|2/0,C,Carbamidomethyl/2,C,Carbamidomethyl|	5369425 
CDCPLGYATGFGNR	2|2/0,C,Carbamidomethyl/2,C,Carbamidomethyl|	5224578 
CDDLEALKK	2|1/0,C,Carbamidomethyl|	5378390 
CDDWGLDTMR	2|2/0,C,Carbamidomethyl/8,M,Oxidation|	5392379 
CDGDFDCEDRTDEANCSVK	2|3/0,C,Carbamidomethyl/6,C,Carbamidomethyl/15,C,Carbamidomethyl|	5406601 
CDGDFDCEDRTDEANCSVK	3|3/0,C,Carbamidomethyl/6,C,Carbamidomethyl/15,C,Carbamidomethyl|	5413559 
CDGDTDCMDSSDEK	2|2/0,C,Carbamidomethyl/6,C,Carbamidomethyl|	5432985 
CDISNSTEAGQK	2|1/0,C,Carbamidomethyl|	5447365 
CDLCQETNTNLHLGECEETTTVK	3|3/0,C,Carbamidomethyl/3,C,Carbamidomethyl/15,C,Carbamidomethyl|	6572802 
CDMINGTDAASFPPFVEK	2|2/0,C,Carbamidomethyl/2,M,Oxidation|	5460667 
CDNDNDCGDNSDEAGCSHSCSSTQFK	3|4/0,C,Carbamidomethyl/6,C,Carbamidomethyl/15,C,Carbamidomethyl/19,C,Carbamidomethyl|	5469621 
CDNDVHLTGLVCVK	2|2/0,C,Carbamidomethyl/11,C,Carbamidomethyl|	6728219 
CDNWNCPIPLLSTTTVVVEK	2|2/0,C,Carbamidomethyl/5,C,Carbamidomethyl|	6740633 
CDPDWDDCSDITGCILR	2|3/0,C,Carbamidomethyl/7,C,Carbamidomethyl/13,C,Carbamidomethyl|	5784230 
CDPNSDVCNTTR	2|2/0,C,Carbamidomethyl/7,C,Carbamidomethyl|	5486142 
CDQCEENYFYNR	2|2/0,C,Carbamidomethyl/3,C,Carbamidomethyl|	5499446 
CDTEDDCGDHSDEPPDCPEFK	3|3/0,C,Carbamidomethyl/6,C,Carbamidomethyl/16,C,Carbamidomethyl|	5511056 
CDTVMNTDCAK	2|2/0,C,Carbamidomethyl/8,C,Carbamidomethyl|CID	5995482 
CDTVMNTDCAK	2|3/0,C,Carbamidomethyl/4,M,Oxidation/8,C,Carbamidomethyl|CID	5998455 
CDYENHFNTSK	2|1/0,C,Carbamidomethyl|	5526932 
CEANLTLSSPAR	2|1/0,C,Carbamidomethyl|	5540450 
CEANLTLSSPAR	2|2/0,C,Carbamidomethyl/11,R,Label:13C(6)15N(4)|	5544646 
CECQEGENQSGYQNLCR	2|3/0,C,Carbamidomethyl/2,C,Carbamidomethyl/15,C,Carbamidomethyl|	5557432 
CEGGNEGTHCFA	2|2/0,C,Carbamidomethyl/9,C,Carbamidomethyl|	5650622 
CEHSMLNAENSETR	2|1/0,C,Carbamidomethyl|	6615108 
CEHSMLNAENSETR	2|2/0,C,Carbamidomethyl/4,M,Oxidation|	6621091 
CENEGTCFCR	2|3/0,C,Carbamidomethyl/6,C,Carbamidomethyl/8,C,Carbamidomethyl|	6048997 
CEPPIRPDEELLILNLTR	3|1/0,C,Carbamidomethyl|	5566456 
CEPTFVNTSR	2|1/0,C,Carbamidomethyl|CID	5579536 
CESNQNITCR	2|2/0,C,Carbamidomethyl/8,C,Carbamidomethyl|	5585710 
CEVNFNGGNCTGCR	2|3/0,C,Carbamidomethyl/9,C,Carbamidomethyl/12,C,Carbamidomethyl|	6067600 
CFIDEHVTR	2|1/0,C,Carbamidomethyl|	5599102 
CFLPTLVSCTCATINNSK	2|3/0,C,Carbamidomethyl/8,C,Carbamidomethyl/10,C,Carbamidomethyl|	5829223 
CFNNGTCVDQVGGYTCTCPPGFVGER	3|4/0,C,Carbamidomethyl/6,C,Carbamidomethyl/15,C,Carbamidomethyl/17,C,Carbamidomethyl|	5612132 
CFPVNTSETR	2|1/0,C,Carbamidomethyl|CID	5582606 
CFSDDDCGDEETDPPDCPEHK	3|3/0,C,Carbamidomethyl/6,C,Carbamidomethyl/16,C,Carbamidomethyl|	5519507 
CFSHTNQLK	2|1/0,C,Carbamidomethyl|	6649019 
CGCIDHYWADR	2|2/0,C,Carbamidomethyl/2,C,Carbamidomethyl|	5374003 
CGDDSECMSTDDDK	2|2/0,C,Carbamidomethyl/6,C,Carbamidomethyl|	5440462 
CGDDSTCDRDDFAVNCEEK	2|3/0,C,Carbamidomethyl/6,C,Carbamidomethyl/15,C,Carbamidomethyl|	5419759 
CGDDSTCDRDDFAVNCEEK	3|3/0,C,Carbamidomethyl/6,C,Carbamidomethyl/15,C,Carbamidomethyl|	5426751 
CGFECSNAR	2|2/0,C,Carbamidomethyl/4,C,Carbamidomethyl|	5248417 
CGGVMNGCELWDDCVSDINSNPCDK	3|5/0,C,Carbamidomethyl/4,M,Oxidation/7,C,Carbamidomethyl/13,C,Carbamidomethyl/22,C,Carbamidomethyl|	6716593 
CGNPQGGCSTLSR	2|2/0,C,Carbamidomethyl/7,C,Carbamidomethyl|	6462310 
CGTGGFHAECNEC	2|3/0,C,Carbamidomethyl/9,C,Carbamidomethyl/12,C,Carbamidomethyl|	5660045 
CGTNVIFCINDGK	2|2/0,C,Carbamidomethyl/7,C,Carbamidomethyl|	5761728 
CGWCTNTTFLQEGMPTSAR	2|3/0,C,Carbamidomethyl/3,C,Carbamidomethyl/13,M,Oxidation|	5626490 
CGWCTNTTFLQEGMPTSAR	3|3/0,C,Carbamidomethyl/3,C,Carbamidomethyl/13,M,Oxidation|	5631183 
CHCQIPVYDCGEPTCK	3|4/0,C,Carbamidomethyl/2,C,Carbamidomethyl/9,C,Carbamidomethyl/14,C,Carbamidomethyl|	5752420 
CHDSENCDDLQHMCATGSTCK	3|4/0,C,Carbamidomethyl/6,C,Carbamidomethyl/13,C,Carbamidomethyl/19,C,Carbamidomethyl|	6514455 
CHDSENCDDLQHMCATGSTCK	3|5/0,C,Carbamidomethyl/6,C,Carbamidomethyl/12,M,Oxidation/13,C,Carbamidomethyl/19,C,Carbamidomethyl|	6520491 
CHDSENCDDLQHMCATGSTCK	4|4/0,C,Carbamidomethyl/6,C,Carbamidomethyl/13,C,Carbamidomethyl/19,C,Carbamidomethyl|	6525827 
CHDSENCDDLQHMCATGSTCK	4|5/0,C,Carbamidomethyl/6,C,Carbamidomethyl/12,M,Oxidation/13,C,Carbamidomethyl/19,C,Carbamidomethyl|	6533347 
CHEGNGTFECGA	2|2/0,C,Carbamidomethyl/9,C,Carbamidomethyl|	5645556 
CHEGNGTFECGAC	2|3/0,C,Carbamidomethyl/9,C,Carbamidomethyl/12,C,Carbamidomethyl|	5655722 
CHEGNGTFECGACR	2|3/0,C,Carbamidomethyl/9,C,Carbamidomethyl/12,C,Carbamidomethyl|CID	5664402 
CHEGNGTFECGACR	3|3/0,C,Carbamidomethyl/9,C,Carbamidomethyl/12,C,Carbamidomethyl|CID	5667982 
CHEGNGTFECGACR	3|4/0,C,Carbamidomethyl/9,C,Carbamidomethyl/12,C,Carbamidomethyl/13,R,Label:13C(6)15N(4)|	5672483 
CHEGNGTFECGACRCNEGR	3|4/0,C,Carbamidomethyl/9,C,Carbamidomethyl/12,C,Carbamidomethyl/14,C,Carbamidomethyl|	5691906 
CHEIVDTFR	2|1/0,C,Carbamidomethyl|	5605647 
CHLCDQTASSACNPK	2|3/0,C,Carbamidomethyl/3,C,Carbamidomethyl/11,C,Carbamidomethyl|	6322344 
CHLCDQTASSACNPK	3|3/0,C,Carbamidomethyl/3,C,Carbamidomethyl/11,C,Carbamidomethyl|	6329173 
CHLNNSECMPIK	2|2/0,C,Carbamidomethyl/7,C,Carbamidomethyl|CID	5706196 
CHLNNSECMPIK	2|3/0,C,Carbamidomethyl/7,C,Carbamidomethyl/8,M,Oxidation|	5713054 
CHQATNTFCK	2|2/0,C,Carbamidomethyl/8,C,Carbamidomethyl|	5968584 
CHQATNTFCK	2|3/0,C,Carbamidomethyl/8,C,Carbamidomethyl/9,K,Label:13C(6)15N(2)|	5972680 
CHQATNTFCK	3|2/0,C,Carbamidomethyl/8,C,Carbamidomethyl|CID	5976507 
CHQATNTFCK	3|3/0,C,Carbamidomethyl/8,C,Carbamidomethyl/9,K,Label:13C(6)15N(2)|	5983503 
CHTIMNCTQTCPK	2|3/0,C,Carbamidomethyl/6,C,Carbamidomethyl/10,C,Carbamidomethyl|	5733742 
CHVITHELGANATTWLTEINEPR	4|1/0,C,Carbamidomethyl|CID	6135167 
CICVTPEYHCGDPQCK	3|4/0,C,Carbamidomethyl/2,C,Carbamidomethyl/9,C,Carbamidomethyl/14,C,Carbamidomethyl|	5746778 
CIINTVK	2|1/0,C,Carbamidomethyl|CID	6707369 
CINITVGCGNDFK	2|2/0,C,Carbamidomethyl/7,C,Carbamidomethyl|	5757369 
CINMLSVDSIGCK	2|2/0,C,Carbamidomethyl/11,C,Carbamidomethyl|	5886011 
CINQSICEK	2|2/0,C,Carbamidomethyl/6,C,Carbamidomethyl|	5766121 
CINSATEQSDGK	2|1/0,C,Carbamidomethyl|	5453999 
CIPISWTCDLDDDCGDR	2|3/0,C,Carbamidomethyl/7,C,Carbamidomethyl/13,C,Carbamidomethyl|	5779447 
CISGVSDVHGNSLR	2|1/0,C,Carbamidomethyl|	6446654 
CISGVSDVHGNSLR	3|1/0,C,Carbamidomethyl|	6450686 
CISTNQNECR	2|2/0,C,Carbamidomethyl/8,C,Carbamidomethyl|	5592389 
CIVDDITYNVNDTFHK	2|1/0,C,Carbamidomethyl|	5788636 
CLATCNESQFHK	2|2/0,C,Carbamidomethyl/4,C,Carbamidomethyl|	5284832 
CLATCNESQFHK	3|2/0,C,Carbamidomethyl/4,C,Carbamidomethyl|CID	5289644 
CLDALKDEK	2|1/0,C,Carbamidomethyl|	5385543 
CLDGDDTWMR	2|2/0,C,Carbamidomethyl/8,M,Oxidation|	5399588 
CLGDGLGTCYTCGCNPESTYGR	2|4/0,C,Carbamidomethyl/8,C,Carbamidomethyl/11,C,Carbamidomethyl/13,C,Carbamidomethyl|	6414487 
CLGDGLGTCYTCGCNPESTYGR	3|4/0,C,Carbamidomethyl/8,C,Carbamidomethyl/11,C,Carbamidomethyl/13,C,Carbamidomethyl|CID	6419812 
CLGSCHTPDDNTTCVACR	3|4/0,C,Carbamidomethyl/4,C,Carbamidomethyl/13,C,Carbamidomethyl/16,C,Carbamidomethyl|CID	5802712 
CLHNINDSVSECTPYENNK	2|2/0,C,Carbamidomethyl/11,C,Carbamidomethyl|	6095560 
CLHNINDSVSECTPYENNK	3|2/0,C,Carbamidomethyl/11,C,Carbamidomethyl|	6100046 
CLNESNICMPHK	2|2/0,C,Carbamidomethyl/7,C,Carbamidomethyl|CID	5719935 
CLNESNICMPHK	2|3/0,C,Carbamidomethyl/7,C,Carbamidomethyl/8,M,Oxidation|	5726827 
CLPPILPLIELRETDNER	3|1/0,C,Carbamidomethyl|	5572979 
CLQDQNGSVVVSEVANR	2|1/0,C,Carbamidomethyl|	5817180 
CLSPNVTSCACTINFTLK	2|3/0,C,Carbamidomethyl/8,C,Carbamidomethyl/10,C,Carbamidomethyl|	5826283 
CLTDGNPQPH	2|1/0,C,Carbamidomethyl|	5832192 
CLVAGPPYYEGVAVLGTYSNHTSAPANCSVASQHK	3|2/0,C,Carbamidomethyl/27,C,Carbamidomethyl|	5841178 
CLVAGPPYYEGVAVLGTYSNHTSAPANCSVASQHK	4|2/0,C,Carbamidomethyl/27,C,Carbamidomethyl|	5846055 
CLVDEILILHLSNINK	3|1/0,C,Carbamidomethyl|CID	5864398 
CLVPDTVNLSSSWR	2|1/0,C,Carbamidomethyl|	5868536 
CMDSGVLNISICK	2|2/0,C,Carbamidomethyl/11,C,Carbamidomethyl|	5881584 
CMNNQVYSVGNESYPGVQR	2|1/0,C,Carbamidomethyl|CID	5911296 
CMNNQVYSVGNESYPGVQR	2|2/0,C,Carbamidomethyl/1,M,Oxidation|CID	5915735 
CMNNQVYSVGNESYPGVQR	3|1/0,C,Carbamidomethyl|CID	5922178 
CMNNQVYSVGNESYPGVQR	3|2/0,C,Carbamidomethyl/1,M,Oxidation|CID	5927032 
CMVQQYSNYSVNGEPVNGR	2|1/0,C,Carbamidomethyl|CID	5890472 
CMVQQYSNYSVNGEPVNGR	2|2/0,C,Carbamidomethyl/1,M,Oxidation|CID	5894877 
CMVQQYSNYSVNGEPVNGR	3|1/0,C,Carbamidomethyl|CID	5901286 
CMVQQYSNYSVNGEPVNGR	3|2/0,C,Carbamidomethyl/1,M,Oxidation|CID	5906106 
CNAAAAVQTESK	2|1/0,C,Carbamidomethyl|CID	5257080 
CNASSQFLCSSGR	2|2/0,C,Carbamidomethyl/8,C,Carbamidomethyl|	5932256 
CNASSQFLCSSGR	2|3/0,C,Carbamidomethyl/8,C,Carbamidomethyl/12,R,Label:13C(6)15N(4)|	5936417 
CNATHQFTCK	2|2/0,C,Carbamidomethyl/8,C,Carbamidomethyl|	5949166 
CNATHQFTCK	2|3/0,C,Carbamidomethyl/8,C,Carbamidomethyl/9,K,Label:13C(6)15N(2)|	5953228 
CNATHQFTCK	3|2/0,C,Carbamidomethyl/8,C,Carbamidomethyl|CID	5957021 
CNATHQFTCK	3|3/0,C,Carbamidomethyl/8,C,Carbamidomethyl/9,K,Label:13C(6)15N(2)|	5963983 
CNATMDTVCDK	2|2/0,C,Carbamidomethyl/8,C,Carbamidomethyl|CID	5988138 
CNATMDTVCDK	2|3/0,C,Carbamidomethyl/4,M,Oxidation/8,C,Carbamidomethyl|CID	5991077 
CNATNSIGSASVSTVLR	2|1/0,C,Carbamidomethyl|CID	6002894 
CNCQSHGIPASPK	2|2/0,C,Carbamidomethyl/2,C,Carbamidomethyl|	6016778 
CNCQSHGIPASPK	3|2/0,C,Carbamidomethyl/2,C,Carbamidomethyl|	6022219 
CNETGFCECR	2|3/0,C,Carbamidomethyl/6,C,Carbamidomethyl/8,C,Carbamidomethyl|	6042491 
CNGGGYCNTFGTVVVCDCPPEQGFTR	3|4/0,C,Carbamidomethyl/6,C,Carbamidomethyl/15,C,Carbamidomethyl/17,C,Carbamidomethyl|	5619294 
CNGGYCGDEDISSTALNGK	2|2/0,C,Carbamidomethyl/5,C,Carbamidomethyl|CID	6545310 
CNITTNTVCR	2|2/0,C,Carbamidomethyl/8,C,Carbamidomethyl|	6055537 
CNLSLNNHTIIVDIEK	3|1/0,C,Carbamidomethyl|CID	6472231 
CNNCEEYYFQDR	2|2/0,C,Carbamidomethyl/3,C,Carbamidomethyl|	5505234 
CNNGNGTFECGVCR	2|3/0,C,Carbamidomethyl/9,C,Carbamidomethyl/12,C,Carbamidomethyl|	6063409 
CNQTTDVIIIHSK	2|1/0,C,Carbamidomethyl|	6071825 
CNSDNISYVLHCEPENNTK	2|2/0,C,Carbamidomethyl/11,C,Carbamidomethyl|	6085477 
CNSDNISYVLHCEPENNTK	3|2/0,C,Carbamidomethyl/11,C,Carbamidomethyl|	6089934 
CNSGLDSNEHYTSWLCK	3|2/0,C,Carbamidomethyl/15,C,Carbamidomethyl|	6750983 
CNSSYGDYGDLR	2|1/0,C,Carbamidomethyl|	6400489 
CNSVLTYNLTPVVQK	2|1/0,C,Carbamidomethyl|	6105701 
CNTAIELDPTR	2|1/0,C,Carbamidomethyl|CID	6482693 
CNTCAWQETSTTLMPGFGR	2|3/0,C,Carbamidomethyl/3,C,Carbamidomethyl/13,M,Oxidation|	5635989 
CNTCAWQETSTTLMPGFGR	3|3/0,C,Carbamidomethyl/3,C,Carbamidomethyl/13,M,Oxidation|	5640716 
CNTFHLSK	2|1/0,C,Carbamidomethyl|CID	6431372 
CNTHGGEGNCRACECEGFR	3|4/0,C,Carbamidomethyl/9,C,Carbamidomethyl/12,C,Carbamidomethyl/14,C,Carbamidomethyl|	5699034 
CNTTEITVANGTAELLEH	2|1/0,C,Carbamidomethyl|	6119775 
CNTTEITVANGTAELLEHIWHPR	4|1/0,C,Carbamidomethyl|CID	6128408 
CNTTNLTAGDDGPPHR	2|1/0,C,Carbamidomethyl|	6141955 
CNTTQGNEVTSILR	2|1/0,C,Carbamidomethyl|CID	6155472 
CNVSSPIFK	2|1/0,C,Carbamidomethyl|	6166072 
CPDGAPFIQHGPDYR	2|1/0,C,Carbamidomethyl|	6175924 
CPEDYEGKNCSHLK	2|2/0,C,Carbamidomethyl/9,C,Carbamidomethyl|	6190034 
CPEDYEGKNCSHLK	3|2/0,C,Carbamidomethyl/9,C,Carbamidomethyl|	6196858 
CPEGFTGLVCNETER	2|2/0,C,Carbamidomethyl/9,C,Carbamidomethyl|CID	6212986 
CPHEEYSSATGDFNK	3|1/0,C,Carbamidomethyl|CID	6287599 
CPKSNDHELCEYGK	2|2/0,C,Carbamidomethyl/9,C,Carbamidomethyl|	6201476 
CPKSNDHELCEYGK	3|2/0,C,Carbamidomethyl/9,C,Carbamidomethyl|	6208334 
CPLTDPQVSNYSLIECDGK	2|2/0,C,Carbamidomethyl/15,C,Carbamidomethyl|	6227282 
CPLTDPQVSNYSLIECDGK	3|2/0,C,Carbamidomethyl/15,C,Carbamidomethyl|	6232558 
CPNISALQEVR	2|1/0,C,Carbamidomethyl|	6247684 
CPQGFPYDHGDPIAR	2|1/0,C,Carbamidomethyl|	6183152 
CPQGYTCCTSEMEENLANHSR	3|3/0,C,Carbamidomethyl/6,C,Carbamidomethyl/7,C,Carbamidomethyl|	6256030 
CPQGYTCCTSEMEENLANHSR	3|4/0,C,Carbamidomethyl/6,C,Carbamidomethyl/7,C,Carbamidomethyl/11,M,Oxidation|	6263254 
CPSEFEYNATDHSGK	3|1/0,C,Carbamidomethyl|CID	6280384 
CPTETNVEECGLFGR	2|2/0,C,Carbamidomethyl/9,C,Carbamidomethyl|CID	6220117 
CPTGQECCSTEMENASLYNHR	3|3/0,C,Carbamidomethyl/6,C,Carbamidomethyl/7,C,Carbamidomethyl|	6268173 
CPTGQECCSTEMENASLYNHR	3|4/0,C,Carbamidomethyl/6,C,Carbamidomethyl/7,C,Carbamidomethyl/11,M,Oxidation|	6275431 
CPVAQISENLR	2|1/0,C,Carbamidomethyl|	6251840 
CPYLDPQVILSESGDCTNK	2|2/0,C,Carbamidomethyl/15,C,Carbamidomethyl|	6237449 
CPYLDPQVILSESGDCTNK	3|2/0,C,Carbamidomethyl/15,C,Carbamidomethyl|	6242759 
CQAFNSTLPTMDQMK	2|2/0,C,Carbamidomethyl/10,M,Oxidation|	6294848 
CQCNYLEGENGQEQSCR	2|3/0,C,Carbamidomethyl/2,C,Carbamidomethyl/15,C,Carbamidomethyl|	5561927 
CQCYLCAPQVTWLDMVAIENHDPWTGENSNK	3|3/0,C,Carbamidomethyl/2,C,Carbamidomethyl/5,C,Carbamidomethyl|	6680636 
CQCYLCAPQVTWLDMVAIENHDPWTGENSNK	3|4/0,C,Carbamidomethyl/2,C,Carbamidomethyl/5,C,Carbamidomethyl/14,M,Oxidation|	6685444 
CQCYLCAPQVTWLDMVAIENHDPWTGENSNK	4|3/0,C,Carbamidomethyl/2,C,Carbamidomethyl/5,C,Carbamidomethyl|CID	6692930 
CQCYLCAPQVTWLDMVAIENHDPWTGENSNK	4|4/0,C,Carbamidomethyl/2,C,Carbamidomethyl/5,C,Carbamidomethyl/14,M,Oxidation|CID	6697881 
CQDCTLANSSHCAPK	2|3/0,C,Carbamidomethyl/3,C,Carbamidomethyl/11,C,Carbamidomethyl|	6308364 
CQDCTLANSSHCAPK	3|3/0,C,Carbamidomethyl/3,C,Carbamidomethyl/11,C,Carbamidomethyl|	6315159 
CQDTGLPNPH	2|1/0,C,Carbamidomethyl|	5836821 
CQEAINATCK	2|2/0,C,Carbamidomethyl/8,C,Carbamidomethyl|CID	6336392 
CQENIICSK	2|2/0,C,Carbamidomethyl/6,C,Carbamidomethyl|	5772767 
CQSVITIDHTINK	2|1/0,C,Carbamidomethyl|	6078634 
CSANTALELPSR	2|1/0,C,Carbamidomethyl|	5548907 
CSANTALELPSR	2|2/0,C,Carbamidomethyl/11,R,Label:13C(6)15N(4)|	5553137 
CSCQSIHNPAGPK	2|2/0,C,Carbamidomethyl/2,C,Carbamidomethyl|	6030018 
CSCQSIHNPAGPK	3|2/0,C,Carbamidomethyl/2,C,Carbamidomethyl|	6035265 
CSDAHGVWNYTF	2|1/0,C,Carbamidomethyl|	6342788 
CSDAHGVWNYTFA	2|1/0,C,Carbamidomethyl|	6355908 
CSDAHGVWNYTFASTEG	2|1/0,C,Carbamidomethyl|	6369286 
CSDAHGVWNYTFASTEGQY	2|1/0,C,Carbamidomethyl|	6382952 
CSGLNDDSYGYR	2|1/0,C,Carbamidomethyl|	6396410 
CSGNGTYTCGLCECDPGYLGTR	2|4/0,C,Carbamidomethyl/8,C,Carbamidomethyl/11,C,Carbamidomethyl/13,C,Carbamidomethyl|	6404388 
CSGNGTYTCGLCECDPGYLGTR	3|4/0,C,Carbamidomethyl/8,C,Carbamidomethyl/11,C,Carbamidomethyl/13,C,Carbamidomethyl|CID	6409679 
CSHFNLTK	2|1/0,C,Carbamidomethyl|CID	6424654 
CSHIEANASVK	2|1/0,C,Carbamidomethyl|	5237984 
CSHTSAANCLPK	2|2/0,C,Carbamidomethyl/8,C,Carbamidomethyl|	6559738 
CSHTSAANCLPK	3|2/0,C,Carbamidomethyl/8,C,Carbamidomethyl|	6564114 
CSISFPNVK	2|1/0,C,Carbamidomethyl|	6170981 
CSLNSSGVDIVGHR	2|1/0,C,Carbamidomethyl|	6438124 
CSLNSSGVDIVGHR	3|1/0,C,Carbamidomethyl|	6442122 
CSNDCGAPHVTTDCTLCR	3|4/0,C,Carbamidomethyl/4,C,Carbamidomethyl/13,C,Carbamidomethyl/16,C,Carbamidomethyl|CID	5809929 
CSPTDNVCNTDR	2|2/0,C,Carbamidomethyl/7,C,Carbamidomethyl|	5492777 
CSQFGDCDASNSDSNCSHGCNDETDK	3|4/0,C,Carbamidomethyl/6,C,Carbamidomethyl/15,C,Carbamidomethyl/19,C,Carbamidomethyl|	5478704 
CSQLGANSCSFSR	2|2/0,C,Carbamidomethyl/8,C,Carbamidomethyl|	5940677 
CSQLGANSCSFSR	2|3/0,C,Carbamidomethyl/8,C,Carbamidomethyl/12,R,Label:13C(6)15N(4)|	5944872 
CSQPSGTCLNGGR	2|2/0,C,Carbamidomethyl/7,C,Carbamidomethyl|	6455252 
CSTTFGTTQEMPLANR	2|2/0,C,Carbamidomethyl/10,M,Oxidation|	6580823 
CSVDEITILHLNNINK	3|1/0,C,Carbamidomethyl|CID	6469058 
CTADTEINPLR	2|1/0,C,Carbamidomethyl|CID	6475438 
CTDLDECSNGTHMCSQHADCK	3|4/0,C,Carbamidomethyl/6,C,Carbamidomethyl/13,C,Carbamidomethyl/19,C,Carbamidomethyl|	6489594 
CTDLDECSNGTHMCSQHADCK	3|5/0,C,Carbamidomethyl/6,C,Carbamidomethyl/12,M,Oxidation/13,C,Carbamidomethyl/19,C,Carbamidomethyl|	6495596 
CTDLDECSNGTHMCSQHADCK	4|4/0,C,Carbamidomethyl/6,C,Carbamidomethyl/13,C,Carbamidomethyl/19,C,Carbamidomethyl|	6500898 
CTDLDECSNGTHMCSQHADCK	4|5/0,C,Carbamidomethyl/6,C,Carbamidomethyl/12,M,Oxidation/13,C,Carbamidomethyl/19,C,Carbamidomethyl|	6508384 
CTGGNCDGSLSYGNEDAIK	2|2/0,C,Carbamidomethyl/5,C,Carbamidomethyl|CID	6539452 
CTGHVFDSNWYAA	2|1/0,C,Carbamidomethyl|	6362580 
CTGVNGYANR	2|1/0,C,Carbamidomethyl|	6655797 
CTLANSSHCAPK	2|2/0,C,Carbamidomethyl/8,C,Carbamidomethyl|	6550770 
CTLANSSHCAPK	3|2/0,C,Carbamidomethyl/8,C,Carbamidomethyl|	6555112 
CTLCDEEHGLEVETNCTLTQNTK	3|3/0,C,Carbamidomethyl/3,C,Carbamidomethyl/15,C,Carbamidomethyl|	6568774 
CTNLVIVSSAGSASNTR	2|1/0,C,Carbamidomethyl|CID	6009819 
CTNQITCTMHCPK	2|3/0,C,Carbamidomethyl/6,C,Carbamidomethyl/10,C,Carbamidomethyl|	5740243 
CTNSFYEDNHK	2|1/0,C,Carbamidomethyl|	5533674 
CTNTTFLQEGMPTSAR	2|2/0,C,Carbamidomethyl/10,M,Oxidation|	6576864 
CTPPPYVENAVMLSENR	2|1/0,C,Carbamidomethyl|	6584816 
CTPPPYVENAVMLSENR	2|2/0,C,Carbamidomethyl/11,M,Oxidation|	6588936 
CTSEMEENLANHSR	2|1/0,C,Carbamidomethyl|	6602280 
CTSEMEENLANHSR	2|2/0,C,Carbamidomethyl/4,M,Oxidation|	6608229 
CTSEQNCTSPFSYK	2|2/0,C,Carbamidomethyl/6,C,Carbamidomethyl|	6628004 
CTSEQNCTSPFSYK	2|3/0,C,Carbamidomethyl/6,C,Carbamidomethyl/13,K,Label:13C(6)15N(2)|	6632941 
CTSQHLFNK	2|1/0,C,Carbamidomethyl|	6644834 
CTTTIVNNCR	2|2/0,C,Carbamidomethyl/8,C,Carbamidomethyl|	6059456 
CTVPWSLDVSNSLR	2|1/0,C,Carbamidomethyl|	5875043 
CTYYNDGVSR	2|1/0,C,Carbamidomethyl|	6759073 
CVANYTGNGR	2|1/0,C,Carbamidomethyl|	6653238 
CVCQDCLPLNWTWYMGNETAQVPIDAHSNEK	3|3/0,C,Carbamidomethyl/2,C,Carbamidomethyl/5,C,Carbamidomethyl|	6658390 
CVCQDCLPLNWTWYMGNETAQVPIDAHSNEK	3|4/0,C,Carbamidomethyl/2,C,Carbamidomethyl/5,C,Carbamidomethyl/14,M,Oxidation|	6663169 
CVCQDCLPLNWTWYMGNETAQVPIDAHSNEK	4|3/0,C,Carbamidomethyl/2,C,Carbamidomethyl/5,C,Carbamidomethyl|CID	6670626 
CVCQDCLPLNWTWYMGNETAQVPIDAHSNEK	4|4/0,C,Carbamidomethyl/2,C,Carbamidomethyl/5,C,Carbamidomethyl/14,M,Oxidation|CID	6675548 
CVHSAPPYTATENASGHYSAGLVGPASCYLQVVNK	3|2/0,C,Carbamidomethyl/27,C,Carbamidomethyl|	5852759 
CVHSAPPYTATENASGHYSAGLVGPASCYLQVVNK	4|2/0,C,Carbamidomethyl/27,C,Carbamidomethyl|	5857665 
CVLGESTNQITNTR	2|1/0,C,Carbamidomethyl|CID	6160755 
CVNITIK	2|1/0,C,Carbamidomethyl|CID	6702998 
CVNSATTAEHDGYSFWG	2|1/0,C,Carbamidomethyl|	6376102 
CVNSEDQSVNVQAVGLR	2|1/0,C,Carbamidomethyl|	5821717 
CVPAASICYNK	2|2/0,C,Carbamidomethyl/7,C,Carbamidomethyl|	5268115 
CVSHDLIIILNNLLEK	3|1/0,C,Carbamidomethyl|CID	5866446 
CVSNMLWCNGVDDCGDGSDEIPCNK	3|5/0,C,Carbamidomethyl/4,M,Oxidation/7,C,Carbamidomethyl/13,C,Carbamidomethyl/22,C,Carbamidomethyl|	6711774 
CVVVNHTLDGLCDK	2|2/0,C,Carbamidomethyl/11,C,Carbamidomethyl|	6721446 
CVWLECPLPDTSNITNVTVK	2|2/0,C,Carbamidomethyl/5,C,Carbamidomethyl|	6735026 
CWHGNTYSVDAF	2|1/0,C,Carbamidomethyl|	6349331 
CWNSSHLYNGTELDSCK	3|2/0,C,Carbamidomethyl/15,C,Carbamidomethyl|	6746269 
CYLSVNQNVTPLTVK	2|1/0,C,Carbamidomethyl|	6112721 
CYNSTGVDYR	2|1/0,C,Carbamidomethyl|	6755726 
CYPPPNENEATMLVVSR	2|1/0,C,Carbamidomethyl|	6593514 
CYPPPNENEATMLVVSR	2|2/0,C,Carbamidomethyl/11,M,Oxidation|	6597668 
CYQFSSCESPTTNK	2|2/0,C,Carbamidomethyl/6,C,Carbamidomethyl|	6636385 
CYQFSSCESPTTNK	2|3/0,C,Carbamidomethyl/6,C,Carbamidomethyl/13,K,Label:13C(6)15N(2)|	6641356 
CYTTVDNVDNFHIIDK	2|1/0,C,Carbamidomethyl|	5795657 
DAAAFTFLMNR	2|1/8,M,Oxidation|	1989476 
DAAPNLHACDTGNLK	2|1/8,C,Carbamidomethyl|	1381158 
DAATQLNTNLSSVR	2|0|CID	6762454 
DAATSALFSLGEDNNIYVETIDVK	2|0|CID	71605383 
DAATSALFSLGEDNNIYVETIDVK	3|0|CID	71609354 
DACDTPNEPEEIHWTPVCK	3|2/2,C,Carbamidomethyl/17,C,Carbamidomethyl|CID	25490924 
DACGNGTCR	2|2/2,C,Carbamidomethyl/7,C,Carbamidomethyl|	6776198 
DADGFPEPTMSWTK	2|0|CID	6785228 
DADTAASLR	2|0|	596378 
DADVHLNSSMCKVK	3|2/9,M,Oxidation/10,C,Carbamidomethyl|	32202739 
DAEASLMNR	2|0|	32614697 
DAEASLMNR	2|1/6,M,Oxidation|	32618900 
DAEDDTVCLDLGK	2|1/7,C,Carbamidomethyl|CID	6799159 
DAEDKTTGADNLACR	3|1/13,C,Carbamidomethyl|	63241627 
DAETAPNNNKTFR	2|0|	16163397 
DAETAPNNNKTFR	3|0|	16166647 
DAFYSVMYVTKDNR	2|0|	18043777 
DAFYSVMYVTKDNR	2|1/6,M,Oxidation|	18050458 
DAGKSVGIVTTTR	2|0|CID	6813426 
DAGKSVGIVTTTR	3|0|CID	6818833 
DAGNYTVILTNPISMEK	2|1/14,M,Oxidation|	6831017 
DAGTIAGLNVLR	2|0|	6844811 
DAGVGFPEYQEEDNSTYNFR	2|0|CID	6852977 
DAGVGFPEYQEEDNSTYNFR	3|0|	6858964 
DAHGSCFQTATAAAANDSIPVGP	2|1/5,C,Carbamidomethyl|	6879195 
DAHSAQQPNK	2|0|	2542233 
DAIHTSAR	2|0|	55359235 
DAISTSPLSNR	2|0|	47005126 
DALQNMSSSLK	2|0|CID	6887005 
DALQNMSSSLK	2|1/5,M,Oxidation|CID	6891502 
DAMQYASESK	2|0|	6907709 
DAMVGNYTCE	2|1/8,C,Carbamidomethyl|CID	6916555 
DAMVGNYTCE	2|2/2,M,Oxidation/8,C,Carbamidomethyl|CID	6919493 
DAMVGNYTCEVTELS	2|1/8,C,Carbamidomethyl|	6929093 
DAMVGNYTCEVTELS	2|2/2,M,Oxidation/8,C,Carbamidomethyl|	6933290 
DAMVGNYTCEVTELSR	2|0|	6946323 
DAMVGNYTCEVTELSR	2|1/2,M,Oxidation|	6951272 
DAMVGNYTCEVTELSR	2|1/8,C,Carbamidomethyl|	6956184 
DAMVGNYTCEVTELSR	2|2/2,M,Oxidation/8,C,Carbamidomethyl|	6962486 
DAMVGNYTCEVTELSR	2|2/8,C,Carbamidomethyl/15,R,Label:13C(6)15N(4)|	6970591 
DAMVGNYTCEVTELSR	2|3/2,M,Oxidation/8,C,Carbamidomethyl/15,R,Label:13C(6)15N(4)|	6971519 
DAMVGNYTCEVTELSR	3|2/2,M,Oxidation/8,C,Carbamidomethyl|	6973023 
DANFTGPNQTSSNSTLPQLDVTR	2|0|	7009097 
DANVIYTHVESLR	2|0|	23647725 
DAPSLNLELDAVTR	2|0|CID	33486058 
DAPSLNLELDAVTR	3|0|CID	33490171 
DAPTNLQFVNETDR	2|0|	7022949 
DAQKNDTGMYFFR	2|3/3,K,Label:13C(6)15N(2)/8,M,Oxidation/12,R,Label:13C(6)15N(4)|	7031397 
DAQKNDTGMYFFR	3|3/3,K,Label:13C(6)15N(2)/8,M,Oxidation/12,R,Label:13C(6)15N(4)|	7038133 
DAQQDYHLDYAMENSTH	3|1/11,M,Oxidation|	7058799 
DAQQDYHLDYAMENSTHTVIEFSR	3|1/11,M,Oxidation|	7073171 
DAQQDYHLDYAMENSTHTVIEFSR	4|1/11,M,Oxidation|	7080325 
DARADTFASCNPR	2|1/9,C,Carbamidomethyl|	1229825 
DARLTGPLEQLL	2|0|	63735677 
DASIHLSCNR	2|1/7,C,Carbamidomethyl|	7095057 
DASINIENIQAVHNGTYICDVK	2|1/18,C,Carbamidomethyl|	7108429 
DASINIENIQAVHNGTYICDVK	3|1/18,C,Carbamidomethyl|	7112830 
DASTLQAPVPAYHNF	2|0|CID	42100299 
DATGNVNDTITTE	2|0|CID	7127421 
DATGNVNDTITTELTNCTSAACK	2|0|	7139635 
DATGNVNDTITTELTNCTSAACK	2|2/16,C,Carbamidomethyl/21,C,Carbamidomethyl|CID	7146313 
DATGNVNDTITTELTNCTSAACK	3|2/16,C,Carbamidomethyl/21,C,Carbamidomethyl|CID	7149879 
DATGTGNALTVCLYR	2|1/11,C,Carbamidomethyl|CID	1535008 
DATIQAYLSSGNFSK	2|0|CID	7169228 
DATPLYVTPCTDAESSK	2|1/9,C,Carbamidomethyl|	4694094 
DATTSSFTTNQK	2|0|	61383622 
DATTSSFTTNQK	2|1/11,K,Label:13C(6)15N(2)|	61387695 
DAVAPNHNGTFR	2|0|	7176240 
DAVFNQTVTVIER	2|0|CID	7189366 
DAVLNAWAEDVDLR	2|0|	7202704 
DAVNNITAK	2|0|CID	7212298 
DAVTLTVNIDVVK	2|0|	69988582 
DAVTPNHNGTFR	2|0|	7219712 
DAVYEAEWR	2|0|	77365160 
DCATDMVTKCNK	2|2/1,C,Carbamidomethyl/9,C,Carbamidomethyl|	30109263 
DCATDMVTKCNK	2|3/1,C,Carbamidomethyl/5,M,Oxidation/9,C,Carbamidomethyl|	30112183 
DCDNIETCR	2|2/1,C,Carbamidomethyl/7,C,Carbamidomethyl|	42727805 
DCDVLTAVSQFFNASCVPVNNPK	2|2/1,C,Carbamidomethyl/15,C,Carbamidomethyl|CID	7229636 
DCDVLTAVSQFFNASCVPVNNPK	3|2/1,C,Carbamidomethyl/15,C,Carbamidomethyl|CID	7236506 
DCELTCGSPDNPEK	2|2/1,C,Carbamidomethyl/5,C,Carbamidomethyl|	11558797 
DCGPESADTGPTFFVPCNK	2|2/1,C,Carbamidomethyl/16,C,Carbamidomethyl|	314780 
DCKLCSSNHPSK	3|2/1,C,Carbamidomethyl/4,C,Carbamidomethyl|	55973944 
DCLNVQNCSLDQHSCFTSR	3|3/1,C,Carbamidomethyl/7,C,Carbamidomethyl/14,C,Carbamidomethyl|	7254864 
DCLVGVGLNHVDCTK	2|2/1,C,Carbamidomethyl/12,C,Carbamidomethyl|	18571498 
DCNFPSHFIEPDLTTNAK	3|1/1,C,Carbamidomethyl|	42736866 
DCPDIDGMAPR	2|2/1,C,Carbamidomethyl/7,M,Oxidation|	18541252 
DCPPCNPGFYNNGSSSCHPCPPGTFSDGTK	3|4/1,C,Carbamidomethyl/4,C,Carbamidomethyl/16,C,Carbamidomethyl/19,C,Carbamidomethyl|	7268810 
DCSGNVNTPR	2|1/1,C,Carbamidomethyl|	69397990 
DCSGTLLDSKNCTDGLCVLNQR	3|3/1,C,Carbamidomethyl/11,C,Carbamidomethyl/16,C,Carbamidomethyl|	7283244 
DCSLGQSYLNSTGYR	2|1/1,C,Carbamidomethyl|	7297594 
DCSQNWLLQPASGK	2|1/1,C,Carbamidomethyl|CID	53036301 
DCTDGADESVTAGCLYNSTCDDR	2|3/1,C,Carbamidomethyl/13,C,Carbamidomethyl/19,C,Carbamidomethyl|	7310994 
DCTDGADESVTAGCLYNSTCDDR	3|3/1,C,Carbamidomethyl/13,C,Carbamidomethyl/19,C,Carbamidomethyl|	7318050 
DCTDGADESVTAGCLYNSTCDDR	3|4/1,C,Carbamidomethyl/13,C,Carbamidomethyl/19,C,Carbamidomethyl/22,R,Label:13C(6)15N(4)|	7322839 
DCVDGSDEAGCVLNCTSSQFK	2|3/1,C,Carbamidomethyl/10,C,Carbamidomethyl/14,C,Carbamidomethyl|	7339676 
DCVECLLLH	2|2/1,C,Carbamidomethyl/4,C,Carbamidomethyl|CID	7353892 
DCVECLLLHQGKPDNQTCHHQCK	3|4/1,C,Carbamidomethyl/4,C,Carbamidomethyl/17,C,Carbamidomethyl/21,C,Carbamidomethyl|	7367178 
DCVECLLLHQGKPDNQTCHHQCK	4|4/1,C,Carbamidomethyl/4,C,Carbamidomethyl/17,C,Carbamidomethyl/21,C,Carbamidomethyl|	7372122 
DCVECLLLHQGKPDNQTCHHQCK	5|4/1,C,Carbamidomethyl/4,C,Carbamidomethyl/17,C,Carbamidomethyl/21,C,Carbamidomethyl|	7376472 
DCVGGLNSTIYK	2|1/1,C,Carbamidomethyl|	42825523 
DCVSCQNVSR	2|2/1,C,Carbamidomethyl/4,C,Carbamidomethyl|CID	7395884 
DCYCGPLLTEGR	2|2/1,C,Carbamidomethyl/3,C,Carbamidomethyl|CID	33148797 
DDAGNYTCIASNEPQGQ	2|1/7,C,Carbamidomethyl|	7402780 
DDAGNYTCIASNEPQGQIR	2|1/7,C,Carbamidomethyl|CID	7416720 
DDAGNYTCIASNEPQGQIR	3|1/7,C,Carbamidomethyl|CID	7423591 
DDAMVYNVTSR	2|0|CID	7436468 
DDAMVYNVTSR	2|1/3,M,Oxidation|CID	7441661 
DDAPNDASSVFTELFFKPQPAGPQK	3|0|	70397524 
DDASKPVHLTAFLGYK	3|0|	7454918 
DDASSVVTIPCNR	2|1/10,C,Carbamidomethyl|	67559805 
DDCLECQQQTKHGPLHLVCHRNCK	5|4/2,C,Carbamidomethyl/5,C,Carbamidomethyl/18,C,Carbamidomethyl/22,C,Carbamidomethyl|	54400572 
DDDGGTYTCTANTTLDSASASAVLR	2|1/8,C,Carbamidomethyl|	7470666 
DDDGGTYTCTANTTLDSASASAVLR	3|1/8,C,Carbamidomethyl|	7476223 
DDEPLETTGDFNTTK	2|0|	7491054 
DDEPLETTGDFNTTKMGNTLTSQYR	3|1/15,M,Oxidation|	7508900 
DDGGFIMFETSVDAANNHR	3|1/6,M,Oxidation|CID	2609954 
DDGLCGTNSYGCPPPDSAVELSDCTGEVK	3|3/4,C,Carbamidomethyl/11,C,Carbamidomethyl/23,C,Carbamidomethyl|	22529252 
DDGVAYNYFTPDPDYLGDNK	2|0|CID	42470064 
DDIVVDGNQCTTSGSPLGVR	2|1/9,C,Carbamidomethyl|	56171636 
DDLDIDSQNLDINTQNFEYGDGTEHYTLR	3|0|CID	19414378 
DDLDPERNESEPGSQR	2|0|CID	7518388 
DDLDPERNESEPGSQR	3|0|CID	7522874 
DDLHPTLPAGQYFLNITYNYPVHSFDGR	4|0|	7541778 
DDLINLVEASYSR	2|0|	32679911 
DDLLDAKCPQIAGMLPR	3|2/7,C,Carbamidomethyl/13,M,Oxidation|	3901295 
DDNLAYLFTDR	2|0|CID	32626531 
DDNLEHYKNSTVMAR	3|0|	7556274 
DDNSNCGGEIGVDPCDK	2|2/5,C,Carbamidomethyl/14,C,Carbamidomethyl|	43991025 
DDNVSYALYR	2|0|	7565374 
DDNVSYALYR	2|1/9,R,Label:13C(6)15N(4)|	7569302 
DDNVVHEGYAMSVVERN	2|1/10,M,Oxidation|	75397760 
DDNVVHEGYAMSVVERN	3|1/10,M,Oxidation|	75402142 
DDPDNAGLTFLKYLFR	3|0|	16202511 
DDPQNHTFR	2|0|	7581286 
DDQAVEGIIALEYSDRDR	3|0|	54220126 
DDQCYNEEPNIECGAPVGETADYTR	2|2/3,C,Carbamidomethyl/12,C,Carbamidomethyl|	62352193 
DDSPEEELGIR	2|0|	25364015 
DDSPVETDLPFHLFAQIMNVGAGSR	3|1/17,M,Oxidation|	18623184 
DDVTLAYNGR	2|0|	32981499 
DEAYALIITR	2|0|	1999609 
DEDAENLGHFVMFPANGSIDL	2|0|	7592698 
DEDAENLGHFVMFPANGSIDL	2|1/11,M,Oxidation|	7599385 
DEDAENLGHFVMFPANGSIDLM	2|0|	7614988 
DEDAENLGHFVMFPANGSIDLM	2|1/11,M,Oxidation|	7621491 
DEDAENLGHFVMFPANGSIDLM	2|2/11,M,Oxidation/21,M,Oxidation|	7628404 
DEDAENLGHFVMFPANGSIDLM	3|2/11,M,Oxidation/21,M,Oxidation|	7635546 
DEDDDCTYSYNVEGDGSPGPNSTVLVHK	3|1/5,C,Carbamidomethyl|	7665648 
DEDRTNGIELNDDNIGFQPWIGVTMVITLHR	4|0|	54446882 
DEEGICQPCPINCTHSCVDLDER	3|4/5,C,Carbamidomethyl/8,C,Carbamidomethyl/12,C,Carbamidomethyl/16,C,Carbamidomethyl|	7676342 
DEFAGLPLTQLVSESRLANR	2|0|CID	63759379 
DEFAGLPLTQLVSESRLANR	3|0|	63764499 
DEFCTGLLSCGNK	2|2/3,C,Carbamidomethyl/9,C,Carbamidomethyl|	19502003 
DEFEIDIYGHHGIR	3|0|	23559209 
DEGDYFCELQVSGANPMSSNK	2|1/6,C,Carbamidomethyl|	7690732 
DEGDYFCELQVSGANPMSSNK	2|2/6,C,Carbamidomethyl/16,M,Oxidation|	7697731 
DEGDYFCELQVSGANPMSSNK	3|2/6,C,Carbamidomethyl/16,M,Oxidation|	7703198 
DEHVGESLNSK	2|0|	38339830 
DEIGDATVLAGTTININR	2|0|	64947766 
DEIGDATVLAGTTININR	3|0|CID	64951598 
DEIGNVSTSH	2|0|CID	7726684 
DEIGNVSTSHL	2|0|	7733296 
DEIGNVSTSHLL	2|0|CID	7746624 
DEIGNVSTSHLLILDDSVEMEIR	3|1/19,M,Oxidation|CID	7754862 
DEIGNVSTSHLLILDDSVEMEIRPR	3|1/19,M,Oxidation|	7764182 
DEIGNVSTSHLLILDDSVEMEIRPR	4|1/19,M,Oxidation|	7770535 
DEINETDLK	2|0|CID	7786648 
DEKELNASEEAK	2|0|	56364777 
DEKLSVQANK	2|0|	33564029 
DELGLQGALPGQPAK	2|0|CID	7794942 
DELNVITVVTGIMGHFH	2|0|	71266779 
DELNVITVVTGIMGHFH	3|1/12,M,Oxidation|	71271150 
DELPQVGNLSLK	2|0|	7808075 
DENLLLDVVIPAPNPR	2|0|	39493833 
DEPGNNTIFQGQSTR	2|0|CID	14392364 
DEPLETTGDFNTTK	2|0|CID	7816451 
DEQDCCPTCVSSPPDPTSQSQYTSPNHCR	3|4/4,C,Carbamidomethyl/5,C,Carbamidomethyl/8,C,Carbamidomethyl/27,C,Carbamidomethyl|	66860212 
DESISCEPSNYDVK	2|1/5,C,Carbamidomethyl|	69806321 
DESKAHSNLR	2|0|	36230776 
DESPECHIKDLK	2|1/5,C,Carbamidomethyl|	25406662 
DETEFYLGK	2|0|	7827691 
DETLGLSATHNLPK	2|0|	12928302 
DETNYGIPQR	2|0|CID	7840751 
DETSAEDEGISQR	2|0|	7848187 
DEVEETFVR	2|0|	70322090 
DEVTIVNILTNR	2|0|	7857217 
DEYINSNIPNR	2|0|	29896826 
DFAVAEEVPDANGTK	2|0|CID	7865695 
DFCANASLAFPTK	2|1/2,C,Carbamidomethyl|	7874325 
DFCNNLEPLNISTFKYDNDLNFEER	3|1/2,C,Carbamidomethyl|CID	15059373 
DFCTSNVNNNK	2|1/2,C,Carbamidomethyl|CID	17174258 
DFEELSYSVNGSLVIVR	2|0|CID	7884687 
DFFTDQGNTSCNIWGNSTEYR	2|1/10,C,Carbamidomethyl|	7890667 
DFGNVSAVR	2|0|	4462322 
DFGNYNCTAVNR	2|1/6,C,Carbamidomethyl|	7904622 
DFLALGDINK	2|0|CID	7916254 
DFLNYTLEER	2|0|CID	7929899 
DFLNYTLEER	2|1/9,R,Label:13C(6)15N(4)|	7939265 
DFNETQLAR	2|0|CID	7956233 
DFNGQVECSECEIECSK	2|3/7,C,Carbamidomethyl/10,C,Carbamidomethyl/14,C,Carbamidomethyl|	12070018 
DFNPATVNYTIQK	2|0|	7964945 
DFNPATVNYTIQK	3|0|CID	7971162 
DFPISDSSSFNESQSNVQR	2|0|	17867988 
DFSAGGHNC	2|1/8,C,Carbamidomethyl|	18635227 
DFSVETVVNSLK	2|0|	16273565 
DFTSPSLITESIIR	2|0|	60733468 
DFTTPNLAFIR	2|0|CID	26750339 
DFWHSQVFLIK	2|0|	17363424 
DGAAGAQEQSATAAPNTVMK	2|0|	41910042 
DGAGGDNSSSSAMPDK	2|0|	7989679 
DGAGGDNSSSSAMPDK	2|1/12,M,Oxidation|	7995737 
DGALSNLGNR	2|0|	2664694 
DGAPCEGGPLGTNCSCQEGLAGLR	2|3/4,C,Carbamidomethyl/13,C,Carbamidomethyl/15,C,Carbamidomethyl|	8009907 
DGAPCEGGPLGTNCSCQEGLAGLR	3|3/4,C,Carbamidomethyl/13,C,Carbamidomethyl/15,C,Carbamidomethyl|	8015120 
DGDDEWTSVVVANVSK	2|0|	8028561 
DGDFDNETVTFR	2|0|	8036345 
DGDGCEIVSNDGPCDK	2|2/4,C,Carbamidomethyl/13,C,Carbamidomethyl|	22192679 
DGEAFEMNGTEDGR	2|0|	8044899 
DGEAFEMNGTEDGR	2|1/6,M,Oxidation|	8047776 
DGECGETHDCCSEKCLTHCSNPALPGK	4|5/3,C,Carbamidomethyl/9,C,Carbamidomethyl/10,C,Carbamidomethyl/14,C,Carbamidomethyl/18,C,Carbamidomethyl|	57659198 
DGELGTNQCLENGIPPPNE	2|1/8,C,Carbamidomethyl|CID	12241966 
DGERENVSMVDYAHNNYQAQSAVPLR	3|1/8,M,Oxidation|	8058441 
DGEYLNTYNSNKEYSAR	2|0|	59732579 
DGEYLNTYNSNKEYSAR	3|0|	59737470 
DGGHNSNIGLTTEFE	2|0|CID	34268866 
DGGLHDTNGFEDR	2|0|	18886127 
DGGLPSLQSNATVR	2|0|	8069097 
DGGPLNSCHEWPLSLSEAACVQIVTYENR	3|2/7,C,Carbamidomethyl/19,C,Carbamidomethyl|	55535999 
DGHFKEDPYWENMLNHSVHR	4|0|	8073923 
DGIALFSLAQPLHLDR	3|0|CID	60155456 
DGKPANEKITTGQGEAR	3|0|CID	26591242 
DGKPLLNDSR	2|0|	8083289 
DGLALGNGSHF	2|0|CID	8089017 
DGLCTGEGGSPPGDGSR	2|1/3,C,Carbamidomethyl|	12233608 
DGLNDTGEGSDTVTETGK	2|0|	68327058 
DGLPQTCCGHACARGCTEPK	3|4/6,C,Carbamidomethyl/7,C,Carbamidomethyl/11,C,Carbamidomethyl/15,C,Carbamidomethyl|	21477326 
DGNKNSTTTDQNFTSAK	2|0|	8093877 
DGNKNSTTTDQNFTSAK	3|0|CID	8096702 
DGNSSLIAAVAEVR	2|0|CID	8113929 
DGNSSLIAAVAEVR	3|0|CID	8116233 
DGNYVTATASPTNVTCNGLDNTVIQR	3|1/15,C,Carbamidomethyl|CID	64998075 
DGPHCVNSCPHGILGAK	3|2/4,C,Carbamidomethyl/8,C,Carbamidomethyl|	8127635 
DGPTLFNTIVGTTDSSPKTR	3|0|	34412840 
DGPVTITIVNR	2|1/10,R,Label:13C(6)15N(4)|	8143292 
DGQGVPLTGNVTTSQMAN	2|0|	8152292 
DGQGVPLTGNVTTSQMAN	2|1/15,M,Oxidation|	8156622 
DGQGVPLTGNVTTSQMANER	2|0|CID	8169666 
DGQGVPLTGNVTTSQMANER	2|1/15,M,Oxidation|CID	8176132 
DGQGVPLTGNVTTSQMANER	3|0|	8185058 
DGQGVPLTGNVTTSQMANER	3|1/15,M,Oxidation|	8189926 
DGQLLPSSNYSN	2|0|CID	8223336 
DGQLLPSSNYSNIK	2|0|CID	8229156 
DGQQNISLLYTEPGASQTQTGASFR	2|0|	8245024 
DGQQNISLLYTEPGASQTQTGASFR	3|0|CID	8250516 
DGQTLFAGYTDNLVR	2|0|	8261208 
DGSCIGNSSR	2|1/3,C,Carbamidomethyl|	8270213 
DGSCIGNSSR	2|2/3,C,Carbamidomethyl/9,R,Label:13C(6)15N(4)|	8273374 
DGSGNITR	2|0|	8280587 
DGSIISPLNATK	2|0|	8293791 
DGSIVIHNLDYSDNGTFTCDVK	3|1/18,C,Carbamidomethyl|	8303635 
DGSNGCYSVQR	2|1/5,C,Carbamidomethyl|	79281640 
DGSNGCYSVQR	2|2/5,C,Carbamidomethyl/10,R,Label:13C(6)15N(4)|	79284802 
DGSSLSTLSEYLTFTSLNR	2|0|CID	56222828 
DGSVASLHQEVQLNHCYAR	3|1/15,C,Carbamidomethyl|	37794147 
DGSVASLHQEVQLNHCYAR	4|1/15,C,Carbamidomethyl|	37798642 
DGTFANTVNETK	2|0|CID	13272629 
DGTFANTVNETK	2|1/11,K,Label:13C(6)15N(2)|	13276559 
DGTGVLTTPIGIGQYISPK	2|0|	21832984 
DGTPVIINTSR	2|0|CID	8311983 
DGTSSTNPIK	2|0|	57231236 
DGTVLMLTLSNR	2|0|	45449596 
DGTYTNVYTGESFFDDDETLAPNCNLNMK	3|2/23,C,Carbamidomethyl/27,M,Oxidation|	2085459 
DGVHLGPNNR	2|0|	8318015 
DGVQLVESNR	2|0|	8326585 
DGYAVANTNTSDVWK	2|0|	8336233 
DGYIEDYICQGNEEK	2|1/8,C,Carbamidomethyl|CID	8345059 
DHAMSPDQVEVGLPN	2|0|	69594728 
DHCFTTPNECQLTGSR	2|2/2,C,Carbamidomethyl/9,C,Carbamidomethyl|	44689104 
DHCFTTPNECQLTGSR	3|2/2,C,Carbamidomethyl/9,C,Carbamidomethyl|	44693485 
DHDCEGPHCNFSCTGPIR	3|3/3,C,Carbamidomethyl/8,C,Carbamidomethyl/12,C,Carbamidomethyl|	19200667 
DHGANFSCR	2|1/7,C,Carbamidomethyl|	8351681 
DHGDYGTLPQCWNK	2|1/10,C,Carbamidomethyl|	24967186 
DHIHCLGNR	2|1/4,C,Carbamidomethyl|	8357585 
DHLPTYNSVK	2|0|	23769967 
DHLPTYNSVK	2|1/9,K,Label:13C(6)15N(2)|	23773934 
DHLVVSDVKDDDGGTYTCTANTTLDSASASAVLR	4|1/17,C,Carbamidomethyl|	8370903 
DHNANIVTGEICILFNGQEQK	3|1/11,C,Carbamidomethyl|	1646435 
DHQYQFLEDAVR	2|0|	8385707 
DHTGTDKGADSIENAIASR	3|0|	63306345 
DHTVLSHNVMK	2|0|	74399554 
DHTVLSHNVMK	2|1/9,M,Oxidation|	74404732 
DHTVLSHNVMK	3|0|	74409323 
DHTVLSHNVMK	3|1/9,M,Oxidation|	74416379 
DHVRVSGGHLDLNSLQVPK	2|0|	58412024 
DHVRVSGGHLDLNSLQVPK	3|0|	58416330 
DHVRVSGGHLDLNSLQVPK	4|0|	58422333 
DIASCNGCIR	2|2/4,C,Carbamidomethyl/7,C,Carbamidomethyl|	1681739 
DICFTTIIVQNTH	2|0|	17472719 
DICFTTIIVQNTH	2|1/2,C,Carbamidomethyl|	17477297 
DIDGPMNCTADTEINPLR	2|1/7,C,Carbamidomethyl|	8394395 
DIDIHEVR	2|0|	8408509 
DIDVLAKPTDEVHYDLTQDLR	3|0|	72396377 
DIEGAMAPSNLTVN	2|0|	8421841 
DIEGAMAPSNLTVN	2|1/5,M,Oxidation|	8428512 
DIEGAMAPSNLTVNIL	2|1/5,M,Oxidation|	8448995 
DIEGAMAPSNLTVNILTT	2|0|	8457811 
DIEHDYGNCPTSQPGQKELPFAR	3|1/8,C,Carbamidomethyl|	11961284 
DIGNIISDAMK	2|0|	8466519 
DIGTSPFVNSTLER	2|0|CID	13756563 
DIILHSTGHNIS	2|0|	8479934 
DIILHSTGHNISR	2|0|	8488458 
DIILHSTGHNISR	3|0|CID	8493190 
DIILHSTGHNISR	3|1/12,R,Label:13C(6)15N(4)|	8497264 
DIINVQVQTTK	2|0|CID	64987773 
DIISDTSGDFR	2|0|	8519672 
DIITVNTNNNLTHWS	2|0|	64893931 
DINAITIMH	2|0|	26423152 
DINIGEETESPIYKK	2|0|	26490490 
DINIGEETESPIYKK	3|0|	26497376 
DINQLIITCK	2|1/8,C,Carbamidomethyl|	26823734 
DINSQLELQNVTNDTHLTLLGLKPDTTYDIK	3|0|	8532999 
DINSQLELQNVTNDTHLTLLGLKPDTTYDIK	4|0|	8540195 
DINTITILQCK	2|1/9,C,Carbamidomethyl|	64855907 
DINTVLSDAASSPK	2|0|	4684833 
DINVVSGQEVQCTGSR	2|1/11,C,Carbamidomethyl|	53965488 
DINYITTNLMGK	2|0|	79079015 
DINYITTNLMGK	2|1/9,M,Oxidation|	79083124 
DIPGLFLTTIEEPQNSNETTSSTISQDLYR	3|0|CID	13116572 
DIPNLTALVR	2|0|	8558263 
DIQELAEQQSKER	2|0|	1858108 
DISEFTFLPASLGAEK	2|0|	12058736 
DISNQTSNMEMFER	2|0|	61200437 
DISTNYYASQK	2|0|CID	8566691 
DISVEPNVYEIK	2|0|CID	27226686 
DITNLINNTFIR	2|0|	8573877 
DITPSTDDLAGDKNATAECR	2|1/18,C,Carbamidomethyl|	8582013 
DIVEGNSTSR	2|0|	66347715 
DIVEGNSTSR	2|1/9,R,Label:13C(6)15N(4)|	66352053 
DIVGNLTELESEDIQIEALLMR	2|1/20,M,Oxidation|CID	8590927 
DIVGNLTELESEDIQIEALLMR	3|1/20,M,Oxidation|CID	8592629 
DIVGVGKPLR	2|0|	75630434 
DIYYQTYVTIPAVNSK	2|0|	73429508 
DKANDPTFLEVADFSDIYHAK	3|0|	78116210 
DKANDPTFLEVADFSDIYHAK	4|0|	78123202 
DKEITQNLDNKEQ	3|0|	46424196 
DKFFSNTDYEIDWR	2|0|	76676783 
DKNCESNFAVETNSGPE	2|1/3,C,Carbamidomethyl|CID	30945086 
DKNDEAEYVCIAENK	2|1/9,C,Carbamidomethyl|	8599589 
DKNNTFTER	2|0|	15387836 
DKNQAYGEENMMSCK	2|1/13,C,Carbamidomethyl|	56587754 
DKNQAYGEENMMSCK	2|2/10,M,Oxidation/13,C,Carbamidomethyl|	56592308 
DKNQAYGEENMMSCK	2|2/11,M,Oxidation/13,C,Carbamidomethyl|	56599323 
DKNQAYGEENMMSCK	2|3/10,M,Oxidation/11,M,Oxidation/13,C,Carbamidomethyl|	56606387 
DKNQAYGEENMMSCK	3|1/13,C,Carbamidomethyl|	56613586 
DKNQAYGEENMMSCK	3|2/10,M,Oxidation/13,C,Carbamidomethyl|	56618629 
DKNQAYGEENMMSCK	3|2/11,M,Oxidation/13,C,Carbamidomethyl|	56623614 
DKPTSSGNINLAR	2|0|	20113584 
DKVTFINTTR	2|0|	8608991 
DKVTFINTTR	2|2/1,K,Label:13C(6)15N(2)/9,R,Label:13C(6)15N(4)|	8612571 
DLAENFFLER	2|0|	15487003 
DLAGDKNATAECR	2|1/11,C,Carbamidomethyl|	8623947 
DLASGENGTECR	2|1/10,C,Carbamidomethyl|	8632813 
DLATTCEFYLNR	2|1/5,C,Carbamidomethyl|	35612645 
DLAVGDDYTNR	2|0|CID	8638585 
DLAVLVTNVWPTQLIGDNVAH	3|0|	75912279 
DLDECALGTHNCSEAETCHNIQGSFR	3|3/4,C,Carbamidomethyl/11,C,Carbamidomethyl/17,C,Carbamidomethyl|	8651609 
DLDECALGTHNCSEAETCHNIQGSFR	4|3/4,C,Carbamidomethyl/11,C,Carbamidomethyl/17,C,Carbamidomethyl|	8658733 
DLDLSCNITTDR	2|1/5,C,Carbamidomethyl|CID	8680287 
DLDMFINASK	2|0|	8685633 
DLDNAKAQVK	2|0|	577743 
DLDNAKAQVK	3|0|	584581 
DLDTDFTSNASQPETK	2|0|CID	8695795 
DLDTDFTSNASQPETK	2|1/15,K,Label:13C(6)15N(2)|	8700665 
DLEEDHACIPIK	2|1/7,C,Carbamidomethyl|	8709475 
DLEGVPPGFPANVTTLSLSANR	2|0|	8723429 
DLEILTLNNNNISR	2|0|	8730697 
DLEILTLNNNNISR	3|0|	8734962 
DLELNYALGQYTKR	2|0|	32728499 
DLEVLTLNNNNITR	2|0|	8748323 
DLFIMDNR	2|1/4,M,Oxidation|	8757997 
DLFIMDNR	2|2/4,M,Oxidation/7,R,Label:13C(6)15N(4)|	8764624 
DLFNLSVPLAR	2|0|CID	8778777 
DLFVHVNTTPKLYHIVVPHR	4|0|	75684950 
DLGDEYGWK	2|0|	8785791 
DLGNNTRSATLPK	2|0|	43811667 
DLGPALANSSHDVK	2|0|	8799210 
DLLDGAILYSHNGSLSPQD	2|0|CID	8812786 
DLLDGAILYSHNGSLSPQDTLAF	2|0|CID	8816028 
DLLESLNDLSILQSFSVGLLPAHQ	3|0|	72298463 
DLLLTSSYLSNSTFTGER	2|0|CID	8821146 
DLMENEAMR	2|1/2,M,Oxidation|	822524 
DLMVINR	2|1/2,M,Oxidation|CID	8830052 
DLNASDNNTEFLK	2|0|	8836304 
DLNGNVFQDAVFNQTVTVIER	2|0|CID	8846407 
DLNGNVFQDAVFNQTVTVIER	3|0|CID	8849469 
DLNINVLTNR	2|0|CID	72310423 
DLNINVLTNR	2|1/9,R,Label:13C(6)15N(4)|	72314166 
DLNLMNVTWK	2|0|CID	8856737 
DLNLMNVTWK	2|1/4,M,Oxidation|CID	8862554 
DLNLMNVTWKKDDEPLETTGDFNTTK	3|0|	8884365 
DLNLMNVTWKKDDEPLETTGDFNTTK	3|1/4,M,Oxidation|	8888544 
DLNLMNVTWKKDDEPLETTGDFNTTK	4|0|	8893445 
DLNNAITQAGAQK	2|0|	44629317 
DLNPVTLNDAETQFR	2|0|CID	33198948 
DLNPVTLNDAETQFR	3|0|	33206409 
DLNQQLATAPR	2|0|	52806875 
DLNWLMFTK	2|1/5,M,Oxidation|	39777109 
DLPIVFDVLIHDPSHFLNDSAISYK	3|0|	8912274 
DLPSFNTQEIFNVTLK	2|0|	8921342 
DLPWAHCNHSWNTPQCME	3|2/6,C,Carbamidomethyl/15,C,Carbamidomethyl|CID	8934508 
DLPWAHCNHSWNTPQCMEDTLR	3|2/6,C,Carbamidomethyl/15,C,Carbamidomethyl|CID	8948724 
DLPWAHCNHSWNTPQCMEDTLR	3|3/6,C,Carbamidomethyl/15,C,Carbamidomethyl/16,M,Oxidation|CID	8953925 
DLPWAHCNHSWNTPQCMEDTLR	4|2/6,C,Carbamidomethyl/15,C,Carbamidomethyl|	8959542 
DLPWAHCNHSWNTPQCMEDTLR	4|3/6,C,Carbamidomethyl/15,C,Carbamidomethyl/16,M,Oxidation|	8966917 
DLQANDTGR	2|0|	8998326 
DLQANDTGR	2|1/8,R,Label:13C(6)15N(4)|	9002211 
DLQDLHKDTENR	3|0|	9010654 
DLQESNISWLVSAVSN	2|0|	71547741 
DLQGNPIANATISVDGIDHDVTSAK	3|0|CID	9019752 
DLQNFLENVTSSVDVK	2|0|	9028498 
DLQNNCLLGCGTIH	2|2/5,C,Carbamidomethyl/9,C,Carbamidomethyl|	27433043 
DLQQTQLASAETN	2|0|	66871986 
DLRPQGLALFSNVSEAR	2|0|	9037244 
DLRPQGLALFSNVSEAR	3|0|	9042365 
DLSERDNFILNR	2|0|	42970385 
DLSERDNFILNR	3|0|CID	42975090 
DLSGNETHFTGSE	2|0|CID	9056066 
DLSGNETHFTGSEVGFLK	3|0|CID	9064800 
DLSGNETHFTGSEVGFLKPISCR	3|1/21,C,Carbamidomethyl|CID	9073486 
DLSGNETHFTGSEVGFLKPISCR	4|1/21,C,Carbamidomethyl|	9077957 
DLSGVSEHVEMNK	2|0|	41664537 
DLSSTNTYIYYGHSE	2|0|CID	77851873 
DLSVDEHSSLTGGMTVNER	3|0|	38653500 
DLSVFAPNMTEIIK	2|0|	9096710 
DLTLNINNR	2|0|	36761519 
DLTLQNLQELGSR	2|0|	38488914 
DLTSLNAHLLQGYR	2|0|	32699922 
DLTSLNAHLLQGYR	3|0|	32706649 
DLTYNLHLNR	2|0|	39926757 
DLVNGASSLR	2|0|	34257911 
DLVSQQLNFQNDWPNKTTSAQDYDK	3|0|CID	69935048 
DLYALLQVTDSANNGLPLK	2|0|	35776967 
DLYALLQVTDSANNGLPLK	3|0|	35780775 
DLYEYSWVQGPWNSNR	2|0|	9104118 
DLYLSNPTHSVDK	2|0|CID	56214643 
DMAMDDVADFSATEGQVHLILNK	3|0|CID	68346502 
DMELVETRPAGDGTFQK	2|0|	9114086 
DMFNQITIEK	2|1/1,M,Oxidation|	27015261 
DMIGFNNAPSLPGADETTNVYTKTK	3|1/1,M,Oxidation|	31458081 
DMINGTDAASFPPFVEK	2|1/1,M,Oxidation|	9128612 
DMLSAFVELTNK	2|0|	45467386 
DMLSAFVELTNK	2|1/1,M,Oxidation|CID	45471007 
DMNISLDANAPLSVGK	2|0|	9136294 
DMNISLDANAPLSVGK	2|1/1,M,Oxidation|	9142215 
DMQKPTQSMHQENLTGHCR	4|3/1,M,Oxidation/8,M,Oxidation/17,C,Carbamidomethyl|	9155084 
DMSDELGCVNVTQCDGPNK	2|2/7,C,Carbamidomethyl/13,C,Carbamidomethyl|	9169834 
DMSDELGCVNVTQCDGPNK	2|3/1,M,Oxidation/7,C,Carbamidomethyl/13,C,Carbamidomethyl|CID	9174948 
DMSDELGCVNVTQCDGPNK	2|4/1,M,Oxidation/7,C,Carbamidomethyl/13,C,Carbamidomethyl/18,K,Label:13C(6)15N(2)|	9181146 
DMSDELGCVNVTQCDGPNK	3|2/7,C,Carbamidomethyl/13,C,Carbamidomethyl|	9183238 
DMSDELGCVNVTQCDGPNK	3|3/1,M,Oxidation/7,C,Carbamidomethyl/13,C,Carbamidomethyl|CID	9188014 
DMSDGFISNLTIQR	2|0|	9217906 
DMSDGFISNLTIQR	2|1/1,M,Oxidation|	9222718 
DMSQSIPIEDMLLQVSHYLNNSNR	3|1/10,M,Oxidation|CID	9235686 
DNACGATQCFGLFIR	2|2/3,C,Carbamidomethyl/8,C,Carbamidomethyl|	34426663 
DNANDDTLSQIAYSFIR	2|0|	67540376 
DNASLLGTLHLNPLLDQCK	3|1/17,C,Carbamidomethyl|	36638124 
DNATDSVPLR	2|0|CID	9244526 
DNATNPLGTFVHR	2|0|	33231754 
DNATQEEILHYLEK	2|0|	9249474 
DNATQEEILHYLEK	3|0|	9255298 
DNATSSVADR	2|1/9,R,Label:13C(6)15N(4)|	9271304 
DNCADLESCSDDGNAGWESCTNR	2|3/2,C,Carbamidomethyl/8,C,Carbamidomethyl/19,C,Carbamidomethyl|	76419865 
DNCADLESCSDDGNAGWESCTNR	3|3/2,C,Carbamidomethyl/8,C,Carbamidomethyl/19,C,Carbamidomethyl|	76427059 
DNCADLESCSDDGNAGWESCTNR	3|4/2,C,Carbamidomethyl/8,C,Carbamidomethyl/19,C,Carbamidomethyl/22,R,Label:13C(6)15N(4)|	76434263 
DNCNTADYLSAVCLLENVPYNKK	3|2/2,C,Carbamidomethyl/12,C,Carbamidomethyl|	30621734 
DNDCVDGSDEPANCTQMTCGVDEFR	2|4/3,C,Carbamidomethyl/13,C,Carbamidomethyl/16,M,Oxidation/18,C,Carbamidomethyl|	9276334 
DNDCVDGSDEPANCTQMTCGVDEFR	3|3/3,C,Carbamidomethyl/13,C,Carbamidomethyl/18,C,Carbamidomethyl|	9283580 
DNDCVDGSDEPANCTQMTCGVDEFR	3|4/3,C,Carbamidomethyl/13,C,Carbamidomethyl/16,M,Oxidation/18,C,Carbamidomethyl|	9290798 
DNDGPYYGYTVFVVK	2|0|	22258684 
DNDSLITR	2|0|	9315514 
DNDYMSEACR	2|2/4,M,Oxidation/8,C,Carbamidomethyl|	46792364 
DNEIGTWSDWSVAAH	2|0|CID	9323686 
DNEIGTWSDWSVAAHA	2|0|CID	9337593 
DNELLFFSLPEQR	2|0|	13953532 
DNETIWGVLGH	2|0|	9346839 
DNETLVEDSGIVLR	2|0|	9359883 
DNEYGYSNR	2|0|	9371947 
DNFAQDLGTLR	2|0|	9382566 
DNFELNQVTR	2|0|	44978322 
DNGAYVDTR	2|0|	4758560 
DNGSLPLPADTHLYR	2|0|	9391198 
DNHTSCAECLK	2|2/5,C,Carbamidomethyl/8,C,Carbamidomethyl|	9399882 
DNHTSCAECLK	3|2/5,C,Carbamidomethyl/8,C,Carbamidomethyl|	9403122 
DNHTSCAECLKFDK	2|2/5,C,Carbamidomethyl/8,C,Carbamidomethyl|	9420400 
DNHTSCAECLKFDK	3|2/5,C,Carbamidomethyl/8,C,Carbamidomethyl|	9424823 
DNHTSCAECLKFDK	4|2/5,C,Carbamidomethyl/8,C,Carbamidomethyl|	9429045 
DNIDPSAASHIEEDIDER	2|0|	1740630 
DNIDPSAASHIEEDIDER	3|0|CID	1747676 
DNIGASADSKATIIGVTDHEIR	3|0|	71341216 
DNISKLTQFPK	2|0|	30889535 
DNKTATILDK	2|0|CID	9447430 
DNLHLNTISEDGGFTGIGER	2|0|	34283472 
DNLHLNTISEDGGFTGIGER	3|0|	34288310 
DNLHSNSSLHPSTSQAVLSTDECWAHK	3|1/22,C,Carbamidomethyl|	4137704 
DNLHSNSSLHPSTSQAVLSTDECWAHK	4|1/22,C,Carbamidomethyl|	4144975 
DNLTHTHHHLR	2|0|	34705042 
DNLTHTHHHLR	3|0|	34708200 
DNLTHTHHHLR	4|0|	34712872 
DNLTLIENLTEITTDVQK	2|0|CID	9455820 
DNLTPQMTSMK	2|0|	47179600 
DNLTPQMTSMK	2|1/10,K,Label:13C(6)15N(2)|	47183821 
DNLTPQMTSMK	2|1/6,M,Oxidation|	47187939 
DNLTPQMTSMK	2|2/6,M,Oxidation/10,K,Label:13C(6)15N(2)|	47194857 
DNLTPQMTSMK	2|2/6,M,Oxidation/9,M,Oxidation|	47198278 
DNNACDKEVTYVCVNR	3|2/4,C,Carbamidomethyl/12,C,Carbamidomethyl|	42521346 
DNNETACDTESVFDFFGNR	2|1/6,C,Carbamidomethyl|	59095338 
DNNETACDTESVFDFFGNR	3|1/6,C,Carbamidomethyl|	59099777 
DNNTWNNTHISR	2|0|	9462393 
DNNVILQNGGSSLSQSPVR	2|0|CID	46897623 
DNNVILQNGGSSLSQSPVR	2|1/18,R,Label:13C(6)15N(4)|	46905512 
DNNVILQNGGSSLSQSPVR	3|0|CID	46907775 
DNPAGLASAGAGGAAGTSSPQ	2|0|CID	2273347 
DNPPHTPSNGWIKY	3|0|CID	76387766 
DNPSYQLLLEGIFVWENR	2|0|	18123485 
DNPSYQLLLEGIFVWENR	3|0|	18128922 
DNPVGTGFSYVNTTDAYAK	2|0|	9475670 
DNQSGSLLFIGR	2|0|	9484768 
DNQTYMAVEGSTAY	2|1/5,M,Oxidation|	9496416 
DNQTYMAVEGSTAYLLCK	2|1/16,C,Carbamidomethyl|	9503664 
DNQTYMAVEGSTAYLLCK	2|2/5,M,Oxidation/16,C,Carbamidomethyl|	9509161 
DNQTYMAVEGSTAYLLCK	3|1/16,C,Carbamidomethyl|	9513066 
DNQTYMAVEGSTAYLLCK	3|2/5,M,Oxidation/16,C,Carbamidomethyl|	9517729 
DNQVIFTVR	2|0|CID	72813876 
DNSHIHALADHQVTK	3|0|	136412 
DNSHIHALADHQVTK	4|0|	142724 
DNSSGTFIVLIR	2|0|CID	9541494 
DNSSIVCSGLGDCICGQCVCHTSDVPNK	3|5/6,C,Carbamidomethyl/12,C,Carbamidomethyl/14,C,Carbamidomethyl/17,C,Carbamidomethyl/19,C,Carbamidomethyl|	9549302 
DNSSIVCSGLGDCICGQCVCHTSDVPNK	3|6/6,C,Carbamidomethyl/12,C,Carbamidomethyl/14,C,Carbamidomethyl/17,C,Carbamidomethyl/19,C,Carbamidomethyl/27,K,Label:13C(6)15N(2)|	9552862 
DNSSLPWR	2|0|CID	9563462 
DNSSTSSNDSK	2|0|	60872663 
DNTELYIPLGVFTAAK	2|0|CID	42250252 
DNTIHSHAVPTMHCNGGSR	3|1/13,C,Carbamidomethyl|	60531165 
DNTIHSHAVPTMHCNGGSR	4|2/11,M,Oxidation/13,C,Carbamidomethyl|	60535216 
DNTLSDQPGVLNGALL	2|0|CID	72849801 
DNTNEIYSGKFCECDNFNCDR	3|3/11,C,Carbamidomethyl/13,C,Carbamidomethyl/18,C,Carbamidomethyl|	9572210 
DNTPNANATER	2|0|CID	9588127 
DNTSLCLGDGYHSK	2|1/5,C,Carbamidomethyl|	21786494 
DNTTCVACR	2|2/4,C,Carbamidomethyl/7,C,Carbamidomethyl|CID	9595469 
DNTTCYEFK	2|1/4,C,Carbamidomethyl|	9604035 
DNTTCYEFK	2|2/4,C,Carbamidomethyl/8,K,Label:13C(6)15N(2)|	9608654 
DNTTECVNFFNTGALSR	2|1/5,C,Carbamidomethyl|	18232784 
DNTVSADYSAR	2|0|	77230106 
DNTWNITIENTPYR	2|0|	76847551 
DNTWNITIENTPYR	2|1/13,R,Label:13C(6)15N(4)|	76851531 
DNVCYETTGSFR	2|1/3,C,Carbamidomethyl|CID	18017925 
DNVMSTGVLCEARYTER	2|1/9,C,Carbamidomethyl|CID	54367679 
DNVMSTGVLCEARYTER	2|2/3,M,Oxidation/9,C,Carbamidomethyl|	54374559 
DNVMSTGVLCEARYTER	3|1/9,C,Carbamidomethyl|	54381593 
DNVMSTGVLCEARYTER	3|2/3,M,Oxidation/9,C,Carbamidomethyl|CID	54388753 
DNVMSVTLVKSGK	2|0|	70036229 
DNVMSVTLVKSGK	2|1/3,M,Oxidation|	70040350 
DNVQSTPFVETQEIHDPN	2|0|	13488110 
DNVTGEEVR	2|0|	9621575 
DNWFNAQSDPQDISVFVKK	3|0|	53249378 
DNWLTELNTNNYTSR	2|0|	36846457 
DNYLNFSK	2|0|CID	9630821 
DNYPVVFYTYGDVK	2|0|	70528609 
DPAGWLSINPINGTVDTTAVLDR	3|0|	9636545 
DPAQLTSPGHFELEV	2|0|	66525535 
DPDIEYLCNPCPHQCGVSCEIETDR	3|4/7,C,Carbamidomethyl/10,C,Carbamidomethyl/14,C,Carbamidomethyl/18,C,Carbamidomethyl|	79461782 
DPDLAQPLLIYK	2|0|	37373280 
DPDVTNNSIR	2|0|	9645565 
DPEEITYGDENYNFK	2|0|	45968636 
DPEGTNYCQPCPIECIH	2|3/7,C,Carbamidomethyl/10,C,Carbamidomethyl/14,C,Carbamidomethyl|	79449040 
DPFLAEDYQFVEHPSTK	3|0|CID	9651487 
DPGEYECNATNSIGSASVSTVLR	3|1/6,C,Carbamidomethyl|CID	9666960 
DPGFDTSTNGTTVSTPIKR	2|0|	21236635 
DPGNLDSGVSSTGTVIEPGTDSATR	2|0|CID	21009060 
DPGNLDSGVSSTGTVIEPGTDSATR	2|1/24,R,Label:13C(6)15N(4)|	21015957 
DPGNLDSGVSSTGTVIEPGTDSATR	3|0|	21018825 
DPGNLDSGVSSTGTVIEPGTDSATR	3|1/24,R,Label:13C(6)15N(4)|	21022697 
DPLCMETTQR	2|1/3,C,Carbamidomethyl|CID	66729348 
DPLCMETTQR	2|2/3,C,Carbamidomethyl/4,M,Oxidation|CID	66736028 
DPLDNVTTAAPGR	2|0|	9681480 
DPLVNTTVSVCR	2|1/10,C,Carbamidomethyl|	66709730 
DPNCNATLPQAPCNK	2|2/3,C,Carbamidomethyl/12,C,Carbamidomethyl|	9688306 
DPNIAVTSPKIILTEGDYHLGVKR	3|0|	31751265 
DPNIAVTSPKIILTEGDYHLGVKR	4|0|	31756848 
DPNSDVCNTTR	2|1/6,C,Carbamidomethyl|	9694486 
DPNVTLLSLSSLGQIQN	2|0|	27851754 
DPPEEAFNGFFVPR	2|0|	46163134 
DPPVVNGTQANR	2|0|	9707630 
DPQNDPVGTCYLSTENFTR	2|1/9,C,Carbamidomethyl|CID	9720700 
DPQNDPVGTCYLSTENFTR	2|2/9,C,Carbamidomethyl/18,R,Label:13C(6)15N(4)|	9726003 
DPQNDPVGTCYLSTENFTR	3|1/9,C,Carbamidomethyl|	9727575 
DPSSGFVFNLSPLNDSAQGH	2|0|CID	9743854 
DPSSHPGIQNISR	2|0|CID	9750467 
DPTATTFEVSYR	2|0|	66793039 
DPTDATAALSETNGKDCR	3|1/16,C,Carbamidomethyl|	66772839 
DPTLGSNGFNCPALTTTAQAR	2|1/10,C,Carbamidomethyl|	66404548 
DPTLGSNGFNCPALTTTAQAR	3|1/10,C,Carbamidomethyl|	66409192 
DPTPLANCSVR	2|1/7,C,Carbamidomethyl|CID	9763761 
DPTPSSLTAANIK	2|0|CID	3436403 
DPTVLDASELANR	2|0|	9773139 
DPVEINKPTAPQR	2|0|CID	31805307 
DPVEINKPTAPQR	3|0|CID	31809460 
DPVGTCYLSTENFTR	2|1/5,C,Carbamidomethyl|	9781895 
DPVKNATCENGQPAVVSCVPSQIFSPDGPSR	3|2/7,C,Carbamidomethyl/17,C,Carbamidomethyl|	9790247 
DPVTNFTGALIR	2|0|CID	16804582 
DPYCAWNVNTSR	2|1/3,C,Carbamidomethyl|	9801845 
DPYWNDTEPLCR	2|1/10,C,Carbamidomethyl|	9810687 
DQAAHVYGNTNGR	2|0|	5193657 
DQAGNCTEPVSLAPPAR	2|1/5,C,Carbamidomethyl|	9822199 
DQAGNCTEPVSLAPPARPR	3|1/5,C,Carbamidomethyl|	9827961 
DQASNYISLSFSESVK	2|0|CID	55569286 
DQCIVDDITYNVNDTFHK	2|1/2,C,Carbamidomethyl|	9837057 
DQCIVDDITYNVNDTFHK	3|1/2,C,Carbamidomethyl|	9844239 
DQEDMPVH	2|0|CID	69563800 
DQEDMPVH	2|1/4,M,Oxidation|CID	69570679 
DQEMDYIQTVNYTIPQNGIIK	2|0|	9862233 
DQEMDYIQTVNYTIPQNGIIK	2|1/3,M,Oxidation|	9865589 
DQEMDYIQTVNYTIPQNGIIK	3|0|	9868858 
DQEMDYIQTVNYTIPQNGIIK	3|1/3,M,Oxidation|	9872859 
DQETQTKGCLPSTSVNCR	2|2/8,C,Carbamidomethyl/16,C,Carbamidomethyl|	57435181 
DQETQTKGCLPSTSVNCR	3|2/8,C,Carbamidomethyl/16,C,Carbamidomethyl|	57440663 
DQEYCVCEMPCNLTR	2|3/4,C,Carbamidomethyl/6,C,Carbamidomethyl/10,C,Carbamidomethyl|	9890139 
DQEYCVCEMPCNLTR	2|4/4,C,Carbamidomethyl/6,C,Carbamidomethyl/8,M,Oxidation/10,C,Carbamidomethyl|	9897029 
DQGSAYSNR	2|0|	9914821 
DQGSGLSVPLR	2|0|CID	69943506 
DQHAGSPEFSNLVYK	2|0|	59196749 
DQHAGSPEFSNLVYK	3|0|	59201142 
DQLNYISTLNVK	2|0|	48171782 
DQLSANKPTSK	2|0|	30478940 
DQLVSDITRGVVNHK	3|0|	66334601 
DQNFFGLLK	2|0|	35840418 
DQNLSELGYTR	2|0|CID	33459977 
DQPNILQGLAGHSAQPLASSGHSPR	4|0|CID	21738882 
DQPTRADDKDLPEGLPAK	3|0|CID	54719318 
DQSEDDRQHECLNVTQLLK	3|1/10,C,Carbamidomethyl|	9920823 
DQSEDDRQHECLNVTQLLK	4|1/10,C,Carbamidomethyl|	9926860 
DQSPHISPWGLINS	2|0|	39722984 
DQSQCNVLTPDSAYNSTQTVTFPCSSVPTHTPR	3|2/4,C,Carbamidomethyl/23,C,Carbamidomethyl|	39231682 
DQTENSSGPMTK	2|0|	47670224 
DQTENSSGPMTK	2|1/11,K,Label:13C(6)15N(2)|	47674100 
DQTENSSGPMTK	2|1/9,M,Oxidation|	47676177 
DQTENSSGPMTK	2|2/9,M,Oxidation/11,K,Label:13C(6)15N(2)|	47680382 
DQTINQQLPVIAR	2|0|CID	28136445 
DQTPDENDQVIVK	2|0|	9944601 
DQVNCSGTEAYLWDCPGR	2|2/4,C,Carbamidomethyl/14,C,Carbamidomethyl|	9953647 
DQVNCSGTEAYLWDCPGRPGDQYCGHK	3|3/4,C,Carbamidomethyl/14,C,Carbamidomethyl/23,C,Carbamidomethyl|	9962495 
DQVNCSGTEAYLWDCPGRPGDQYCGHK	4|3/4,C,Carbamidomethyl/14,C,Carbamidomethyl/23,C,Carbamidomethyl|	9969845 
DQYFLALASNR	2|0|CID	9988037 
DQYFSENVCTVFNGVGVQPGNR	2|1/8,C,Carbamidomethyl|	22475985 
DRGAAHSAEPGRDTIPGDPSSNATSR	4|0|	9993881 
DRNFFAELLEAR	2|0|	4023449 
DRNLSDEIFLR	2|0|	10006521 
DRNPSPDELPQVGNLSLK	3|0|	10015226 
DRPLEWWCPVGPPPTEENR	3|1/7,C,Carbamidomethyl|	14940654 
DRPPSPVNVTVTHLR	3|0|	10024294 
DRTNQTGVEPCYGDK	2|1/10,C,Carbamidomethyl|	10033303 
DRTNQTGVEPCYGDK	3|1/10,C,Carbamidomethyl|	10037900 
DRTNQTGVEPCYGDKDK	2|1/10,C,Carbamidomethyl|	10051055 
DRTNQTGVEPCYGDKDK	3|1/10,C,Carbamidomethyl|	10057899 
DRVPDSCCINITVGCGNDFK	2|3/6,C,Carbamidomethyl/7,C,Carbamidomethyl/14,C,Carbamidomethyl|CID	10076963 
DRVPDSCCINITVGCGNDFK	3|3/6,C,Carbamidomethyl/7,C,Carbamidomethyl/14,C,Carbamidomethyl|CID	10083169 
DSAALTLNQR	2|0|	33511355 
DSAQNFSAQR	2|0|	10102685 
DSATSNCTELGDGIANK	2|1/6,C,Carbamidomethyl|	10113450 
DSCESNQNITCR	2|2/2,C,Carbamidomethyl/10,C,Carbamidomethyl|	10126914 
DSCFNSAMR	2|2/2,C,Carbamidomethyl/7,M,Oxidation|	10133159 
DSCNDSFR	2|1/2,C,Carbamidomethyl|CID	10142278 
DSDHNNCGCWNDAY	2|2/6,C,Carbamidomethyl/8,C,Carbamidomethyl|	20778794 
DSDIAEVSNR	2|0|	13311042 
DSEAFCHANCSGPATSQPR	2|2/5,C,Carbamidomethyl/9,C,Carbamidomethyl|	10147935 
DSEAFCHANCSGPATSQPR	3|2/5,C,Carbamidomethyl/9,C,Carbamidomethyl|CID	10152432 
DSELLTFNLSGHR	2|0|	10171295 
DSELLTFNLSGHR	3|0|CID	10174704 
DSENLVITHVNR	2|0|	29558503 
DSENLVITHVNR	3|0|	29563966 
DSFTLASNEPVMVYTHVTAER	2|0|CID	67878619 
DSFTLASNEPVMVYTHVTAER	2|1/11,M,Oxidation|	67883029 
DSFTLASNEPVMVYTHVTAER	3|0|	67886220 
DSFTLASNEPVMVYTHVTAER	3|1/11,M,Oxidation|CID	67890002 
DSGDSECCLYNVLFTNCHSTR	3|3/6,C,Carbamidomethyl/7,C,Carbamidomethyl/16,C,Carbamidomethyl|	33334929 
DSGEYHCVYHFVSAPK	3|1/6,C,Carbamidomethyl|	10182797 
DSGVNDLTLCHSSGSNYK	2|1/9,C,Carbamidomethyl|	59570377 
DSGVNDLTLCHSSGSNYK	3|1/9,C,Carbamidomethyl|	59575304 
DSGYYNCTATNNVGNPAK	2|1/6,C,Carbamidomethyl|	10193304 
DSIQHYHSDNSTMK	3|1/12,M,Oxidation|	10202551 
DSISESTENCTSSK	2|1/9,C,Carbamidomethyl|CID	10213818 
DSKTEITND	2|0|	27593546 
DSLAIEMLSNAQDR	2|1/6,M,Oxidation|	556171 
DSLELNR	2|0|	35694615 
DSLGTHDVNPNLSPQAITGTLIETIK	3|0|	28446461 
DSLINLSTR	2|0|	45274636 
DSLNSSHPISSSVQSSEQIEEMFDSLSYFK	3|0|	10222721 
DSLNSSHPISSSVQSSEQIEEMFDSLSYFK	3|1/21,M,Oxidation|	10227356 
DSLQQELTHGNLSVSLPVRTTGHGLR	4|0|	58529563 
DSLYNGYGDSR	2|0|	57119770 
DSMQFVTVDNPGEAATLEVVGTTVSR	2|0|	1155114 
DSMQFVTVDNPGEAATLEVVGTTVSR	3|0|	1162323 
DSMQFVTVDNPGEAATLEVVGTTVSR	3|1/2,M,Oxidation|	1169396 
DSNAPQPWITAAQSEK	2|0|	76364074 
DSNGPTIILSNTVHTAGK	2|0|	19808938 
DSNQAVNLQGCNFAEPGK	2|1/10,C,Carbamidomethyl|CID	69172558 
DSNSLITINATK	2|0|CID	29264953 
DSNVWEDHTALLK	2|0|	58894461 
DSNYLLNHR	2|0|	43020495 
DSPEICQSCSNCTDGEEELTSCTPR	3|4/5,C,Carbamidomethyl/8,C,Carbamidomethyl/11,C,Carbamidomethyl/21,C,Carbamidomethyl|	10241961 
DSPHQVFNVTWR	2|0|	10256262 
DSPHQVFNVTWR	3|0|CID	10261518 
DSPSAPVNVTVR	2|0|	10276338 
DSQTEYWLHNYQSTVTGR	2|0|	60289174 
DSQTEYWLHNYQSTVTGR	3|0|	60296210 
DSRFQLLNFSSSELK	2|0|	10284361 
DSRFQLLNFSSSELK	3|0|CID	10291187 
DSSDEANCTTLCSQK	2|2/7,C,Carbamidomethyl/11,C,Carbamidomethyl|	10304199 
DSSEVGISNVVALQLDSK	2|0|	55698745 
DSSGVINVMLNGSEPK	2|0|	10312380 
DSSGVINVMLNGSEPK	2|1/8,M,Oxidation|	10319211 
DSSGVVEAITNQSR	2|0|CID	44421712 
DSSLPRVGLNALEALFQR	2|0|	33411252 
DSSNGLPPSPTPPSK	2|0|	59520074 
DSSNPKSCEYR	2|1/7,C,Carbamidomethyl|	56128583 
DSSTNNMEKAR	2|0|CID	47225590 
DSTASEHLNKR	2|0|	65394335 
DSTASEHLNKR	2|2/9,K,Label:13C(6)15N(2)/10,R,Label:13C(6)15N(4)|	65398402 
DSTDTKFNPTNPER	2|0|	47928884 
DSTSITGYSGYQEFVR	2|0|	14458103 
DSTSLYPEK	2|0|	77344305 
DSTTTTVASVTNTTAHGYSVNFK	3|0|CID	1310689 
DSTVLTSYGNNQKLR	2|0|	31935065 
DSTVLVNVCR	2|1/8,C,Carbamidomethyl|	48289696 
DSVEKPLCLSNDSASHVECELGNPMK	3|2/7,C,Carbamidomethyl/18,C,Carbamidomethyl|	10337824 
DSVEKPLCLSNDSASHVECELGNPMK	3|3/7,C,Carbamidomethyl/18,C,Carbamidomethyl/24,M,Oxidation|	10343342 
DSVINLSESVEDGPR	2|0|CID	10358598 
DSVSNFVQVCILR	2|1/9,C,Carbamidomethyl|	74059882 
DSVTGSGLENATISVAGINHNITTGR	3|0|	10368247 
DSVTWNWPELCIK	2|1/10,C,Carbamidomethyl|	76696625 
DSYDSLTTLANAEEVR	2|0|	12020745 
DSYDSLTTLANAEEVR	2|1/15,R,Label:13C(6)15N(4)|	12028944 
DSYPDGNITWYR	2|0|CID	10377093 
DSYPDGNITWYR	2|1/11,R,Label:13C(6)15N(4)|	10381939 
DSYYTALNSLFKEAPPQGPAPPSLGEK	3|0|	35271042 
DTANTQPPWVGLDSNVR	2|0|	58948299 
DTAQPSALIYSK	2|0|	79629299 
DTAVEGEEIEVNCTAM	2|1/12,C,Carbamidomethyl|CID	10389931 
DTAVEGEEIEVNCTAM	2|2/12,C,Carbamidomethyl/15,M,Oxidation|CID	10394114 
DTAVEGEEIEVNCTAMASK	2|1/12,C,Carbamidomethyl|	10406507 
DTAVEGEEIEVNCTAMASK	2|2/12,C,Carbamidomethyl/15,M,Oxidation|	10413893 
DTAVEGEEIEVNCTAMASK	2|2/12,C,Carbamidomethyl/18,K,Label:13C(6)15N(2)|	10422047 
DTAVEGEEIEVNCTAMASK	2|3/12,C,Carbamidomethyl/15,M,Oxidation/18,K,Label:13C(6)15N(2)|	10423380 
DTAVEGEEIEVNCTAMASK	3|1/12,C,Carbamidomethyl|	10425554 
DTAVEGEEIEVNCTAMASK	3|2/12,C,Carbamidomethyl/15,M,Oxidation|	10430555 
DTAVEGEEIEVNCTAMASK	3|3/12,C,Carbamidomethyl/15,M,Oxidation/18,K,Label:13C(6)15N(2)|	10436603 
DTAVEGEEIEVNCTAMASKPATTIR	2|2/12,C,Carbamidomethyl/15,M,Oxidation|	10476270 
DTAVEGEEIEVNCTAMASKPATTIR	3|1/12,C,Carbamidomethyl|CID	10482456 
DTAVEGEEIEVNCTAMASKPATTIR	3|2/12,C,Carbamidomethyl/15,M,Oxidation|CID	10486527 
DTAVEGEEIEVNCTAMASKPATTIR	4|2/12,C,Carbamidomethyl/15,M,Oxidation|CID	10490720 
DTCAINSGR	2|1/2,C,Carbamidomethyl|CID	19916543 
DTCAQECSHFNLTK	2|2/2,C,Carbamidomethyl/6,C,Carbamidomethyl|CID	10520100 
DTCAQECSHFNLTK	3|2/2,C,Carbamidomethyl/6,C,Carbamidomethyl|CID	10526504 
DTCAQECSHFNLTKVESR	3|2/2,C,Carbamidomethyl/6,C,Carbamidomethyl|	10544820 
DTCVNGNGCQLPVK	2|2/2,C,Carbamidomethyl/8,C,Carbamidomethyl|CID	34245429 
DTDIISSGNSK	2|0|	29150223 
DTDIVVALNHAVQAKPADPTYNTVWR	3|0|	70015701 
DTDIVVALNHAVQAKPADPTYNTVWR	4|0|	70021515 
DTDYEPTVQAGFNR	2|0|	12216269 
DTEAETGGNETTECTGSYYCK	2|2/13,C,Carbamidomethyl/19,C,Carbamidomethyl|	10559035 
DTEAETGGNETTECTGSYYCK	3|2/13,C,Carbamidomethyl/19,C,Carbamidomethyl|CID	10565256 
DTEAETGGNETTECTGSYYCKK	3|2/13,C,Carbamidomethyl/19,C,Carbamidomethyl|	10579729 
DTEDESYINLELDPTSMSSPYK	2|1/16,M,Oxidation|	58240275 
DTESWGQHVQK	2|0|	10593762 
DTEVEFTNK	2|0|	13359477 
DTGCDVSSGLNHVLCVK	2|2/3,C,Carbamidomethyl/14,C,Carbamidomethyl|	60643883 
DTGCDVSSGLNHVLCVK	3|2/3,C,Carbamidomethyl/14,C,Carbamidomethyl|CID	60647905 
DTGDLLNNLGAMSK	2|1/11,M,Oxidation|	46836786 
DTGEEEAITNSTEANGK	2|0|	10602691 
DTGEGTCYTVLQPLSHLSNESPNNSPTH	3|1/6,C,Carbamidomethyl|CID	74795219 
DTGIEILGLNEWTK	2|0|	26956573 
DTGSGMLFLTNITLAHAGK	3|0|	10613328 
DTGSGMLFLTNITLAHAGK	3|1/5,M,Oxidation|	10620298 
DTHEYHNESR	2|0|	10638030 
DTICELPSSGSGPNCSNPGDR	2|2/3,C,Carbamidomethyl/14,C,Carbamidomethyl|	10649379 
DTICELPSSGSGPNCSNPGDR	3|2/3,C,Carbamidomethyl/14,C,Carbamidomethyl|	10655330 
DTINKTEEPAAR	2|0|	12536077 
DTINKTEEPAAR	3|0|	12540987 
DTINVLQYANQK	2|0|	53825245 
DTIPGDPSSNATSR	2|0|	10674707 
DTISNNYGTTR	2|0|	67648877 
DTITTELTNCTSAACK	2|2/9,C,Carbamidomethyl/14,C,Carbamidomethyl|CID	10683432 
DTKFNEHSALSR	2|0|	17689946 
DTKFNEHSALSR	3|0|CID	17694578 
DTLAIDLRYATERNR	3|0|	54842293 
DTLEIINDTIR	2|0|CID	10692535 
DTLGCLHNSYYR	2|1/4,C,Carbamidomethyl|CID	78037550 
DTLGCLHNSYYR	3|1/4,C,Carbamidomethyl|CID	78042383 
DTLQYDGFCYALENTNMNK	2|1/8,C,Carbamidomethyl|	48864692 
DTLQYDGFCYALENTNMNK	2|2/8,C,Carbamidomethyl/16,M,Oxidation|	48868377 
DTLQYDGFCYALENTNMNK	3|1/8,C,Carbamidomethyl|	48874546 
DTLQYDGFCYALENTNMNK	3|2/8,C,Carbamidomethyl/16,M,Oxidation|	48879156 
DTLSINATNIK	2|0|CID	10700978 
DTLSIYVNAGGGER	2|0|	71539988 
DTLTSEDAGLQSSK	2|0|CID	10707735 
DTNFKTENFR	2|0|	15606123 
DTNGTIYR	2|0|	10721801 
DTNGVDLTVPK	2|0|CID	70578421 
DTNHLKYEESEFNHER	3|0|	33932295 
DTNHLKYEESEFNHER	4|0|	33937947 
DTNPKNTLK	2|2/4,K,Label:13C(6)15N(2)/8,K,Label:13C(6)15N(2)|	43076925 
DTNPPPAGPVETVTFR	2|0|CID	4535164 
DTNPVLGLLNSPLTLPQVPSR	3|0|	39534793 
DTNQSYTTNATDSNFKGK	2|0|	77167445 
DTNQSYTTNATDSNFKGK	3|0|	77172016 
DTNVTIYDNAFQQDFLYR	2|0|	67038680 
DTPIEPVHTIINR	3|0|CID	75170344 
DTQATFSTTNK	2|0|	68151802 
DTQTEAGSPFVGNPGNITGAR	2|0|CID	10728148 
DTQTEAGSPFVGNPGNITGAR	3|0|CID	10732899 
DTQTMSSSNPVLGEMR	2|2/4,M,Oxidation/14,M,Oxidation|	59413205 
DTSKCSFGSSTGPGNELVINR	2|1/4,C,Carbamidomethyl|	43920530 
DTSKCSFGSSTGPGNELVINR	3|1/4,C,Carbamidomethyl|	43927521 
DTTEVSQGVGLENER	2|0|	14224667 
DTTGILLNR	2|0|	64845222 
DTTGVITIMGK	2|1/8,M,Oxidation|	65038143 
DTTQYALTMTNIGTSASLSQIK	3|1/8,M,Oxidation|	58799989 
DTVTNGATK	2|0|	62405293 
DTYNGEDYLYK	2|0|	64253931 
DTYNITDPEEFETEYPFFESR	3|0|CID	10747084 
DTYVEAVLSVSNASVAQLHTAGYR	3|0|	10756301 
DVADGTVYVEVLEHSLGR	2|0|	19848738 
DVADGTVYVEVLEHSLGR	3|0|	19855649 
DVAHKVDLMCSSNK	3|1/9,C,Carbamidomethyl|	74357965 
DVAHKVDLMCSSNK	3|2/8,M,Oxidation/9,C,Carbamidomethyl|	74363624 
DVAHKVDLMCSSNK	4|2/8,M,Oxidation/9,C,Carbamidomethyl|	74369104 
DVANGLVMK	2|0|	72952651 
DVCATNGSSSDEGPDPDLICR	2|2/2,C,Carbamidomethyl/19,C,Carbamidomethyl|	10765560 
DVCATNGSSSDEGPDPDLICR	3|2/2,C,Carbamidomethyl/19,C,Carbamidomethyl|CID	10771668 
DVCNVNQTIVK	2|1/2,C,Carbamidomethyl|	53997558 
DVDNSKYSEGCPTAEPLIQGHPQFR	3|1/10,C,Carbamidomethyl|	61565993 
DVDNSKYSEGCPTAEPLIQGHPQFR	4|1/10,C,Carbamidomethyl|	61573144 
DVDNSKYSEGCPTAEPLIQGHPQFR	4|3/5,K,Label:13C(6)15N(2)/10,C,Carbamidomethyl/24,R,Label:13C(6)15N(4)|	61579440 
DVDTDLGSYCSAEGNCTAR	2|2/9,C,Carbamidomethyl/15,C,Carbamidomethyl|	18192750 
DVELNCSASLNK	2|1/5,C,Carbamidomethyl|	10791778 
DVFHFANSSR	2|0|CID	10800287 
DVFLIGPLYETATAK	2|0|CID	4545110 
DVFSENGGRSELK	2|0|	19117627 
DVGANQTVLFANPN	2|0|	10806680 
DVGANQTVLFANPNFLR	2|0|	10819911 
DVGKLMNAPLYLAEWQNITK	3|1/5,M,Oxidation|	10831140 
DVGTESNIVIR	2|0|	75540475 
DVGTESNIVIR	2|1/10,R,Label:13C(6)15N(4)|	75545292 
DVHNFLIGFSQWK	2|0|	20592196 
DVLSSLTTCK	2|1/8,C,Carbamidomethyl|	61271585 
DVLTITLTPK	2|0|CID	10845271 
DVMQVANTTMSSR	2|0|CID	10850910 
DVMQVANTTMSSR	2|1/2,M,Oxidation|	10857426 
DVMQVANTTMSSR	2|1/9,M,Oxidation|CID	10862619 
DVMQVANTTMSSR	2|2/2,M,Oxidation/9,M,Oxidation|	10866706 
DVNCFNSNTNNK	2|1/3,C,Carbamidomethyl|CID	43536315 
DVNCFNSNTNNK	2|2/3,C,Carbamidomethyl/11,K,Label:13C(6)15N(2)|	43539640 
DVNDNAPIPEPR	2|0|CID	10899144 
DVNDNETPSENFLNVAYTCASGYR	3|1/18,C,Carbamidomethyl|	4490916 
DVNDVKYIQTVR	2|0|	30568569 
DVNDVKYIQTVR	3|0|	30572708 
DVNVDPGTYVCNATNAQGTTR	2|1/10,C,Carbamidomethyl|	10913054 
DVNYTQIVVDR	2|0|	10920741 
DVPTQRYNQDVFINNSCVYINHK	3|1/16,C,Carbamidomethyl|	79734787 
DVPTQRYNQDVFINNSCVYINHK	4|1/16,C,Carbamidomethyl|	79741389 
DVQNPDDVAKNSSK	2|0|	10929988 
DVSAGNNEYRMVVQHVVDNASAQYLPER	3|0|	75454562 
DVSAGNNEYRMVVQHVVDNASAQYLPER	3|1/10,M,Oxidation|	75460137 
DVSAGNNEYRMVVQHVVDNASAQYLPER	4|0|	75466710 
DVSAGNNEYRMVVQHVVDNASAQYLPER	4|1/10,M,Oxidation|	75471112 
DVSDDGEGSIEDEK	2|0|	25503017 
DVSQNVSSDTDQSCESTK	2|1/13,C,Carbamidomethyl|CID	10936935 
DVSSCSSQAYLFNR	2|1/4,C,Carbamidomethyl|	60800581 
DVTVALCDPSPGPNPPPRTPR	3|1/6,C,Carbamidomethyl|	54729038 
DVTVIEGEVATISCQVNK	2|1/13,C,Carbamidomethyl|CID	10944220 
DVTVIEGEVATISCQVNK	3|1/13,C,Carbamidomethyl|CID	10951319 
DVVSGGGLTPVLQFMDLTNR	2|0|	20170926 
DVVSGGGLTPVLQFMDLTNR	2|1/14,M,Oxidation|	20177700 
DWNGLYLGCFDLGDKYSNSR	2|1/8,C,Carbamidomethyl|CID	16183359 
DWNGLYLGCFDLGDKYSNSR	3|1/8,C,Carbamidomethyl|CID	16190545 
DWNTGSNVGGYVQMPNTLK	2|1/13,M,Oxidation|	61497104 
DWPVNTEGCMEK	2|1/8,C,Carbamidomethyl|CID	10966708 
DWPVNTEGCMEK	2|2/8,C,Carbamidomethyl/9,M,Oxidation|CID	10971545 
DWSENSNGPTENPTENVECMVK	3|1/18,C,Carbamidomethyl|CID	47383321 
DWSENSNGPTENPTENVECMVK	3|2/18,C,Carbamidomethyl/19,M,Oxidation|CID	47390600 
DYFQALTTQGCYAPSYDSGEYQNSTLK	3|1/10,C,Carbamidomethyl|	37436883 
DYGVQQENWLADKHSEK	3|0|	21357429 
DYICQGNEEK	2|1/3,C,Carbamidomethyl|CID	10990247 
DYIQTVNYTIPQNGIIK	2|0|	11004214 
DYLHNSVIDK	2|0|	37059938 
DYQFVEHPSTK	2|0|CID	11010327 
DYSSFLIDLENNQAL	2|0|	36825150 
DYTLNDESQFMK	2|0|	38685059 
DYTLNDESQFMK	2|1/10,M,Oxidation|	38691976 
DYTVVTHNTSSGNVTK	2|0|	11021674 
DYVKNVTLMFASVDYR	2|0|	71931418 
DYVKNVTLMFASVDYR	2|1/8,M,Oxidation|	71935691 
DYVKNVTLMFASVDYR	3|0|	71942641 
DYVKNVTLMFASVDYR	3|1/8,M,Oxidation|	71949607 
DYVQAQVK	2|0|CID	11035364 
DYVSEPALAATQQMLNNHE	2|1/13,M,Oxidation|CID	58198893 
DYVSEPALAATQQMLNNHE	3|1/13,M,Oxidation|CID	58203448 
DYVTVNWIVK	2|0|	76376491 
DYYLNKTENEK	2|0|CID	11043905 
DYYLNKTENEK	3|0|CID	11049773 
DYYPINESLASLPLR	2|0|CID	11070029 
EAAGNVTIH	2|0|	11075434 
EAAPAAPAAAPPAEK	2|0|	11083171 
EAAQVNIHLSQCFSSR	2|1/11,C,Carbamidomethyl|	57856669 
EAAQVNIHLSQCFSSR	3|1/11,C,Carbamidomethyl|	57863544 
EAATSLSNPIEIDFQTSGPTFNASVHSDTPSVTR	3|0|	11097325 
EACFDPGNIMNGTR	2|2/2,C,Carbamidomethyl/9,M,Oxidation|	11105600 
EADTTQTVQNLTVPGGLR	2|0|	11119611 
EAENNLAAYR	2|0|	11133018 
EAENQTIPALEELLK	2|0|	11146879 
EAESCDCLQGFQLTH	2|2/4,C,Carbamidomethyl/6,C,Carbamidomethyl|	11154514 
EAFDNHTAGK	2|0|	43347182 
EAFLPQGGSVQVNCSSSCK	2|2/13,C,Carbamidomethyl/17,C,Carbamidomethyl|CID	11163470 
EAFLPQGGSVQVNCSSSCK	2|3/13,C,Carbamidomethyl/17,C,Carbamidomethyl/18,K,Label:13C(6)15N(2)|	11167394 
EAFLPQGGSVQVNCSSSCK	3|2/13,C,Carbamidomethyl/17,C,Carbamidomethyl|CID	11169050 
EAFNETNQAIQTISR	2|0|CID	11180067 
EAFNITLDHK	2|0|CID	11192820 
EAFSNLSYYTR	2|0|	11201065 
EAGAIDDWSWTVNSH	2|0|CID	9330712 
EAGNITTDGYEILGK	2|0|	11209488 
EAGQAVGVSECNGSPIAQK	2|1/10,C,Carbamidomethyl|	1458249 
EAGVATTDLYGNCTLR	2|1/12,C,Carbamidomethyl|CID	11216049 
EAIPQFSAAQKPLLSLEETLNVTER	3|0|	11224892 
EAITNSTEANGK	2|0|	11238765 
EALDFVEVETR	2|0|CID	2364203 
EALGNASQLFDSWLK	2|0|CID	11245478 
EALGNASQLFDSWLK	3|0|	11250025 
EALNQAVNTTR	2|0|CID	11263686 
EAMEDGEIDGNK	2|0|	11271355 
EAMEDGEIDGNK	2|1/2,M,Oxidation|	11276093 
EAMSTEQINNPAHVGWYDK	3|0|	77009657 
EAMSTEQINNPAHVGWYDK	3|1/2,M,Oxidation|	77016538 
EANSLLSNHSEK	2|0|	11290065 
EAPFGTNCNLTITSR	2|1/7,C,Carbamidomethyl|CID	11300916 
EAPNGSCVSLQQCFQK	2|2/6,C,Carbamidomethyl/12,C,Carbamidomethyl|	11306221 
EAQNNPSAFFVPTTARTPK	2|0|	55203371 
EAQNNPSAFFVPTTARTPK	3|0|	55210261 
EAQNQMEHAQFTHNVK	2|1/5,M,Oxidation|	46301776 
EAQQACEADAPAKGPPSPTSTK	3|1/5,C,Carbamidomethyl|	4631592 
EARPLTPAAINGSLQR	2|0|	11319664 
EARPLTPAAINGSLQR	3|0|	11326211 
EASLSHPESVNR	2|0|	11343930 
EASLVPPETKATVNK	2|0|	32182478 
EASNHSSGAGLVQIN	2|0|	11357085 
EASNHSSGAGLVQINK	2|0|	11365678 
EASNHSSGAGLVQINK	2|1/15,K,Label:13C(6)15N(2)|	11373825 
EASNHSSGAGLVQINK	3|0|CID	11376982 
EASNHSSGAGLVQINK	3|1/15,K,Label:13C(6)15N(2)|	11382019 
EASNIAELETKLK	2|0|	47149933 
EASNSSWSVCECESNSK	2|2/9,C,Carbamidomethyl/11,C,Carbamidomethyl|	60858991 
EASNTLGNSSAAASFNAK	2|0|	11406930 
EATAPVEPAAPAPSAK	2|0|	56714376 
EATEISHVLLCNITQR	2|1/10,C,Carbamidomethyl|CID	11420305 
EATEISHVLLCNITQR	3|1/10,C,Carbamidomethyl|	11422007 
EATENKADCDRGK	2|1/8,C,Carbamidomethyl|	18761386 
EATENKADCDRGK	3|1/8,C,Carbamidomethyl|	18765781 
EATESFASDPILYR	2|0|	11433125 
EATESFASDPILYRPVAVALDTK	3|0|	11440796 
EATEVTPAEEEEDLK	2|0|CID	63789990 
EATIVGENETYPR	2|0|CID	11453281 
EATTPPKNASELVVA	2|0|	72531932 
EATVVVAVKEANK	2|0|	32119897 
EAVENGTVCR	2|1/8,C,Carbamidomethyl|	11462202 
EAVETLGSTSTICSDK	2|1/12,C,Carbamidomethyl|	11475613 
EAVFAVNALNISEK	2|0|	11484729 
EAVVQAEEAAAEITR	2|0|	11494260 
EAVVSTGPVNDSR	2|0|	11502856 
EAYNVSYAWK	2|0|	11511527 
ECASCTSLDQSCER	2|3/1,C,Carbamidomethyl/4,C,Carbamidomethyl/11,C,Carbamidomethyl|	11520724 
ECCNHLMTATSEESNR	2|2/1,C,Carbamidomethyl/2,C,Carbamidomethyl|	62854184 
ECCNHLMTATSEESNR	2|3/1,C,Carbamidomethyl/2,C,Carbamidomethyl/6,M,Oxidation|	62860005 
ECCNHLMTATSEESNR	3|2/1,C,Carbamidomethyl/2,C,Carbamidomethyl|	62865728 
ECCNHLMTATSEESNR	3|3/1,C,Carbamidomethyl/2,C,Carbamidomethyl/6,M,Oxidation|CID	62871056 
ECEVDPCCEGSTCK	2|4/1,C,Carbamidomethyl/6,C,Carbamidomethyl/7,C,Carbamidomethyl/12,C,Carbamidomethyl|	11529951 
ECGGTPDCPVGDNNEDEAVSR	2|2/1,C,Carbamidomethyl/7,C,Carbamidomethyl|	69408992 
ECIGFLQPPPGYNMLEFPENPGGQR	3|1/1,C,Carbamidomethyl|CID	52997325 
ECIGFLQPPPGYNMLEFPENPGGQR	3|2/1,C,Carbamidomethyl/13,M,Oxidation|CID	53002083 
ECLANGSWAAR	2|1/1,C,Carbamidomethyl|CID	11543981 
ECLCPGEFLAGACNQEPDCHYGSSDHIDGAEGR	3|4/1,C,Carbamidomethyl/3,C,Carbamidomethyl/12,C,Carbamidomethyl/18,C,Carbamidomethyl|	333237 
ECLCPGEFLAGACNQEPDCHYGSSDHIDGAEGR	4|4/1,C,Carbamidomethyl/3,C,Carbamidomethyl/12,C,Carbamidomethyl/18,C,Carbamidomethyl|	338148 
ECLGNCSEPDDPTK	2|2/1,C,Carbamidomethyl/5,C,Carbamidomethyl|	11554170 
ECNCTEEGDYTK	2|2/1,C,Carbamidomethyl/3,C,Carbamidomethyl|	62911884 
ECNSPTSPAWNLVLEEK	2|1/1,C,Carbamidomethyl|	69359391 
ECNVQCQIVTLPTLENSSKKR	3|2/1,C,Carbamidomethyl/5,C,Carbamidomethyl|	30094929 
ECPLNQLDCNTTFCK	2|3/1,C,Carbamidomethyl/8,C,Carbamidomethyl/13,C,Carbamidomethyl|CID	63018682 
ECSHFNLTK	2|1/1,C,Carbamidomethyl|CID	11563459 
ECSHLSTSDWASICK	3|2/1,C,Carbamidomethyl/13,C,Carbamidomethyl|	62881177 
ECTLSSASNCGNNEISLGECR	2|3/1,C,Carbamidomethyl/9,C,Carbamidomethyl/19,C,Carbamidomethyl|CID	55877205 
ECTLSSASNCGNNEISLGECR	2|4/1,C,Carbamidomethyl/9,C,Carbamidomethyl/19,C,Carbamidomethyl/20,R,Label:13C(6)15N(4)|	55881394 
ECTLSSASNCGNNEISLGECR	3|3/1,C,Carbamidomethyl/9,C,Carbamidomethyl/19,C,Carbamidomethyl|CID	55886068 
ECTLSSASNCGNNEISLGECR	3|4/1,C,Carbamidomethyl/9,C,Carbamidomethyl/19,C,Carbamidomethyl/20,R,Label:13C(6)15N(4)|	55889165 
ECYYNLNDASLCDNVLAPNVTK	2|2/1,C,Carbamidomethyl/11,C,Carbamidomethyl|	11571714 
EDAANNTLLKVR	2|0|	42318213 
EDAANNTLLKVR	2|2/9,K,Label:13C(6)15N(2)/11,R,Label:13C(6)15N(4)|	42324341 
EDAANNTLLKVR	3|2/9,K,Label:13C(6)15N(2)/11,R,Label:13C(6)15N(4)|	42330940 
EDAEHVKNSTYVAL	2|0|	11582053 
EDANPIPNPR	2|0|CID	42888603 
EDANPRIPCG	2|1/8,C,Carbamidomethyl|CID	43103820 
EDAPNIAQHSVK	2|0|	4012120 
EDDGVPVICQVEHPAVTGN	2|1/8,C,Carbamidomethyl|	11590614 
EDFLIYSLNNSLR	2|0|	11604883 
EDFLQSSICFFNNHK	2|1/8,C,Carbamidomethyl|	16029765 
EDFLQSSICFFNNHK	3|1/8,C,Carbamidomethyl|	16036600 
EDGMLPANR	2|1/3,M,Oxidation|	11613918 
EDGNEEDKENQGDETQGQQPPQR	3|0|	11619141 
EDGPSMKTFGENIDNDMDSSSLK	3|2/5,M,Oxidation/16,M,Oxidation|	60689210 
EDHGISNTR	2|0|	19966853 
EDIAEFHSCK	2|1/8,C,Carbamidomethyl|	15158653 
EDITEIFQINAATPLLK	2|0|CID	26627754 
EDITEIFQINAATPLLK	3|0|CID	26631764 
EDITTVNIGYVIALDNAER	2|0|CID	70664305 
EDITTVNIGYVIALDNAER	3|0|CID	70668809 
EDIVLTNAGK	2|0|CID	44468326 
EDNLTCVASTTLQK	2|1/5,C,Carbamidomethyl|	11634534 
EDNPAEFIVYNVTYK	2|0|	11642771 
EDNPAEFIVYNVTYK	3|0|CID	11649523 
EDNPDKNPEAPLNVSR	2|0|	11664263 
EDNPDKNPEAPLNVSR	3|0|	11668205 
EDNSAGHSCR	2|1/8,C,Carbamidomethyl|	24167328 
EDNTATPAKR	2|0|	2619219 
EDPLKNNTAGDVIMTGFELFQQR	3|0|	53404542 
EDPLKNNTAGDVIMTGFELFQQR	3|1/13,M,Oxidation|	53409112 
EDPLNTWAIYNLSWVNITNNTR	2|0|	48152332 
EDPLNTWAIYNLSWVNITNNTR	3|0|	48159436 
EDPYWENMLNHSVHR	2|0|CID	11683433 
EDPYWENMLNHSVHR	2|1/7,M,Oxidation|CID	11686842 
EDQTEYLEER	2|0|	11698853 
EDRPFHQAVVNDTQAFWH	3|0|CID	11707833 
EDRPFHQAVVNDTQAFWHNK	3|0|	11712836 
EDRPFHQAVVNDTQAFWHNK	4|0|	11718254 
EDSLSNTAHFK	2|0|	17666141 
EDSLSNTAHFK	3|0|CID	17673008 
EDTEVEAVGAK	2|0|	69106864 
EDTNSSSIGHLTPGK	2|0|	21626260 
EDTNSSSIGHLTPGK	3|0|	21631875 
EDTVTLTCEGTHNPGNSSTQWFHNGR	3|1/7,C,Carbamidomethyl|	11735338 
EDVLSVFGANR	2|0|CID	11743439 
EDVQETKLNDPHTYAIS	2|0|	78394871 
EDVVFTCQVK	2|1/6,C,Carbamidomethyl|	11753652 
EDWGHTLLPQLETTSQQVSPEWQPLLNIR	3|0|	35934465 
EDWQAIGTR	2|0|CID	29774858 
EDYINNAKECAEVDK	2|1/9,C,Carbamidomethyl|	8604455 
EDYLWGTKLR	2|0|	31231655 
EEAITNSTEANGK	2|0|	11767350 
EEATHYYNPADEEVYGGEDKHFTK	4|0|CID	42460216 
EEAWDYVQAQVK	2|0|	11774683 
EEDGLLYR	2|0|	34353533 
EEDHSNQHKTINNF	2|0|	23320394 
EEDHSNQHKTINNF	3|0|	23326054 
EEEAIQLDGLNASQIR	2|0|	11783395 
EEEAITNSTEANGK	2|0|	11794842 
EEEEFNTGPLSVLTQSVK	2|0|	11799515 
EEESGILK	2|0|	25522641 
EEETIHNEPIVTYGFDTGS	2|0|	63586843 
EEFYNQTWNHR	2|0|	11808833 
EEGTDYTAEGYKTCTEGTNCSK	3|2/13,C,Carbamidomethyl/19,C,Carbamidomethyl|	10586728 
EEGTVLPQNQTTEVK	2|0|	11825384 
EEHHCYSCHVNDCHMDPLESK	4|4/4,C,Carbamidomethyl/7,C,Carbamidomethyl/12,C,Carbamidomethyl/14,M,Oxidation|	24921293 
EEIEVYR	2|0|	29863343 
EEIFPSKNQSESSN	2|0|	30632448 
EEIPAQSGNETHVSLR	3|0|	58392074 
EEISNSSGR	2|0|CID	11833015 
EEIVPLDPVEEVLK	2|0|	25559982 
EELQPGTTSFLTLTMSNK	2|1/14,M,Oxidation|	19090318 
EELQSFGVR	2|0|	61598883 
EELYHLIDEQTLEVKR	3|0|	71356629 
EENATIATYPE	2|0|CID	11846190 
EENATIATYPEF	2|0|CID	11859457 
EENATIATYPEFGVL	2|0|	11866718 
EENATIATYPEFGVLDLK	2|0|	11875109 
EENATIATYPEFGVLDLK	2|1/17,K,Label:13C(6)15N(2)|	11884883 
EENATIATYPEFGVLDLK	3|0|CID	11886972 
EENATIATYPEFGVLDLK	3|1/17,K,Label:13C(6)15N(2)|	11895195 
EENLANHSR	2|0|	11925923 
EENNLCKAEIAVNESIR	2|1/5,C,Carbamidomethyl|	71387500 
EENNLCKAEIAVNESIR	2|3/5,C,Carbamidomethyl/6,K,Label:13C(6)15N(2)/16,R,Label:13C(6)15N(4)|	71390814 
EENNLCKAEIAVNESIR	3|1/5,C,Carbamidomethyl|CID	71393641 
EENNLCKAEIAVNESIR	3|3/5,C,Carbamidomethyl/6,K,Label:13C(6)15N(2)/16,R,Label:13C(6)15N(4)|	71397491 
EENSIINCPGR	2|1/7,C,Carbamidomethyl|	27389579 
EENTFFANLQADPSR	2|0|	43420695 
EENVILEKPSHVELK	2|0|	11935328 
EEPEINTELLK	2|0|	39042166 
EEPPAEAAQLNDGSK	2|0|	861657 
EEPTNIDPINSVLEL	2|0|	33989872 
EEQFNSTFR	2|0|	11944719 
EEQKNLTSCPDGAPFIQHGPDYR	3|1/8,C,Carbamidomethyl|	11956612 
EEQYSQYQVNGER	2|0|CID	11965991 
EESDDEAAVEEEEEEK	2|0|	11979469 
EESHAYYDCGVH	2|1/8,C,Carbamidomethyl|	702297 
EESILSVSNK	2|0|	60606733 
EESQLETNVTFWEEDQEYEVVSTLR	3|0|	11993237 
EESQLLTNTLEGQYSAR	2|0|	21436312 
EESRNFLYR	2|0|	78718837 
EESSEETTDANIGKNGTTAK	2|0|	32049071 
EESSEETTDANIGKNGTTAK	3|0|	32054132 
EESTPNWVIFFR	2|0|	43709761 
EETAWLNISVF	2|0|CID	12002336 
EETGLNQILK	2|0|	20346708 
EETLLYDNATSSVADR	2|0|	12010521 
EETLLYDNATSSVADR	2|1/15,R,Label:13C(6)15N(4)|	12018685 
EETNVNTSPMDKSTSEQNGMR	3|0|	47723103 
EETNVNTSPMDKSTSEQNGMR	3|1/19,M,Oxidation|	47727944 
EETNVNTSPMDKSTSEQNGMR	3|1/9,M,Oxidation|	47735198 
EETNVNTSPMDKSTSEQNGMR	3|2/9,M,Oxidation/19,M,Oxidation|	47740972 
EETNVNTSPMDKSTSEQNGMR	3|3/11,K,Label:13C(6)15N(2)/19,M,Oxidation/20,R,Label:13C(6)15N(4)|	47746482 
EETNVNTSPMDKSTSEQNGMR	3|3/9,M,Oxidation/11,K,Label:13C(6)15N(2)/20,R,Label:13C(6)15N(4)|	47751335 
EETNVNTSPMDKSTSEQNGMR	3|4/9,M,Oxidation/11,K,Label:13C(6)15N(2)/19,M,Oxidation/20,R,Label:13C(6)15N(4)|	47756298 
EETVLSQYQNF	2|0|	12031039 
EETVLSQYQNFSK	2|0|CID	12039444 
EEVSVDQVNIGITCATVK	2|1/13,C,Carbamidomethyl|CID	10955429 
EEVSVDQVNIGITCATVK	3|1/13,C,Carbamidomethyl|CID	10962563 
EEVYNTPYTSNFVGNDDCALNSR	3|1/17,C,Carbamidomethyl|CID	62157696 
EFADSLGIPFLETSAK	2|0|	12054273 
EFANSCSQGCDAPSHTAPR	2|2/5,C,Carbamidomethyl/9,C,Carbamidomethyl|	10159580 
EFANSCSQGCDAPSHTAPR	3|2/5,C,Carbamidomethyl/9,C,Carbamidomethyl|CID	10164112 
EFCLSLDDHRNIENHQKTSTNR	3|1/2,C,Carbamidomethyl|	33266661 
EFCLSLDDHRNIENHQKTSTNR	4|1/2,C,Carbamidomethyl|	33273793 
EFCLSLDDHRNIENHQKTSTNR	5|1/2,C,Carbamidomethyl|	33279715 
EFENGSICVECDSQCEK	2|3/7,C,Carbamidomethyl/10,C,Carbamidomethyl/14,C,Carbamidomethyl|	12063020 
EFEPLLNWMK	2|0|	12077051 
EFEYNATDHSGK	2|0|	12090626 
EFGGSVENFDAFDK	2|0|	19320952 
EFLATIPNHDLSTGTGIVK	3|0|	43589027 
EFLGNLDNNSLK	2|0|CID	12099279 
EFLLVTINKDR	2|0|	31244283 
EFLLVTINKDR	3|0|	31248403 
EFLWNNTEMGTEK	2|1/8,M,Oxidation|CID	48560812 
EFMNCGTASTH	2|2/2,M,Oxidation/4,C,Carbamidomethyl|	17241879 
EFNSWFNLTGSGR	2|0|	12112620 
EFQSIAQQSQSQNK	2|0|	60546930 
EFSSASPSEPCVCNTNFTYDADETNVK	2|2/10,C,Carbamidomethyl/12,C,Carbamidomethyl|	2725871 
EFTNQSLK	2|0|	12120971 
EFTQGSATNMPTLTR	2|0|	66260237 
EFTQGSATNMPTLTR	2|1/9,M,Oxidation|CID	66265315 
EFVCTVTHR	2|0|	12134128 
EFVENSECIQCHPECLPQAMNITCTGR	3|4/7,C,Carbamidomethyl/10,C,Carbamidomethyl/14,C,Carbamidomethyl/23,C,Carbamidomethyl|	12147760 
EFVENSECIQCHPECLPQAMNITCTGR	3|5/7,C,Carbamidomethyl/10,C,Carbamidomethyl/14,C,Carbamidomethyl/19,M,Oxidation/23,C,Carbamidomethyl|	12153936 
EFVHEAHCFSCHPECQPMEGTSTCNGSGSDACAR	4|6/7,C,Carbamidomethyl/10,C,Carbamidomethyl/14,C,Carbamidomethyl/17,M,Oxidation/23,C,Carbamidomethyl/31,C,Carbamidomethyl|	12168026 
EFVHEAHCFSCHPECQPMEGTSTCNGSGSDACAR	5|5/7,C,Carbamidomethyl/10,C,Carbamidomethyl/14,C,Carbamidomethyl/23,C,Carbamidomethyl/31,C,Carbamidomethyl|	12173185 
EFVHEAHCFSCHPECQPMEGTSTCNGSGSDACAR	5|6/7,C,Carbamidomethyl/10,C,Carbamidomethyl/14,C,Carbamidomethyl/17,M,Oxidation/23,C,Carbamidomethyl/31,C,Carbamidomethyl|	12178332 
EFYNQTWNHR	2|0|	12199295 
EGADTTISTSAEETENN	2|0|	67271386 
EGASGVGSPTVTVLHR	2|0|	62391461 
EGAVYPDNTTDFQR	2|0|	12213044 
EGCLAWNSK	2|1/2,C,Carbamidomethyl|	76564439 
EGCSIYNHSE	2|1/2,C,Carbamidomethyl|CID	12219529 
EGCVQLVSNTVLECVDK	2|2/2,C,Carbamidomethyl/13,C,Carbamidomethyl|	70558290 
EGDCGLGDSGPPGTSGR	2|1/3,C,Carbamidomethyl|	12226346 
EGDEHLQNHSLTVLAYCQSSDNGQSNVTLR	3|1/16,C,Carbamidomethyl|	37515330 
EGDEHLQNHSLTVLAYCQSSDNGQSNVTLR	4|1/16,C,Carbamidomethyl|	37522468 
EGDNITLQCLGNGNPPPEE	2|1/8,C,Carbamidomethyl|CID	12240488 
EGDNITLQCLGNGNPPPEEFMFYLPGQPEGIR	3|1/8,C,Carbamidomethyl|	12243479 
EGDNITLQCLGNGNPPPEEFMFYLPGQPEGIR	3|2/8,C,Carbamidomethyl/20,M,Oxidation|	12249494 
EGDTLVLTCAVTGNPR	2|1/8,C,Carbamidomethyl|	12269831 
EGDTLVLTCAVTGNPRPN	2|1/8,C,Carbamidomethyl|	12283759 
EGDTLVLTCAVTGNPRPNQIR	3|1/8,C,Carbamidomethyl|	12298056 
EGDVHTLGCGIAK	2|1/8,C,Carbamidomethyl|	12313224 
EGETCGAEDNDTCGVSLYK	2|2/4,C,Carbamidomethyl/12,C,Carbamidomethyl|	12322357 
EGEVSVCPQNVPILEEILPTKDIIPTLVK	3|1/6,C,Carbamidomethyl|	27662564 
EGEYGNSIK	2|0|CID	19172566 
EGFIDFTSAR	2|0|	63900431 
EGFLSVGGANATSCPDDLR	2|1/13,C,Carbamidomethyl|	20153103 
EGFSANYSVLQSSISEDFK	2|0|	12334540 
EGFYSSLCPAENR	2|1/7,C,Carbamidomethyl|CID	12343387 
EGGAIYESSGACTSEIDK	2|1/11,C,Carbamidomethyl|	24988030 
EGGSGAGPDYNLQFVWR	2|0|	18261167 
EGHLTPGSNTR	2|0|	47272525 
EGICNGFTALCPAS	2|2/3,C,Carbamidomethyl/10,C,Carbamidomethyl|CID	12348640 
EGICNGFTALCPASDPKPNFTDCNR	3|3/3,C,Carbamidomethyl/10,C,Carbamidomethyl/22,C,Carbamidomethyl|CID	12358005 
EGITLVQNK	2|0|	21400998 
EGKIVQVTAADAFLDLIR	3|0|	12367530 
EGLESTNR	2|0|	22088192 
EGLTPKDTEDD	2|0|	30188775 
EGNDTFVTEK	2|0|	19136230 
EGNDTFVTEK	2|1/9,K,Label:13C(6)15N(2)|	19144124 
EGNISQLVTNTTR	2|0|CID	47919545 
EGPASAAPSAAAEPAAGAAK	2|0|	207432 
EGPPAVFTGHNVSSSLSGL	2|0|	12378717 
EGPPAVFTGHNVSSSLSGLTL	2|0|	12385726 
EGPPAVFTGHNVSSSLSGLTLAFR	3|0|	12394221 
EGPRNLSTCFSSGDLFAAHNLSER	3|1/8,C,Carbamidomethyl|	12401664 
EGQGQTCGYNPWR	2|1/6,C,Carbamidomethyl|	77328931 
EGQYLLNSSMWSK	2|0|	12412358 
EGQYLLNSSMWSK	2|1/9,M,Oxidation|	12416575 
EGSLQCECEHNTTGPDCGR	3|3/5,C,Carbamidomethyl/7,C,Carbamidomethyl/16,C,Carbamidomethyl|	12429646 
EGSNELNRPWR	2|0|	76653594 
EGSNTTTGFIEHGSH	2|0|	22030035 
EGSSALINCSAYGFPDLEFK	2|1/8,C,Carbamidomethyl|	12442647 
EGTNAPIPYLLHTVLAVK	2|0|	25231978 
EGTSILDSANK	2|0|	2242733 
EGTSTCNGSGSDACAR	2|2/5,C,Carbamidomethyl/13,C,Carbamidomethyl|	12454022 
EGVAVLGTYSNHTSAPANCSVASQHK	4|1/18,C,Carbamidomethyl|	12464969 
EGVCVTHCNVLQGEPR	3|2/3,C,Carbamidomethyl/7,C,Carbamidomethyl|	12474801 
EGVSCQIIHCAQGTCNK	2|3/4,C,Carbamidomethyl/9,C,Carbamidomethyl/14,C,Carbamidomethyl|	24694549 
EGYMTNHAEDGVLGGTVR	2|0|	22375239 
EGYMTNHAEDGVLGGTVR	2|1/3,M,Oxidation|	22380754 
EGYMTNHAEDGVLGGTVR	3|0|	22388516 
EGYMTNHAEDGVLGGTVR	3|1/17,R,Label:13C(6)15N(4)|	22393766 
EGYMTNHAEDGVLGGTVR	3|1/3,M,Oxidation|CID	22398322 
EHELHLNLTSDLAK	3|0|	64512969 
EHHSYNER	2|0|	23394315 
EHIISIDTQNADD	2|0|	64669856 
EHIMFVFNAK	2|0|	41692821 
EHLAQIGASDK	2|0|	1407064 
EHNEFNSSMAR	2|0|	12485815 
EHNEFNSSMAR	2|1/8,M,Oxidation|	12492352 
EHNSHISNDTSLGAYDQVMK	3|0|	69128021 
EHNSHISNDTSLGAYDQVMK	3|1/18,M,Oxidation|	69135156 
EHQENMTGCGCHFGLR	2|3/5,M,Oxidation/8,C,Carbamidomethyl/10,C,Carbamidomethyl|	23235790 
EHQENMTGCGCHFGLR	3|2/8,C,Carbamidomethyl/10,C,Carbamidomethyl|	23242838 
EHQENMTGCGCHFGLR	3|3/5,M,Oxidation/8,C,Carbamidomethyl/10,C,Carbamidomethyl|	23247963 
EHQENMTGCGCHFGLR	4|2/8,C,Carbamidomethyl/10,C,Carbamidomethyl|	23254373 
EHQENMTGCGCHFGLR	4|3/5,M,Oxidation/8,C,Carbamidomethyl/10,C,Carbamidomethyl|	23261759 
EHQFLQCC	2|2/6,C,Carbamidomethyl/7,C,Carbamidomethyl|CID	37639762 
EHSLVPLEFNK	2|0|	48263033 
EHSPCLSNELFLVM	2|1/4,C,Carbamidomethyl|	15497419 
EHSPCLSNELFLVM	2|2/4,C,Carbamidomethyl/13,M,Oxidation|CID	15500658 
EHTLQNEDIKPYDAT	2|0|	78384620 
EHVHNTSTHLTFNK	3|0|CID	12510097 
EHVTIHHTYNG	3|0|	26246286 
EHYNYTK	2|0|	12518860 
EIANATTKPEDR	2|0|	12526731 
EIANATTKPEDR	3|0|	12531606 
EIANATTKPEDRNDPMLLYNK	3|0|	12545493 
EIANATTKPEDRNDPMLLYNK	3|1/15,M,Oxidation|	12550145 
EIATYLLWQNK	2|0|CID	39909858 
EICKPQGNDSPR	2|1/2,C,Carbamidomethyl|	30909382 
EICSGNSSQCAPNVHK	2|2/2,C,Carbamidomethyl/9,C,Carbamidomethyl|	12568381 
EIDSYTNGK	2|0|	77207674 
EIDTPNAYGAILAIAK	2|0|	26431836 
EIEDGECVTLNVCSDR	2|2/6,C,Carbamidomethyl/12,C,Carbamidomethyl|	72260047 
EIEIDYTGTEPSSPCNK	2|1/14,C,Carbamidomethyl|	12581934 
EIFVVNGTQGK	2|0|CID	12595990 
EIIYSNGSLLFQMITMK	2|2/12,M,Oxidation/15,M,Oxidation|	12608687 
EIIYSNGSLLFQMITMK	3|2/12,M,Oxidation/15,M,Oxidation|CID	12615478 
EILDGEAPIGK	2|0|CID	18819703 
EINDNIGQVAR	2|0|	70177457 
EINDSLVVNNYAVIR	2|0|	26315351 
EINESEPIVVYDK	2|0|	12631717 
EINNLSAHYTTPSFDFK	2|0|	17788120 
EINNLSAHYTTPSFDFK	3|0|	17795127 
EINVNVLVLTCPYSGEIEK	2|1/10,C,Carbamidomethyl|	75618975 
EIQKVSTVNAPPSTR	2|0|	62748391 
EIQKVSTVNAPPSTR	3|0|	62755078 
EIQSPGYVWADCGNPNLK	2|1/11,C,Carbamidomethyl|	78959803 
EISAGYNSPNK	2|0|	28642234 
EISAGYNSPNK	2|1/10,K,Label:13C(6)15N(2)|	28645638 
EITAQISSVSNPMR	2|0|CID	61005082 
EITAQISSVSNPMR	2|1/12,M,Oxidation|CID	61007575 
EITAQISSVSNPMR	2|1/13,R,Label:13C(6)15N(4)|	61013818 
EITGSGNYSENVSIPTGIQR	2|0|CID	29011345 
EITGSGNYSENVSIPTGIQR	2|1/19,R,Label:13C(6)15N(4)|	29014854 
EITGSGNYSENVSIPTGIQR	3|0|	29017430 
EITNCDSPSKGGGPLCDSPNSR	2|2/4,C,Carbamidomethyl/15,C,Carbamidomethyl|	30547815 
EITNCDSPSKGGGPLCDSPNSR	3|2/4,C,Carbamidomethyl/15,C,Carbamidomethyl|	30552358 
EITNFTPQLTHETAAN	2|0|CID	43356421 
EIVHIQAGQCGN	2|1/9,C,Carbamidomethyl|	12644754 
EIVHIQAGQCGNQIGAK	2|1/9,C,Carbamidomethyl|	12653901 
EIVHIQAGQCGNQIGAK	3|1/9,C,Carbamidomethyl|	12661468 
EIVHLQAGQCGN	2|1/9,C,Carbamidomethyl|	12684562 
EIVHLQAGQCGNQIGAK	2|1/9,C,Carbamidomethyl|	12698224 
EIVHLQAGQCGNQIGAK	3|1/9,C,Carbamidomethyl|	12703354 
EIVTSSISNAK	2|0|CID	55631718 
EIYPNEPWSTEQAGILTR	2|0|CID	20005739 
EKDDVGVTQFTIAYGTYFATPHNYEHTYR	4|0|	29976611 
EKEDRPFHQAVVNDTQAFWHNK	3|0|	12724056 
EKEDRPFHQAVVNDTQAFWHNK	4|0|	12731145 
EKGNCTYHDLPMR	3|1/4,C,Carbamidomethyl|	12751210 
EKIDEQKIVLNK	2|0|	26540960 
EKLEPLCSSDNSSVVGNCLHEAPMK	3|3/6,C,Carbamidomethyl/17,C,Carbamidomethyl/23,M,Oxidation|	61610254 
EKLPQPVQVDPVTHCK	2|1/14,C,Carbamidomethyl|	12765257 
EKLPQPVQVDPVTHCK	3|1/14,C,Carbamidomethyl|	12772600 
EKMDPVEENKYTYLRYDK	4|0|CID	32268331 
EKMDPVEENKYTYLRYDK	4|1/2,M,Oxidation|CID	32275436 
EKMEHYNLFVQGYIPIDTPDK	3|0|	25609195 
EKMEHYNLFVQGYIPIDTPDK	3|1/2,M,Oxidation|	25614734 
EKMEHYNLFVQGYIPIDTPDK	4|0|	25619838 
EKMEHYNLFVQGYIPIDTPDK	4|1/2,M,Oxidation|	25627049 
EKNETQTIHATR	3|0|	23298732 
EKNLMSAVIITSPFPK	2|0|	4375410 
EKNLMSAVIITSPFPK	2|1/4,M,Oxidation|	4379763 
EKNLMSAVIITSPFPK	3|1/4,M,Oxidation|	4385124 
EKPYFPIPEDCTFIQNVPLEDR	3|1/10,C,Carbamidomethyl|	12795613 
EKSTYCLQSPNVNCANNAR	3|2/5,C,Carbamidomethyl/13,C,Carbamidomethyl|CID	2889721 
EKVHPELLISK	2|0|	26669872 
ELAAAANESAVK	2|0|	12809270 
ELATDTEANR	2|0|	63134383 
ELCHVCCMK	2|3/2,C,Carbamidomethyl/5,C,Carbamidomethyl/6,C,Carbamidomethyl|	12820303 
ELCHVCCMKK	2|3/2,C,Carbamidomethyl/5,C,Carbamidomethyl/6,C,Carbamidomethyl|	12829208 
ELCLYDPPEVPNATFK	2|1/2,C,Carbamidomethyl|	12837960 
ELCLYDPPEVPNATFK	3|1/2,C,Carbamidomethyl|	12842412 
ELDHTNLLASLTYGPK	2|0|	78452428 
ELDLRPQGLALFSNVSEAR	2|0|	12855918 
ELDTQCSPNPFFR	2|1/5,C,Carbamidomethyl|	15554665 
ELDTQVSENSR	2|0|	70225048 
ELEIPYNTSSTR	2|0|	60764920 
ELEPVTKSCNER	2|1/8,C,Carbamidomethyl|	33818578 
ELESTNHFIR	2|0|	34608508 
ELESTNHFIR	3|0|CID	34612439 
ELFQSTSLNGTNMPSF	2|0|	12864453 
ELFQSTSLNGTNMPSF	2|1/12,M,Oxidation|	12871030 
ELFQSTSLNGTNMPSFSGPWQDNVSSLR	3|0|	12886579 
ELFQSTSLNGTNMPSFSGPWQDNVSSLR	3|1/12,M,Oxidation|	12891302 
ELGIVTYSAWDINR	2|0|	25207385 
ELGLYNLMNITR	2|1/7,M,Oxidation|	12910349 
ELGNATLLHTDSPK	2|0|	12924042 
ELGNNQAGYLNDLYFSEITR	2|0|	19238521 
ELGPLYTNITADIGTDPR	2|0|CID	12932597 
ELGSTLSQYWNSMSAK	2|0|	4427077 
ELGSTLSQYWNSMSAK	2|1/12,M,Oxidation|CID	4431252 
ELGSTLSQYWNSMSAK	3|0|	4435288 
ELGVVMYNCSCLAR	2|2/8,C,Carbamidomethyl/10,C,Carbamidomethyl|	12940316 
ELGVVMYNCSCLAR	2|3/5,M,Oxidation/8,C,Carbamidomethyl/10,C,Carbamidomethyl|	12945015 
ELHDTFTPEPVPAKSNDVISLTIISCEKR	4|1/25,C,Carbamidomethyl|	29126673 
ELHDTFTPEPVPAKSNDVISLTIISCEKR	5|1/25,C,Carbamidomethyl|	29134100 
ELHHLQEQNVSN	2|0|	12956770 
ELHHLQEQNVSNVFLDK	2|0|	12962479 
ELHHLQEQNVSNVFLDK	3|0|	12967102 
ELHHLQEQNVSNVFLDKEEF	3|0|	12979963 
ELHHLQEQNVSNVFLDKEEFF	4|0|	12988336 
ELHHLQEQNVSNVFLDKEEFFIGSK	3|0|	12997731 
ELHHLQEQNVSNVFLDKEEFFIGSK	4|0|	13002373 
ELHHLQEQNVSNVFLDKEEFFIGSK	5|0|	13006469 
ELHPCGVPPLIAVPLLSTGK	3|1/4,C,Carbamidomethyl|	70206541 
ELISNASDALDK	2|0|	13023430 
ELLEGYGAANGER	2|0|	44739843 
ELLRETASSSHENFNTK	3|0|CID	23892012 
ELLSNQSEVMLR	2|0|	13033159 
ELLSNQSEVMLR	2|1/9,M,Oxidation|	13037991 
ELLTNHMTSDVLLTSQLLVQHR	4|1/6,M,Oxidation|	58827686 
ELMASVNSTPLK	2|0|	41640310 
ELNCSVCNNWK	2|2/3,C,Carbamidomethyl/6,C,Carbamidomethyl|	48198907 
ELNEYSKDEAK	2|0|	56477863 
ELNGSDDALGVFITR	2|0|	13051549 
ELNILFLNK	2|0|	13060528 
ELNILFLNKTDNGTYR	3|0|	13068993 
ELNISICPVSQTSER	2|1/6,C,Carbamidomethyl|CID	13083195 
ELNLGRSGSDQR	2|0|	37714204 
ELNTLLGQSLIAAESH	2|0|CID	53528639 
ELPGINTTISQDPESEL	2|0|	13091090 
ELPGINTTISQDPESELY	2|0|	13099625 
ELPGINTTISQDPESELYTISSQLDFNTTR	3|0|CID	13113024 
ELPGINTTISQDPESELYTISSQLDFNTTRNHTIK	4|0|CID	13120150 
ELPIDWGIVGITLTENK	2|0|	29617657 
ELPIDWGIVGITLTENK	3|0|	29622400 
ELPVLGFYTDK	2|0|	69011193 
ELQLDFCNNIQETLK	3|1/6,C,Carbamidomethyl|	35852054 
ELQQFELGQK	2|0|CID	35254527 
ELQVSGANPMSSNK	2|1/9,M,Oxidation|	13132621 
ELSEEVSQNGSWAQIPVQIHNATCTVR	3|1/23,C,Carbamidomethyl|	13145924 
ELSEGPNR	2|0|	20488715 
ELSEYNATAIK	2|0|	13155126 
ELSINSGYTTQLH	2|0|	35890245 
ELSLFNDVAMAR	2|1/9,M,Oxidation|	17839395 
ELSNTQSTPLQNLTTENLMFGK	2|1/18,M,Oxidation|	53620846 
ELSNTQSTPLQNLTTENLMFGK	3|1/18,M,Oxidation|	53627903 
ELSPSNSSSSNK	2|0|	13167787 
ELSSLDNLK	2|0|	59400944 
ELSVAIYPNR	2|0|	29923169 
ELTATRKNASNMEYR	2|0|	13176188 
ELTDIEDNK	2|0|CID	7790778 
ELTGFDYEK	2|0|	7834262 
ELTIFTNSR	2|0|	38233117 
ELTLNATVAASATATPNVR	2|0|	36252000 
ELTNDITTVR	2|0|CID	66034609 
ELTNEYR	2|0|	48808016 
ELVMTSNSLTLGR	2|0|	63628998 
ELVMTSNSLTLGR	2|1/3,M,Oxidation|	63635593 
ELVNDVGSTK	2|0|CID	70050757 
ELVPLGDEEEEEKNESVLLEGR	3|0|CID	13189439 
ELYESIWQNFTDSK	2|0|	13197982 
ELYSEVSFYGNR	2|0|	17830869 
EMAGSGPGTTQTDETLTLCEVAPNK	2|1/18,C,Carbamidomethyl|	65672397 
EMAGSGPGTTQTDETLTLCEVAPNK	2|2/1,M,Oxidation/18,C,Carbamidomethyl|CID	65677263 
EMAGSGPGTTQTDETLTLCEVAPNK	2|3/1,M,Oxidation/18,C,Carbamidomethyl/24,K,Label:13C(6)15N(2)|	65683995 
EMAGSGPGTTQTDETLTLCEVAPNK	3|1/18,C,Carbamidomethyl|	65685343 
EMAGSGPGTTQTDETLTLCEVAPNK	3|2/1,M,Oxidation/18,C,Carbamidomethyl|CID	65689460 
EMDVSNNKILFESDTLYPLPLPIPAK	3|0|	59006751 
EMDVSNNKILFESDTLYPLPLPIPAK	3|1/1,M,Oxidation|CID	59011394 
EMEENLANHSR	2|0|	13206727 
EMEGMNTDILK	2|2/1,M,Oxidation/4,M,Oxidation|	35996244 
EMGNTVMDIIR	2|0|CID	13219804 
EMNCSETISQIQK	2|1/3,C,Carbamidomethyl|	13226398 
EMNCSETISQIQK	2|2/1,M,Oxidation/3,C,Carbamidomethyl|	13232240 
EMSGNTLEVYEK	2|1/1,M,Oxidation|	65626709 
EMSKANRGNQYMDECK	3|1/14,C,Carbamidomethyl|	55135063 
EMSKANRGNQYMDECK	3|2/11,M,Oxidation/14,C,Carbamidomethyl|	55142523 
EMTVSLACTGNVYER	2|1/7,C,Carbamidomethyl|	2482261 
EMTVSLACTGNVYER	2|2/1,M,Oxidation/7,C,Carbamidomethyl|	2486589 
EMVNTALEATISASR	2|1/1,M,Oxidation|CID	58995330 
EMWKPNITLLAENSLDQYALNR	3|1/1,M,Oxidation|	36070938 
EMYPTDLKYREYNEDVK	3|1/1,M,Oxidation|CID	78898358 
EMYPTDLKYREYNEDVK	4|0|CID	78902678 
EMYPTDLKYREYNEDVK	4|1/1,M,Oxidation|CID	78907720 
ENAPAKVSLYNAGIETF	2|0|	78351317 
ENATIATYPEFGVLDLK	2|0|	13249244 
ENATIPENEEEIIR	2|0|	13256151 
ENATNVTFTGDK	2|0|CID	13264576 
ENATNVTFTGDK	2|1/11,K,Label:13C(6)15N(2)|	13268476 
ENCAWLGSR	2|1/2,C,Carbamidomethyl|	76577025 
ENCGNQSADPLMK	2|1/2,C,Carbamidomethyl|	13280742 
ENCGNQSADPLMK	2|2/2,C,Carbamidomethyl/11,M,Oxidation|CID	13286527 
ENCSSIYPR	2|1/2,C,Carbamidomethyl|CID	78970869 
ENDDKLVDDADETMDK	2|1/13,M,Oxidation|	69824264 
ENDDKLVDDADETMDK	3|1/13,M,Oxidation|	69828785 
ENDHEPPIEVELKTYATR	3|0|CID	45151932 
ENDSLSVEGFRK	2|0|	13298598 
ENDSSVAIDR	2|0|	13306853 
ENDTGIVGQHSSCDVR	2|1/12,C,Carbamidomethyl|	13315266 
ENDTGIVGQHSSCDVR	3|1/12,C,Carbamidomethyl|	13319042 
ENDTGVVQQLEECQVK	2|1/12,C,Carbamidomethyl|	13329962 
ENDTSTIAENEGEGATK	2|0|	10607992 
ENDVVGLPSGSVQAK	2|0|	73268590 
ENELIVEVKPSHLEVK	2|0|	70124283 
ENELIVEVKPSHLEVK	3|0|	70130518 
ENESINLAAR	2|0|	13339593 
ENESINLAAR	2|1/9,R,Label:13C(6)15N(4)|	13342763 
ENEVVATQEYDELNIKTTGLALHLK	3|0|	68724677 
ENFLLSNLQSPLAR	2|0|	16379743 
ENFNYNDNVCTSGAR	2|1/9,C,Carbamidomethyl|	56521224 
ENFTETDVK	2|0|	13352949 
ENFVNPETDNASYTVDCYLNGR	2|1/16,C,Carbamidomethyl|	78490049 
ENFVNPETDNASYTVDCYLNGR	3|1/16,C,Carbamidomethyl|	78495852 
ENGMVSYDER	2|1/3,M,Oxidation|	21841229 
ENGSDDGPFR	2|0|	15376966 
ENGTDAVQEEEESPAEGSK	2|0|	13366040 
ENGTTCLMAEFAAK	2|1/5,C,Carbamidomethyl|	13376457 
ENGTTCLMAEFAAK	2|2/5,C,Carbamidomethyl/7,M,Oxidation|	13383068 
ENGTTISAVTNK	2|0|	13403231 
ENGVFEEISNSSGR	2|0|CID	13411774 
ENGVFEEISNSSGR	2|1/13,R,Label:13C(6)15N(4)|	13420485 
ENGYTLMTWNEFEK	2|0|CID	79387480 
ENHTISWIINR	2|0|	44518333 
ENIESQVFSNGR	2|0|	21411656 
ENITQDPEDH	2|0|	13434690 
ENITQDPEDHT	2|0|	13448181 
ENITQDPEDHTV	2|0|	13456934 
ENITQDPEDHTVS	2|0|	13465907 
ENITQDPEDHTVSF	2|0|	13474892 
ENITQDPEDHTVSFVQPN	2|0|	13484089 
ENITQDPEDHTVSFVQPNGA	2|0|	13492166 
ENLFEDTYLR	2|0|CID	7943032 
ENLFEDTYLR	2|1/9,R,Label:13C(6)15N(4)|	7952432 
ENLGCLTNMAFK	2|1/4,C,Carbamidomethyl|	35308697 
ENLGCLTNMAFK	2|2/4,C,Carbamidomethyl/8,M,Oxidation|	35313559 
ENLGPGSGHGTAAVLR	2|0|	71727723 
ENLKDIVVGVSTK	2|0|	29486459 
ENLPGVATLAEK	2|0|CID	32409968 
ENLPSANNDLNK	2|0|	46876208 
ENLTYELR	2|0|	37079948 
ENLVSTR	2|0|CID	70193993 
ENMTFGSTLVTNPK	2|0|	13501179 
ENMTFGSTLVTNPK	2|1/2,M,Oxidation|	13504334 
ENNADQVTPVSHIGCPNTTQQGSPVFAK	3|1/14,C,Carbamidomethyl|CID	13514825 
ENNCCGASNYTDWE	2|2/3,C,Carbamidomethyl/4,C,Carbamidomethyl|CID	13525656 
ENNCCGASNYTDWENIPGMAK	2|2/3,C,Carbamidomethyl/4,C,Carbamidomethyl|	13535889 
ENNCCGASNYTDWENIPGMAK	2|3/3,C,Carbamidomethyl/4,C,Carbamidomethyl/18,M,Oxidation|	13541018 
ENNCCGASNYTDWENIPGMAK	3|2/3,C,Carbamidomethyl/4,C,Carbamidomethyl|CID	13546335 
ENNCCGASNYTDWENIPGMAK	3|3/3,C,Carbamidomethyl/4,C,Carbamidomethyl/18,M,Oxidation|CID	13550859 
ENNFITFATLR	2|0|CID	44441074 
ENNFITFATLR	2|1/10,R,Label:13C(6)15N(4)|	44447341 
ENNLTTSEAGFESTTSSGK	2|0|	56535412 
ENNPEDWPVNTEGCMEK	2|2/13,C,Carbamidomethyl/14,M,Oxidation|CID	13572793 
ENPVEFDSLFNESK	2|0|CID	13581329 
ENPWHNCDHTLTAPQCMWSLDR	3|2/6,C,Carbamidomethyl/15,C,Carbamidomethyl|CID	8973457 
ENPWHNCDHTLTAPQCMWSLDR	3|3/6,C,Carbamidomethyl/15,C,Carbamidomethyl/16,M,Oxidation|CID	8978692 
ENPWHNCDHTLTAPQCMWSLDR	4|2/6,C,Carbamidomethyl/15,C,Carbamidomethyl|	8984343 
ENPWHNCDHTLTAPQCMWSLDR	4|3/6,C,Carbamidomethyl/15,C,Carbamidomethyl/16,M,Oxidation|	8991752 
ENPYIGLGNYTLCR	2|1/12,C,Carbamidomethyl|CID	13589448 
ENPYIGLGNYTLCR	2|2/12,C,Carbamidomethyl/13,R,Label:13C(6)15N(4)|	13592868 
ENQNHSYSLK	2|0|	13601486 
ENQSKTHDEVTYLMTYTELR	3|1/13,M,Oxidation|	71864728 
ENQSLSFSK	2|0|CID	59497260 
ENQTLHYDFR	2|0|	13610003 
ENQTWTHTQQDT	2|0|	66273167 
ENQYEGQSYNQSNK	2|0|	48653690 
ENSCGSQIGNAYTGR	2|1/3,C,Carbamidomethyl|	906084 
ENSCMVYNDTTMVCR	2|2/3,C,Carbamidomethyl/13,C,Carbamidomethyl|	13618092 
ENSCMVYNDTTMVCR	2|3/3,C,Carbamidomethyl/4,M,Oxidation/13,C,Carbamidomethyl|	13622335 
ENSCMVYNDTTMVCR	2|4/3,C,Carbamidomethyl/4,M,Oxidation/11,M,Oxidation/13,C,Carbamidomethyl|	13628640 
ENSHTTLVPLIQGLTL	2|0|CID	35926811 
ENSIESLACR	2|1/8,C,Carbamidomethyl|CID	56414289 
ENSKQNGSANSATNPAGLDK	3|0|	13650255 
ENSLTASMTFK	2|1/7,M,Oxidation|	36371281 
ENSSCPLAYR	2|1/4,C,Carbamidomethyl|	79898365 
ENSSEICSNNGECVCGQ	2|3/6,C,Carbamidomethyl/12,C,Carbamidomethyl/14,C,Carbamidomethyl|	13664430 
ENSSEICSNNGECVCGQCVCR	2|5/6,C,Carbamidomethyl/12,C,Carbamidomethyl/14,C,Carbamidomethyl/17,C,Carbamidomethyl/19,C,Carbamidomethyl|CID	13673013 
ENSSEICSNNGECVCGQCVCR	3|5/6,C,Carbamidomethyl/12,C,Carbamidomethyl/14,C,Carbamidomethyl/17,C,Carbamidomethyl/19,C,Carbamidomethyl|CID	13679244 
ENSSEICSNNGECVCGQCVCR	3|6/6,C,Carbamidomethyl/12,C,Carbamidomethyl/14,C,Carbamidomethyl/17,C,Carbamidomethyl/19,C,Carbamidomethyl/20,R,Label:13C(6)15N(4)|	13684314 
ENSTDPHPIK	2|0|	13699848 
ENSTTKAADIDGAGSHDIIR	3|0|	28955320 
ENSVTFTYDFAR	2|0|	61055210 
ENTAYYLDHR	2|0|	610640 
ENTAYYLDHR	3|0|CID	616177 
ENTIHSGYNIAR	2|0|CID	78204677 
ENTIHSGYNIAR	3|0|CID	78213126 
ENTQVMVR	2|0|CID	54185020 
ENTQVMVR	2|1/5,M,Oxidation|	54191434 
ENTSNVEMR	2|0|	13709855 
ENTSNVEMR	2|1/7,M,Oxidation|	13714040 
ENTSNVEMR	2|1/8,R,Label:13C(6)15N(4)|	13717462 
ENTSNVEMR	2|2/7,M,Oxidation/8,R,Label:13C(6)15N(4)|	13721646 
ENTVAAARELKNDR	2|0|	55306012 
ENTVAAARELKNDR	3|0|	55310209 
ENVALGELNSLLLGTSR	2|0|	20475514 
ENVALGELNSLLLGTSR	3|0|	20478349 
ENVAVVCSDWNHTACFK	3|2/6,C,Carbamidomethyl/14,C,Carbamidomethyl|	48351010 
ENVEAASSIGGR	2|0|	61589469 
ENVILEKPSHVELK	2|0|	13741425 
ENVLCLPTLTTAHDDANNK	3|1/4,C,Carbamidomethyl|	43299125 
ENVLVQVQDWISTK	2|0|	56336304 
ENVQVQLMESVLSR	2|0|	74042373 
ENVQVQLMESVLSR	2|1/7,M,Oxidation|	74048764 
ENVSDPSLTITFGR	2|0|CID	13751815 
ENVSMVDYAH	2|1/4,M,Oxidation|CID	13761346 
ENVSMVDYAHNNYQAQ	2|0|	13767773 
ENVSMVDYAHNNYQAQ	2|1/4,M,Oxidation|CID	13774697 
ENVSMVDYAHNNYQAQSAVPLR	3|0|	13788085 
ENVSMVDYAHNNYQAQSAVPLR	3|1/4,M,Oxidation|CID	13792200 
ENYDAQMMGCK	2|1/9,C,Carbamidomethyl|	43169829 
ENYDAQMMGCK	2|2/6,M,Oxidation/9,C,Carbamidomethyl|	43176095 
ENYDAQMMGCK	2|2/7,M,Oxidation/9,C,Carbamidomethyl|	43182864 
ENYDAQMMGCK	2|3/6,M,Oxidation/7,M,Oxidation/9,C,Carbamidomethyl|	43189717 
ENYKALLSDYCWR	3|1/10,C,Carbamidomethyl|	31641391 
ENYNITMR	2|1/6,M,Oxidation|CID	13807125 
EPAATAPDEVATSGSIAVFAK	2|0|	3446922 
EPCQLGCTNLTYCTNFNNRPTELFR	3|3/2,C,Carbamidomethyl/6,C,Carbamidomethyl/12,C,Carbamidomethyl|	13817824 
EPDNESECSLENVTWKIERTR	3|1/7,C,Carbamidomethyl|	55024191 
EPDSSQSINNSK	2|0|	59932914 
EPDSSQSINNSK	2|1/11,K,Label:13C(6)15N(2)|	59940657 
EPDWLYNDPTCR	2|1/10,C,Carbamidomethyl|	9816426 
EPDYQYIFTNEEGDK	2|0|	45980962 
EPEEVNGTESPDLENKLNLELFESEVGER	3|0|CID	46204802 
EPEIGNLNVSDVTPK	2|0|CID	13827233 
EPFAKKLNMTDKDR	3|1/8,M,Oxidation|	31712635 
EPFNLTGALR	2|0|	37191011 
EPGLDHGPVLNPASGLPEAHEQETR	4|0|	37147581 
EPIDNPYITLIREGLTWGVK	3|0|	55038290 
EPLETTGDFNTTK	2|0|CID	13833554 
EPLLEWYNGIQVLSDNR	2|0|	79479957 
EPLMPFIWAISHNSPR	2|0|CID	3526162 
EPLMPFIWAISHNSPR	2|1/3,M,Oxidation|	3529897 
EPLMPFIWAISHNSPR	3|0|	3534564 
EPLMPFIWAISHNSPR	3|1/3,M,Oxidation|	3540178 
EPLMPSFSINWAH	2|0|CID	3493046 
EPLMPSFSINWAH	2|1/3,M,Oxidation|CID	3498558 
EPLNATSAIVE	2|0|CID	73484170 
EPLSDALIAANVSK	2|0|	3415302 
EPLSNCSQVNR	2|1/5,C,Carbamidomethyl|CID	13843157 
EPLTNGENR	2|0|	21214852 
EPNCGDPLCPGNCSNR	2|3/3,C,Carbamidomethyl/8,C,Carbamidomethyl/12,C,Carbamidomethyl|	21205786 
EPPSDGPYFAQSQVSR	2|0|	60034658 
EPPSENGTSIYGAGGFMPY	2|1/16,M,Oxidation|	13846899 
EPPSLTVGIK	2|0|	21257014 
EPQNTVSTLAVMGTNR	2|1/11,M,Oxidation|	73769831 
EPQPPEVHSDEEF	2|0|	60048269 
EPQQADINKKDPLEPYEVTSAK	3|0|	31870612 
EPQQADINKKDPLEPYEVTSAK	4|0|	31877627 
EPSETPDQCMTADETR	2|1/8,C,Carbamidomethyl|	13860148 
EPSNPSNETLELWK	2|0|CID	13873911 
EPSNVALAETIN	2|0|	73492915 
EPTAHTFDGCHTLPSSLHINSDCSANVEDK	4|2/9,C,Carbamidomethyl/22,C,Carbamidomethyl|	66484240 
EPTISSEVGVTNFDVQPQSR	2|0|CID	73812493 
EPTVASENTDTK	2|0|CID	3250083 
EPTVASENTDTK	2|1/11,K,Label:13C(6)15N(2)|	3254035 
EPVHDQATLDYEFPSFK	3|0|CID	9659737 
EPVNENGVSITVLILAQANSME	2|1/20,M,Oxidation|	73695918 
EPVNENGVSITVLILAQANSME	3|1/20,M,Oxidation|	73700653 
EPVPAGAPGTNSTEYEIR	2|0|	13888229 
EPVVNLQISLIASNNGVTE	2|0|	73681422 
EPYNDSIQAQK	2|0|	13901714 
EQDNATLK	2|0|	43069029 
EQELESCACVDTDNSCK	2|3/6,C,Carbamidomethyl/8,C,Carbamidomethyl/15,C,Carbamidomethyl|	13910565 
EQENSTLYISFTPK	2|0|	13924922 
EQFESNPSTELGK	2|0|	16733329 
EQGTLSGTVNDEVR	2|0|	56421382 
EQIDSYAEMK	2|0|CID	77313569 
EQIDSYAEMK	2|1/8,M,Oxidation|CID	77317864 
EQINISLDHR	2|0|CID	13932621 
EQIVPKPEEEVAQK	2|0|	13939590 
EQIWNLQNSENQTR	2|0|	58050533 
EQKDNDLEITNK	2|0|	46391000 
EQKDNDLEITNK	2|2/2,K,Label:13C(6)15N(2)/11,K,Label:13C(6)15N(2)|	46398833 
EQKDNDLEITNK	3|0|CID	46405581 
EQKDNDLEITNK	3|2/2,K,Label:13C(6)15N(2)/11,K,Label:13C(6)15N(2)|	46412702 
EQLDCYVQRNGSGDCPDTPGAGYCHWK	3|3/4,C,Carbamidomethyl/14,C,Carbamidomethyl/23,C,Carbamidomethyl|	9975232 
EQLDCYVQRNGSGDCPDTPGAGYCHWK	4|3/4,C,Carbamidomethyl/14,C,Carbamidomethyl/23,C,Carbamidomethyl|	9982616 
EQLFFNLSDPELR	2|0|	13948215 
EQLPTNNEDASIIIVK	2|0|	61514462 
EQLPTNNEDASIIIVK	3|0|	61518479 
EQLQGINASSAAWAR	2|0|	13958884 
EQNTGINVIQYNR	2|0|	48642160 
EQNYTCHVH	2|0|	13968795 
EQNYTCHVNHEGLPEPL	2|1/5,C,Carbamidomethyl|	13977222 
EQNYTCHVNHEGLPEPLTLR	3|1/5,C,Carbamidomethyl|	13990635 
EQNYTCR	2|1/5,C,Carbamidomethyl|CID	14001704 
EQPEEDTLNTVNRSKPRLPAAPK	3|0|	55092481 
EQPEEDTLNTVNRSKPRLPAAPK	4|0|	55097161 
EQPYAVPHQSEHR	3|0|	24593282 
EQPYLSDQLFNEFIR	2|0|	15648069 
EQQGQLLEVGWNNTASAR	2|0|	14010045 
EQQSSYNISVR	2|0|	14020974 
EQQTTTDMQKPTQSMHQENLTGH	3|2/7,M,Oxidation/14,M,Oxidation|	14031115 
EQQTTTDMQKPTQSMHQENLTGHC	3|3/7,M,Oxidation/14,M,Oxidation/23,C,Carbamidomethyl|	14042328 
EQQTTTDMQKPTQSMHQENLTGHCR	3|3/7,M,Oxidation/14,M,Oxidation/23,C,Carbamidomethyl|	14052947 
EQQTTTDMQKPTQSMHQENLTGHCR	4|3/7,M,Oxidation/14,M,Oxidation/23,C,Carbamidomethyl|	14060224 
EQSADQGYLFCY	2|1/10,C,Carbamidomethyl|CID	37427899 
EQSGEYECSASNDVAAPVVR	2|1/7,C,Carbamidomethyl|	14077607 
EQTGHHMGFCRCNGLER	3|2/9,C,Carbamidomethyl/11,C,Carbamidomethyl|	54661603 
EQTGHHMGFCRCNGLER	3|3/6,M,Oxidation/9,C,Carbamidomethyl/11,C,Carbamidomethyl|	54668826 
EQTGHHMGFCRCNGLER	4|2/9,C,Carbamidomethyl/11,C,Carbamidomethyl|	54672019 
EQTGHHMGFCRCNGLER	4|3/6,M,Oxidation/9,C,Carbamidomethyl/11,C,Carbamidomethyl|	54676834 
EQTGHHNLCR	3|1/8,C,Carbamidomethyl|	24435250 
EQVSLLNDEQAR	2|0|CID	53099059 
EQVVGLLAQNNCSCESK	2|2/11,C,Carbamidomethyl/13,C,Carbamidomethyl|	14092422 
EQWQPQETNESLK	2|0|	14102399 
EQYETNIALMETVE	2|1/9,M,Oxidation|CID	29393870 
EQYIHENYSR	2|0|CID	14111032 
ERLELEAAHANTVSSK	2|0|CID	23855954 
ERLELEAAHANTVSSK	3|0|CID	23862869 
ERNESEPGSQR	2|0|	14119315 
ERNFTEMQQNATLELK	2|0|	14132506 
ERNFTEMQQNATLELK	2|1/6,M,Oxidation|	14137578 
ERNFTEMQQNATLELK	3|0|	14142611 
ERPNDSYCYNSAK	2|1/7,C,Carbamidomethyl|	14164094 
ERPPNECTSSNK	2|1/6,C,Carbamidomethyl|CID	60485412 
ERPPTFLTPEGNESHKEELR	3|0|	14172419 
ERPPTFLTPEGNESHKEELR	4|0|	14178374 
ERVENTSQPGEMQVTIQNLMPATVYIFK	3|2/11,M,Oxidation/19,M,Oxidation|	14194443 
ESAASVAETNR	2|0|CID	42184787 
ESACSVPVDGNVVNR	2|1/3,C,Carbamidomethyl|	75697215 
ESALVHNGSIH	2|0|	33859921 
ESANLIPTR	2|0|CID	33956902 
ESASKGLEHSEK	3|0|	31946294 
ESASYQEALAR	2|0|	14209008 
ESATNFVEMNAHVGK	2|0|	42234286 
ESATNFVEMNAHVGK	2|1/8,M,Oxidation|	42238592 
ESCFTNDGKSPLGSTSVIR	3|1/2,C,Carbamidomethyl|	60586627 
ESCNSNEGVK	2|1/2,C,Carbamidomethyl|	21527692 
ESCSIYAHAVSNK	2|1/2,C,Carbamidomethyl|	62027711 
ESCSIYAHAVSNK	3|1/2,C,Carbamidomethyl|	62033967 
ESEEGVNQTDLGVTR	2|0|	14217572 
ESEEQVVLNITYER	2|0|	14231797 
ESEKGVISNSGNEFR	2|0|CID	30697890 
ESEKGVISNSGNEFR	3|0|	30704705 
ESEQLLGEK	2|0|	33811681 
ESESILLNIK	2|0|	26326369 
ESFESTNTNASR	2|0|CID	47828495 
ESFQYANLTCSPGK	2|1/9,C,Carbamidomethyl|	14244842 
ESFRLNER	2|0|	37881345 
ESGANVTGFQLVNYTDTIPAR	2|0|	14254683 
ESGIQNVSTCR	2|1/9,C,Carbamidomethyl|CID	14268579 
ESGKHLIQLCHDEIIVTSLENSVVDQGGATK	4|1/9,C,Carbamidomethyl|	35677899 
ESGKHLIQLCHDEIIVTSLENSVVDQGGATK	5|1/9,C,Carbamidomethyl|	35684040 
ESGLLLNMTR	2|0|	38383294 
ESGLLLNMTR	2|1/7,M,Oxidation|	38389787 
ESGLNMTLPEENQPVVFNHIYNIK	3|1/5,M,Oxidation|	14274356 
ESGNVYNNPSGVR	2|0|CID	59775423 
ESHDTCNGYTGVGVNSDPSPEDDDYLVK	3|1/5,C,Carbamidomethyl|	7670978 
ESHPSGQLSCHTTINHK	3|1/9,C,Carbamidomethyl|	57796165 
ESHPSGQLSCHTTINHK	4|1/9,C,Carbamidomethyl|	57802241 
ESKAEMLIGANTEDVLNGNSSGPTFVR	3|0|	32791115 
ESKAEMLIGANTEDVLNGNSSGPTFVR	3|1/5,M,Oxidation|	32795651 
ESKLNSWTDK	2|0|	68810395 
ESLGIANTQWVYR	2|0|	71243311 
ESLLPVTLQCNLTS	2|1/9,C,Carbamidomethyl|	14283981 
ESLLPVTLQCNLTSSSH	2|1/9,C,Carbamidomethyl|	14292490 
ESLLPVTLQCNLTSSSHTL	2|1/9,C,Carbamidomethyl|CID	14303249 
ESLLPVTLQCNLTSSSHTLM	2|1/9,C,Carbamidomethyl|CID	14308966 
ESLLPVTLQCNLTSSSHTLM	2|2/9,C,Carbamidomethyl/19,M,Oxidation|	14315849 
ESLLPVTLQCNLTSSSHTLMY	2|1/9,C,Carbamidomethyl|CID	14335026 
ESLLPVTLQCNLTSSSHTLMY	3|2/9,C,Carbamidomethyl/19,M,Oxidation|CID	14339586 
ESLLPVTLQCNLTSSSHTLMYSYWTR	3|2/9,C,Carbamidomethyl/19,M,Oxidation|	14358356 
ESLNAHAR	2|0|	120047 
ESLNVDGCALSNGR	2|1/7,C,Carbamidomethyl|	19514868 
ESLVNSLLNSK	2|0|	58316945 
ESNCIDGFYK	2|1/3,C,Carbamidomethyl|	19453213 
ESNISEVEVLVNK	2|0|CID	59605970 
ESNITNVDKLPF	2|0|	27205735 
ESNSSNLLESVIK	2|0|CID	46855168 
ESNSTSLTQAALLEK	2|0|	14372437 
ESNTAVTQPTSAVTSDRLNR	3|0|	55291304 
ESNTLEIVPYSSINLSSDEDAVPEK	3|0|	55690359 
ESNYSYCLSSR	2|1/6,C,Carbamidomethyl|	14379188 
ESPGNNTQDGIQTFR	2|0|CID	14388045 
ESQLNLTVMAK	2|0|CID	14396718 
ESQLNLTVMAK	2|1/8,M,Oxidation|CID	14402586 
ESQLNLTVMAKPTNWIEGTR	3|1/8,M,Oxidation|	14421268 
ESSCDELNCSPGACQGH	2|3/3,C,Carbamidomethyl/8,C,Carbamidomethyl/13,C,Carbamidomethyl|	18929521 
ESSENNECIGVKNCSCG	2|3/7,C,Carbamidomethyl/13,C,Carbamidomethyl/15,C,Carbamidomethyl|CID	30758321 
ESSEQVQPTCPK	2|1/9,C,Carbamidomethyl|	14432975 
ESSNDGDIVVHAGQTCKDR	3|1/15,C,Carbamidomethyl|	525069 
ESTATLPTPNDPWASGGPTPYTVPSIGK	3|0|	22600728 
ESTDHGTSNGFLE	2|0|CID	9060416 
ESTEDGGVVVNK	2|0|	70723644 
ESTNIGQQHSGR	2|0|	46494229 
ESTNQTGSPTVTMALTDHR	3|1/12,M,Oxidation|CID	24067726 
ESTQGVAVSQLNICK	2|1/13,C,Carbamidomethyl|	73186584 
ESTSDLLLTSSYLSNSTFTGER	2|0|	14446821 
ESTVGQGSDTYSYIFR	2|0|	14453092 
ESTWNLACYK	2|1/7,C,Carbamidomethyl|	68799830 
ESVGVYSFENSGNR	2|0|	73394647 
ESVPSSGPTNVSALATTSSSMLVR	2|0|	14462632 
ESVPSSGPTNVSALATTSSSMLVR	3|0|	14467021 
ESYGSVNEFLGDR	2|0|CID	77513971 
ESYGSVNEFLGDR	2|1/12,R,Label:13C(6)15N(4)|	77521504 
ESYIILSNSTMK	2|0|	14480954 
ESYSLNGFTSTSR	2|0|CID	61042455 
ESYSLNGFTSTSR	2|1/12,R,Label:13C(6)15N(4)|	61045883 
ETAAASETSNTEQSLSTIER	2|0|	67551385 
ETAHGVNHSSHNEVPQHGPEPSKDTEEHSSQV	4|0|	24786131 
ETAISCSGAIYINPQGLTHMK	3|2/5,C,Carbamidomethyl/19,M,Oxidation|	1657303 
ETANGSQIVNISLPASAEVLK	2|0|CID	14493911 
ETAPAAPAAPAPAEK	2|0|	14501367 
ETAPAAPAAPAPVEK	2|0|	14514147 
ETCGPAELPGEANCTYFK	2|2/2,C,Carbamidomethyl/13,C,Carbamidomethyl|	14528630 
ETDKNCSEGLYQGGPFCCQPCQPGK	3|4/5,C,Carbamidomethyl/16,C,Carbamidomethyl/17,C,Carbamidomethyl/20,C,Carbamidomethyl|	14542263 
ETDLLASTTNIWNYNNR	2|0|	25028141 
ETDLPVIAYLFGK	2|0|	25195992 
ETDNTQLQAVTSKVCSNLQLTQLSAEELK	3|1/14,C,Carbamidomethyl|	66890402 
ETEKALYDNEK	2|0|	63713291 
ETELNTAAQSSIETSESAR	2|0|	57897771 
ETELTLQCNVGPAK	2|1/7,C,Carbamidomethyl|CID	42205390 
ETETFDAVVELR	2|0|	62512787 
ETEVTNGSNGGLEFNPMK	2|1/16,M,Oxidation|	14552548 
ETFNTEFVQLSR	2|0|	16877540 
ETFTTTSNMLSK	2|0|	56649326 
ETFTTTSNMLSK	2|1/8,M,Oxidation|	56652865 
ETGGNETTECTGSYYCK	2|2/9,C,Carbamidomethyl/15,C,Carbamidomethyl|	14566535 
ETGLCETVNR	2|1/4,C,Carbamidomethyl|	64246469 
ETGTPSAGNTVADEK	2|1/14,K,Label:13C(6)15N(2)|	67463747 
ETGVLVCFVCTCANIK	2|3/6,C,Carbamidomethyl/9,C,Carbamidomethyl/11,C,Carbamidomethyl|	1026987 
ETHLCCPDQSFR	2|2/4,C,Carbamidomethyl/5,C,Carbamidomethyl|	34149694 
ETIAIIIAGPTELAR	2|0|CID	64694058 
ETIALNVMTNESR	2|1/7,M,Oxidation|	27518268 
ETIETEDTPINGVGEFH	2|0|	63571778 
ETIVPNIPTHDISHR	3|0|	57814023 
ETKITDTNDPSN	2|0|	27605375 
ETLAFTFINR	2|0|CID	28922786 
ETLEDELNK	2|0|	35246003 
ETLFNTSR	2|0|CID	38539659 
ETLGSTSTICSDK	2|1/9,C,Carbamidomethyl|	14575182 
ETLKNQTFGGAETVPQ	2|0|	14584210 
ETLKNQTFGGAETVPQEATATF	2|0|	14597549 
ETLKNQTFGGAETVPQEATATFNSTALK	3|0|	14606536 
ETLLENITLYQGK	2|0|	26966246 
ETLLQNH	2|0|CID	46594647 
ETLLYDNATSSVADR	2|0|	14614988 
ETLNISWASQSGEPLETK	2|0|	14623617 
ETLNISWASQSGEPLETK	3|0|	14630364 
ETLNQGAASEHLIR	2|0|CID	35877646 
ETLNQGAASEHLIR	3|0|CID	35881878 
ETLQNNSFLITTVNK	2|0|CID	14650991 
ETLQNNSFLITTVNK	2|1/14,K,Label:13C(6)15N(2)|	14655934 
ETLVTLFDNR	2|0|CID	14663797 
ETMGATDECLYVVSNR	2|0|	6977591 
ETMGATDECLYVVSNR	2|1/2,M,Oxidation|	6982574 
ETMGATDECLYVVSNR	2|1/8,C,Carbamidomethyl|	6987520 
ETMGATDECLYVVSNR	2|2/2,M,Oxidation/8,C,Carbamidomethyl|	6993856 
ETMGATDECLYVVSNR	2|2/8,C,Carbamidomethyl/15,R,Label:13C(6)15N(4)|	7001995 
ETMGATDECLYVVSNR	2|3/2,M,Oxidation/8,C,Carbamidomethyl/15,R,Label:13C(6)15N(4)|	7002957 
ETMGATDECLYVVSNR	3|2/2,M,Oxidation/8,C,Carbamidomethyl|	7004495 
ETMLEYTGCNVVADS	2|1/8,C,Carbamidomethyl|	6937674 
ETMLEYTGCNVVADS	2|2/2,M,Oxidation/8,C,Carbamidomethyl|	6941905 
ETMNEAPEETK	2|1/2,M,Oxidation|	14672444 
ETNATNSGAIK	2|0|CID	1782128 
ETNATYPSSDVPCDATLTEK	2|1/12,C,Carbamidomethyl|	14686801 
ETNATYPSSDVPCDATLTEK	3|1/12,C,Carbamidomethyl|	14692060 
ETNFSLTSGLEAK	2|0|	14705235 
ETNTTDYTPNGIDIQIQIVVK	2|0|	22726956 
ETNTTDYTPNGIDIQIQIVVK	3|0|	22731945 
ETNVGNQTVVR	2|0|CID	14715300 
ETNWAQIK	2|0|CID	956111 
ETPNFYSLVLEVSSKPNK	2|0|	58726331 
ETPNFYSLVLEVSSKPNK	3|0|	58731362 
ETQDICDWNQK	2|1/5,C,Carbamidomethyl|	25648926 
ETQLLFAVITQNK	2|0|CID	27085081 
ETQLTFINVK	2|0|	66900490 
ETQSNGDQMFCHPTLSSLR	2|2/8,M,Oxidation/10,C,Carbamidomethyl|	58442009 
ETQSNGDQMFCHPTLSSLR	3|1/10,C,Carbamidomethyl|	58449276 
ETQSNGDQMFCHPTLSSLR	3|2/8,M,Oxidation/10,C,Carbamidomethyl|CID	58453961 
ETSDAFLLQPK	2|0|	63915271 
ETSDETAWAEPAAENTLDGGERR	3|0|	2677010 
ETSYLANTLLSGTETSR	2|0|	33949919 
ETTALNTVTNTQHNSDMLVL	2|1/16,M,Oxidation|	72680626 
ETTASTTDNCATILCK	2|2/9,C,Carbamidomethyl/14,C,Carbamidomethyl|CID	10687966 
ETTECTGSYYCK	2|2/4,C,Carbamidomethyl/10,C,Carbamidomethyl|	14723051 
ETTELIASNMVVANR	2|0|	4781156 
ETTELIASNMVVANR	2|1/9,M,Oxidation|	4786661 
ETTELIASNMVVANR	3|0|	4790160 
ETTELIASNMVVANR	3|1/9,M,Oxidation|	4794686 
ETTGDFNTTK	2|0|	14737327 
ETTIWVSPSPILEEGSPVNLTCSSDGIPAPK	3|1/21,C,Carbamidomethyl|CID	14745594 
ETTKPSEAVDNPLSGK	2|0|	62380282 
ETTLASPALNLK	2|0|	35756593 
ETTPPVSLSGIK	2|0|	67474229 
ETTSHLANQVPKYIDDEF	2|0|	78410396 
ETTSHLANQVPKYIDDEF	3|0|	78415444 
ETTWNNPLLPCPK	2|1/10,C,Carbamidomethyl|CID	76942087 
ETVCINATMCFHVK	2|3/3,C,Carbamidomethyl/8,M,Oxidation/9,C,Carbamidomethyl|	14755157 
ETVCINATMCFHVK	3|3/3,C,Carbamidomethyl/8,M,Oxidation/9,C,Carbamidomethyl|	14759612 
ETVGSCNVYTLER	2|1/5,C,Carbamidomethyl|	70869947 
ETVGSCNVYTLER	2|2/5,C,Carbamidomethyl/12,R,Label:13C(6)15N(4)|	70874197 
ETVLSQYQNFSK	2|0|	14773301 
ETVNTAVDVR	2|0|	75490460 
ETVPSNTTCCAR	2|2/8,C,Carbamidomethyl/9,C,Carbamidomethyl|	14786638 
ETVVDENGR	2|0|	9626181 
ETVVGVIK	2|0|CID	70649431 
ETWLQQNQASLSR	2|0|	76292049 
ETWNNVTVWGSR	2|0|	14792749 
ETWSEQDEPSYTNGK	2|0|	79754190 
ETYLETNYTLK	2|0|CID	14806010 
ETYLNSNYK	2|0|	34076191 
EVALNCTAWVFSR	2|1/5,C,Carbamidomethyl|CID	14810329 
EVANETETSGTGIKVSVATESDEYTPNK	3|0|	67342598 
EVANETETSGTGIKVSVATESDEYTPNK	4|0|	67349952 
EVAQMPLDNLGHSPDVF	2|0|	69606444 
EVCDPDIGGQILMCPQCDR	2|3/2,C,Carbamidomethyl/13,C,Carbamidomethyl/16,C,Carbamidomethyl|	14819154 
EVDEQMLNVQNK	2|0|	14833548 
EVDEQMLNVQNK	2|1/5,M,Oxidation|	14838891 
EVDITGSINR	2|0|	71233887 
EVDNMTVPSK	2|0|CID	14854982 
EVDNMTVPSK	2|1/4,M,Oxidation|CID	14859004 
EVDNMTVPSK	2|1/9,K,Label:13C(6)15N(2)|	14862549 
EVENIIDNLTGVTYL	2|0|CID	19991048 
EVESSNSPR	2|0|	59220465 
EVESSNSPR	2|1/8,R,Label:13C(6)15N(4)|	59226427 
EVFLFNHVLTSDAVIK	2|0|	23413226 
EVGEVDEDSGVTGFEVK	2|0|	61643549 
EVGHEINR	2|0|	25636243 
EVGPEANCGYRLK	2|1/7,C,Carbamidomethyl|	79269158 
EVGQLEAFTDEVSK	2|0|	21367990 
EVGTTIVNIR	2|0|	68387953 
EVGVSVYACAIAHKSFPEEAHYDTNK	4|1/8,C,Carbamidomethyl|	731877 
EVGWSSTLNVCK	2|1/10,C,Carbamidomethyl|CID	74666530 
EVHSGVSTDPQAYKESNYSY	3|0|	14878127 
EVHTLTNSSK	2|0|	61180586 
EVITPTISIENLCT	2|1/12,C,Carbamidomethyl|CID	26350307 
EVKEVVQNK	2|0|	32191251 
EVLANGSLK	2|0|	14887628 
EVLDGLSHSTNIIIDDESVMLER	3|1/19,M,Oxidation|CID	7759505 
EVLGTNSK	2|0|	72835138 
EVLNLATNSVIEINLQSTMETGAR	3|1/18,M,Oxidation|	28210089 
EVLNTNLFTGK	2|0|CID	48399185 
EVLTSLNRPE	2|0|CID	59446910 
EVMNFTAENIYK	2|1/2,M,Oxidation|	14895979 
EVNCSHLQEEVYQTLHGR	3|1/3,C,Carbamidomethyl|	14907726 
EVNITVIDR	2|0|	14920381 
EVNTEGCSNEINCGVDGPCTGDLCK	3|4/6,C,Carbamidomethyl/12,C,Carbamidomethyl/18,C,Carbamidomethyl/23,C,Carbamidomethyl|	26658148 
EVPRNDTCPELPPPEWGWR	3|1/7,C,Carbamidomethyl|	14933566 
EVPVSNTKNTVNMET	2|0|	73172235 
EVQCLSGNQTLSSR	2|1/3,C,Carbamidomethyl|	14947777 
EVQDMPDHVLAS	2|1/4,M,Oxidation|CID	69582725 
EVQISNAQSLCHAFR	2|1/10,C,Carbamidomethyl|	25146811 
EVSEGSQVTVK	2|0|	14954852 
EVSLGHDNQTTTR	2|0|	34047772 
EVSLGHDNQTTTR	3|0|CID	34052638 
EVSNDVLGSEHK	2|0|	72466556 
EVSSSQDTTCNSDK	2|1/9,C,Carbamidomethyl|CID	48276370 
EVSSVANCSSKIVK	2|1/7,C,Carbamidomethyl|	26602325 
EVTEGGVVTVNCSLQEEKPPIFFK	3|1/11,C,Carbamidomethyl|CID	14968728 
EVTGTSLNNIDR	2|0|	25439638 
EVTHQVDNFR	2|0|	54127812 
EVTPDSENDFGNYNCTAVNR	2|1/14,C,Carbamidomethyl|	14978117 
EVTTPNDCGYR	2|1/7,C,Carbamidomethyl|CID	43053140 
EVTVECHIAGTR	2|1/5,C,Carbamidomethyl|	14987000 
EVVHQSVAPNSTQK	2|0|	15000829 
EVVSNNNPGGYR	2|0|CID	48712953 
EVYQSPCTMGQRPQTFNSSATVSLSGTSNAALCR	3|3/6,C,Carbamidomethyl/8,M,Oxidation/32,C,Carbamidomethyl|	15014264 
EVYQSPCTMGQRPQTFNSSATVSLSGTSNAALCR	4|3/6,C,Carbamidomethyl/8,M,Oxidation/32,C,Carbamidomethyl|	15021648 
EVYYTTCCR	2|2/6,C,Carbamidomethyl/7,C,Carbamidomethyl|	68958311 
EWTFSEVQWNTTAR	2|0|CID	15037698 
EYCNDLKPSDNNTE	2|1/2,C,Carbamidomethyl|CID	15042343 
EYCNDLKPSDNNTEFLLNFNEFIDR	3|1/2,C,Carbamidomethyl|CID	15054634 
EYEGAVYPDNTTDFQR	2|0|	15064147 
EYEGAVYPDNTTDFQR	3|0|	15068419 
EYFYFYGTVDVSDHTPSAPNIQK	3|0|	18214311 
EYGQSGISNTGSPINVER	2|0|	21581692 
EYIDMYTNTVK	2|0|	66368983 
EYIPTNSTCCGR	2|2/8,C,Carbamidomethyl/9,C,Carbamidomethyl|	15083655 
EYMSLKTMPLENK	2|0|CID	31527614 
EYNSTGDYR	2|0|CID	15092314 
EYPIGALSGNAR	2|0|	20328584 
EYQDLLNVK	2|0|CID	15103059 
EYSEEGHNVTAC	2|1/11,C,Carbamidomethyl|	15117050 
EYSEEGHNVTACVIVYPSR	3|1/11,C,Carbamidomethyl|	15125867 
EYSFFGEVADDELK	2|0|	15901223 
EYSLNTR	2|0|	39220811 
EYTILNVK	2|0|CID	71652388 
EYTQDPLILLVSGIPQNLHK	2|0|	26887530 
EYTQDPLILLVSGIPQNLHK	3|0|	26893733 
EYTSRPNISVNFW	2|0|	59685752 
EYTTLETWFGK	2|0|	76872271 
EYVGTSVVLTPCNK	2|0|	75739445 
EYVGTSVVLTPCNK	2|1/11,C,Carbamidomethyl|	75743726 
EYYYGENVTLE	2|0|CID	15137680 
FAANQLTHMSVIDSK	3|1/8,M,Oxidation|	2314549 
FADLTDAASR	2|0|	15145435 
FAEAVSVNGASIQDR	2|0|	25795972 
FAEHISDECK	2|1/8,C,Carbamidomethyl|	15152600 
FAEHISDECKR	2|1/8,C,Carbamidomethyl|	15164482 
FAEIFQTMSR	2|0|	28505698 
FAEIFQTMSR	2|1/7,M,Oxidation|	28510291 
FAEINGSALCSYN	2|1/9,C,Carbamidomethyl|	15176120 
FAEINGSALCSYNIK	2|1/9,C,Carbamidomethyl|	15184677 
FAEINGSALCSYNIKPSEYTLTSK	3|1/9,C,Carbamidomethyl|	15191744 
FAELITNHDK	2|0|CID	11196925 
FAENVDAFTLHK	2|0|CID	23420027 
FAFQAEVNR	2|0|	15203741 
FAIGNIAYTK	2|0|	19330804 
FAISELFAK	2|0|	15216235 
FAKTLNIQFNETR	3|0|CID	53389597 
FALGDPALSILANTESNK	2|0|	32389883 
FANEYPNITR	2|0|	15224856 
FANLMNSMDK	2|0|	45012541 
FANLMNSMDK	2|1/4,M,Oxidation|	45016742 
FANLMNSMDK	2|2/4,M,Oxidation/7,M,Oxidation|	45020641 
FAQHYNTSYPLPK	2|0|	15235349 
FAQHYNTSYPLPK	3|0|	15240480 
FASNSGLAGSATHGSR	2|0|	63830534 
FASNSGLAGSATHGSR	3|0|	63837391 
FASTEGQYLLNSSMWSK	2|1/13,M,Oxidation|	15257045 
FATFNTKDENR	2|0|	1010905 
FATFNTKDENR	2|2/6,K,Label:13C(6)15N(2)/10,R,Label:13C(6)15N(4)|	1015677 
FATHMPGFFPSLLR	2|0|	34648870 
FATHMPGFFPSLLR	2|1/4,M,Oxidation|	34653090 
FATHMPGFFPSLLR	3|0|	34657147 
FATHMPGFFPSLLR	3|1/4,M,Oxidation|	34664010 
FATNVLSTANGNTTK	2|0|CID	2950189 
FAVLANNNLQILNINK	2|0|	15265758 
FAVNQSR	2|0|	15273443 
FAYPNVTDQNTIK	2|0|	7977278 
FAYPNVTDQNTIK	3|0|CID	7983529 
FCAYENCSADLQVSAK	2|2/1,C,Carbamidomethyl/6,C,Carbamidomethyl|	15281526 
FCECDNFNCDR	2|3/1,C,Carbamidomethyl/3,C,Carbamidomethyl/8,C,Carbamidomethyl|	15288435 
FCELQVSGANPMSSNK	2|2/1,C,Carbamidomethyl/11,M,Oxidation|	15302155 
FCGLIITEPNR	2|1/1,C,Carbamidomethyl|	25275370 
FCILDVMSTGSSSVGNATR	2|1/1,C,Carbamidomethyl|	15311192 
FCILDVMSTGSSSVGNATR	2|2/1,C,Carbamidomethyl/6,M,Oxidation|	15314405 
FCIWTESAFR	2|1/1,C,Carbamidomethyl|	15331726 
FCNADYNVTSSTTDSK	2|1/1,C,Carbamidomethyl|	56097215 
FCNADYNVTSSTTDSK	2|2/1,C,Carbamidomethyl/15,K,Label:13C(6)15N(2)|	56098712 
FDCATENAKNYLIYESLVK	3|1/2,C,Carbamidomethyl|	75937297 
FDDAVVQSDMK	2|0|	15340123 
FDDAVVQSDMK	2|1/9,M,Oxidation|	15344680 
FDDTNPEK	2|0|	15357074 
FDENGDSPGR	2|0|	15370489 
FDETKNNTR	2|0|	15383087 
FDEVYDALAGAHPNLTVYK	3|0|CID	15392620 
FDGPVTITIVNR	2|0|	15401707 
FDINDTIR	2|0|CID	15414952 
FDLSALTLGLNK	2|0|	56815098 
FDNTTFLVISK	2|0|CID	65548008 
FDPLLEHECSANSGSFTRSGALNR	3|1/8,C,Carbamidomethyl|	12406996 
FDSDAENPR	2|0|	15420663 
FDSRGNPTVEVDLYTAK	3|0|CID	15431150 
FDSWDNMYTHK	2|0|	76974825 
FDSWDNMYTHK	3|1/6,M,Oxidation|	76979268 
FDTHEYHNESR	2|0|	15442933 
FDTHEYHNESR	3|0|CID	15448768 
FDTHEYHNESR	3|1/10,R,Label:13C(6)15N(4)|	15456396 
FDVQSDADRVMK	2|1/10,M,Oxidation|	54512294 
FDYTNTYALVSMNADIR	2|1/11,M,Oxidation|	68911312 
FEELNADLFR	2|0|	15483484 
FEEPCLVNSSHLLM	2|1/4,C,Carbamidomethyl|	15490496 
FEEPCLVNSSHLLM	2|2/4,C,Carbamidomethyl/13,M,Oxidation|CID	15493700 
FEEPCLVNSSHLLMCR	2|2/4,C,Carbamidomethyl/14,C,Carbamidomethyl|CID	15504412 
FEEPCLVNSSHLLMCR	2|3/4,C,Carbamidomethyl/13,M,Oxidation/14,C,Carbamidomethyl|	15511203 
FEEPCLVNSSHLLMCR	3|2/4,C,Carbamidomethyl/14,C,Carbamidomethyl|	15515668 
FEEPCLVNSSHLLMCR	3|3/4,C,Carbamidomethyl/13,M,Oxidation/14,C,Carbamidomethyl|	15522574 
FEEQQTNAEVLSR	2|0|	65208734 
FEESETHYLNHDEKNVR	3|0|	71880868 
FEESETHYLNHDEKNVR	4|0|	71886784 
FEEWNPSNPNVK	2|0|	76615865 
FEICTNSNFQR	2|1/3,C,Carbamidomethyl|	53237936 
FEIHELR	2|0|	23306635 
FELEIESQELVR	2|0|	70275885 
FENDWTTPVIER	2|0|	76961668 
FENQTCFPLPDSR	2|1/5,C,Carbamidomethyl|	15549402 
FENVIYWDSTK	2|0|CID	75841944 
FENYSTVTHVEPIQPTPEGG	2|0|CID	57400703 
FEPSNVVLSLNESTK	2|0|	58706905 
FEPTQNAAPSTTVAPK	2|0|	61306850 
FETFNNK	2|0|CID	43431133 
FEVESLKPYK	2|0|	15559963 
FEVLNSTSDR	2|0|	70473127 
FEVLTDLANK	2|0|CID	15573596 
FEWETPAFINVSR	2|0|CID	2776010 
FFAQHYNTSYPLPK	2|0|	15580827 
FFAQHYNTSYPLPK	3|0|	15585196 
FFDETKNNTR	2|0|	15599235 
FFITNKENYTE	2|0|CID	15613046 
FFLCQVAGDAK	2|1/3,C,Carbamidomethyl|	15625995 
FFNDNIMTFNE	2|1/6,M,Oxidation|CID	45764415 
FFNFSWR	2|0|CID	15639542 
FFPSEDLQEQIYLNR	2|0|	15643497 
FFPYANGTLSIR	2|0|	15652676 
FFSNGTSDVITGSIR	2|0|	15661805 
FFTEVEPASTNIWR	2|0|	62584772 
FFTVDCQSNR	2|1/5,C,Carbamidomethyl|	53214062 
FFYFQNR	2|0|CID	15675412 
FGAMLGNYSCAAQGTQGGSK	2|1/9,C,Carbamidomethyl|	15683995 
FGAMLGNYSCAAQGTQGGSK	2|2/3,M,Oxidation/9,C,Carbamidomethyl|	15690976 
FGAMLGNYSCAAQGTQGGSK	3|2/3,M,Oxidation/9,C,Carbamidomethyl|	15695582 
FGEFGNYSLLVQHAS	2|0|	15721716 
FGEFGNYSLLVQHASSGANK	3|0|	15733441 
FGEFVTNLALGNSR	2|0|	70823282 
FGENGTTISAVTNK	2|0|	15747272 
FGETPCVQGYGCETHVGTNNGCR	3|3/5,C,Carbamidomethyl/11,C,Carbamidomethyl/21,C,Carbamidomethyl|	19539440 
FGGTIQVNVEK	2|0|CID	12602321 
FGHSPLINLTGGL	2|0|	15756163 
FGHSPLINLTGGLSH	2|0|	15765132 
FGHSPLINLTGGLSH	3|0|	15769493 
FGHSPLINLTGGLSHASDVVLYHQHK	4|0|	15787896 
FGINGSYAPGPAGLPGVPGK	2|0|	15797459 
FGLQNMGNIISHR	2|1/5,M,Oxidation|	46348643 
FGNHNNNLVGIMVPTN	2|0|	72270162 
FGNITVNYTYESSNQTFK	2|0|	15810944 
FGNLTDLNLTK	2|0|	15823905 
FGNLTYLNLTK	2|0|	15833657 
FGNNANLISASK	2|0|CID	32649241 
FGNSDGVIDSTTR	2|0|	29742348 
FGNYNCTAVNR	2|1/5,C,Carbamidomethyl|CID	15841171 
FGPDFRGINPSQF	2|0|	57260545 
FGSQNLTTVK	2|0|	15849966 
FGTCSQLCNNTK	2|2/3,C,Carbamidomethyl/7,C,Carbamidomethyl|CID	15860703 
FGTCSQLCNNTK	2|3/3,C,Carbamidomethyl/7,C,Carbamidomethyl/11,K,Label:13C(6)15N(2)|	15864207 
FGTCSQLCNNTKG	2|2/3,C,Carbamidomethyl/7,C,Carbamidomethyl|	15873783 
FGTSDQQFTAILDMADRNR	3|1/13,M,Oxidation|	533742 
FGVAALNVESGTQQVLLQHEANAEN	3|0|	35516109 
FGVPQNFNSTAGGK	2|0|	48035900 
FGYGNESVFVR	2|0|	15882666 
FGYVDFESAEDLEK	2|0|	15895893 
FGYYGPLR	2|0|	15906372 
FHAVNVVTPYQKLK	2|0|	30871191 
FHAVNVVTPYQKLK	3|0|	30877307 
FHAVNVVTPYQKLK	4|0|	30881326 
FHCCGSNNSQDWQDSEWIR	3|2/2,C,Carbamidomethyl/3,C,Carbamidomethyl|CID	15916757 
FHHGLLGYTLQVNQSSR	3|0|	15931058 
FHHGTTLTANK	2|0|	64498622 
FHHGTTLTANK	3|0|CID	64502998 
FHLSLNTVN	2|0|CID	39562218 
FHNMTVNECFQSR	2|2/3,M,Oxidation/8,C,Carbamidomethyl|	15945039 
FHNMTVNECFQSR	3|2/3,M,Oxidation/8,C,Carbamidomethyl|	15951972 
FHQEGTTFTIIVNCDGPGNPYGNR	3|1/13,C,Carbamidomethyl|	19376160 
FHVNYTQPL	2|0|	15973371 
FHVNYTQPLVAVK	2|0|	15986432 
FHVNYTQPLVAVK	3|0|	15990002 
FHYQDATYVSDMATSIHDELEQNR	3|1/11,M,Oxidation|	7084080 
FHYQDATYVSDMATSIHDELEQNR	4|1/11,M,Oxidation|	7091268 
FIASFNVVNTTK	2|0|	16001556 
FICHISDLSGNTR	2|1/2,C,Carbamidomethyl|	28379072 
FICHISDLSGNTR	3|1/2,C,Carbamidomethyl|CID	28385786 
FIDFQFQDLNSSLRPR	3|0|	16008817 
FIDSEFQNCSFLHNK	2|1/8,C,Carbamidomethyl|	16016116 
FIDSEFQNCSFLHNK	3|1/8,C,Carbamidomethyl|	16022921 
FIELSRNHDR	3|0|	54748319 
FIGSFTDSNYTVIGSR	2|0|	77444322 
FIHGGANVTGF	2|0|	16043474 
FILVTENLDR	2|0|	33324314 
FINHTVGNK	2|0|CID	16052135 
FINHTVGNK	2|1/8,K,Label:13C(6)15N(2)|	16055452 
FINMSQENEDMR	2|0|	16067343 
FINSTFLEQK	2|0|CID	16075826 
FINYNQTVSR	2|0|	16081595 
FIPNTLEPCSGFK	2|1/8,C,Carbamidomethyl|	25949576 
FIQEVNTTTR	2|0|	16094788 
FISNQPGEGEANSTR	2|0|	16104285 
FIVTQVPVHGHLLFNNTR	3|0|	16113976 
FIYDGNKNSTTTDQNFTSAK	2|0|	16127797 
FIYDGNKNSTTTDQNFTSAK	3|0|	16134624 
FKDNTPNANATER	2|0|	16155581 
FKDNTPNANATER	3|0|	16158796 
FKLDWLGNCSGLNDDSYGYR	2|1/8,C,Carbamidomethyl|CID	16171283 
FKLDWLGNCSGLNDDSYGYR	3|1/8,C,Carbamidomethyl|CID	16178434 
FKPLGLANDTDDYFLR	3|0|	16195505 
FKVTTPYSLYVCPEGQNATLTCR	3|2/11,C,Carbamidomethyl/21,C,Carbamidomethyl|	16209552 
FLAEAAIR	2|0|	16223953 
FLASQLAPICPSEPR	2|1/9,C,Carbamidomethyl|CID	26858073 
FLDGIYVSEK	2|0|	16232874 
FLDHGIPPSCCMNETDCNPLDLHNLTVAATK	4|3/9,C,Carbamidomethyl/10,C,Carbamidomethyl/16,C,Carbamidomethyl|CID	16246285 
FLDKEEFFIGSK	2|0|	16261039 
FLDLNILTTLR	2|0|	34934371 
FLENVTSSVDVK	2|0|	16269409 
FLEPYNDSIQAQK	2|0|	16277756 
FLEPYNDSIQAQK	3|0|	16284468 
FLEPYNDSIQAQKNDVCRPGR	4|1/16,C,Carbamidomethyl|	16301938 
FLFKNQTLELHVLYGPR	3|0|	16310761 
FLFLLLGPAGK	2|0|	16324840 
FLGTAYENSSR	2|0|	16332974 
FLHTYVNWHDNILCK	3|1/13,C,Carbamidomethyl|	39794103 
FLHTYVNWHDNILCK	4|1/13,C,Carbamidomethyl|	39799427 
FLKHHSYPWDENVHGMENDR	4|0|	8078589 
FLNATGSQW	2|0|	16344333 
FLNATGSQWC	2|1/9,C,Carbamidomethyl|CID	16348794 
FLNATGSQWCS	2|1/9,C,Carbamidomethyl|CID	16353679 
FLNATGSQWCSW	2|1/9,C,Carbamidomethyl|CID	16360040 
FLNATGSQWCSWSVSQAGL	2|1/9,C,Carbamidomethyl|CID	16364659 
FLNDNNIIITTR	2|0|	8577928 
FLNLSANELQPSLR	2|0|	16373204 
FLNLSSTGIR	2|0|	16386317 
FLNLSSTGIR	2|1/9,R,Label:13C(6)15N(4)|	16389409 
FLNSLTEWE	2|0|CID	39809521 
FLNVTPNVEVNVECR	2|1/13,C,Carbamidomethyl|	16402289 
FLNVTPNVEVNVECR	3|1/13,C,Carbamidomethyl|	16406313 
FLNYTLEER	2|0|CID	16418815 
FLPGSVFPCTNDK	2|1/8,C,Carbamidomethyl|	70881839 
FLPKIPIPVYCEFDEQNPTDER	3|1/10,C,Carbamidomethyl|	12802825 
FLQSAEFFNYTVR	2|0|	16430490 
FLSGLVNTNR	2|0|	44961287 
FLSINVTNSPSSQR	2|0|	16439793 
FLSPAQISDNSSAENATK	2|0|CID	58185475 
FLSVCDPDFSQINCSEGYIQNYR	2|2/4,C,Carbamidomethyl/13,C,Carbamidomethyl|	16445384 
FLSVCDPDFSQINCSEGYIQNYR	3|2/4,C,Carbamidomethyl/13,C,Carbamidomethyl|	16450100 
FLTANAK	2|0|CID	179773 
FLTDPDTEGDEKN	2|0|	30200389 
FLTEAPLLATGLFCNR	2|1/13,C,Carbamidomethyl|CID	16462702 
FLTEAPLLATGLFCNR	3|1/13,C,Carbamidomethyl|CID	16466539 
FLTNVNSSSSSTQIYQAVSR	2|0|	16479754 
FLTNVNSSSSSTQIYQAVSR	3|0|	16484138 
FLTSELDISEGSVQLASPFLVAYNR	3|0|	39660041 
FLTVCQPNYTSTDCR	2|2/4,C,Carbamidomethyl/13,C,Carbamidomethyl|	16502480 
FLTWLNLNGATER	2|0|	1551451 
FLVNSSAHR	2|0|	16514217 
FMALDTGNATTQTTLMGLASPK	3|2/1,M,Oxidation/15,M,Oxidation|	36126656 
FMECVNLNK	2|1/3,C,Carbamidomethyl|	16522098 
FMECVNLNK	2|2/1,M,Oxidation/3,C,Carbamidomethyl|	16528952 
FMGSPEINETTLYQR	2|1/1,M,Oxidation|CID	16544849 
FMNIADDSLK	2|0|	8690697 
FMNSNLTTLAK	3|1/1,M,Oxidation|	16552146 
FMNSSFTIDPK	2|0|	16561433 
FMNSSFTIDPK	2|1/1,M,Oxidation|CID	16565477 
FMTFAAVEISGPPDNDK	2|1/1,M,Oxidation|	9132436 
FMTNETR	2|1/1,M,Oxidation|	16578973 
FMTSKINR	2|1/1,M,Oxidation|	31445848 
FMYTPDMEILSLNVVVK	2|2/1,M,Oxidation/6,M,Oxidation|CID	65777407 
FNALAFGVTNLNPDVQR	2|0|	10825508 
FNASQLITQR	2|0|	16585682 
FNDINQASASSTK	2|0|CID	240998 
FNDLCPNQVSTK	2|1/4,C,Carbamidomethyl|	46504229 
FNDSKTEPDTPTR	2|0|	68127438 
FNDSNSTDATTVK	2|0|	47083797 
FNDTEVLQR	2|0|	16593821 
FNETLFR	2|0|	16607042 
FNFTHALNLSASSR	3|0|	55559569 
FNFTNCASLK	2|1/5,C,Carbamidomethyl|	16619739 
FNFVAVCSPNNQPK	2|1/6,C,Carbamidomethyl|CID	53203376 
FNGKDNISK	2|0|	16628384 
FNGSVSFFR	2|0|	16636577 
FNGTLPFLFQSPTK	2|0|	65216497 
FNHTQTIQQK	2|0|	16644848 
FNISLQK	2|0|	16653343 
FNLLNEQAAQPIVK	2|0|	4746535 
FNLNESPDIKAQQLYK	3|0|	36517918 
FNLSGLGSK	2|0|	16665358 
FNMQAEFCIASNFNTYQEYR	3|2/2,M,Oxidation/7,C,Carbamidomethyl|	62544647 
FNNIDEFR	2|0|CID	43480266 
FNNRHVINCENLKYNTEISCDPTSKKLCDR	5|3/8,C,Carbamidomethyl/19,C,Carbamidomethyl/27,C,Carbamidomethyl|	65098227 
FNNSNLCSQSR	2|1/6,C,Carbamidomethyl|	16673451 
FNNTGIEYFR	2|0|	20568281 
FNPLNGNSNLIK	2|0|CID	57300019 
FNPLNGNSNLIK	2|1/11,K,Label:13C(6)15N(2)|	57304361 
FNQFLAMTQTSTDSR	2|0|CID	56153391 
FNQFLAMTQTSTDSR	2|1/6,M,Oxidation|CID	56158336 
FNRGDATWAH	2|0|	54801169 
FNSSGQCEAPLVR	2|1/6,C,Carbamidomethyl|	16683574 
FNSSSSSLEEK	2|0|	16693059 
FNSTEYQVVTR	2|0|CID	16703424 
FNSTEYQVVTR	2|1/10,R,Label:13C(6)15N(4)|	16709608 
FNSTLGPSEEQEK	2|0|	16728922 
FNSTLPTMDQMK	2|2/7,M,Oxidation/10,M,Oxidation|	16737771 
FNTSAMLNTNK	2|0|CID	32770751 
FNTSAMLNTNK	2|1/5,M,Oxidation|CID	32775285 
FNTSEDLSR	2|0|	16746452 
FNVLPNTTAGEYNDNCSEVDR	3|1/15,C,Carbamidomethyl|CID	34064224 
FNVSLGK	2|0|CID	16754477 
FNYESEDISCPSER	2|1/9,C,Carbamidomethyl|	16758896 
FNYSEVLSDGGERK	2|0|	77543473 
FNYSEVLSDGGERK	2|2/12,R,Label:13C(6)15N(4)/13,K,Label:13C(6)15N(2)|	77548981 
FNYSEVLSDGGERK	3|0|CID	77552476 
FNYSEVLSDGGERK	3|2/12,R,Label:13C(6)15N(4)/13,K,Label:13C(6)15N(2)|	77556858 
FPAFYVYDNMSK	2|0|	3724405 
FPAFYVYDNMSK	2|1/9,M,Oxidation|	3728607 
FPAVENATQSPHVPHLGK	3|0|	66638264 
FPAVENATQSPHVPHLGK	4|0|CID	66643494 
FPCGEGPANLSSFR	2|1/2,C,Carbamidomethyl|	16768089 
FPDGSHELSGNTSITPDK	2|0|	16774134 
FPDGSHELSGNTSITPDK	3|0|	16779709 
FPFNELDAR	2|0|	3369072 
FPGANVTILTDR	2|0|CID	16799710 
FPGQLNADLR	2|0|	16809489 
FPLEELHPTG	2|0|	66514262 
FPNASDMFR	2|0|CID	16817093 
FPNASDMFR	2|1/6,M,Oxidation|CID	16820463 
FPNNHGTTR	2|0|	66671719 
FPNTDATSLAMLAR	2|0|	3207182 
FPNTDATSLAMLAR	2|1/10,M,Oxidation|	3213570 
FPQNVSAQQYDDEFLK	2|0|	16828405 
FPTLDPDYNCSTVGNTQER	2|1/9,C,Carbamidomethyl|CID	9732226 
FPTLDPDYNCSTVGNTQER	2|2/9,C,Carbamidomethyl/18,R,Label:13C(6)15N(4)|	9737563 
FPTLDPDYNCSTVGNTQER	3|1/9,C,Carbamidomethyl|	9739169 
FPTNSSSR	2|0|	16841744 
FPVDQLLTYGSLEPLTNAGDR	2|0|CID	3705167 
FPVDQLLTYGSLEPLTNAGDR	3|0|CID	3709096 
FPVTNELLASR	2|0|	73779678 
FQAFANGSLLIPDFGK	2|0|	16854733 
FQDSSVFNETLR	2|0|	16861766 
FQETSVFNETLR	2|0|	16871067 
FQGHSIPDINATTGSNVTLK	2|0|	16884048 
FQGHSIPDINATTGSNVTLK	3|0|	16888439 
FQGPTCETCQTCLGVCAEHK	3|4/5,C,Carbamidomethyl/8,C,Carbamidomethyl/11,C,Carbamidomethyl/15,C,Carbamidomethyl|	16901510 
FQGPTCETCQTCLGVCAEHKECVQCR	4|6/5,C,Carbamidomethyl/8,C,Carbamidomethyl/11,C,Carbamidomethyl/15,C,Carbamidomethyl/21,C,Carbamidomethyl/24,C,Carbamidomethyl|	16918130 
FQGSYSVSNR	2|0|	61683912 
FQGSYSVSNR	2|1/9,R,Label:13C(6)15N(4)|	61688280 
FQGYWHGNTSSVDTR	2|0|	19404174 
FQGYWHGNTSSVDTR	3|0|CID	19407020 
FQIGCDVSHNDTVVE	2|1/4,C,Carbamidomethyl|CID	16936893 
FQIGCDVSHNDTVVEAEQAPLQ	3|1/4,C,Carbamidomethyl|CID	16950498 
FQKFPTYVFNQLR	3|0|	31911897 
FQLLNFSSSELK	2|0|	16959787 
FQLLNFSSSELK	2|1/11,K,Label:13C(6)15N(2)|	16967989 
FQLLSAPQYDRTTAGNR	3|0|	79119085 
FQLNTFNTEAETVTAGPLSGATAGKETRQK	3|0|	21451790 
FQLQEEVTSSYNK	2|0|CID	12046841 
FQNDVESNQGLTTK	2|0|	38664653 
FQNFSMATDQR	2|0|	16987167 
FQNFSMATDQR	2|1/10,R,Label:13C(6)15N(4)|	16991131 
FQNFSMATDQR	2|1/5,M,Oxidation|CID	16997764 
FQNFSMATDQR	2|2/5,M,Oxidation/10,R,Label:13C(6)15N(4)|	17001195 
FQNIAETISLGK	2|0|	25914869 
FQNITDFWK	2|0|	17026617 
FQNNLGSIIIQGTQFR	2|0|	34115831 
FQNNLGSIIIQGTQFR	3|0|	34119925 
FQNNNENTCTDTIK	2|1/8,C,Carbamidomethyl|	47569010 
FQNSSFHVN	2|0|CID	17039906 
FQNSSFHVNSE	2|0|CID	17048325 
FQNSSFHVNSETGTLVF	2|0|CID	17056478 
FQNSSFHVNSETGTLVFNAVHK	3|0|	17063661 
FQNSSFHVNSETGTLVFNAVHK	4|0|	17067695 
FQNYTLCESFSK	2|1/6,C,Carbamidomethyl|	17080635 
FQPLVTDEATVQK	2|0|	68579648 
FQPNFDLGGPRSF	2|0|	57284939 
FQSSHHSTDITSLDQYVER	3|0|	17086778 
FQTLSNSATR	2|0|	66146027 
FQTPCMSVEQNSTVSANVTDACTPK	3|3/4,C,Carbamidomethyl/5,M,Oxidation/21,C,Carbamidomethyl|	17102697 
FQVENLTDVDNSVLSK	2|0|	9032854 
FQVPCPLAHNLANATGNFSH	3|1/4,C,Carbamidomethyl|	17117137 
FQVPCPLAHNLANATGNFSHMVVAEEK	4|2/4,C,Carbamidomethyl/20,M,Oxidation|	17131189 
FRPENASECVEQPELK	3|1/8,C,Carbamidomethyl|	17145893 
FRPSFPASSPYVTTVGGTSFK	3|0|	17154746 
FRSGDMVSPTL	2|1/5,M,Oxidation|CID	74822849 
FSASASLINPSKITNDGPTTEDK	3|0|	38199482 
FSCLFTDANAPAK	2|1/2,C,Carbamidomethyl|	7879489 
FSCNNNDTNVK	2|1/2,C,Carbamidomethyl|CID	17170063 
FSDGTIDDISR	2|0|	8526419 
FSDLESDATTNDPTQK	2|0|CID	8702601 
FSDLESDATTNDPTQK	2|1/15,K,Label:13C(6)15N(2)|	8707505 
FSEEPEVAANFTK	2|0|	17178488 
FSELIVNNATEELLVK	2|0|	17188115 
FSENHAYEYSNKMER	3|1/12,M,Oxidation|	80249032 
FSFAVSDNHR	2|0|CID	10803466 
FSFQGNLSFESK	2|0|	19308167 
FSFVFQSDNTHSK	2|0|	70518865 
FSGLLDCGNCSR	2|2/6,C,Carbamidomethyl/9,C,Carbamidomethyl|	17198310 
FSIAILGHYNRGNLSTEK	3|0|	17206731 
FSISNHSLK	2|0|	17215736 
FSITWNATFDLK	2|0|CID	1219547 
FSLDQSLGGNIR	2|0|	9490575 
FSLHDCTPK	2|0|	17224077 
FSLLIQVSNSR	2|0|	29644519 
FSLNSATSAGAANK	2|0|	65226892 
FSLNVFTIDK	2|0|	38581895 
FSLPSLSNTR	2|0|	35365015 
FSMNCTGTEAH	2|2/2,M,Oxidation/4,C,Carbamidomethyl|	17237516 
FSMNCTGTEAHISSCK	2|2/4,C,Carbamidomethyl/14,C,Carbamidomethyl|	17246277 
FSMNCTGTEAHISSCK	2|3/2,M,Oxidation/4,C,Carbamidomethyl/14,C,Carbamidomethyl|	17253270 
FSMNCTGTEAHISSCK	3|2/4,C,Carbamidomethyl/14,C,Carbamidomethyl|	17260313 
FSMNCTGTEAHISSCK	3|3/2,M,Oxidation/4,C,Carbamidomethyl/14,C,Carbamidomethyl|	17266355 
FSNDSGLCSLCGR	2|2/7,C,Carbamidomethyl/10,C,Carbamidomethyl|	56918747 
FSNISEGLSNYSIIDK	2|0|	17297701 
FSNLSDAR	2|0|	17310743 
FSNQSSLFEK	2|0|	17314730 
FSNVSEAR	2|0|	17324219 
FSNVSEAR	2|1/7,R,Label:13C(6)15N(4)|	17329006 
FSPPTEHTPEELKGLENERR	3|0|	14183396 
FSPPTEHTPEELKGLENERR	4|0|	14189386 
FSPPVVNVTWLR	2|0|	17346269 
FSPSLNNNAFASLHTRR	3|0|	54906300 
FSQQLYSTVNK	2|0|	68358331 
FSQVDWFLIHK	2|0|	17359270 
FSSDGSTEQVLSMPLNLSPNNGWFQSTR	3|0|	12898434 
FSSDGSTEQVLSMPLNLSPNNGWFQSTR	3|1/12,M,Oxidation|	12903187 
FSSDIASSIAFSGNNR	2|0|CID	59149119 
FSSGDLFAAHNLSER	2|0|	17367512 
FSSGDLFAAHNLSER	3|0|	17371797 
FSSGSCIDNMCER	2|3/5,C,Carbamidomethyl/9,M,Oxidation/10,C,Carbamidomethyl|	56118060 
FSSHGNVTR	2|0|CID	17384320 
FSSHGNVTR	2|1/8,R,Label:13C(6)15N(4)|	17387301 
FSSVSANASYLK	2|0|	17399838 
FSTELGYNGTR	2|0|CID	17410347 
FSTGSNFLGDLHNYYHDTR	3|0|	78073732 
FSTSNVTDSGAR	2|0|CID	48393049 
FSTTMDSRNIFAPK	3|1/4,M,Oxidation|CID	67078888 
FSTTPINGENSPEFPGK	2|0|CID	43700365 
FSTTPINGENSPEFPGK	2|1/16,K,Label:13C(6)15N(2)|	43703913 
FSVEGVPYENR	2|0|CID	76045761 
FSVHQSEDTLNAK	2|0|CID	73926997 
FSVHQSEDTLNAK	3|0|CID	73930479 
FSVILHYANNLK	2|0|	24081525 
FSVPNTSFNHLVLAPDQGK	3|0|	17424104 
FSWAVSQDNGF	2|0|CID	4073080 
FSYGDELGLQGALPGQPAK	2|0|CID	17433065 
FSYGDELGLQGALPGQPAK	3|0|CID	17438682 
FTAPDTLFANGSVYPPNEGFCPCR	3|2/20,C,Carbamidomethyl/22,C,Carbamidomethyl|CID	17454901 
FTCNQTTDVIIIH	2|0|	17464286 
FTCNQTTDVIIIH	2|1/2,C,Carbamidomethyl|	17468829 
FTCNQTTDVIIIHSK	2|0|	17481222 
FTCNQTTDVIIIHSK	2|1/2,C,Carbamidomethyl|	17487919 
FTCNQTTDVIIIHSK	2|2/2,C,Carbamidomethyl/14,K,Label:13C(6)15N(2)|	17493552 
FTCNQTTDVIIIHSK	3|1/2,C,Carbamidomethyl|	17496690 
FTCNQTTDVIIIHSK	3|2/2,C,Carbamidomethyl/14,K,Label:13C(6)15N(2)|	17502423 
FTCQDNVHDDNIDITVYK	2|1/2,C,Carbamidomethyl|	9849611 
FTCQDNVHDDNIDITVYK	3|1/2,C,Carbamidomethyl|	9856827 
FTECCHEERPLNTSALK	2|2/3,C,Carbamidomethyl/4,C,Carbamidomethyl|	17537659 
FTECCHEERPLNTSALK	3|2/3,C,Carbamidomethyl/4,C,Carbamidomethyl|	17544530 
FTENTFLAR	2|0|	62399534 
FTENTTTPQK	2|0|	47839370 
FTFTSHTPGDHQICLHSNSTR	3|1/13,C,Carbamidomethyl|	17563453 
FTFTSHTPGDHQICLHSNSTR	4|1/13,C,Carbamidomethyl|	17568306 
FTFTSHTPGEHQICLHSNSTK	3|1/13,C,Carbamidomethyl|	17583773 
FTFTSHTPGEHQICLHSNSTK	4|1/13,C,Carbamidomethyl|CID	17588536 
FTFTSHTPGEHQICLHSNSTK	5|1/13,C,Carbamidomethyl|CID	17593524 
FTGFNGSTLR	2|0|	17615112 
FTGFNLECTYPGTTER	2|1/7,C,Carbamidomethyl|CID	64187180 
FTGPGEPDSLR	2|0|	17623311 
FTGSANSQSIGEFNR	2|0|	57468394 
FTGSQVNR	2|0|	64447196 
FTILDNTCENK	2|1/7,C,Carbamidomethyl|	17637518 
FTINAPNNPFK	2|0|	27335906 
FTIYNSTTGK	2|0|	17645847 
FTLHNGISNR	3|0|CID	46826652 
FTLNASSEDHK	2|0|	17653866 
FTLNASSEDHK	3|0|CID	17660698 
FTLNASSEDHKR	2|0|	17678486 
FTLNASSEDHKR	3|0|CID	17683083 
FTMDNSFSAIPK	2|0|CID	1116834 
FTMDNSFSAIPK	2|1/2,M,Oxidation|	1122220 
FTMDNSFSAIPK	2|2/2,M,Oxidation/11,K,Label:13C(6)15N(2)|	1129714 
FTNADLNYFVPNDYK	2|0|	33428828 
FTNDYSTSKTGSDIYFNTQAINK	2|0|	62118144 
FTNDYSTSKTGSDIYFNTQAINK	3|0|	62123146 
FTNFSSSQDHFK	2|0|	17701476 
FTNGFIVHDSVSQK	2|0|	66191139 
FTNGFIVHDSVSQK	3|0|	66195819 
FTNISDLQPK	2|0|	17714687 
FTNLTVDTEIR	2|0|CID	17722664 
FTNNLVHSLK	2|0|	39575607 
FTNNLVHSLK	3|0|	39580625 
FTNVCTGGSSIR	2|1/4,C,Carbamidomethyl|CID	25967028 
FTNVDNTELNCNWKSNNQK	2|1/10,C,Carbamidomethyl|	48542830 
FTNVDNTELNCNWKSNNQK	3|1/10,C,Carbamidomethyl|CID	48550014 
FTNWDYK	2|0|CID	79002653 
FTPGTLYNLLSPAPR	2|0|	35817452 
FTPTLEDNTGDTEK	2|0|CID	7822054 
FTPTTIEGNFQNANF	2|0|CID	4597908 
FTQDGGANSVLNTNR	2|0|	42387030 
FTQDMTPNAANVVNK	2|0|	46700344 
FTQDMTPNAANVVNK	2|1/4,M,Oxidation|	46705256 
FTQDNEPEQSYVR	2|0|	67058154 
FTQESPVNNARPATSTAPK	2|0|	55228994 
FTQESPVNNARPATSTAPK	3|0|	55235848 
FTQFNQDAVEDTLYSPK	2|0|	53976835 
FTQPGEACSGLTNVSRCNNEIPLK	3|2/7,C,Carbamidomethyl/16,C,Carbamidomethyl|	61801732 
FTSDGSVTGAGFNASFQK	2|0|	17730921 
FTSEESSGNFPVWEMSVR	2|0|CID	22521370 
FTSNLNHK	2|0|	47115076 
FTSSGSANTETTK	2|0|CID	17744280 
FTTAAITQVIYNR	2|0|	1300269 
FTTIDNVSFCK	2|1/9,C,Carbamidomethyl|	67421883 
FTTNTTDGK	2|0|	67963398 
FTTSATDYTVVTHNTSSGNVTK	2|0|	17753624 
FTTSATDYTVVTHNTSSGNVTK	3|0|CID	17760696 
FTVGWNSGECCSR	2|2/9,C,Carbamidomethyl/10,C,Carbamidomethyl|	70792778 
FTVSLVEENHR	2|0|	73302004 
FTYNLSDTEHFPNAISK	2|0|	17774276 
FTYNLSDTEHFPNAISK	3|0|	17781248 
FVCDVWTGSNNTSR	2|1/2,C,Carbamidomethyl|	76589615 
FVCPTYSSNIPGVDK	2|1/2,C,Carbamidomethyl|	28941198 
FVDFNSEEDAK	2|0|	17802034 
FVDYLQTLSGISATASTGPNAEQR	2|0|	2388471 
FVDYLQTLSGISATASTGPNAEQR	3|0|	2395474 
FVEHTSEANMVNAGAK	2|0|	2561362 
FVEHTSEANMVNAGAK	2|1/9,M,Oxidation|	2566921 
FVETVVCQDK	2|1/6,C,Carbamidomethyl|	11760641 
FVGNPGNITGAR	2|0|	17810926 
FVGNSYSNESPGTSILYGGR	2|0|	21645717 
FVGVLSTNHF	2|0|	71067675 
FVITNITNR	2|0|	17818473 
FVKQNGQCQETGLSDGPGCCEPCHPYK	3|4/7,C,Carbamidomethyl/18,C,Carbamidomethyl/19,C,Carbamidomethyl/22,C,Carbamidomethyl|	71058619 
FVKTPLNTPDQNCTGEDYTSER	2|1/12,C,Carbamidomethyl|	63691527 
FVKTPLNTPDQNCTGEDYTSER	3|1/12,C,Carbamidomethyl|	63696380 
FVKTPLNTPDQNCTGEDYTSER	3|3/2,K,Label:13C(6)15N(2)/12,C,Carbamidomethyl/21,R,Label:13C(6)15N(4)|	63703821 
FVLEEGYNYSSR	2|0|	17826660 
FVLHTANNENGK	2|0|	18272510 
FVLLANASEMDR	2|1/9,M,Oxidation|	17835113 
FVNHVQSLEDLNQK	3|0|	24005482 
FVNSTGYLTEAEK	2|0|CID	17843712 
FVPAATDAQAGGDNSSVQNR	2|0|	17849573 
FVPFSDQQISNDSSSSENR	2|0|	17863375 
FVPNSNMNFTGQAY	2|0|CID	17872631 
FVPNSNMNFTGQAY	2|1/6,M,Oxidation|CID	17876905 
FVPNSNMNFTGQAYSGR	2|0|CID	17888381 
FVPNSNMNFTGQAYSGR	2|1/6,M,Oxidation|CID	17890058 
FVPNSNMNFTGQAYSGR	3|1/6,M,Oxidation|CID	17894174 
FVPTAVYLAGNGDK	2|0|	1499022 
FVSLALVVALTQNGR	2|0|	5101253 
FVSTVGTNRNIDDR	2|0|	61485717 
FVTSPQNVSDVIPR	2|0|	17908848 
FVTTQNEFVVVDAQIR	2|0|CID	70503386 
FVVGLSNDSEAR	2|0|CID	56404378 
FVVNGTQGK	2|0|	17921953 
FVWRPLNNLS	2|0|	17930144 
FVWRPLNNLSR	2|0|	17940043 
FVWRPLNNLSR	3|0|	17944906 
FVYGTGPYDVYDNTVVK	2|0|	68294204 
FWEVISDEHGIDPTGTYHGDSDLQLDR	4|0|	17958517 
FWGNNSEILSGLDMEEGK	2|0|	17975483 
FWHISDLHLDPNYTVSK	3|0|CID	17983922 
FWHISDLHLDPNYTVSK	4|0|CID	17987089 
FWLVEGNSSR	2|0|CID	18000118 
FYAGANQSMNVTCVGK	2|2/8,M,Oxidation/12,C,Carbamidomethyl|	18006083 
FYECVNTTDGSR	2|1/3,C,Carbamidomethyl|CID	18013673 
FYFFSNGTSDVITGSIR	2|0|	18022212 
FYKDDAMVYNVTSR	2|0|	18031189 
FYKDDAMVYNVTSR	2|1/6,M,Oxidation|	18037835 
FYLPGQPEGIR	2|0|CID	18056435 
FYNCSAHQL	2|1/3,C,Carbamidomethyl|	18064829 
FYNQTWNHR	2|0|	18078110 
FYNQTWNHR	3|0|	18085046 
FYNYTVCR	2|1/6,C,Carbamidomethyl|	18099502 
FYPEDLQLIWLENGNVSR	2|0|	18112489 
FYPEDLQLIWLENGNVSR	3|0|	18117891 
FYPEDLQLIWLENGNVSRNDTPK	3|0|	18134551 
FYQLFANTTTGEAPFTQK	2|0|	64142526 
FYQYNDTDDIFAR	2|0|	18139277 
FYSSAALEIPEDTR	2|0|	11437052 
FYTFTNDDKGIIANQTTYNSSK	3|0|	78148724 
FYTNSLSTQASDSCPR	2|1/13,C,Carbamidomethyl|CID	56828252 
FYVHCNATTGVSGSHR	3|1/4,C,Carbamidomethyl|	22144381 
FYVNTSK	2|0|CID	79377954 
FYVPTLNQFQFR	2|0|CID	54161898 
GAAAPSAPHWNETAEK	2|0|	18148272 
GAAHSAEPGRDTIPGDPSSNATSR	3|0|	18156745 
GAAQNIIPASTGAAK	2|0|	18168106 
GACEVRPLGNLNR	2|1/2,C,Carbamidomethyl|	18179546 
GADESVTAGCLYNSTCDDR	2|2/9,C,Carbamidomethyl/15,C,Carbamidomethyl|	18188191 
GADFLVTEVENGGSLGSK	2|0|	18197344 
GADTQYFVYSNDSIHPYTPFEVK	3|0|	18207286 
GAEAANVTGPGGVPVQGSK	2|0|CID	18221371 
GAEEMLNSVCHSDNPSK	2|1/9,C,Carbamidomethyl|	59137851 
GAEGLQGQLDAPLYPGK	2|0|CID	77498810 
GAEMNPLDR	2|1/3,M,Oxidation|	11616512 
GAEPVGDCLCETDK	2|2/7,C,Carbamidomethyl/9,C,Carbamidomethyl|	39379658 
GAETASNEDGLLFSPPQK	2|0|CID	35262267 
GAETDCVSFLNTNFTNR	2|1/5,C,Carbamidomethyl|	18228760 
GAFFPLKEDNWSLPNR	3|0|	18236838 
GAFQANSIFFDPLGLK	2|0|	16858232 
GAGCPTQFSVNIPTQHK	3|1/3,C,Carbamidomethyl|CID	23616071 
GAGDTQTDPRFVELEMK	2|0|	9121451 
GAGLAPLQPQK	2|0|CID	37551586 
GAGPSSVEINR	2|0|	25094409 
GAHQSNQNSTSAASSQNK	2|0|	42085743 
GAHQSNQNSTSAASSQNK	3|0|	42092611 
GAIDTNINLALK	2|0|	544095 
GAIHEPDECQGVVPVVDTN	2|1/8,C,Carbamidomethyl|	11597918 
GAIVNDEGVQIK	2|0|CID	44217645 
GALEAVNGTDVR	2|0|	18246101 
GALITNYNYER	2|0|CID	79216112 
GALLEAEGYQNAGER	2|0|	3911218 
GALQSCAANGSTNCDCVR	2|3/5,C,Carbamidomethyl/13,C,Carbamidomethyl/15,C,Carbamidomethyl|	5059753 
GANLNLTR	2|0|CID	43798607 
GANLNLTR	2|1/7,R,Label:13C(6)15N(4)|	43803074 
GANVSWEPGFDGGYLQR	2|0|	18254460 
GANVTHEFNLNK	2|0|	18267909 
GAPGPEEVDRLIAKDDAFSR	3|0|	4033814 
GAPINSNTGHGTIR	2|0|	64976945 
GAPLVDNADMIFKTESLYKLSHGYR	4|0|	23756018 
GASDGAGNAVGLSPVPLPR	2|0|	43886661 
GASIHQGVNCLIHDGLESTVVITQSK	3|1/9,C,Carbamidomethyl|	35655293 
GASIHQGVNCLIHDGLESTVVITQSK	4|1/9,C,Carbamidomethyl|CID	35662601 
GASNYTDWENIPGMAK	2|0|	18277146 
GASSVHCQSLNK	2|1/6,C,Carbamidomethyl|	18285843 
GASWHNTTFFGVFQAR	3|0|	18300003 
GATCVCPIGYQLANDTK	2|2/3,C,Carbamidomethyl/5,C,Carbamidomethyl|	18309022 
GATDAANATSTAESEEHSQIIIH	3|0|	18322673 
GATLSAGVQFSHFK	2|0|	34094674 
GATNNTCIIR	2|1/6,C,Carbamidomethyl|	18331782 
GATNTLADTFMSALTPK	2|1/10,M,Oxidation|	62556099 
GAVINNVSEAMETLTR	2|0|	18343293 
GAVINNVSEAMETLTR	2|1/10,M,Oxidation|	18346987 
GAVINNVSEAMETLTR	3|1/10,M,Oxidation|	18349829 
GAVNSSDVNICVPISK	2|1/10,C,Carbamidomethyl|CID	27354327 
GAVSILCNSSGNCQCK	2|3/6,C,Carbamidomethyl/12,C,Carbamidomethyl/14,C,Carbamidomethyl|	18365404 
GAVVSASGQFVFLNAL	2|0|	32510149 
GAVVVLVQK	2|0|	70745700 
GAVYPDNTTDFQR	2|0|	18379447 
GAYMNKEDMQNCK	2|2/8,M,Oxidation/11,C,Carbamidomethyl|	44589126 
GAYQALNLTSPDK	2|0|	18392532 
GAYQALNLTSPDK	2|1/12,K,Label:13C(6)15N(2)|	18399025 
GCADYCNQTITK	2|2/1,C,Carbamidomethyl/5,C,Carbamidomethyl|	18411878 
GCANEASALWR	2|1/1,C,Carbamidomethyl|CID	11549058 
GCCPAGFSCHHR	3|3/1,C,Carbamidomethyl/2,C,Carbamidomethyl/8,C,Carbamidomethyl|	22933133 
GCDVDFDIAGPSIR	2|1/1,C,Carbamidomethyl|	18417293 
GCESEPCCDETVCK	2|4/1,C,Carbamidomethyl/6,C,Carbamidomethyl/7,C,Carbamidomethyl/12,C,Carbamidomethyl|	11537127 
GCETHVECCEPNCTAHCNDPSADTNCLTCR	3|7/1,C,Carbamidomethyl/7,C,Carbamidomethyl/8,C,Carbamidomethyl/12,C,Carbamidomethyl/16,C,Carbamidomethyl/25,C,Carbamidomethyl/28,C,Carbamidomethyl|	432625 
GCETHVECCEPNCTAHCNDPSADTNCLTCR	4|7/1,C,Carbamidomethyl/7,C,Carbamidomethyl/8,C,Carbamidomethyl/12,C,Carbamidomethyl/16,C,Carbamidomethyl/25,C,Carbamidomethyl/28,C,Carbamidomethyl|	438985 
GCFSGVCAR	2|2/1,C,Carbamidomethyl/6,C,Carbamidomethyl|	69457936 
GCGLTQDNNTTVGFSCR	2|2/1,C,Carbamidomethyl/15,C,Carbamidomethyl|	63028005 
GCGSLPGCPGTAGFHSNQTFH	2|2/1,C,Carbamidomethyl/7,C,Carbamidomethyl|	18431085 
GCGSLPGCPGTAGFHSNQTFH	3|2/1,C,Carbamidomethyl/7,C,Carbamidomethyl|CID	18435174 
GCGSLPGCPGTAGFHSNQTFHFLK	4|2/1,C,Carbamidomethyl/7,C,Carbamidomethyl|	18446375 
GCHLLVATPGR	2|1/1,C,Carbamidomethyl|	18455894 
GCKDNATDSVPLR	2|0|	18464785 
GCKDNATDSVPLR	2|1/1,C,Carbamidomethyl|	18469265 
GCKDNATDSVPLR	2|3/1,C,Carbamidomethyl/2,K,Label:13C(6)15N(2)/12,R,Label:13C(6)15N(4)|	18473837 
GCKDNATDSVPLR	3|1/1,C,Carbamidomethyl|	18478098 
GCLQNCSQISGNTIECFCR	2|4/1,C,Carbamidomethyl/5,C,Carbamidomethyl/15,C,Carbamidomethyl/17,C,Carbamidomethyl|	25265176 
GCLSGSHVITSNDVR	2|1/1,C,Carbamidomethyl|	63041365 
GCLSGSHVITSNDVR	3|1/1,C,Carbamidomethyl|CID	63046343 
GCLTLGLKDVNCQDNTCDSSLR	3|3/1,C,Carbamidomethyl/11,C,Carbamidomethyl/16,C,Carbamidomethyl|	7290402 
GCLVQNVETDVQFK	2|1/1,C,Carbamidomethyl|	69444463 
GCNESVDEVTGPCSCQDCSIVCGPK	2|5/1,C,Carbamidomethyl/12,C,Carbamidomethyl/14,C,Carbamidomethyl/17,C,Carbamidomethyl/21,C,Carbamidomethyl|	18501195 
GCNESVDEVTGPCSCQDCSIVCGPK	3|5/1,C,Carbamidomethyl/12,C,Carbamidomethyl/14,C,Carbamidomethyl/17,C,Carbamidomethyl/21,C,Carbamidomethyl|	18507900 
GCNLNSTCK	2|2/1,C,Carbamidomethyl/7,C,Carbamidomethyl|	18526953 
GCPADDIMDPR	2|2/1,C,Carbamidomethyl/7,M,Oxidation|	18534892 
GCPDDFPHQSGAPYIR	2|1/1,C,Carbamidomethyl|CID	56076751 
GCPNTAMIGENTLWVK	2|1/1,C,Carbamidomethyl|	63009033 
GCPNTAMIGENTLWVK	2|2/1,C,Carbamidomethyl/6,M,Oxidation|CID	63012036 
GCQPSDIENPR	2|1/1,C,Carbamidomethyl|	18547506 
GCSCTSQTLLTDSPCNR	2|3/1,C,Carbamidomethyl/3,C,Carbamidomethyl/14,C,Carbamidomethyl|	62922074 
GCSDISNSTCQFLSPGNTTVGEFVFK	3|2/1,C,Carbamidomethyl/9,C,Carbamidomethyl|CID	18561553 
GCVDSVELPALAGSAECNYNLSK	2|2/1,C,Carbamidomethyl/16,C,Carbamidomethyl|	56025741 
GCVDSVELPALAGSAECNYNLSK	3|2/1,C,Carbamidomethyl/16,C,Carbamidomethyl|	56031740 
GCVVVNHTLDGLCDK	2|2/1,C,Carbamidomethyl/12,C,Carbamidomethyl|	18566277 
GDADVYSLTNQAPLK	2|0|	69746832 
GDCWGSDSLR	2|1/2,C,Carbamidomethyl|CID	56969551 
GDDPTDTELFTTNEK	2|0|	7499960 
GDDSTDYSGTHNFVVLINCDIK	3|1/18,C,Carbamidomethyl|	8307792 
GDELGLQGALPGQPAK	2|0|CID	18576754 
GDETLWLYR	2|0|	33293927 
GDGHNETQVGVR	2|0|	18591136 
GDGLEVEWLVLEVNGSGR	2|0|CID	18604587 
GDGPFTVFVPHADLISNMSQDELAR	3|1/17,M,Oxidation|	18617850 
GDGVSTWGYASSGLMDQCYNQAHER	3|1/17,C,Carbamidomethyl|	80404937 
GDGVSTWGYASSGLMDQCYNQAHER	3|2/14,M,Oxidation/17,C,Carbamidomethyl|	80409806 
GDHGANFSC	2|1/8,C,Carbamidomethyl|	18628553 
GDHGANFSCR	2|0|	18641936 
GDHGANFSCR	2|1/8,C,Carbamidomethyl|	18648119 
GDHGANFSCR	2|2/8,C,Carbamidomethyl/9,R,Label:13C(6)15N(4)|	18653118 
GDHGANFSCR	3|1/8,C,Carbamidomethyl|	18658414 
GDHHQLSHYNLTGVR	2|0|	18689068 
GDHHQLSHYNLTGVR	3|0|	18693668 
GDHHQLSHYNLTGVR	4|0|	18697970 
GDHQICLHSNSTR	2|1/5,C,Carbamidomethyl|	18721309 
GDHQICLHSNSTR	3|1/5,C,Carbamidomethyl|	18725664 
GDHTNAVRR	2|0|	54637803 
GDKNATAECR	2|1/8,C,Carbamidomethyl|	18743353 
GDKNATAECRDEK	2|1/8,C,Carbamidomethyl|	18752422 
GDKNATAECRDEK	3|1/8,C,Carbamidomethyl|	18756782 
GDKTLLSNLYLNK	2|0|	31315385 
GDKTLLSNLYLNK	3|0|	31319171 
GDLAYHSAVHGIEDLMSQHNCSK	3|1/20,C,Carbamidomethyl|	18770420 
GDLAYHSAVHGIEDLMSQHNCSK	3|2/15,M,Oxidation/20,C,Carbamidomethyl|	18775199 
GDLAYHSAVHGIEDLMSQHNCSK	4|1/20,C,Carbamidomethyl|	18780076 
GDLAYHSAVHGIEDLMSQHNCSK	4|2/15,M,Oxidation/20,C,Carbamidomethyl|	18787341 
GDLGIEIPAEK	2|0|CID	18814324 
GDLQPEDNSEEPSRDR	2|0|CID	7530049 
GDLQPEDNSEEPSRDR	3|0|CID	7534569 
GDLYFANVEENDSR	2|0|	18824928 
GDNDSIFQDVIETR	2|0|	18832137 
GDNTEEMAGFEGDR	2|0|	8051636 
GDNTEEMAGFEGDR	2|1/6,M,Oxidation|	8054547 
GDNTGCSLVNVCDQPEK	2|2/5,C,Carbamidomethyl/11,C,Carbamidomethyl|	56137684 
GDNVNISFK	2|0|CID	18845620 
GDPGETANATEVK	2|1/12,K,Label:13C(6)15N(2)|	18852547 
GDPSIISVNGTDFTFR	2|0|	18857332 
GDSINTSDSK	2|0|	65925067 
GDSLLQQNELTR	2|0|	60338420 
GDTAIQNVSHVTK	2|0|	18870157 
GDTHLGGEDFDNR	2|0|	18879026 
GDTVVTVDAVVTR	2|0|	62807858 
GDVDYHLYPHVPGLNPNASTGQEAL	3|0|	18892913 
GDVNQTLSSHR	2|0|	18902376 
GDYFCELQVSGANPMSSNK	2|2/4,C,Carbamidomethyl/14,M,Oxidation|	18915795 
GEAAHLFHNEVAVMNTSNAK	3|0|	1624219 
GEAAHLFHNEVAVMNTSNAK	3|1/13,M,Oxidation|	1628017 
GEAAHLFHNEVAVMNTSNAK	4|1/13,M,Oxidation|	1632053 
GEACSELDCGPSNCSQH	2|3/3,C,Carbamidomethyl/8,C,Carbamidomethyl/13,C,Carbamidomethyl|	18924972 
GEAINLVPLTLQTNDDAAIR	2|0|	39478571 
GEAINLVPLTLQTNDDAAIR	3|0|	39483106 
GEASDKGNISAAHDITR	3|0|	18934105 
GECVCGQCVCR	2|4/2,C,Carbamidomethyl/4,C,Carbamidomethyl/7,C,Carbamidomethyl/9,C,Carbamidomethyl|	18943904 
GEDEEDNNLEVR	2|0|	18955262 
GEDVFYCVYSHSAHPK	3|1/6,C,Carbamidomethyl|	10188401 
GEEEAITNSTEANGK	2|0|	18968150 
GEENESTAEQDVSPEAGEK	2|0|	13371231 
GEGATQLAPQR	2|0|	18972469 
GEGNETNNMVITWK	2|0|	18986355 
GEGNETNNMVITWK	2|1/8,M,Oxidation|	18991716 
GEGNETNNMVITWKPLR	2|0|	19006499 
GEGNETNNMVITWKPLR	3|0|	19013126 
GEGNETNNMVITWKPLR	3|1/8,M,Oxidation|	19018528 
GEGQLSAAER	2|0|	19040076 
GEGRNGNNGTVK	2|0|	44106132 
GEGRNGNNGTVK	3|0|	44109890 
GEHEDIGTPTIETFVNEY	2|0|	63578488 
GEHNPLHTTICTSSSQHK	3|1/10,C,Carbamidomethyl|CID	67513434 
GEHNPLHTTICTSSSQHK	4|1/10,C,Carbamidomethyl|CID	67517841 
GEHQICLHSNSTK	3|1/5,C,Carbamidomethyl|CID	19053671 
GELFSAWSYSTTSQMNLK	2|1/14,M,Oxidation|	63857598 
GELFSAWSYSTTSQMNLK	3|1/14,M,Oxidation|	63863671 
GELGNPLAAQK	2|0|	880617 
GELNSTLFSSR	2|0|	19063684 
GELNSTLFSSRPK	2|0|	19074237 
GELQPLSENTTLTFMSTK	2|1/14,M,Oxidation|	19085892 
GELQSENSSLTLSSSNR	2|0|	19094779 
GELQSENSSLTLSSSNR	3|0|	19099647 
GENDSLSVEGFRK	2|0|	19112623 
GENFTETDVK	2|0|	19122666 
GENFTETDVK	2|1/9,K,Label:13C(6)15N(2)|	19130525 
GENGSIVTCGHR	2|1/8,C,Carbamidomethyl|	19149864 
GENGSIVTCGHR	2|2/8,C,Carbamidomethyl/11,R,Label:13C(6)15N(4)|	19151822 
GENGTTISAVTNK	2|0|	19159212 
GENIGYSEK	2|0|CID	19167983 
GENPSQYGITAFNHPLNLTK	3|0|	19176950 
GENQSGYQNLCR	2|1/10,C,Carbamidomethyl|CID	19188098 
GENTDIVATEEVCAEM	2|1/12,C,Carbamidomethyl|CID	10398184 
GENTDIVATEEVCAEM	2|2/12,C,Carbamidomethyl/15,M,Oxidation|CID	10402402 
GENTIYELTR	2|0|CID	25581652 
GEQKTNTLGAEFVTPQ	2|0|	14590862 
GESCDIPHCTDNCGFPHR	3|3/3,C,Carbamidomethyl/8,C,Carbamidomethyl/12,C,Carbamidomethyl|	19194651 
GESNWTHVSLF	2|0|	19205893 
GESNWTHVSLFHTR	3|0|	19215922 
GESVPETTSNGVTCAELLASITTLLVLTNK	3|1/13,C,Carbamidomethyl|	72567472 
GETADTEVENAACEIMSVK	2|1/12,C,Carbamidomethyl|	10441266 
GETADTEVENAACEIMSVK	2|2/12,C,Carbamidomethyl/15,M,Oxidation|	10448687 
GETADTEVENAACEIMSVK	2|2/12,C,Carbamidomethyl/18,K,Label:13C(6)15N(2)|	10456876 
GETADTEVENAACEIMSVK	2|3/12,C,Carbamidomethyl/15,M,Oxidation/18,K,Label:13C(6)15N(2)|	10458244 
GETADTEVENAACEIMSVK	3|1/12,C,Carbamidomethyl|	10460453 
GETADTEVENAACEIMSVK	3|2/12,C,Carbamidomethyl/15,M,Oxidation|	10465489 
GETADTEVENAACEIMSVK	3|3/12,C,Carbamidomethyl/15,M,Oxidation/18,K,Label:13C(6)15N(2)|	10471572 
GETASLLCNISVR	2|1/7,C,Carbamidomethyl|CID	19229585 
GETLEIGNYSFYALDNQNLR	2|0|	19233750 
GETLVELTCLSNNTCQAK	2|2/8,C,Carbamidomethyl/14,C,Carbamidomethyl|	66915036 
GETLVELTCLSNNTCQAK	3|2/8,C,Carbamidomethyl/14,C,Carbamidomethyl|	66919562 
GETTETPGGELLQSGSFLNLMSK	2|1/20,M,Oxidation|	58615488 
GETTETPGGELLQSGSFLNLMSK	3|1/20,M,Oxidation|	58621744 
GETTPWVAPHLKQWSEENIEEVR	3|0|	74684164 
GETTPWVAPHLKQWSEENIEEVR	4|0|	74688017 
GEVFHNLTNLR	2|0|	19243327 
GEVNGGTRNK	2|0|	72877590 
GEYAHGDR	2|0|	77256084 
GEYSGAPSEQQTYDYAK	2|0|CID	19256682 
GEYTDCACEDSLSK	2|2/5,C,Carbamidomethyl/7,C,Carbamidomethyl|	77217875 
GFANMQLLSTTANTATVTMLGDTPK	2|0|	75005677 
GFANMQLLSTTANTATVTMLGDTPK	2|1/18,M,Oxidation|	75010333 
GFANMQLLSTTANTATVTMLGDTPK	2|1/4,M,Oxidation|	75015041 
GFANMQLLSTTANTATVTMLGDTPK	2|2/4,M,Oxidation/18,M,Oxidation|	75022045 
GFANMQLLSTTANTATVTMLGDTPK	3|0|	75027069 
GFANMQLLSTTANTATVTMLGDTPK	3|1/18,M,Oxidation|	75034028 
GFANMQLLSTTANTATVTMLGDTPK	3|1/4,M,Oxidation|	75041002 
GFANMQLLSTTANTATVTMLGDTPK	3|2/4,M,Oxidation/18,M,Oxidation|	75043967 
GFCEADNSTVSENNPE	2|1/2,C,Carbamidomethyl|CID	19262022 
GFCEADNSTVSENNPEDWPVNTEGCMEK	3|2/2,C,Carbamidomethyl/24,C,Carbamidomethyl|CID	19268405 
GFCEADNSTVSENNPEDWPVNTEGCMEK	3|3/2,C,Carbamidomethyl/24,C,Carbamidomethyl/25,M,Oxidation|CID	19272361 
GFDASVDANSECPGTLR	2|1/11,C,Carbamidomethyl|	4396487 
GFDPDCNKTSGECHCK	3|3/5,C,Carbamidomethyl/12,C,Carbamidomethyl/14,C,Carbamidomethyl|	19287367 
GFFNSVFSR	2|0|	16640695 
GFFSNQSSLFEK	2|0|	19301488 
GFFTATQTNYPVR	2|0|	46668910 
GFFTATQTNYPVR	2|1/12,R,Label:13C(6)15N(4)|	46675634 
GFFYNTNGPLCETSDVSFR	2|1/10,C,Carbamidomethyl|	47944387 
GFGFVDFNSEEDAK	2|0|	19314881 
GFGMEEATDNR	2|1/3,M,Oxidation|	995094 
GFGPLEPTDSR	2|0|	17630638 
GFIIANATYK	2|0|	19326772 
GFIYTTSSFVNGIFDSR	2|0|	18026683 
GFKNKPKPPVSLLEE	2|0|CID	71961022 
GFKPKPPKNESLETYPLMMK	3|2/17,M,Oxidation/18,M,Oxidation|	19334871 
GFLDNITISTTAH	2|0|	19349174 
GFLLGALPFLK	2|0|	16328921 
GFNFSAETVAR	2|0|	19357805 
GFNITYTTFGQNECHDPGIPVNGR	3|1/13,C,Carbamidomethyl|	19371382 
GFNTANETK	2|0|CID	19380973 
GFPQRDFASPVNINSGGGFWFAQGNK	3|0|	57273307 
GFPYVYTNNVDADGTSATK	2|0|	9480202 
GFQWVTGDNHTSY	2|0|CID	19389642 
GFQWVTGDNHTSYSR	2|0|	19397687 
GFQWVTGDNHTSYSR	3|0|CID	19400498 
GFSSTSNTNIDPFVPK	2|0|	64000090 
GFSTGLHNTHGFR	2|0|	23478609 
GFSTGLHNTHGFR	3|0|CID	23485301 
GFTDLLLDDGQDNNTQIEEDTDHNYYISR	3|0|CID	19410731 
GFTGLVCNETER	2|1/6,C,Carbamidomethyl|CID	19418060 
GFTTDTNK	2|0|	64070351 
GFVDNMTLSGPDLELH	2|0|	19431771 
GFVDNMTLSGPDLELH	2|1/5,M,Oxidation|	19436040 
GFVIGNSGYYR	2|0|	43548155 
GFYCNDESIK	2|1/3,C,Carbamidomethyl|	19449293 
GGAAVSNPDWQCNVGSANDVVSER	2|1/11,C,Carbamidomethyl|	76254582 
GGAAVSNPDWQCNVGSANDVVSER	3|1/11,C,Carbamidomethyl|	76261657 
GGASAVWFNNQGK	2|0|	70361452 
GGASSNLSSVTN	2|0|CID	55705375 
GGAVTSMAVNCQNK	2|1/10,C,Carbamidomethyl|	1334783 
GGAVTSMAVNCQNK	2|2/6,M,Oxidation/10,C,Carbamidomethyl|	1338209 
GGCVITPAPQAVVTPIVANSK	2|1/2,C,Carbamidomethyl|	29432257 
GGCVITPAPQAVVTPIVANSK	3|1/2,C,Carbamidomethyl|	29435957 
GGDLRIGQLEDPAM	2|0|CID	35407747 
GGDLRIGQLEDPAM	2|1/13,M,Oxidation|CID	35414950 
GGDLRIGQLEDPAM	3|1/13,M,Oxidation|CID	35422400 
GGECFCPPGHIINSNDSR	3|2/3,C,Carbamidomethyl/5,C,Carbamidomethyl|	19457126 
GGENSNCTLNLTPVSQELSSTPYTDP	3|1/6,C,Carbamidomethyl|	74768256 
GGFHEGATCNECR	2|2/8,C,Carbamidomethyl/11,C,Carbamidomethyl|	23287916 
GGFYQSQSTAHNYR	2|0|	80291091 
GGFYQSQSTAHNYR	3|0|	80295566 
GGGEVSTDGMTFLFINDSNPDR	2|0|	65850611 
GGGEVSTDGMTFLFINDSNPDR	2|1/9,M,Oxidation|	65853468 
GGGFHTTKASPDAEQPVTNNIGR	2|0|	23719727 
GGGFHTTKASPDAEQPVTNNIGR	3|0|	23724282 
GGGFHTTKASPDAEQPVTNNIGR	4|0|	23729861 
GGGGAMYGSPATPVLNSAGAK	2|1/5,M,Oxidation|	58970515 
GGGGDFKPQGK	2|0|	19471131 
GGGGPWANGSALALCQR	2|1/14,C,Carbamidomethyl|CID	19485099 
GGGSSGGELAGGQSQSPK	2|0|	60196856 
GGIEAPDHR	2|0|	517014 
GGLDHKYCTGEENQSVPF	3|2/5,K,Label:13C(6)15N(2)/7,C,Carbamidomethyl|	71049333 
GGLEFLTNAIESAPLR	2|0|	32935931 
GGLEFLTNAIESAPLR	3|0|	32940195 
GGLSGTLEPPQPWTPNQFLITVVNGPSFQK	3|0|	58838942 
GGLTGGSGGMSLISTLK	2|0|	58334243 
GGLTGGSGGMSLISTLK	2|1/9,M,Oxidation|	58341111 
GGNASHSIQLNSVAK	2|0|	4188775 
GGNCSEDLFCTLK	2|2/3,C,Carbamidomethyl/9,C,Carbamidomethyl|	19495260 
GGNFGSQAMCR	2|1/9,C,Carbamidomethyl|	57376662 
GGNFGSQAMCR	2|2/8,M,Oxidation/9,C,Carbamidomethyl|	57382588 
GGNGALNCESR	2|1/7,C,Carbamidomethyl|	32566194 
GGNNSIETPR	2|0|CID	44224280 
GGNVLLNCSAESDR	2|1/7,C,Carbamidomethyl|	19508781 
GGPNYQEGLR	2|0|	19520990 
GGQEPCVNEGTCVTYHNGTGFCR	3|3/5,C,Carbamidomethyl/11,C,Carbamidomethyl/21,C,Carbamidomethyl|	19534277 
GGQILTGNSTR	2|0|	19544638 
GGQLTNFPPIPR	2|0|CID	43664556 
GGRQQTGCAVLTANR	3|1/7,C,Carbamidomethyl|	54278212 
GGSFGATYAPQNIITGK	2|0|	63962654 
GGSVQVNCSSSCK	2|2/7,C,Carbamidomethyl/11,C,Carbamidomethyl|	19552227 
GGTGACNSSAETSCDR	2|2/5,C,Carbamidomethyl/13,C,Carbamidomethyl|	12459478 
GGTHNNSSYTMN	2|1/10,M,Oxidation|	19558248 
GGTHNNSSYTMNTK	2|0|	19563564 
GGTHNNSSYTMNTK	2|1/10,M,Oxidation|	19567764 
GGTHNNSSYTMNTK	3|0|	19571397 
GGTHNNSSYTMNTK	3|1/10,M,Oxidation|	19578364 
GGTYDHFYNEK	2|0|CID	78048903 
GGVCVCQNCECR	2|4/3,C,Carbamidomethyl/5,C,Carbamidomethyl/8,C,Carbamidomethyl/10,C,Carbamidomethyl|	43757519 
GGYDVGHREFAYMYPLSILFAFMDDPNENK	4|2/12,M,Oxidation/22,M,Oxidation|	54437154 
GGYINASAEGVSIR	2|0|	19599746 
GGYVETAGDIDVTGR	2|0|CID	67929970 
GHAHLAALVNHDSYNFSHR	3|0|	19608171 
GHAHLAALVNHDSYNFSHR	4|0|	19615119 
GHAIGISCQSENGTAPITY	2|1/7,C,Carbamidomethyl|CID	19633593 
GHAIGISCQSENGTAPITYH	3|1/7,C,Carbamidomethyl|CID	19641960 
GHAIGISCQSENGTAPITYHLMK	3|1/7,C,Carbamidomethyl|	19649523 
GHAIGISCQSENGTAPITYHLMK	3|2/7,C,Carbamidomethyl/21,M,Oxidation|	19654995 
GHAIGISCQSENGTAPITYHLMK	4|1/7,C,Carbamidomethyl|	19661061 
GHAIGISCQSENGTAPITYHLMK	4|2/7,C,Carbamidomethyl/21,M,Oxidation|	19668623 
GHASTSQGGSPPTGSM	2|0|CID	67204679 
GHASTSQGGSPPTGSM	2|1/15,M,Oxidation|CID	67209276 
GHAVVGAVGAK	2|0|	19702525 
GHCWGPGPTQCVNCSQFLR	3|3/2,C,Carbamidomethyl/10,C,Carbamidomethyl/13,C,Carbamidomethyl|	19715427 
GHFTGFNGSTLR	2|0|	19723966 
GHFYYNISDVR	2|0|	19732421 
GHFYYNISDVR	3|0|	19736255 
GHGTENTDGDFALSDR	2|0|	61072846 
GHGTENTDGDFALSDR	3|0|CID	61079873 
GHITNYTVVYR	2|0|	19748869 
GHIVVTTFVANTMTDHLEQGAIIK	3|1/12,M,Oxidation|	71284138 
GHLIDLVITETNK	2|0|CID	34321531 
GHLIDLVITETNK	3|0|CID	34324607 
GHLLKKTNYNR	2|0|	31354494 
GHLTISDINIHS	2|0|	8484179 
GHNATFFGNVNDSAVVR	2|0|CID	19756558 
GHNATFFGNVNDSAVVR	3|0|	19763445 
GHNDYVTTSVVSTTTNK	2|0|	63400423 
GHNDYVTTSVVSTTTNK	3|0|	63404835 
GHNSSWVSPNTSHPR	3|0|CID	19784638 
GHNTVCKTSLQYDK	3|1/5,C,Carbamidomethyl|	32311390 
GHNVTEFQQR	2|0|	19794088 
GHQYYHQSY	2|0|	60212198 
GHSIPDINATTGSNVTLK	2|0|	19804883 
GHSSTVSTVENR	2|0|	56693595 
GHSTSKDSVTATGTDSACYAVDTDLLLADDNVVR	4|1/17,C,Carbamidomethyl|	8378288 
GHVCIATTER	2|1/3,C,Carbamidomethyl|	68245310 
GHVDPANDTFDID	2|0|	19813023 
GHVDPANDTFDIDPR	2|0|	19821656 
GHVDPANDTFDIDPR	3|0|CID	19825866 
GHVGQNQGTDTVER	2|0|	66931753 
GHVITNYTEHHC	3|1/11,C,Carbamidomethyl|	26259261 
GHVMHNLTDMLQYT	2|2/3,M,Oxidation/9,M,Oxidation|	77733735 
GHYTEGAELVDSVLDVVR	2|0|	19836912 
GHYTEGAELVDSVLDVVR	3|0|	19844146 
GIAEVTENVTEGGVTK	2|0|	19859910 
GIAEVTENVTEGGVTK	2|1/15,K,Label:13C(6)15N(2)|	19865980 
GIAEVTENVTEGGVTK	3|0|	19872515 
GIANLSNFIR	2|0|	19894551 
GIANLSNFIR	2|1/9,R,Label:13C(6)15N(4)|	19899116 
GICNASDTR	2|1/2,C,Carbamidomethyl|CID	19914099 
GIDLNDPSQNVVR	2|0|CID	46518069 
GIDVEVFVSDSITLPSYNSPTITPKTGLGNK	3|0|	64107294 
GIELTTHAIADIIVDGDKANSVSR	3|0|	72553296 
GIELTTHAIADIIVDGDKANSVSR	4|0|	72557711 
GIEVINTTDHLK	2|0|	19919022 
GIFSDVSASVCNSSK	2|1/10,C,Carbamidomethyl|	19932173 
GIFTTNYTSK	2|0|	17649839 
GIGCLASLPQRCAR	2|2/3,C,Carbamidomethyl/11,C,Carbamidomethyl|	35089405 
GIGNYSCSYR	2|1/6,C,Carbamidomethyl|CID	19940968 
GIGYNLTHMPN	2|0|CID	19946751 
GIHEDSQNR	2|0|	19953958 
GIHEDSTNR	2|0|	19962446 
GIIAVANDTNSCELSPCR	2|2/11,C,Carbamidomethyl/16,C,Carbamidomethyl|CID	19971030 
GIIAVANDTNSCELSPCR	2|3/11,C,Carbamidomethyl/16,C,Carbamidomethyl/17,R,Label:13C(6)15N(4)|	19974042 
GIIDVNLYNETVET	2|0|CID	19980958 
GIIDVNLYNETVETL	2|0|CID	19988633 
GILENLENTTK	2|0|	19993498 
GILIQGYK	2|0|	25958134 
GILMVSYNNHSEDSAR	2|0|	28347315 
GILMVSYNNHSEDSAR	3|0|	28351710 
GILMVSYNNHSEDSAR	3|1/3,M,Oxidation|	28356180 
GILTEEGENVECVFKFQTPPSVVK	3|1/11,C,Carbamidomethyl|CID	14973405 
GINEYQAGLTTVQER	2|0|	77089478 
GINTDYITPMNCDLLAHIDPER	3|1/11,C,Carbamidomethyl|	26781366 
GINTDYITPMNCDLLAHIDPER	3|2/9,M,Oxidation/11,C,Carbamidomethyl|	26785790 
GIPPYLPYNNSLVNTWR	2|0|	76628980 
GIQNNSESFVLLSSK	2|0|	28221925 
GIQNVSTLITNESNR	2|0|CID	26793976 
GISPEEPYNATLITWQER	2|0|CID	20002407 
GISYTLSINSASCTK	2|1/12,C,Carbamidomethyl|	61359168 
GITYENNSLMWFDK	2|0|	20009106 
GITYENNSLMWFDK	2|1/9,M,Oxidation|	20015876 
GIVGQHSSCDVR	2|1/8,C,Carbamidomethyl|	20036660 
GIVNVTLR	2|0|	29755309 
GIVVSILDQYDLK	2|0|	29987976 
GIYLCNGTEQLAK	2|0|	20045685 
GIYLCNGTEQLAK	2|1/4,C,Carbamidomethyl|	20049997 
GIYVNYVSMTNH	2|0|	73227934 
GKANSTGTLVITNPTR	2|0|	20063555 
GKANSTGTLVITNPTR	3|0|CID	20069855 
GKGGGGFPDQKITK	2|0|	19478266 
GKNDSLTLTQLK	2|0|	20085391 
GKNNQTECFNHVR	3|1/7,C,Carbamidomethyl|	20094418 
GKPANITDSLSNR	2|0|	20108581 
GKPLLNDSR	2|0|	20118617 
GKSNQTECFNFIR	3|1/7,C,Carbamidomethyl|	20124298 
GKYGHNFYEDTK	2|0|	78060020 
GKYGHNFYEDTK	3|0|CID	78064349 
GLAINEVEQVVPVPSPTPLR	2|0|	29576792 
GLALFSNVSEAR	2|0|CID	20133527 
GLALFSNVSEAR	2|1/11,R,Label:13C(6)15N(4)|	20137340 
GLALLLANPTR	2|0|	2599472 
GLAQYNYYSTSELR	2|0|	54199430 
GLASSNETFDGLDCPAVGR	2|1/13,C,Carbamidomethyl|	20146683 
GLATLGTQLQK	2|0|CID	37754742 
GLDDNLVVHCTK	2|1/9,C,Carbamidomethyl|	75709138 
GLDILDVQLIEENTLIESEAMR	2|1/20,M,Oxidation|CID	8595224 
GLDILDVQLIEENTLIESEAMR	3|1/20,M,Oxidation|CID	8596960 
GLDPVGGSCASSTK	2|1/8,C,Carbamidomethyl|CID	68632300 
GLDTLVVGGPQDFNMSVTLR	2|0|	20159558 
GLDTLVVGGPQDFNMSVTLR	2|1/14,M,Oxidation|	20166297 
GLDVDSLVIEHIQVNK	2|0|	20182364 
GLDVDSLVIEHIQVNK	3|0|	20188057 
GLDVLGNR	2|0|CID	20204113 
GLDYEGINCNEFIGPPPGGFMNEQPTLPLEQR	3|1/8,C,Carbamidomethyl|	12256620 
GLDYEGINCNEFIGPPPGGFMNEQPTLPLEQR	3|2/8,C,Carbamidomethyl/20,M,Oxidation|	12262670 
GLEITNCNIEVIDGNK	2|1/6,C,Carbamidomethyl|	27467024 
GLENLTLLNLVENK	2|0|	20208682 
GLEYVPNSLSMTQLQPK	2|1/10,M,Oxidation|	37069066 
GLFDEYGSK	2|0|CID	20219015 
GLFHLQHLSQHTNHK	3|0|	43688008 
GLFPDGSHELSGNTSITPD	2|0|	20224530 
GLFPDGSHELSGNTSITPDK	2|0|	20230733 
GLFPDGSHELSGNTSITPDK	3|0|	20235764 
GLFPDGSHELSGNTSITPDK	3|1/19,K,Label:13C(6)15N(2)|	20240062 
GLFTNGSCADIK	2|1/7,C,Carbamidomethyl|CID	20258478 
GLGDGQRALEIPDMQ	2|0|CID	35444495 
GLGDGQRALEIPDMQ	2|1/13,M,Oxidation|CID	35451484 
GLGEIGLRDDAPQ	2|0|CID	35376949 
GLGGLSDIVLK	2|0|	35575669 
GLGNLAVSFEYQHFS	2|0|	15727561 
GLGTDEDSLIEIICSR	2|1/13,C,Carbamidomethyl|	20264901 
GLHVHLNVQNSR	3|0|	23958412 
GLIHHNSYVR	2|0|	29534986 
GLKLLTQYSTNDK	2|0|	77633117 
GLKLLTQYSTNDK	2|2/2,K,Label:13C(6)15N(2)/12,K,Label:13C(6)15N(2)|	77641105 
GLKLLTQYSTNDK	3|0|CID	77647754 
GLLNEPNSESR	2|0|	45727720 
GLMVGNGSVLGVVQAVDAETGK	2|1/2,M,Oxidation|	20279586 
GLNCNLSR	2|1/3,C,Carbamidomethyl|CID	20288593 
GLNGSLQERPMGSR	3|1/10,M,Oxidation|	20294490 
GLNHCHIDR	2|1/4,C,Carbamidomethyl|	8364227 
GLNLTEDTYKPR	2|0|CID	20307369 
GLNLTEDTYKPR	3|0|	20310943 
GLNNTFSR	2|0|CID	36751703 
GLNSDFLPGIAK	2|0|	2782598 
GLNSGDCLLWN	2|1/6,C,Carbamidomethyl|CID	33672091 
GLPGNISAAYER	2|0|	20323941 
GLPTDPGSER	2|0|	64295184 
GLQAPQNQLAPAAGVLR	2|0|	39431463 
GLQGALPGQPAK	2|0|CID	20333262 
GLQLNITEEK	2|0|	20341910 
GLSEDTTEETLK	2|0|	20351541 
GLSKLPLPPYKTFVEKNPEMMK	3|0|	72013763 
GLSKLPLPPYKTFVEKNPEMMK	3|1/19,M,Oxidation|	72019436 
GLSKLPLPPYKTFVEKNPEMMK	3|1/20,M,Oxidation|	72024810 
GLSKLPLPPYKTFVEKNPEMMK	3|2/19,M,Oxidation/20,M,Oxidation|	72030398 
GLSKLPLPPYKTFVEKNPEMMK	4|0|	72036010 
GLSKLPLPPYKTFVEKNPEMMK	4|1/19,M,Oxidation|	72043150 
GLSKLPLPPYKTFVEKNPEMMK	4|1/20,M,Oxidation|	72050501 
GLSKLPLPPYKTFVEKNPEMMK	4|2/19,M,Oxidation/20,M,Oxidation|	72057075 
GLSPGNYSVR	2|0|CID	20365433 
GLSQNSHLVLPLNQSDVR	3|0|	20370976 
GLSSTVNGSTDPSAVTDIR	2|0|CID	20379881 
GLSVETTRGGNSATTACVIVEERQNTANTR	4|1/16,C,Carbamidomethyl|CID	2695250 
GLTELPDYTFIVAK	2|0|	64705260 
GLTGLNEYGVSDSIGATR	2|0|	57544430 
GLTHSLIANVK	2|0|	58087580 
GLTIHISGACQQSSNLD	2|1/9,C,Carbamidomethyl|	35639434 
GLTYLNYTLTAGGSQHQ	2|0|	65314841 
GLVCLEVSQQYEEHHTNR	3|1/3,C,Carbamidomethyl|	14914036 
GLWCQDCTLANSSHCAPK	2|3/3,C,Carbamidomethyl/6,C,Carbamidomethyl/14,C,Carbamidomethyl|	20381938 
GMASNEFLQNASMHTY	2|1/12,M,Oxidation|	45415409 
GMASNEFLQNASMHTY	2|2/1,M,Oxidation/12,M,Oxidation|CID	45422133 
GMAVTTPAGSNGDTEETE	2|1/1,M,Oxidation|	65646058 
GMDIANISIDK	2|0|	8473272 
GMNISPETHASFK	2|0|	26990037 
GMNISPETHASFK	2|1/1,M,Oxidation|	26996795 
GMNISPETHASFK	3|1/1,M,Oxidation|	27003712 
GMNSVYEEAETK	2|1/1,M,Oxidation|CID	2425181 
GMNYLATTVHEGDEGR	2|0|	36156077 
GMNYLATTVHEGDEGR	2|1/1,M,Oxidation|	36161894 
GMNYLATTVHEGDEGR	3|1/1,M,Oxidation|	36167686 
GMNYTVR	2|1/1,M,Oxidation|CID	20396049 
GMPQPNVTWSTCR	2|1/11,C,Carbamidomethyl|	20404838 
GMPQPNVTWSTCR	2|2/1,M,Oxidation/11,C,Carbamidomethyl|	20409757 
GMTESLDCDVGNNCDVPQK	2|2/7,C,Carbamidomethyl/13,C,Carbamidomethyl|	9193785 
GMTESLDCDVGNNCDVPQK	2|3/1,M,Oxidation/7,C,Carbamidomethyl/13,C,Carbamidomethyl|CID	9198933 
GMTESLDCDVGNNCDVPQK	2|4/1,M,Oxidation/7,C,Carbamidomethyl/13,C,Carbamidomethyl/18,K,Label:13C(6)15N(2)|	9205165 
GMTESLDCDVGNNCDVPQK	3|2/7,C,Carbamidomethyl/13,C,Carbamidomethyl|	9207291 
GMTESLDCDVGNNCDVPQK	3|3/1,M,Oxidation/7,C,Carbamidomethyl/13,C,Carbamidomethyl|CID	9212101 
GMYADHEIQPNAEVNTSK	3|1/1,M,Oxidation|	78857763 
GMYEPLTFENTQISR	2|1/1,M,Oxidation|CID	16548480 
GNAIDDACESNTIPGQYQR	2|1/7,C,Carbamidomethyl|CID	7426560 
GNAIDDACESNTIPGQYQR	3|1/7,C,Carbamidomethyl|CID	7433465 
GNAQGYTISHYSQ	2|0|	80319385 
GNASLLLNLR	2|0|	20421848 
GNAVTHLLH	2|0|CID	44184853 
GNCDLLNAGTLQVVR	2|1/2,C,Carbamidomethyl|	46320040 
GNCQCGFLTR	2|2/2,C,Carbamidomethyl/4,C,Carbamidomethyl|	36260542 
GNCSGLNDDSYGYR	2|1/2,C,Carbamidomethyl|CID	20430865 
GNCSWEAHSTNQNK	2|1/2,C,Carbamidomethyl|	20439350 
GNCTFYEK	2|1/2,C,Carbamidomethyl|	20448225 
GNCTNECTTPNMLADSIPGAK	2|1/11,M,Oxidation|	27152274 
GNCTNECTTPNMLADSIPGAK	2|2/2,C,Carbamidomethyl/6,C,Carbamidomethyl|	27159249 
GNCTNECTTPNMLADSIPGAK	2|3/2,C,Carbamidomethyl/6,C,Carbamidomethyl/11,M,Oxidation|	27166194 
GNCTNECTTPNMLADSIPGAK	3|3/2,C,Carbamidomethyl/6,C,Carbamidomethyl/11,M,Oxidation|	27170085 
GNEILTACTTK	2|1/7,C,Carbamidomethyl|	34990468 
GNELQLLVVNR	2|0|	20454786 
GNELSLVLLNASTGELR	2|0|	20465709 
GNELSLVLLNASTGELR	3|0|	20468509 
GNESLPER	2|0|	20485389 
GNETAQVPIDAHSNEK	2|0|CID	20492076 
GNETAQVPIDAHSNEK	3|0|CID	20497777 
GNETIVNLIHSTR	2|0|CID	20512410 
GNETIVNLIHSTR	3|0|	20517134 
GNETTYEDGHGAR	2|0|	20533686 
GNEVCVCNQCGCR	2|4/4,C,Carbamidomethyl/6,C,Carbamidomethyl/9,C,Carbamidomethyl/11,C,Carbamidomethyl|CID	45506365 
GNEVLLVGHDDALTM	2|0|	33912851 
GNFILYIHPATK	2|0|CID	44491232 
GNFILYIHPATK	3|0|CID	44494532 
GNFLLDATDQR	2|0|	9386953 
GNFNSSNIMK	2|0|	20543787 
GNFNSSNIMK	2|1/8,M,Oxidation|	20550379 
GNFNYIEFTR	2|0|	20563825 
GNFSAEGCGCVCEPGWK	2|3/7,C,Carbamidomethyl/9,C,Carbamidomethyl/11,C,Carbamidomethyl|	20572594 
GNFSQVDWFLIHK	2|0|	20585543 
GNFSSLSCDYFAVNQSR	2|1/7,C,Carbamidomethyl|CID	20598884 
GNFSSLSCDYFAVNQSR	3|1/7,C,Carbamidomethyl|	20602192 
GNFTYQPQFR	2|0|	20617990 
GNGGQGHTVVHVWLSL	3|0|CID	70713149 
GNGHEAYDETTGVR	2|0|	70779408 
GNGHEAYDETTGVR	3|0|CID	70784631 
GNGTLITFH	2|0|CID	20626415 
GNHSLFGLEVATLGQGPDCPSVNER	3|1/18,C,Carbamidomethyl|CID	20632352 
GNIGGCLSGVNCR	2|2/5,C,Carbamidomethyl/11,C,Carbamidomethyl|	59299076 
GNILLYGTCR	2|1/8,C,Carbamidomethyl|	25890531 
GNINVAFPITPEATFQH	2|0|	65903411 
GNINVAFPITPEATFQH	3|0|	65908181 
GNIQNSLPTKPGTNEFLENVPFK	3|0|	53418536 
GNISAAHDITR	2|0|	20641017 
GNISAAHDITR	3|0|	20646015 
GNITEYQCH	2|1/7,C,Carbamidomethyl|	20664967 
GNITEYQCHQY	2|1/7,C,Carbamidomethyl|	20673500 
GNITEYQCHQYITK	2|1/7,C,Carbamidomethyl|	20684447 
GNITEYQCHQYITK	3|1/7,C,Carbamidomethyl|CID	20690489 
GNITVNYTYESSNQTFK	2|0|	20705027 
GNKNSTTTDQNFTSAK	2|0|	20713880 
GNKSIFYAR	2|0|	30984972 
GNLSFDWYIK	2|0|	20722646 
GNLSFGWISQTLQK	2|0|	20730369 
GNLSQQRYVK	2|0|	55067533 
GNLTIER	2|0|CID	20744196 
GNLTLER	2|0|CID	20751189 
GNLTLLLEER	2|0|	33879560 
GNLTYGYVTVLNGSDIH	2|0|CID	20756026 
GNLTYGYVTVLNGSDIH	3|0|CID	20759431 
GNNDSNCDCHAWDY	2|2/6,C,Carbamidomethyl/8,C,Carbamidomethyl|	20772162 
GNNDSNCDCHAWDYGIR	2|2/6,C,Carbamidomethyl/8,C,Carbamidomethyl|	20785461 
GNNDSNCDCHAWDYGIR	3|2/6,C,Carbamidomethyl/8,C,Carbamidomethyl|	20790599 
GNNERGGTK	2|0|	43953637 
GNNPYDKEAQFDSQRVCLPIR	4|1/16,C,Carbamidomethyl|	16306332 
GNNVNGGTGER	2|0|	44089648 
GNNVNGGTGER	2|1/10,R,Label:13C(6)15N(4)|	44095876 
GNPILLNSSIPEDATIK	2|0|CID	20806645 
GNPQAPSNSTK	2|0|CID	20811826 
GNQNISASPNPSNATTR	2|0|	20814449 
GNQQWATTR	2|0|	53816216 
GNSHAFCR	2|1/6,C,Carbamidomethyl|	23463368 
GNSMIHSPAFIEKTK	3|1/3,M,Oxidation|	26552491 
GNSNTAEAACVYDTK	2|1/9,C,Carbamidomethyl|	74149787 
GNSPIHSPIDWQSLR	2|0|	39738411 
GNSPIHSPIDWQSLR	3|0|CID	39743741 
GNSTLAVPK	2|0|CID	20821342 
GNSYGTDQVIISCK	2|1/12,C,Carbamidomethyl|	62066685 
GNTANLLYLKR	2|0|	78548343 
GNTANLLYLKR	3|0|	78552509 
GNTSGMLVVITK	2|1/5,M,Oxidation|CID	20828053 
GNTSGMLVVITK	2|2/5,M,Oxidation/11,K,Label:13C(6)15N(2)|	20831043 
GNTTAEAIENSEK	2|0|	11770999 
GNTTAIDK	2|0|CID	20847345 
GNTTAIDKEIAR	2|0|	20860462 
GNTTSVHVSVNLFAVPR	2|0|	70934971 
GNTTSVHVSVNLFAVPR	3|0|	70939723 
GNTTTLISENGHAADTLTATNFR	2|0|	20870791 
GNTTTLISENGHAADTLTATNFR	3|0|	20875300 
GNTVGDYPCQTEK	2|1/8,C,Carbamidomethyl|	66122890 
GNVELSWTSCK	2|1/9,C,Carbamidomethyl|	61967381 
GNVITSYGNPILLNSSIPEDATIK	2|0|CID	20890265 
GNVITSYGNPILLNSSIPEDATIK	3|0|CID	20893544 
GNVSANTTTSYTTSTTDVVHK	2|0|CID	68093432 
GNVSANTTTSYTTSTTDVVHK	2|1/20,K,Label:13C(6)15N(2)|	68101800 
GNVSANTTTSYTTSTTDVVHK	3|0|CID	68104299 
GNVSANTTTSYTTSTTDVVHK	3|1/20,K,Label:13C(6)15N(2)|	68109256 
GNVVQLSR	2|0|	43902092 
GNYHDNSVAENCSVTYK	2|1/11,C,Carbamidomethyl|	48231065 
GNYHDNSVAENCSVTYK	3|1/11,C,Carbamidomethyl|	48235415 
GNYLVAGTSVCL	2|1/10,C,Carbamidomethyl|CID	75596663 
GNYQLNCEPPIRPDEELLILNLTR	3|1/6,C,Carbamidomethyl|	20906237 
GNYSCFVSSPSITK	2|1/4,C,Carbamidomethyl|CID	20920362 
GNYTCVAANK	2|1/4,C,Carbamidomethyl|CID	20928289 
GNYTCVVENK	2|1/4,C,Carbamidomethyl|	20936786 
GNYVGNLTAHAQDR	2|0|	33102271 
GPALANSSHDVK	2|0|	20944987 
GPCDSDKTNCPPSHR	2|2/2,C,Carbamidomethyl/9,C,Carbamidomethyl|	31727862 
GPCDSDKTNCPPSHR	3|2/2,C,Carbamidomethyl/9,C,Carbamidomethyl|	31732323 
GPCIIYNEDNGIIK	2|1/2,C,Carbamidomethyl|	20956226 
GPCSHLCLINYNR	2|2/2,C,Carbamidomethyl/6,C,Carbamidomethyl|	20967703 
GPCSHLCLINYNR	3|2/2,C,Carbamidomethyl/6,C,Carbamidomethyl|	20972942 
GPDATNSATLYNLCEVAGK	2|1/13,C,Carbamidomethyl|	37166903 
GPDFCCINVNSTCGIVDK	2|3/4,C,Carbamidomethyl/5,C,Carbamidomethyl/12,C,Carbamidomethyl|	73544104 
GPDFCCINVNSTCGIVDK	3|3/4,C,Carbamidomethyl/5,C,Carbamidomethyl/12,C,Carbamidomethyl|	73548822 
GPDGTEGLSSTVNGSTDPSAVTDIR	2|0|CID	20988541 
GPDGTEGLSSTVNGSTDPSAVTDIR	2|1/24,R,Label:13C(6)15N(4)|	20995403 
GPDGTEGLSSTVNGSTDPSAVTDIR	3|0|	20998236 
GPDGTEGLSSTVNGSTDPSAVTDIR	3|1/24,R,Label:13C(6)15N(4)|	21002073 
GPDLSNCTSHWVNQLAQK	3|1/6,C,Carbamidomethyl|	21029719 
GPDLSNCTSPWVNQVAQK	2|1/6,C,Carbamidomethyl|	21038920 
GPDPDLICR	2|1/7,C,Carbamidomethyl|	21052957 
GPDSLIDGGNETVAAVCVAATGK	2|1/16,C,Carbamidomethyl|	21066329 
GPDSLIDGGNETVAAVCVAATGK	3|1/16,C,Carbamidomethyl|	21070124 
GPECSQNYTAPTGVIK	2|1/3,C,Carbamidomethyl|CID	21082015 
GPEPSLVPQDNLSLNKG	2|0|	46262700 
GPEPSLVPQDNLSLNKG	2|1/15,K,Label:13C(6)15N(2)|	46269403 
GPFANTTK	2|0|	21087852 
GPFEKNCSVQCAGM	2|2/6,C,Carbamidomethyl/10,C,Carbamidomethyl|	21096151 
GPFEKNCSVQCAGMTLQ	2|2/6,C,Carbamidomethyl/10,C,Carbamidomethyl|	21109730 
GPFEKNCSVQCAGMTLQ	2|3/6,C,Carbamidomethyl/10,C,Carbamidomethyl/13,M,Oxidation|	21116621 
GPFEKNCSVQCAGMTLQTIPLK	2|2/6,C,Carbamidomethyl/10,C,Carbamidomethyl|	21132824 
GPFEKNCSVQCAGMTLQTIPLK	3|2/6,C,Carbamidomethyl/10,C,Carbamidomethyl|	21137526 
GPFEKNCSVQCAGMTLQTIPLK	3|3/6,C,Carbamidomethyl/10,C,Carbamidomethyl/13,M,Oxidation|	21141694 
GPFWLTTTSSECSNR	2|1/11,C,Carbamidomethyl|	59959827 
GPGGFAPVNSTNFVQYK	2|0|	73854293 
GPGSVQSTEQSNI	2|0|	60059294 
GPGTASPGCNLK	2|1/8,C,Carbamidomethyl|	3645717 
GPHIDLTCHTQSNSR	2|1/7,C,Carbamidomethyl|	66583723 
GPHIDLTCHTQSNSR	3|1/7,C,Carbamidomethyl|CID	66590633 
GPHIDLTCHTQSNSR	4|1/7,C,Carbamidomethyl|CID	66594837 
GPIAANPLTK	2|0|	3426388 
GPIASEVENATNELACGPFIN	2|1/15,C,Carbamidomethyl|	73515074 
GPIPEYTPETEAAGNVSR	2|0|	13894954 
GPLANPIWNVTGFTGR	2|0|	21160843 
GPLQYSTYANTSTDK	2|0|CID	66784613 
GPLTPSLCVNQNLCK	2|2/7,C,Carbamidomethyl/13,C,Carbamidomethyl|	37351767 
GPMNQCLVATGLDVLGNR	2|1/5,C,Carbamidomethyl|CID	21167648 
GPMNQCLVATGLDVLGNR	2|2/2,M,Oxidation/5,C,Carbamidomethyl|	21172113 
GPMNQCLVATGLDVLGNR	3|1/5,C,Carbamidomethyl|	21176317 
GPMNQCLVATGLDVLGNR	3|2/2,M,Oxidation/5,C,Carbamidomethyl|	21180912 
GPNAATDLVDPTR	2|0|	9684876 
GPNCSEPDCPGNCNLR	2|3/3,C,Carbamidomethyl/8,C,Carbamidomethyl/12,C,Carbamidomethyl|	21201104 
GPNENLTER	2|0|	21210503 
GPNKDGTEAQTAEGR	2|0|	66555052 
GPNKDGTEAQTAEGR	2|2/3,K,Label:13C(6)15N(2)/14,R,Label:13C(6)15N(4)|	66557806 
GPNKDGTEAQTAEGR	3|0|CID	66561719 
GPNKDGTEAQTAEGR	3|2/3,K,Label:13C(6)15N(2)/14,R,Label:13C(6)15N(4)|	66563825 
GPNLFINNLNK	2|0|CID	21219236 
GPNPDLSPLQELSNVK	2|0|	46231575 
GPNPDLSPLQELSNVK	2|1/15,K,Label:13C(6)15N(2)|	46235982 
GPNPDLSPLQELSNVK	3|0|	46239644 
GPNPDLSPLQELSNVK	3|1/15,K,Label:13C(6)15N(2)|	46246493 
GPNSQNQLSASDR	2|0|	46174497 
GPNTTSTTITSDDFKPGVR	2|0|	21232227 
GPNVTVLTGLTR	2|0|	21241078 
GPPEEFNSAYGGGITSMPY	2|1/16,M,Oxidation|	13853506 
GPPLFNSLLLPTEGK	2|0|	37200559 
GPPSGGPPGNVTDPR	2|0|	73789299 
GPPVSELITK	2|0|	21251357 
GPQLPEIGR	2|0|CID	37178460 
GPQNDIPTNK	2|0|	46046562 
GPQNDIPTNK	2|1/9,K,Label:13C(6)15N(2)|	46051913 
GPQVNSDVIQVTSCEGSR	2|1/13,C,Carbamidomethyl|	60093514 
GPQVNSDVIQVTSCEGSR	3|1/13,C,Carbamidomethyl|	60101135 
GPRPLLAPCVPCNCNNHSDVCDPETGK	4|4/8,C,Carbamidomethyl/11,C,Carbamidomethyl/13,C,Carbamidomethyl/20,C,Carbamidomethyl|	21262649 
GPSSLGSLPMSNSALENGR	2|0|	59807956 
GPSSLGSLPMSNSALENGR	2|1/9,M,Oxidation|	59812336 
GPVTITIVNR	2|0|	21277312 
GPWDGKIVQENTDAH	3|0|	76707773 
GPYANTTR	2|0|	21290792 
GQAAAFNVTFR	2|0|	21302419 
GQAGEYECVTHNGVN	2|1/7,C,Carbamidomethyl|	21315616 
GQAGEYECVTHNGVNSAPDSR	3|1/7,C,Carbamidomethyl|	21329705 
GQCLQSLLAACNHPQTEQPR	3|2/2,C,Carbamidomethyl/10,C,Carbamidomethyl|	53767698 
GQCLQSLLAACNHPQTEQPR	3|3/2,C,Carbamidomethyl/10,C,Carbamidomethyl/19,R,Label:13C(6)15N(4)|	53772580 
GQCYYNETIGFFYNNSGK	2|1/2,C,Carbamidomethyl|CID	21343196 
GQEDHYWLDVEKNQSAK	3|0|	21351564 
GQEEGTHLSLASIALLQNR	3|0|	53539017 
GQFSTDELVAEVEK	2|0|	21363329 
GQGCSLCTHFPNVSYQADDK	3|2/3,C,Carbamidomethyl/6,C,Carbamidomethyl|	56106252 
GQGQVQVQNGTLWIR	2|0|	21372337 
GQGVPLTGNVTTSQMANER	2|1/14,M,Oxidation|	21380884 
GQHAAQLEMADIEVK	2|1/8,M,Oxidation|CID	52904984 
GQHAAQLEMADIEVK	3|0|CID	52908813 
GQHAAQLEMADIEVK	3|1/8,M,Oxidation|CID	52916205 
GQLDEKNVNATLK	2|0|	4879972 
GQLLPSSNYSNIK	2|0|CID	21390049 
GQLNITEVK	2|0|	21394594 
GQMNINSSTR	2|0|	45359126 
GQNIIEIGSPANVTGLAK	2|0|	45861011 
GQQNITIVNYER	2|0|	79665381 
GQSENEIVFSNR	2|0|	21407437 
GQSNVSSCNEEKVCECGNCICR	2|5/7,C,Carbamidomethyl/13,C,Carbamidomethyl/15,C,Carbamidomethyl/18,C,Carbamidomethyl/20,C,Carbamidomethyl|CID	30801656 
GQSNVSSCNEEKVCECGNCICR	3|5/7,C,Carbamidomethyl/13,C,Carbamidomethyl/15,C,Carbamidomethyl/18,C,Carbamidomethyl/20,C,Carbamidomethyl|CID	30806939 
GQSNVSSCNEEKVCECGNCICR	4|5/7,C,Carbamidomethyl/13,C,Carbamidomethyl/15,C,Carbamidomethyl/18,C,Carbamidomethyl/20,C,Carbamidomethyl|CID	30812589 
GQTGLGFLYASGLGVNSSQAK	2|0|	21415910 
GQTQNYSTLLLEEASER	2|0|	21430543 
GQVNVSIAQTGR	2|0|CID	21442116 
GQWFSSCCLQIENWNSDQDEQHR	2|2/6,C,Carbamidomethyl/7,C,Carbamidomethyl|CID	37683416 
GQWFSSCCLQIENWNSDQDEQHR	3|2/6,C,Carbamidomethyl/7,C,Carbamidomethyl|CID	37688248 
GQWFSSCCLQIENWNSDQDEQHR	4|2/6,C,Carbamidomethyl/7,C,Carbamidomethyl|CID	37693399 
GQYLEFIADTNANFSQR	2|0|	1435018 
GQYLEFIADTNANFSQR	3|0|	1440409 
GRETLKNQTFGGAETVPQEATATFNSTALK	3|0|	21447051 
GRETLKNQTFGGAETVPQEATATFNSTALKK	4|0|	21456559 
GRLPTDCCHEQCAAGCTGPK	3|4/6,C,Carbamidomethyl/7,C,Carbamidomethyl/11,C,Carbamidomethyl/15,C,Carbamidomethyl|	21471243 
GRMSMKEVDEQMLNVQNK	3|0|	21482584 
GRNLSCTK	2|1/5,C,Carbamidomethyl|	54924387 
GRNQSSAHLGPK	3|0|	21493399 
GRPTFFANAVALQR	2|0|	37965629 
GRPTFFANAVALQR	3|0|	37969765 
GRTPDNSSSPTIPAGDASER	3|0|	55463862 
GSALHEDIYVLHDNGTLEIPVAQK	3|0|	21502566 
GSALHEDIYVLHDNGTLEIPVAQK	4|0|	21508280 
GSANEALDLFHSR	2|0|	57054832 
GSATSLEEDSECNQCLTFNVSALK	3|2/11,C,Carbamidomethyl/14,C,Carbamidomethyl|	48249156 
GSAYNYGTEVK	2|0|CID	61957277 
GSCVNNSEEK	2|1/2,C,Carbamidomethyl|	21523476 
GSCVNNSEEKDVPK	2|1/2,C,Carbamidomethyl|	21531943 
GSCVNNSKEEDPPR	3|1/2,C,Carbamidomethyl|	21539864 
GSDGVLIPLYGGSGANSLTNR	2|0|	57955705 
GSDVNSAGLR	2|0|CID	72407864 
GSECTHSLACY	2|2/3,C,Carbamidomethyl/9,C,Carbamidomethyl|CID	21553809 
GSEEQTNECLIVSSTTTPACDGCK	2|3/8,C,Carbamidomethyl/19,C,Carbamidomethyl/22,C,Carbamidomethyl|	55773531 
GSEEQTNECLIVSSTTTPACDGCK	3|3/8,C,Carbamidomethyl/19,C,Carbamidomethyl/22,C,Carbamidomethyl|	55778274 
GSENASSNSGLLLPLPLR	2|0|	21567776 
GSFIQTVYNR	2|0|	78157367 
GSGSVINQTEESPYINGR	2|0|	21575007 
GSGTAEVELKK	2|0|	21588412 
GSHANETR	2|0|	21602025 
GSHELSGNTSITPDK	2|0|	21613590 
GSHELSGNTSITPDK	3|0|	21619170 
GSIDQNEAYVGTTHFVSNR	3|0|	48684404 
GSLDLNTSPQLVK	2|0|	35864237 
GSLNVSYNIGPGFTGSEYSR	2|0|	21639000 
GSLQPDAGNSSWNGTEAPGGGTR	2|0|CID	21652469 
GSLQPDAGNSSWNGTEAPGGGTR	3|0|CID	21659542 
GSLSTNGAPVEAGPAQPR	2|0|CID	37418300 
GSLTSTSDCTIK	2|1/8,C,Carbamidomethyl|CID	65237910 
GSNFSVAVSPVTSVVTQTTLLLEQELYK	3|0|CID	65599972 
GSNFTAICVLK	2|1/7,C,Carbamidomethyl|	21680607 
GSNIWQHIK	2|0|	76756116 
GSNLEYSQAVEDKHWDQK	2|0|	57336742 
GSNLEYSQAVEDKHWDQK	3|0|CID	57343853 
GSNLEYSQAVEDKHWDQK	3|2/12,K,Label:13C(6)15N(2)/17,K,Label:13C(6)15N(2)|	57350266 
GSNLEYSQAVEDKHWDQK	4|0|	57355017 
GSNLEYSQAVEDKHWDQK	4|2/12,K,Label:13C(6)15N(2)/17,K,Label:13C(6)15N(2)|	57360249 
GSNLISFANR	2|0|	27326216 
GSNLPEGPDFTR	2|0|	43631640 
GSNNSQDWQDSEWIR	2|0|CID	21690076 
GSNSSLMR	2|1/6,M,Oxidation|	21697787 
GSNYSEILDK	2|0|	21711126 
GSPANVTEAR	2|0|CID	21719191 
GSPFVGNPGNITGAR	2|0|	21724468 
GSPGGQAGTLSAAANSGADPAR	2|0|	2289173 
GSPGGQAGTLSAAANSGADPAR	3|0|	2293238 
GSPGNASQGSIHLHSPQLALQADPR	4|0|CID	21734217 
GSPGNLSAVGEAVTQEK	2|0|	21743582 
GSQGFLNGSEVSDLLR	2|0|	21754215 
GSQSLVHYSHSIATNIK	2|0|	61447736 
GSQSLVHYSHSIATNIK	3|0|	61451695 
GSQSLVHYSHSIATNIK	4|0|CID	61455674 
GSSLNQSLINQDLTVAPGSTLWL	2|0|	21763900 
GSSLSSLLNYFR	2|0|	62255313 
GSSTSTNAPSPAR	2|0|CID	42066837 
GSSVGPDSVGCTTALK	2|1/10,C,Carbamidomethyl|	68707614 
GSSVILNCSAYSEPSPNIEWK	2|1/7,C,Carbamidomethyl|CID	21772753 
GSTGFEPNGQDMELYVIASRNFSNNK	3|1/11,M,Oxidation|CID	1508642 
GSTHLCLSDNDYGK	2|1/5,C,Carbamidomethyl|	21781530 
GSTNVSTLVNVHFAPR	2|0|	21791077 
GSTPGQVPGGVVK	2|0|CID	74814924 
GSTSAVTSSVGNMR	2|0|CID	72639324 
GSTSFFTPSDNK	2|0|CID	63924951 
GSTSTNINKEIEFLYKEYFR	3|0|	26724436 
GSTSTNINKEIEFLYKEYFR	4|0|	26731410 
GSTVSHINISVGPK	2|0|	75783896 
GSVAQSSTSNCTYYER	2|1/10,C,Carbamidomethyl|	4317265 
GSVECENTIECDDR	2|2/4,C,Carbamidomethyl/10,C,Carbamidomethyl|	43876596 
GSVECENTIECDDR	2|3/4,C,Carbamidomethyl/10,C,Carbamidomethyl/13,R,Label:13C(6)15N(4)|	43879749 
GSVINQTEESPYINGR	2|0|	21799608 
GSVLCITEESSVNK	2|1/4,C,Carbamidomethyl|	72420754 
GSVNMPSSNAK	2|0|CID	74281568 
GSVNSATTGSSR	2|0|	61248749 
GSVQVNCSSSCK	2|2/6,C,Carbamidomethyl/10,C,Carbamidomethyl|	21808263 
GSVVVSEVANR	2|0|	21811668 
GSVYKSAVEQVNQPTEISDK	2|0|	31010870 
GSVYKSAVEQVNQPTEISDK	3|0|	31017773 
GSVYTAQSDVQVPENESIK	2|0|	21820055 
GSYGDLGGPIITTQVTIPK	2|0|	21828766 
GSYGLDSSFIK	2|0|CID	62170036 
GSYMEVEDNR	2|1/3,M,Oxidation|	21836969 
GTAALNSSNPK	2|0|	21845524 
GTACEAFINLCPGS	2|2/3,C,Carbamidomethyl/10,C,Carbamidomethyl|CID	12353540 
GTADCPLSNPF	2|1/4,C,Carbamidomethyl|CID	45211022 
GTALNAASLNSTPK	2|0|CID	4567149 
GTAQSTPTDTNSNNLQPFSVDLR	2|0|	7016011 
GTCDANGCR	2|2/2,C,Carbamidomethyl/7,C,Carbamidomethyl|	6780696 
GTCINAKNLGPAMTTSENPDCK	3|1/12,M,Oxidation|	31080920 
GTCLTNQSHVECK	2|2/2,C,Carbamidomethyl/11,C,Carbamidomethyl|	21854147 
GTCPASFPGDIYDPHQR	2|1/2,C,Carbamidomethyl|	67243555 
GTCPESDLCCTTPQDK	2|3/2,C,Carbamidomethyl/8,C,Carbamidomethyl/9,C,Carbamidomethyl|	66850973 
GTCWELNIR	2|1/2,C,Carbamidomethyl|CID	29765927 
GTDCSTPCPLGR	2|2/3,C,Carbamidomethyl/7,C,Carbamidomethyl|	21862974 
GTDEDSLIEIICSR	2|1/11,C,Carbamidomethyl|	21877015 
GTDLAPDLLNGSQLILR	2|0|	21890956 
GTDNDSGPEDLVYTIEEPSNGR	2|0|	21897095 
GTDNDSGPEDLVYTIEEPSNGR	3|0|	21901081 
GTDNITVR	2|0|	21918961 
GTDPSLSPSPAATPPAPGAELSYLNHTFR	3|0|	21928458 
GTEILGNSTR	2|0|	21936987 
GTEWLVNSSR	2|0|	21950186 
GTFKPLEDETNTDDT	2|0|	30211319 
GTFNYGLTESR	2|0|CID	17417208 
GTFTDCALANMTQQIR	2|1/5,C,Carbamidomethyl|	21960169 
GTFTDCALANMTQQIR	2|2/5,C,Carbamidomethyl/10,M,Oxidation|	21964167 
GTFTDCALANMTQQIR	3|2/5,C,Carbamidomethyl/10,M,Oxidation|	21968287 
GTGGHCSSYIR	2|1/5,C,Carbamidomethyl|	57095180 
GTGGVAFINHF	2|0|	16047787 
GTGTCLTNQSHVECK	2|2/4,C,Carbamidomethyl/13,C,Carbamidomethyl|	21991034 
GTGTGIENSTESH	2|0|	22004953 
GTGTGIENSTESHF	2|0|	22011410 
GTGTGIENSTESHFH	2|0|	22025077 
GTGTGIENSTESHFHSNGTTSVTSILR	2|0|	22035028 
GTGTGIENSTESHFHSNGTTSVTSILR	3|0|	22039709 
GTGTGIENSTESHFHSNGTTSVTSILR	4|0|	22044844 
GTHYNLTK	2|0|	64228765 
GTIGVHAANAPTIFEGITISVER	3|0|	28530584 
GTILGLDLQNCSLK	2|1/10,C,Carbamidomethyl|	22063914 
GTKVILHLKEDQTEYLEER	3|0|	22074363 
GTLFVQTNSK	2|0|	15855317 
GTLNMSTNAQATVTL	2|1/4,M,Oxidation|	74946342 
GTLNVGVDALLR	2|0|CID	39311292 
GTLNVGVDALLR	2|1/11,R,Label:13C(6)15N(4)|	39315437 
GTLWNAIGPGWK	2|0|CID	34299984 
GTNDDFEFTDVR	2|0|	8040605 
GTNESLER	2|0|	22085302 
GTNLSTNMRIPMDGK	3|2/7,M,Oxidation/11,M,Oxidation|CID	54555103 
GTNMVVLTR	2|1/3,M,Oxidation|CID	34390184 
GTNNCYYQIR	2|1/4,C,Carbamidomethyl|	27720005 
GTNNCYYQIR	2|2/4,C,Carbamidomethyl/9,R,Label:13C(6)15N(4)|	27727947 
GTNVWGVLSQGVHH	3|0|CID	70703415 
GTPCELCPSVNTSEYK	2|2/3,C,Carbamidomethyl/6,C,Carbamidomethyl|	22091125 
GTQCALINDDVPSPGKK	2|1/3,C,Carbamidomethyl|	53468414 
GTQCALINDDVPSPGKK	3|1/3,C,Carbamidomethyl|	53472897 
GTQQNIFPPIPEGGK	2|0|	44477500 
GTQQNIFPPIPEGGK	2|1/14,K,Label:13C(6)15N(2)|	44480552 
GTQSASSNTFDFVGFAGK	2|0|	17737583 
GTSCAENGDFEVNEDPTVKPSNENECMWK	3|2/3,C,Carbamidomethyl/25,C,Carbamidomethyl|CID	30963766 
GTSCAENGDFEVNEDPTVKPSNENECMWK	3|3/3,C,Carbamidomethyl/25,C,Carbamidomethyl/26,M,Oxidation|CID	30968848 
GTSCAENGDFEVNEDPTVKPSNENECMWK	4|3/3,C,Carbamidomethyl/25,C,Carbamidomethyl/26,M,Oxidation|CID	30975162 
GTSGVEQICVDVR	2|1/8,C,Carbamidomethyl|	22100228 
GTSHVLVLHNR	2|0|	75527607 
GTSLAAILNTMR	2|0|	57140012 
GTSLAAILNTMR	2|1/10,M,Oxidation|	57146793 
GTSLQYTKLNDL	2|0|	77604965 
GTSNHITPHHSTLCFTDSFQR	3|1/13,C,Carbamidomethyl|	17573578 
GTSNHITPHHSTLCFTDSFQR	4|1/13,C,Carbamidomethyl|	17578466 
GTSYNANDCEAATK	2|1/8,C,Carbamidomethyl|	55420808 
GTVGPFITTHIE	2|0|CID	67972275 
GTVLCGPPPAVENASLVGVR	2|1/4,C,Carbamidomethyl|	22108378 
GTVVTASTSTDTNSVHYTNK	3|0|	67221053 
GTYDNDVR	2|0|	70600624 
GTYKGDCPVVR	2|1/6,C,Carbamidomethyl|	64121544 
GTYSNHTSAPANCSVASQHK	3|1/12,C,Carbamidomethyl|CID	22122437 
GTYSNHTSAPANCSVASQHK	4|1/12,C,Carbamidomethyl|	22126348 
GTYVCHAFSSHGNVTR	3|1/4,C,Carbamidomethyl|	22139717 
GTYVCNATNAQGTTR	2|1/4,C,Carbamidomethyl|	22149080 
GVATYNIYGENK	2|0|	27690694 
GVAVLGTYSNHTSAPANCSVASQHK	2|1/17,C,Carbamidomethyl|CID	22155785 
GVAVLGTYSNHTSAPANCSVASQHK	3|1/17,C,Carbamidomethyl|CID	22160624 
GVAVTNTSQLGFR	2|0|	22178479 
GVCITEAHR	2|1/2,C,Carbamidomethyl|	70095186 
GVDDCGDGSDEIPCNK	2|2/4,C,Carbamidomethyl/13,C,Carbamidomethyl|	22188130 
GVDEVTIVNILTNR	2|0|CID	22197263 
GVDEVTIVNILTNR	3|0|CID	22199757 
GVDQNLIHFSWFSK	2|0|	57164712 
GVDQNLIHFSWFSK	3|0|	57171597 
GVEFNNVLTSQLVQTEK	2|0|CID	53795354 
GVEFNNVLTSQLVQTEK	3|0|CID	53799270 
GVELTATRKNASNMEYR	3|0|	22212813 
GVETVVNTQNR	2|0|CID	14719158 
GVFEEISNSSGR	2|0|	22221924 
GVFGQNTIVK	2|0|CID	25835435 
GVFITNETGQPLIGK	2|0|CID	22232957 
GVFTGLSNLTK	2|0|	22241512 
GVFYNFGVESR	2|0|	15889262 
GVFYPYNDTVDGVYK	2|0|	22254541 
GVGDDQLGEESEER	2|0|	22262862 
GVGGNVFR	2|0|	70987955 
GVGIISEGNETVEDIAAR	2|0|	22272275 
GVGNTNVMSQACYAK	2|1/11,C,Carbamidomethyl|	77030170 
GVGNTNVMSQACYAK	2|2/7,M,Oxidation/11,C,Carbamidomethyl|	77035831 
GVHNASLALSAN	2|0|	22281134 
GVHNASLALSANIGR	3|0|	22290465 
GVHTVKNPENFK	3|0|	22304380 
GVISNVNETSLILEWSEPR	2|0|CID	22314543 
GVLENTQTTAAGYSVVK	2|0|	831248 
GVLKNTEKAIDK	3|0|	31617316 
GVLLNYSNQADETVVVPSK	2|0|CID	45096647 
GVLLNYSNQADETVVVPSK	3|0|CID	45098580 
GVLMVGNETTYE	2|0|CID	22320680 
GVLMVGNETTYEDGHGA	2|0|	22328601 
GVLMVGNETTYEDGHGA	2|1/3,M,Oxidation|	22332278 
GVLMVGNETTYEDGHGAR	2|0|	22344761 
GVLMVGNETTYEDGHGAR	2|1/3,M,Oxidation|	22350241 
GVLMVGNETTYEDGHGAR	3|0|	22357968 
GVLMVGNETTYEDGHGAR	3|1/17,R,Label:13C(6)15N(4)|	22363183 
GVLMVGNETTYEDGHGAR	3|1/3,M,Oxidation|CID	22367704 
GVLSDHCISNGSCQCVTCSCDNVGDPIK	3|5/6,C,Carbamidomethyl/12,C,Carbamidomethyl/14,C,Carbamidomethyl/17,C,Carbamidomethyl/19,C,Carbamidomethyl|	9556348 
GVLSDHCISNGSCQCVTCSCDNVGDPIK	3|6/6,C,Carbamidomethyl/12,C,Carbamidomethyl/14,C,Carbamidomethyl/17,C,Carbamidomethyl/19,C,Carbamidomethyl/27,K,Label:13C(6)15N(2)|	9559942 
GVNETLLVNELK	2|0|	22405892 
GVNGTGENGR	2|0|	22416723 
GVNGTGENGRK	2|0|	22421764 
GVNITSPVR	2|0|	22426373 
GVNKNQTVTATFGYPFR	2|0|	22435214 
GVNLPGAAVDLPAVSEK	2|0|	22448717 
GVNNSYIQR	2|0|	22457953 
GVNSDVEVCVGNGNFTYQPQFR	2|1/8,C,Carbamidomethyl|	22470770 
GVNSISNLGK	2|0|CID	47011745 
GVNTTDKEIEVLYIR	2|0|	22481235 
GVPLTGNVTTSQMANER	2|1/12,M,Oxidation|	22494690 
GVPVDLIFYTEETNISR	2|0|	70496192 
GVPYTNCNELSTFTDR	2|1/6,C,Carbamidomethyl|	42954649 
GVRPNSTGTYDTCTPPEISNNPK	2|1/12,C,Carbamidomethyl|	67700862 
GVRPNSTGTYDTCTPPEISNNPK	3|0|	67702716 
GVRPNSTGTYDTCTPPEISNNPK	3|1/12,C,Carbamidomethyl|	67709401 
GVRPNSTGTYDTCTPPEISNNPK	3|3/2,R,Label:13C(6)15N(4)/12,C,Carbamidomethyl/22,K,Label:13C(6)15N(2)|	67715098 
GVSDEYNR	2|0|	72773388 
GVSDSCSSALDHK	2|1/5,C,Carbamidomethyl|	38511016 
GVSELIPVIVGNNAVSNNL	2|0|	29543017 
GVSQAVEHINK	2|0|	22508629 
GVSSSENFTSPVMEFWER	2|0|CID	22517064 
GVSYCTGNSSECPPPGDAEDDTVCLDLGK	3|3/4,C,Carbamidomethyl/11,C,Carbamidomethyl/23,C,Carbamidomethyl|	22525711 
GVTENDFEQVPVAK	2|0|	64311753 
GVTHGDIQSNK	2|0|	24373179 
GVTHLNISGLK	2|0|	22532828 
GVTHLNISGLK	2|1/10,K,Label:13C(6)15N(2)|	22537992 
GVTHLNISGLK	3|0|CID	22544494 
GVTLSTVLQSKK	2|0|	58934940 
GVTNFHNQR	2|0|	23453579 
GVTNNHTTVSVTSK	2|0|	68737500 
GVTNNHTTVSVTSK	3|0|CID	68741599 
GVVDSEDIPLNLSR	2|0|	22562107 
GVVEVTHDLQK	2|0|	22572672 
GVVLHSTTQQIANDK	2|0|	53505304 
GVVLHSTTQQIANDK	3|0|	53512361 
GVVVAAGEDLR	2|0|	32453602 
GVYELTHNNK	2|0|	22582719 
GWAASSPEPTYPNSTVLPTPDTGPTGIK	3|0|	22596560 
GWCCENIWSSQQFSDDNHR	3|2/2,C,Carbamidomethyl/3,C,Carbamidomethyl|CID	15923890 
GWNWSSGHNECPVGA	2|1/10,C,Carbamidomethyl|CID	22604931 
GWNWSSGHNECPVGASCHPF	2|2/10,C,Carbamidomethyl/16,C,Carbamidomethyl|CID	22618600 
GWNWSSGHNECPVGASCHPF	3|2/10,C,Carbamidomethyl/16,C,Carbamidomethyl|CID	22625722 
GWSLLSSNEMYQK	2|0|	12420967 
GWSLLSSNEMYQK	2|1/9,M,Oxidation|	12425219 
GWSWAVNHK	2|0|	76354150 
GYATYLNVFTNR	2|0|	63874979 
GYDIPKLPKHR	3|0|	26013302 
GYDNSYTR	2|0|	79309950 
GYFEYIEENK	2|0|	22644308 
GYFSSNVTAEFVNLHCTNYDK	2|1/15,C,Carbamidomethyl|	38793716 
GYFSSNVTAEFVNLHCTNYDK	3|1/15,C,Carbamidomethyl|	38800532 
GYFVTHITAASDCSLTTSTVSNK	3|1/12,C,Carbamidomethyl|	5093368 
GYLLTLNFTK	2|0|	22651415 
GYLLTLNFTKNTTR	2|0|	22659034 
GYLLTLNFTKNTTR	3|0|	22663623 
GYLSNNDLIHYSESYTGTER	3|0|CID	77860653 
GYMNTVADCE	2|1/8,C,Carbamidomethyl|CID	6922790 
GYMNTVADCE	2|2/2,M,Oxidation/8,C,Carbamidomethyl|CID	6925762 
GYMQAAGLYNLTR	2|1/2,M,Oxidation|	77658791 
GYNGVNLNNGVK	2|0|	76109711 
GYNVTMGFSR	2|0|	79771655 
GYNVTMGFSR	2|1/5,M,Oxidation|	79776861 
GYNVTYWWK	2|0|	22674970 
GYNYVLNATR	2|0|	5148018 
GYPCNQSGTQCATMR	2|2/3,C,Carbamidomethyl/10,C,Carbamidomethyl|	59055380 
GYPYNGTNYVNVTMH	2|0|CID	22683043 
GYPYNGTNYVNVTMH	2|1/13,M,Oxidation|CID	22687216 
GYQCGSDYAYHNR	2|1/3,C,Carbamidomethyl|	77921319 
GYQCGSDYAYHNR	3|1/3,C,Carbamidomethyl|CID	77925521 
GYQGDGITHCNR	2|1/9,C,Carbamidomethyl|	22698317 
GYSYTLQLNK	2|0|	65340759 
GYTCCTSEMEENLANHSR	2|2/3,C,Carbamidomethyl/4,C,Carbamidomethyl|	22707142 
GYTNDTR	2|0|CID	63349610 
GYTTFVANISK	2|0|	63973679 
GYTTIDEIPNTIQNQTVDVIK	2|0|	22716269 
GYTTIDEIPNTIQNQTVDVIK	3|0|	22721223 
GYTTIDEIPNTIQNQTVDVIKDVK	3|0|	22737713 
GYTYHNCR	2|1/6,C,Carbamidomethyl|	24895970 
GYVLDLIVTPQNK	2|0|	22747010 
GYWPTGSKSNTK	3|0|CID	64237931 
GYYSVQHDLMSSSETTSER	3|0|	77967972 
GYYSVQHDLMSSSETTSER	3|1/9,M,Oxidation|	77973019 
GYYVNGEATK	2|0|CID	76157720 
GYYWVSGYNNPPLEK	2|0|	78638516 
HAAANSSPPENTNVT	2|0|	22755465 
HAACPVLVGNK	2|1/3,C,Carbamidomethyl|	22760447 
HAAIQGVGCNQLQGIK	2|1/8,C,Carbamidomethyl|	29512910 
HAAVLGEGQCQQINGIK	2|1/9,C,Carbamidomethyl|	12711994 
HAAVLGEGQCQQINGIK	3|1/9,C,Carbamidomethyl|	12716505 
HADSLNTEIYISK	2|0|	78519807 
HADSLNTEIYISK	3|0|	78526639 
HAFSSHGNVTR	2|0|	22767954 
HAFSSHGNVTR	3|0|CID	22772467 
HAGNEINTSR	2|0|	27368680 
HAHSAQTPNVCSNSASYK	3|1/10,C,Carbamidomethyl|	79795930 
HAIGISCQSENGTAPITYHLMK	3|1/6,C,Carbamidomethyl|	22784798 
HAIGISCQSENGTAPITYHLMK	3|2/6,C,Carbamidomethyl/20,M,Oxidation|	22791803 
HAKNYTNAMFK	3|0|	22813190 
HAKNYTNAMFK	3|1/8,M,Oxidation|	22820103 
HAMNVYQTCGEF	2|2/2,M,Oxidation/8,C,Carbamidomethyl|	53117921 
HANGLSTLVSHD	2|0|	44194915 
HANWTLTPLK	2|0|	22840994 
HAPDIPDDSTDNITIF	2|0|	22848923 
HAPDIPDDSTDNITIFTR	2|0|	22857390 
HAPDIPDDSTDNITIFTR	3|0|	22864034 
HAPSGSSLNSTTPGPGPDASR	2|0|	4262854 
HAPSGSSLNSTTPGPGPDASR	3|0|	4269666 
HAQNACADECK	2|2/5,C,Carbamidomethyl/9,C,Carbamidomethyl|	691147 
HASWNFTER	2|0|	61979846 
HATLTVSCFDYNLSPTCSGSQTNFLK	3|2/7,C,Carbamidomethyl/16,C,Carbamidomethyl|	60985534 
HAVEGNSSLECSMLDPNK	2|1/10,C,Carbamidomethyl|	38321868 
HAVEGNSSLECSMLDPNK	3|1/10,C,Carbamidomethyl|	38326344 
HAVHEFGNHNSGWGESSGSVR	3|0|	70155324 
HAVHEFGNHNSGWGESSGSVR	4|0|CID	70160024 
HAVILYLHNH	3|0|	22884470 
HAVILYLHNHSY	2|0|	22893239 
HAVILYLHNHSY	3|0|	22897318 
HAVYVANTLPYGADLK	3|0|CID	75946437 
HAVYWNSSNQHLR	3|0|	22913709 
HAYALGQCR	2|1/7,C,Carbamidomethyl|	3787575 
HCCPGGFHCSAR	3|3/1,C,Carbamidomethyl/2,C,Carbamidomethyl/8,C,Carbamidomethyl|	22925180 
HCECSTDEVNSEDMDAYCR	2|3/1,C,Carbamidomethyl/3,C,Carbamidomethyl/17,C,Carbamidomethyl|	22940491 
HCECSTDEVNSEDMDAYCR	2|4/1,C,Carbamidomethyl/3,C,Carbamidomethyl/13,M,Oxidation/17,C,Carbamidomethyl|	22948001 
HCECSTDEVNSEDMDAYCR	3|3/1,C,Carbamidomethyl/3,C,Carbamidomethyl/17,C,Carbamidomethyl|	22955675 
HCECSTDEVNSEDMDAYCR	3|4/1,C,Carbamidomethyl/3,C,Carbamidomethyl/13,M,Oxidation/17,C,Carbamidomethyl|	22964519 
HCECSTDEVNSEDMDAYCRK	3|3/1,C,Carbamidomethyl/3,C,Carbamidomethyl/17,C,Carbamidomethyl|	22999168 
HCECSTDEVNSEDMDAYCRK	3|4/1,C,Carbamidomethyl/3,C,Carbamidomethyl/13,M,Oxidation/17,C,Carbamidomethyl|	23007292 
HCFLPTNEEAPR	2|1/1,C,Carbamidomethyl|	42765205 
HCFLPTNEEAPR	3|1/1,C,Carbamidomethyl|CID	42770036 
HCIVTITDQTSINK	2|1/1,C,Carbamidomethyl|	62975791 
HCLPCHPECQPQNSSETCYGSEADQCEACAHYK	4|6/1,C,Carbamidomethyl/4,C,Carbamidomethyl/8,C,Carbamidomethyl/17,C,Carbamidomethyl/25,C,Carbamidomethyl/28,C,Carbamidomethyl|	23030457 
HCLPCHPECQPQNSSETCYGSEADQCEACAHYK	5|6/1,C,Carbamidomethyl/4,C,Carbamidomethyl/8,C,Carbamidomethyl/17,C,Carbamidomethyl/25,C,Carbamidomethyl/28,C,Carbamidomethyl|	23037952 
HCNMVLENVK	2|1/1,C,Carbamidomethyl|	23055067 
HCNMVLENVK	2|2/1,C,Carbamidomethyl/3,M,Oxidation|	23059484 
HCNTVPRVWYCK	3|2/1,C,Carbamidomethyl/10,C,Carbamidomethyl|	77151061 
HCPPCFPNNFTGTSGGCGPCPPSYNSDSDK	3|4/1,C,Carbamidomethyl/4,C,Carbamidomethyl/16,C,Carbamidomethyl/19,C,Carbamidomethyl|	7276010 
HCPTCVALGSC	2|3/1,C,Carbamidomethyl/4,C,Carbamidomethyl/10,C,Carbamidomethyl|	23077781 
HCPTCVALGSCSSAPSMPCANGTTQCYQGR	3|5/1,C,Carbamidomethyl/4,C,Carbamidomethyl/10,C,Carbamidomethyl/18,C,Carbamidomethyl/25,C,Carbamidomethyl|	23086412 
HCPTCVALGSCSSAPSMPCANGTTQCYQGR	3|6/1,C,Carbamidomethyl/4,C,Carbamidomethyl/10,C,Carbamidomethyl/16,M,Oxidation/18,C,Carbamidomethyl/25,C,Carbamidomethyl|	23090006 
HCPTCVALGSCSSAPSMPCANGTTQCYQGR	4|6/1,C,Carbamidomethyl/4,C,Carbamidomethyl/10,C,Carbamidomethyl/16,M,Oxidation/18,C,Carbamidomethyl/25,C,Carbamidomethyl|	23096219 
HCQECDKDHQQHPTLNGCVLLCK	3|4/1,C,Carbamidomethyl/4,C,Carbamidomethyl/17,C,Carbamidomethyl/21,C,Carbamidomethyl|	7381480 
HCQECDKDHQQHPTLNGCVLLCK	4|4/1,C,Carbamidomethyl/4,C,Carbamidomethyl/17,C,Carbamidomethyl/21,C,Carbamidomethyl|	7386458 
HCQECDKDHQQHPTLNGCVLLCK	5|4/1,C,Carbamidomethyl/4,C,Carbamidomethyl/17,C,Carbamidomethyl/21,C,Carbamidomethyl|	7390842 
HCSVSYANAIEK	2|1/1,C,Carbamidomethyl|	77110194 
HCTGSDSCDEVEQVCQNHVSCK	4|4/1,C,Carbamidomethyl/7,C,Carbamidomethyl/14,C,Carbamidomethyl/20,C,Carbamidomethyl|	69432653 
HDALMQNLAK	2|0|CID	37389086 
HDALMQNLAK	2|1/4,M,Oxidation|CID	37395479 
HDEPKCFSDGTNCGCK	3|3/5,C,Carbamidomethyl/12,C,Carbamidomethyl/14,C,Carbamidomethyl|	19294410 
HDETTLSCASR	2|0|	63561704 
HDETTLSCASR	2|1/7,C,Carbamidomethyl|	63566166 
HDIVLVGGSTR	2|0|CID	23120981 
HDLNSLPNASLLTF	2|0|CID	33420108 
HDNSGFACR	2|1/7,C,Carbamidomethyl|	8354616 
HDSPHQVFNVTWR	3|0|	23129923 
HDSYNFSHR	3|0|CID	23138260 
HDTVQEPNEDTIS	2|0|	13470382 
HDVNATGR	2|0|	23145093 
HDVNTFNK	2|0|	48092793 
HDYGNYTCVASNK	3|1/7,C,Carbamidomethyl|CID	23149450 
HEANDYR	2|0|	23163639 
HEDCANASLANLTCDQLADR	3|2/3,C,Carbamidomethyl/13,C,Carbamidomethyl|	23172964 
HEDCANASLANLTCDQLADR	3|3/3,C,Carbamidomethyl/13,C,Carbamidomethyl/19,R,Label:13C(6)15N(4)|	23178614 
HEDLLASEAPNPVGSNSSVEAIPPLQIR	3|0|CID	1527701 
HEEAPGHRPTTNPNASK	4|0|CID	23193696 
HEEGHMLNCTCFGQGR	2|3/5,M,Oxidation/8,C,Carbamidomethyl/10,C,Carbamidomethyl|	23205455 
HEEGHMLNCTCFGQGR	3|2/8,C,Carbamidomethyl/10,C,Carbamidomethyl|	23212468 
HEEGHMLNCTCFGQGR	3|3/5,M,Oxidation/8,C,Carbamidomethyl/10,C,Carbamidomethyl|	23217558 
HEEGHMLNCTCFGQGR	4|2/8,C,Carbamidomethyl/10,C,Carbamidomethyl|	23223933 
HEEGHMLNCTCFGQGR	4|3/5,M,Oxidation/8,C,Carbamidomethyl/10,C,Carbamidomethyl|	23231284 
HEESESLSIASSTHINPAAVTVNK	3|0|	60578496 
HEFSVNVTLK	2|0|	56438321 
HEGCEEPATHNALAK	3|1/3,C,Carbamidomethyl|	23266300 
HEGNGTFECGACR	2|2/8,C,Carbamidomethyl/11,C,Carbamidomethyl|	23281730 
HEHTLQNMTDPSEQMKQQTGTQTCR	3|3/7,M,Oxidation/14,M,Oxidation/23,C,Carbamidomethyl|	14065242 
HEHTLQNMTDPSEQMKQQTGTQTCR	4|3/7,M,Oxidation/14,M,Oxidation/23,C,Carbamidomethyl|	14072554 
HEKNTTEIQTAR	3|0|	23294137 
HELAAPPALNVTCEETSGVA	2|1/12,C,Carbamidomethyl|	939189 
HELIEFR	2|0|	23303362 
HENESHTYR	2|0|	64476589 
HENNTKDNSIQHEF	2|0|	23309866 
HENNTKDNSIQHEF	3|0|	23315491 
HENNTKDNSIQHEFSLT	3|0|	23330992 
HENNTKDNSIQHEFSLTR	3|0|	23344665 
HENNTKDNSIQHEFSLTR	4|0|	23349253 
HESEVNVTIR	2|0|	23364079 
HETDLITLNVNIGK	2|0|CID	44752134 
HETDLITLNVNIGK	3|0|CID	44757220 
HETISESHEQLKDR	3|0|	58125472 
HETISESHEQLKDR	4|0|	58130334 
HEYHAETIKNVR	3|0|CID	23374300 
HEYHNESR	2|0|	23389726 
HEYYTLNK	2|0|	33851075 
HFADTMANLAYPPSR	3|1/5,M,Oxidation|	79414 
HFAEHNITTEGSYHK	3|0|	43557562 
HFDACPSDTPQNILGPYGR	2|1/4,C,Carbamidomethyl|CID	45256613 
HFDACPSDTPQNILGPYGR	3|1/4,C,Carbamidomethyl|CID	45260867 
HFDACPSDTPQNILGPYGR	3|2/4,C,Carbamidomethyl/18,R,Label:13C(6)15N(4)|	45264829 
HFDETVNR	2|0|CID	23398939 
HFFNVSDELALVTIVK	2|0|	23409083 
HFFNVTDEAALK	2|0|CID	23417404 
HFGNYTCVAANK	2|1/6,C,Carbamidomethyl|CID	23422685 
HFNFSSSHGER	2|0|	23429826 
HFNFSSSHGER	3|0|	23434051 
HFNSPDDNLSPAATISNLYSDVK	3|0|CID	45744316 
HFQLNAIASIASDK	2|0|	3890812 
HFQVYTSPEDK	2|0|CID	11016160 
HFTPAFQVRNWDHVEDNQAK	3|0|	11724052 
HFTPAFQVRNWDHVEDNQAK	4|0|	11729505 
HFTPTLAPLPGASPPSPAGELYDTSSNAR	3|0|	21932705 
HFVQNGTNR	2|0|	23447092 
HFVTAVNDTNR	2|0|	47589038 
HFVTAVNDTNR	3|0|	47594323 
HGAESNHSWGCPGVWSCNPF	2|2/10,C,Carbamidomethyl/16,C,Carbamidomethyl|CID	22631419 
HGAESNHSWGCPGVWSCNPF	3|2/10,C,Carbamidomethyl/16,C,Carbamidomethyl|CID	22638576 
HGAFNPSSYGTAHDFTL	2|0|	47263584 
HGANFSCR	2|1/6,C,Carbamidomethyl|	23460101 
HGHFTGFNGSTLR	2|0|	23466670 
HGHFTGFNGSTLR	3|0|CID	23473327 
HGKPTDNTPATWK	3|0|	23490618 
HGLELASDHHGNFSITLR	4|0|	23501635 
HGLSEEDKWPEGSPKPVTQNISAEAWGR	4|0|	23511134 
HGNLQLLLFTNSSYR	2|0|	38138222 
HGNLQLLLFTNSSYR	3|0|	38142471 
HGSGVTYIPYSEETIETNDCIEFK	3|1/19,C,Carbamidomethyl|	63595564 
HGSLGFLPR	2|0|	23525863 
HGSPAVSDLLNDAK	2|0|	8805981 
HGVVPLATYMR	2|0|	23534227 
HGVVPLATYMR	2|1/9,M,Oxidation|	23538388 
HGYIGEFEIIDDHR	3|0|	23551449 
HHAPVTTDKHSPR	3|0|	63375805 
HHDCNEGFTCQVNEGCCK	3|4/3,C,Carbamidomethyl/9,C,Carbamidomethyl/15,C,Carbamidomethyl/16,C,Carbamidomethyl|	47988740 
HHHLDHNTTR	3|0|	23566316 
HHLNGSTLR	2|0|	23580083 
HHPEANCMDEPAELTGAPATPNK	3|1/6,C,Carbamidomethyl|	42926441 
HHPEANCMDEPAELTGAPATPNK	3|2/6,C,Carbamidomethyl/7,M,Oxidation|	42933516 
HHPEANCMDEPAELTGAPATPNK	4|1/6,C,Carbamidomethyl|	42940763 
HHPNATCAIANIG	2|1/6,C,Carbamidomethyl|	26061012 
HHQNGHLVDSYLGTR	2|0|	18705136 
HHQNGHLVDSYLGTR	3|0|	18709771 
HHQNGHLVDSYLGTR	4|0|	18714108 
HHSATPSQCAANNSVK	3|1/8,C,Carbamidomethyl|	44174851 
HHSNSYYF	2|0|	77883008 
HHTMQDVYLMTNGLR	2|2/3,M,Oxidation/9,M,Oxidation|	77752787 
HHTMQDVYLMTNGLR	3|2/3,M,Oxidation/9,M,Oxidation|	77759738 
HHYEVIPPLASPGQPGDRNCTTQR	3|1/19,C,Carbamidomethyl|	23593360 
HIATPNSLVTLQQLTSK	2|0|	34940414 
HIDVQLLDSNEGIVVK	2|0|	20193643 
HIDVQLLDSNEGIVVK	3|0|	20199126 
HIENTHVTY	2|0|	26227938 
HIEVNGSK	2|0|CID	23607735 
HIGCPNTTQQGSPVFAK	3|1/3,C,Carbamidomethyl|CID	23611372 
HIINSYEHTNDTAR	3|0|	23620805 
HINCNLYSLR	2|1/3,C,Carbamidomethyl|	57686115 
HINGQSENEIVFSNR	2|0|	23634624 
HINLSAVTVEDYR	2|0|	23643529 
HIPRPVSLNMTVK	2|0|	23651956 
HIPRPVSLNMTVK	2|1/9,M,Oxidation|	23658588 
HIPRPVSLNMTVK	3|1/9,M,Oxidation|	23662547 
HIQAGQCGNQIGAK	2|1/6,C,Carbamidomethyl|	23687133 
HIQDTDPEENT	2|0|	13452540 
HISVASLNSGQNGK	2|0|	59347564 
HIVNGTNTKQAHTSVVGE	3|0|CID	26210004 
HIYFITGETK	2|0|	23696160 
HIYHGNETEYTLR	2|0|	77941078 
HIYHGNETEYTLR	3|0|	77943842 
HIYHGNETEYTLR	4|0|	77948413 
HKCSIEERLDQTDNNHNF	4|1/2,C,Carbamidomethyl|	33241620 
HKDTQTEAGSPFVGNPGNITGAR	2|0|	23704856 
HKDTQTEAGSPFVGNPGNITGAR	3|0|	23709376 
HKDTQTEAGSPFVGNPGNITGAR	4|0|	23714920 
HKNVFETQNWEYIR	2|0|	32159083 
HKNVFETQNWEYIR	3|0|	32163638 
HKPGIFNYSALLMSEDK	3|0|	23734703 
HKPGIFNYSALLMSEDKDTLYVGAR	4|0|	23748780 
HLDPNYTVSK	2|0|	23763291 
HLDPNYTVSK	2|1/9,K,Label:13C(6)15N(2)|	23767223 
HLDQEVPNADQEHFPTIFLLNIVCK	3|1/23,C,Carbamidomethyl|	72101523 
HLDQEVPNADQEHFPTIFLLNIVCK	4|1/23,C,Carbamidomethyl|	72106324 
HLEINPDHP	2|0|CID	23776713 
HLEINPDHPIVETLR	3|0|	23783723 
HLEINPDHSIIETLR	3|0|	23794831 
HLETALELNGGNANALAFEYGQR	2|0|	42014101 
HLETALELNGGNANALAFEYGQR	3|0|CID	42018728 
HLFTQETDN	2|0|	63268621 
HLKNGNATLLR	3|0|CID	23805983 
HLLENATASVSE	2|0|CID	23813904 
HLLENATASVSEAER	2|0|CID	23823501 
HLLENATASVSEAER	3|0|	23828834 
HLLENATASVSEAERK	2|0|CID	23843111 
HLLENATASVSEAERK	3|0|CID	23849991 
HLLENTTFNSSSEAER	2|0|CID	23868867 
HLLENTTFNSSSEAER	3|0|CID	23872602 
HLLENTTFNSSSEAERK	3|0|CID	23884931 
HLLVNASR	2|0|	23899123 
HLNAENHTTTSVTSK	3|0|	23912050 
HLNASNPSEPATIIF	2|0|	23923171 
HLNASNPSEPATIIFTAAR	2|0|	23931767 
HLNASNPSEPATIIFTAAR	3|0|	23938010 
HLNGSNVQVLHR	3|0|	23952039 
HLNQSSTYAISVH	2|0|CID	61429262 
HLNSSLPR	2|0|CID	23964820 
HLNSSLPRPQPA	2|0|	23972167 
HLPTPTYIPNTFNVTVLHGSK	3|0|	23983860 
HLQAVDYAAR	2|0|	23992563 
HLQEQNVSNVFLDK	3|0|	24001073 
HLQEQNVSNVFLDKEEFFIGSK	3|0|	24009926 
HLQEQNVSNVFLDKEEFFIGSK	4|0|	24013555 
HLQEYQDLLNVK	2|0|	24026722 
HLQEYQDLLNVK	3|0|	24033553 
HLSFNFNR	2|0|CID	45718670 
HLSNATSATHEHLEGPATNDLK	4|0|	24050414 
HLSNDTTTPESTMTVGQAR	3|1/12,M,Oxidation|CID	24064851 
HLSNLNSTTK	2|0|	24070636 
HLSTCENKNNLTIPK	3|0|	56487004 
HLSVSTSHIQISLTQSAICNLNSPYNSDHR	4|1/18,C,Carbamidomethyl|	57711477 
HLSVSTSHIQISLTQSAICNLNSPYNSDHR	5|1/18,C,Carbamidomethyl|	57718918 
HLTSSNHLAER	2|0|	58469819 
HLTSSNHLAER	3|0|CID	58476398 
HLVNISLYAFNK	2|0|	24075145 
HLVNTPK	2|0|	45184208 
HLYLHNNTLR	2|0|	24087935 
HLYLHNNTLR	3|0|	24091995 
HLYTTTGGETDFTNVTSLR	2|0|	24104475 
HLYTTTGGETDFTNVTSLR	3|0|	24108855 
HMLPSGFR	2|0|	24124437 
HMNETSHTQGSLR	2|1/1,M,Oxidation|	24137712 
HMNETSHTQGSLR	3|0|	24140660 
HMNETSHTQGSLR	3|1/1,M,Oxidation|	24145711 
HMVHNFTEAQEK	3|1/1,M,Oxidation|CID	2435047 
HNCCSQSEALTNVK	2|2/2,C,Carbamidomethyl/3,C,Carbamidomethyl|	41924891 
HNCCSQSEALTNVK	3|2/2,C,Carbamidomethyl/3,C,Carbamidomethyl|	41928172 
HNCSAHYSFSEPVNSPIPVSGSLTQAFTAR	4|1/2,C,Carbamidomethyl|	28929702 
HNDSGASECR	2|1/8,C,Carbamidomethyl|	24164993 
HNDTLGLDTACSASNSLTYSFK	3|1/10,C,Carbamidomethyl|	65786686 
HNDYSELLIGSDLTHNNTVSQAMK	2|1/22,M,Oxidation|	36973607 
HNDYSELLIGSDLTHNNTVSQAMK	3|0|	36978263 
HNDYSELLIGSDLTHNNTVSQAMK	3|1/22,M,Oxidation|	36983163 
HNDYSELLIGSDLTHNNTVSQAMK	4|0|	36988267 
HNDYSELLIGSDLTHNNTVSQAMK	4|1/22,M,Oxidation|	36995647 
HNEQNLSLADVTQQAGLVK	2|0|	24169698 
HNEQNLSLADVTQQAGLVK	3|0|CID	24176643 
HNFTASLLTLR	2|0|	24190456 
HNGSNYEGTK	2|0|	48601544 
HNGSVILSSVGDR	2|0|	58645181 
HNGSVILSSVGDR	2|1/12,R,Label:13C(6)15N(4)|	58653994 
HNGSVILSSVGDR	3|0|CID	58660108 
HNGTICVPLEVSPQLY	2|1/5,C,Carbamidomethyl|	24199469 
HNGTLPQFIPYK	2|0|	24207984 
HNGTLPQFIPYK	3|0|CID	24212404 
HNGTVECK	2|1/6,C,Carbamidomethyl|	24225410 
HNHHVVNNTLEGNCSSK	3|1/13,C,Carbamidomethyl|	24233643 
HNHTTPYNIFFMQ	2|1/11,M,Oxidation|	27748059 
HNIGEQDSR	2|0|	19958284 
HNIIPIFAVTNYSYSYYEK	3|0|	24247957 
HNISGSTEICLK	2|1/9,C,Carbamidomethyl|	28544984 
HNISGSTEICLK	3|1/9,C,Carbamidomethyl|	28549483 
HNLQNNESQLK	2|0|	24261814 
HNLTITQGK	2|0|	24274847 
HNLTITQGK	2|1/8,K,Label:13C(6)15N(2)|	24282042 
HNMTYFCK	2|2/2,M,Oxidation/6,C,Carbamidomethyl|	24299409 
HNMTYFCK	2|3/2,M,Oxidation/6,C,Carbamidomethyl/7,K,Label:13C(6)15N(2)|	24306120 
HNNDTQHIWE	2|0|CID	24325845 
HNNDTQHIWESDSNEFSVIADPR	3|0|CID	24332752 
HNNDTQHIWESDSNEFSVIADPR	4|0|CID	24337481 
HNNEFMNTPVSNIPLYEILGEQVK	3|1/5,M,Oxidation|	14279151 
HNPPVDYIASTPR	2|0|	26121737 
HNPPVDYIASTPR	3|0|CID	26128163 
HNQSEYDDSASECCSCPK	3|3/12,C,Carbamidomethyl/13,C,Carbamidomethyl/15,C,Carbamidomethyl|	24351540 
HNQTLSLR	2|0|	24358379 
HNSGAWGVFTFQFATR	3|0|	18304495 
HNSGYPPSSSLSFSAR	2|0|	60948750 
HNSGYPPSSSLSFSAR	3|0|	60953596 
HNSLPGTILLGSGFH	2|0|	15776479 
HNSLPGTILLGSGFH	3|0|	15780875 
HNSTIDVGGQK	2|0|	24369346 
HNSTSPSSK	2|0|CID	24377047 
HNTGLDDVCLK	2|1/8,C,Carbamidomethyl|	72907727 
HNTLLYNLYINY	2|0|	79200004 
HNTLSCAECDK	2|2/5,C,Carbamidomethyl/8,C,Carbamidomethyl|	9410107 
HNTLSCAECDK	3|2/5,C,Carbamidomethyl/8,C,Carbamidomethyl|	9413381 
HNTSSMIQGIPPPWNILEQQQK	3|0|CID	66106602 
HNTSSMIQGIPPPWNILEQQQK	3|1/5,M,Oxidation|CID	66111207 
HNVPIMEWLS	2|0|	76529545 
HNYVGTPITDVSLVK	2|0|	71461713 
HPAECCGDTCGTQCLAPK	3|4/4,C,Carbamidomethyl/5,C,Carbamidomethyl/9,C,Carbamidomethyl/13,C,Carbamidomethyl|	37332183 
HPALPEAINSHPLGQDVSGTRIAQLFCK	4|1/26,C,Carbamidomethyl|	59915924 
HPGNFSSLSCDYFAVNQSR	2|1/9,C,Carbamidomethyl|CID	24390190 
HPGNFSSLSCDYFAVNQSR	3|1/9,C,Carbamidomethyl|	24393986 
HPNCVNVTK	2|1/3,C,Carbamidomethyl|	24406474 
HPNNNNLIPTNR	2|0|	46122963 
HPNNNNLIPTNR	2|1/11,R,Label:13C(6)15N(4)|	46129446 
HPNNNNLIPTNR	3|0|	46132644 
HPNNNNLIPTNR	3|1/11,R,Label:13C(6)15N(4)|	46138951 
HPNVGYNHLNHSVTNCSEK	2|1/15,C,Carbamidomethyl|	79512023 
HPNVGYNHLNHSVTNCSEK	3|1/15,C,Carbamidomethyl|	79519036 
HPNVGYNHLNHSVTNCSEK	4|1/15,C,Carbamidomethyl|	79524739 
HPSDNLVSAAGK	2|0|	20950589 
HPSIEGTCLHNTQSK	2|1/7,C,Carbamidomethyl|	66613488 
HPSIEGTCLHNTQSK	3|1/7,C,Carbamidomethyl|CID	66618574 
HPSIEGTCLHNTQSK	4|1/7,C,Carbamidomethyl|CID	66623190 
HPSLTSNANSSLAL	2|0|CID	60018932 
HPTAQQRCNPCYEECNGDCK	3|4/7,C,Carbamidomethyl/10,C,Carbamidomethyl/14,C,Carbamidomethyl/18,C,Carbamidomethyl|	79437899 
HPTAYIAITNPFK	3|0|	27808133 
HPVEPGDANQIIVVTAER	3|0|CID	3342416 
HQALCNTTQK	2|1/4,C,Carbamidomethyl|	24414385 
HQALCNTTQK	3|1/4,C,Carbamidomethyl|	24417656 
HQDIEEPNVTTSDF	2|0|	13479473 
HQEESITANALGR	2|0|	37731429 
HQENLTGHCR	3|1/8,C,Carbamidomethyl|	24429867 
HQGNASLGK	2|0|	24440668 
HQHTNVPVFFNLTLGVIR	3|0|	16120869 
HQICLHSNSTK	3|1/3,C,Carbamidomethyl|CID	24446093 
HQLIVQAGGCEN	2|1/9,C,Carbamidomethyl|	12691590 
HQLLTNTR	2|0|	47864667 
HQLLTNTR	2|1/7,R,Label:13C(6)15N(4)|	47872785 
HQNQTLR	2|0|CID	24455238 
HQPNTITTTVFPEK	2|0|	71474804 
HQQIDLNVTCR	2|0|	24463179 
HQQIDLNVTCR	2|1/9,C,Carbamidomethyl|CID	24469842 
HQQIDLNVTCR	2|2/9,C,Carbamidomethyl/10,R,Label:13C(6)15N(4)|	24473295 
HQQIDLNVTCR	3|1/9,C,Carbamidomethyl|	24475860 
HQQIDLNVTCR	3|2/9,C,Carbamidomethyl/10,R,Label:13C(6)15N(4)|	24479943 
HQSLNETLSK	2|0|	24505774 
HQSVSSISNLR	2|0|	73245701 
HQSVSSISNLR	3|0|	73251899 
HQVQGFETNR	2|0|	19799468 
HQYATVSIAPDNAPPSQLVQLTPR	3|0|CID	53576720 
HQYEEVFTDPASK	2|0|CID	782652 
HQYEEVFTDPASK	3|0|CID	788541 
HQYQFLEDAVR	2|0|	24514341 
HRENCGNQSADPLMK	3|1/4,C,Carbamidomethyl|	24527806 
HRENCGNQSADPLMK	3|2/4,C,Carbamidomethyl/13,M,Oxidation|	24533616 
HRPGPNLASVATPSR	2|0|	32829089 
HRTQCQLNTELAAR	2|1/4,C,Carbamidomethyl|	3771058 
HRTQCQLNTELAAR	3|1/4,C,Carbamidomethyl|	3778046 
HSAAPNYTHCGLFGD	2|1/9,C,Carbamidomethyl|	24550426 
HSAAPNYTHCGLFGDPHLR	4|1/9,C,Carbamidomethyl|	24559169 
HSADENSKR	2|0|	42154201 
HSADENSKR	2|2/7,K,Label:13C(6)15N(2)/8,R,Label:13C(6)15N(4)|	42158131 
HSANYQYLPTPK	2|0|	3876809 
HSANYQYLPTPK	3|0|	3881462 
HSGQIDLNER	2|0|	34333206 
HSGVNHLLTSVR	2|0|	61934658 
HSGVNHLLTSVR	3|0|CID	61939615 
HSHLSSGTIIK	2|0|	60744718 
HSHYVWNR	2|0|CID	24568586 
HSIISVDTGLQGVR	2|0|	60223399 
HSIYPLPMDMTGNYREVSDNLR	3|0|	78842570 
HSIYPLPMDMTGNYREVSDNLR	4|0|	78847145 
HSLNASAGGNIQVSEK	2|0|	11386244 
HSLNASAGGNIQVSEK	2|1/15,K,Label:13C(6)15N(2)|	11394421 
HSLNASAGGNIQVSEK	3|0|CID	11397608 
HSLNASAGGNIQVSEK	3|1/15,K,Label:13C(6)15N(2)|	11402675 
HSLSAGNGQTYYQ	2|0|	80351356 
HSMTCSGSTEIFNACK	2|2/4,C,Carbamidomethyl/14,C,Carbamidomethyl|	17271919 
HSMTCSGSTEIFNACK	2|3/2,M,Oxidation/4,C,Carbamidomethyl/14,C,Carbamidomethyl|	17278947 
HSMTCSGSTEIFNACK	3|2/4,C,Carbamidomethyl/14,C,Carbamidomethyl|	17286025 
HSMTCSGSTEIFNACK	3|3/2,M,Oxidation/4,C,Carbamidomethyl/14,C,Carbamidomethyl|	17292102 
HSNFNYSLV	2|0|	36346461 
HSNQTFHFLK	3|0|CID	24577225 
HSNSSLQDQQTEYTQPH	3|0|CID	46640143 
HSPITAEQLNAIEPQHPQTNPPGLR	3|0|	60379558 
HSPITAEQLNAIEPQHPQTNPPGLR	4|0|	60386651 
HSPNQVAQVSPSQNVA	2|0|	74082623 
HSPQEAPHVQYER	3|0|	24585214 
HSQFGNCCELQN	2|2/6,C,Carbamidomethyl/7,C,Carbamidomethyl|	37659491 
HSQFIGYPITLYLEK	3|0|	24600444 
HSQTVDMLLLSTNELTQLL	2|1/6,M,Oxidation|	58818140 
HSTNQCSDIGLHR	2|1/5,C,Carbamidomethyl|	18732296 
HSTNQCSDIGLHR	3|1/5,C,Carbamidomethyl|	18736686 
HSTSQLLPTNH	2|0|	36906572 
HSYLSTISNHGIK	2|0|	48702349 
HTAASTDTLTLPNVSCDS	2|1/15,C,Carbamidomethyl|	69964319 
HTAMNSSNELEER	2|0|	67371981 
HTAMNSSNELEER	2|1/3,M,Oxidation|	67377246 
HTAMNSSNELEER	3|0|	67382033 
HTDDLTSLNNTLVN	2|0|CID	24613654 
HTDDLTSLNNTLVNIR	2|0|CID	24618053 
HTDDLTSLNNTLVNIR	3|0|CID	24620999 
HTDGYTESADQVF	2|0|	80107877 
HTDPMSQKNESVK	3|0|	24632717 
HTDPMSQKNESVK	3|1/4,M,Oxidation|	24638807 
HTFSCTVSNE	2|1/4,C,Carbamidomethyl|CID	74733858 
HTGAVNVVGHTINQSK	2|0|	26186228 
HTGAVNVVGHTINQSK	3|0|	26190561 
HTGAVNVVGHTINQSK	3|1/15,K,Label:13C(6)15N(2)|	26197200 
HTGEAAANCSIK	2|1/8,C,Carbamidomethyl|	1587791 
HTIPNSSAVLQTLTQK	2|0|	28274849 
HTIPNSSAVLQTLTQK	3|0|	28281874 
HTISSNGR	2|0|	61240015 
HTLNLGQIACSQS	2|1/9,C,Carbamidomethyl|	35630662 
HTNLSISECGK	2|1/8,C,Carbamidomethyl|	57642766 
HTPPNVSVCDVNWEK	2|1/8,C,Carbamidomethyl|	24659215 
HTPPNVSVCDVNWEK	3|1/8,C,Carbamidomethyl|	24665988 
HTQVCINGQCAGSICEK	2|3/4,C,Carbamidomethyl/9,C,Carbamidomethyl/14,C,Carbamidomethyl|	24687321 
HTSAPANCSVASQHK	3|1/7,C,Carbamidomethyl|	24701509 
HTTLGLNYK	2|0|CID	38834728 
HTTNQPNNSK	2|0|	59356606 
HTVNNAQNEFGVYLK	2|0|	74126737 
HTWFASGRANDR	2|0|	54816595 
HTWFASGRANDR	3|0|	54820817 
HTYSTNLTMELHK	2|0|CID	38895476 
HTYSTNLTMELHK	3|1/8,M,Oxidation|	38899854 
HVADFPLATNGNR	2|0|	33220096 
HVAGDLTLSNK	2|0|	36240821 
HVCPVENWSYNESCSPDPAEQGGPK	3|2/2,C,Carbamidomethyl/13,C,Carbamidomethyl|	24710236 
HVEVNGSK	2|0|	24721798 
HVGSSTFNR	2|0|CID	17392044 
HVGSSTFNR	2|1/8,R,Label:13C(6)15N(4)|	17395060 
HVHNDSVAHSEH	3|0|	24727127 
HVHNDSVAHSEHGEPGHSPSPETNK	3|0|	24735926 
HVHNDSVAHSEHGEPGHSPSPETNK	4|0|CID	24741274 
HVHNDSVAHSEHGEPGHSPSPETNK	5|0|CID	24747285 
HVHNDSVAHSEHGEPGHSPSPETNKTQEQSE	5|0|	24771412 
HVHNDSVAHSEHGEPGHSPSPETNKTQEQSEV	4|0|	24781318 
HVHNDSVAHSEHGEPGHSPSPETNKTQEQSEVK	4|0|	24790974 
HVHNDSVAHSEHGEPGHSPSPETNKTQEQSEVK	5|0|	24797195 
HVIDGSGVR	2|0|	57558441 
HVLGSYNQVQQSALR	2|0|	37566879 
HVLGSYNQVQQSALR	3|0|	37573467 
HVLHINTTK	2|0|	24815638 
HVLSGTLGIPEHTYR	3|0|	24828563 
HVNGSDLTLLAK	2|0|	35602258 
HVNLTVR	2|0|	24840118 
HVNSTRTSTKGELEDIMVSR	4|1/16,M,Oxidation|	67819737 
HVPSQSAQNSPVVNQ	2|0|	74075633 
HVQAVITVNATR	2|0|CID	24853075 
HVYNNLTEEQK	2|0|	24861548 
HVYNNLTEEQKGR	3|0|	24869883 
HWCNSSLAGYNTSE	2|1/2,C,Carbamidomethyl|CID	55393696 
HWNQFNTYR	2|0|	18088771 
HWNQFNTYR	3|0|	18095742 
HWNSVGGESGCPNWA	2|1/10,C,Carbamidomethyl|CID	22611748 
HYFFNISSNTF	2|0|	24883588 
HYGNYTCR	2|1/6,C,Carbamidomethyl|	24891911 
HYGNYTCVAANK	2|1/6,C,Carbamidomethyl|CID	24900064 
HYGPGWVSMANAGK	2|0|	24905105 
HYLNCSHCEVDECHMDPESHK	4|4/4,C,Carbamidomethyl/7,C,Carbamidomethyl/12,C,Carbamidomethyl/14,M,Oxidation|	24913904 
HYNTSYPLPK	2|0|	24928717 
HYNTSYPLPK	2|1/9,K,Label:13C(6)15N(2)|	24933218 
HYNYTGK	2|0|CID	24945953 
HYQALSNFTPYPK	2|0|	15246162 
HYQALSNFTPYPK	3|0|	15251328 
HYQGDNDTDVFSATWN	2|0|	24949744 
HYQNGTLGPDCWDK	2|1/10,C,Carbamidomethyl|	24962909 
HYTAGQLGLSVNVQEIAVEQFSR	3|0|	64757100 
IAASLTMVPGKDENN	2|0|	30307120 
IAASLTMVPGKDENN	2|1/6,M,Oxidation|	30313902 
IADIIANYSFK	2|0|	24971498 
IAEESDSGEYSCTAGIGK	2|1/11,C,Carbamidomethyl|	24984667 
IAFSHGSTPGINMPPK	2|1/12,M,Oxidation|	46994961 
IAGLAVTLAKPNSTSSFSPSVQCPN	3|1/22,C,Carbamidomethyl|	24991170 
IAKDNTQNLQYVK	2|0|	31890045 
IALESAVQSTVR	2|0|	5084391 
IALNDTTEINR	2|0|	25000291 
IALNFSLDPK	2|0|CID	25008582 
IALNLTMYLK	2|1/6,M,Oxidation|	25018469 
IALNSNLTNNEYTWTDR	2|0|	25023760 
IALSYGSTANTVTVVPR	2|0|	5122777 
IALVTVSTNGSSNASR	2|0|	42353764 
IANATTKPEDR	2|0|	25032557 
IANISMEVGR	2|0|	25046322 
IANISMEVGR	2|1/5,M,Oxidation|	25050788 
IANLSGCTAHR	2|1/6,C,Carbamidomethyl|	25065702 
IANLSGCTAHR	3|1/6,C,Carbamidomethyl|	25071166 
IANLSTELTESNATQTLSESEAR	3|0|CID	44887311 
IANNLVSIFDNTDSYPVKGITSEPLIDEGK	3|0|	70141028 
IANPVEGSSGR	2|0|	25090658 
IAPASNVSH	2|0|CID	25097977 
IAPASNVSHTV	2|0|CID	25105262 
IAPASNVSHTVVLR	2|0|CID	25112491 
IAPASNVSHTVVLRPLK	2|0|	25124824 
IAPASNVSHTVVLRPLK	3|0|	25130299 
IAPTVWPSSHYSNSHETSTVPSK	3|0|	57747225 
IAPTVWPSSHYSNSHETSTVPSK	4|0|	57754284 
IAQAHSLNFSCEQVR	2|1/10,C,Carbamidomethyl|	25142570 
IAQEGGAAALLIANNSVLIPSSR	2|0|	25151087 
IAQEGGAAALLIANNSVLIPSSR	3|0|	25155387 
IAQTTTIVNYR	2|0|CID	67898597 
IASAVQKNATSTK	2|0|	25169479 
IASAVQKNATSTKADAER	3|0|	25179106 
IASHSDNCLR	2|1/7,C,Carbamidomethyl|	7101726 
IATYPEFGVLDLK	2|0|	25188911 
IAVDWESLGYNITR	2|0|	25202761 
IAVFNTTQYDPACLTTTK	2|1/12,C,Carbamidomethyl|	54208934 
IAVIQEGAFTNLTSLR	2|0|	25212044 
IAVIQEGAFTNLTSLR	3|0|	25215165 
IAVVAPEPLLTGHNYTLK	2|0|	25227662 
IAYNTAETEPE	2|0|CID	11852806 
IAYSNNGSDWK	2|0|CID	25236329 
IAYSNNGSDWK	2|1/10,K,Label:13C(6)15N(2)|	25241021 
ICDPSTSVCSQQNGR	2|2/1,C,Carbamidomethyl/8,C,Carbamidomethyl|	55815436 
ICDSIRPSLSSLGSSLNSSQLPSVDR	3|1/1,C,Carbamidomethyl|	25252565 
ICEQNCTQLSNGGFICSCR	2|4/1,C,Carbamidomethyl/5,C,Carbamidomethyl/15,C,Carbamidomethyl/17,C,Carbamidomethyl|	25260548 
ICGNETLFPIR	2|1/1,C,Carbamidomethyl|	25269839 
ICLVNYTSIPDR	2|1/1,C,Carbamidomethyl|	42588010 
ICNGQCTATDYK	2|2/1,C,Carbamidomethyl/5,C,Carbamidomethyl|	18414568 
ICNKAQTEACK	2|2/1,C,Carbamidomethyl/9,C,Carbamidomethyl|	30157313 
ICNLIQSNTTSR	2|1/1,C,Carbamidomethyl|CID	42654016 
ICNQNSSNPYQR	2|1/1,C,Carbamidomethyl|	25280936 
ICPQGYTCCTSEMEENLANHSR	2|3/1,C,Carbamidomethyl/7,C,Carbamidomethyl/8,C,Carbamidomethyl|	25288101 
ICPQGYTCCTSEMEENLANHSR	3|3/1,C,Carbamidomethyl/7,C,Carbamidomethyl/8,C,Carbamidomethyl|	25295037 
ICPQGYTCCTSEMEENLANHSR	3|4/1,C,Carbamidomethyl/7,C,Carbamidomethyl/8,C,Carbamidomethyl/12,M,Oxidation|	25299016 
ICSNASSIDER	2|1/1,C,Carbamidomethyl|	55985672 
ICSPQENGDPR	2|1/1,C,Carbamidomethyl|	18554614 
ICTASENFLR	2|1/1,C,Carbamidomethyl|	25317490 
ICTLCPGGMHNLSR	3|3/1,C,Carbamidomethyl/4,C,Carbamidomethyl/8,M,Oxidation|CID	25330887 
IDAYNEAAVSILNSSTR	2|0|	25340376 
IDCFSEVPTSVFGEK	2|1/2,C,Carbamidomethyl|	25350503 
IDCTSTFQTIINVHK	2|0|	17509353 
IDCTSTFQTIINVHK	2|1/2,C,Carbamidomethyl|	17516085 
IDCTSTFQTIINVHK	2|2/2,C,Carbamidomethyl/14,K,Label:13C(6)15N(2)|	17521753 
IDCTSTFQTIINVHK	3|1/2,C,Carbamidomethyl|	17524926 
IDCTSTFQTIINVHK	3|2/2,C,Carbamidomethyl/14,K,Label:13C(6)15N(2)|	17530694 
IDDTIFNR	2|0|CID	15417790 
IDEPLEGSEDR	2|0|	25359732 
IDGATVDTHHIPVNVTLR	3|0|	25368177 
IDGGPVILLQAGTPYNLTCR	2|1/18,C,Carbamidomethyl|	25382348 
IDGGPVILLQAGTPYNLTCR	3|1/18,C,Carbamidomethyl|	25387462 
IDGLMTTIVTTGK	2|0|CID	65555290 
IDGSQNILTNVSIWR	2|0|CID	76792232 
IDKPLCHSEDEK	2|1/5,C,Carbamidomethyl|	25402052 
IDLENAEIITFTLQPAQK	2|0|CID	53308678 
IDLEYLKDDTLTTLNQLLDNTHSPGQINVTK	3|0|	8545602 
IDLEYLKDDTLTTLNQLLDNTHSPGQINVTK	4|0|	8552827 
IDLINAAYVPVSSLTPK	2|0|CID	59767160 
IDLMQNSSQK	2|1/3,M,Oxidation|CID	25411043 
IDNDTCLDLSTR	2|1/5,C,Carbamidomethyl|CID	8682943 
IDNSTVSVEGSLR	2|0|CID	74519028 
IDNSTVSVEGSLR	2|1/12,R,Label:13C(6)15N(4)|	74528949 
IDNSTVSVEGSLR	3|0|CID	74535057 
IDSEIHNDTNTGLGER	2|0|	64467784 
IDSSESIGYTNFTLEK	2|0|	25421760 
IDSTGNVTNELR	2|0|	25434889 
IDTNSPHPEK	2|0|	13704834 
IDVGNQSTTLGYYNGR	2|0|CID	25444422 
IDVNSWIENFTK	2|0|CID	25453219 
IDVPTQYLYAAAR	2|0|	64866469 
IDVTTLENR	2|0|CID	45296941 
IEAAIVNIGSVTEGDEGR	2|0|	22276679 
IEAGTINAGTNNTQSVFK	2|0|CID	2832226 
IEAGTINAGTNNTQSVFK	3|0|	2840152 
IEAMDNDGGEK	2|0|	2416395 
IEAVLPAEFFEVLSSSQNGSYHHIR	3|0|	25460102 
IEAVLPAEFFEVLSSSQNGSYHHIR	4|0|	25464545 
IECVDPTEPHWNDTEPACK	3|2/2,C,Carbamidomethyl/17,C,Carbamidomethyl|CID	25483748 
IEDVGSDEEDDSGK	2|0|	25498135 
IEDYKDFDR	2|0|	25507479 
IEEELGSK	2|0|	25515965 
IEEFYNQTWNHR	2|0|	25529139 
IEEFYNQTWNHR	3|0|	25537479 
IEEVPELPLVVEDK	2|0|	25555223 
IEFTGTHATTH	2|0|	64379478 
IEGEVATISCQVNK	2|1/9,C,Carbamidomethyl|	25564614 
IEGLTNETYR	2|0|CID	25577985 
IEHSNAGTAILTGTGVSTNNSGDVIR	3|0|	10372655 
IEIEDGTENWNPYTNTRR	3|0|	76859727 
IELEFGVIDLEAGVLPYW	2|0|	78223072 
IEMNEGDDAEGK	2|0|	11281052 
IEMNEGDDAEGK	2|1/2,M,Oxidation|	11285500 
IEMVDYEDKHNGTLPQFIPYK	3|0|	25585354 
IEMVDYEDKHNGTLPQFIPYK	3|1/2,M,Oxidation|	25590858 
IEMVDYEDKHNGTLPQFIPYK	4|0|	25595927 
IEMVDYEDKHNGTLPQFIPYK	4|1/2,M,Oxidation|	25603103 
IENHEGVR	2|0|	25633176 
IENISYQDR	2|0|	25639294 
IENQTCWDQDK	2|1/5,C,Carbamidomethyl|	25645197 
IENQTCWDQDKEYYEPMHDVCCSR	4|4/5,C,Carbamidomethyl/16,M,Oxidation/20,C,Carbamidomethyl/21,C,Carbamidomethyl|	25652690 
IEQEDTPDNH	2|0|	13441418 
IEQNTPAIK	2|0|CID	2852286 
IETENPIEEAINER	2|0|	13260346 
IETENSIYGNPGSQVR	2|0|	21803918 
IETILLNGTDR	2|0|	25662559 
IETILLNGTDR	2|1/10,R,Label:13C(6)15N(4)|	25669110 
IETNENNLESAK	2|0|	25689135 
IETVVANLTVMDR	2|0|	25695328 
IETVVANLTVMDR	2|1/10,M,Oxidation|CID	25701868 
IEVANLNGTSR	2|0|CID	25715020 
IEYALTWQNK	2|0|CID	78368637 
IEYALTWQNK	2|1/9,K,Label:13C(6)15N(2)|	78376383 
IFAAENPSPAVK	2|0|CID	73216822 
IFFQLSSRFQDDLNPR	3|0|	16012449 
IFGNILANSR	2|0|	19904290 
IFGNILANSR	2|1/9,R,Label:13C(6)15N(4)|	19908890 
IFIDEIYSSNNSSGLK	2|0|	17304207 
IFIFNQTGIEAK	2|0|	25723311 
IFIYDGNKNSTTTDQNFTSAK	2|0|	25732280 
IFIYDGNKNSTTTDQNFTSAK	3|0|	25739156 
IFIYDGNKNSTTTDQNFTSAK	3|2/7,K,Label:13C(6)15N(2)/20,K,Label:13C(6)15N(2)|	25743677 
IFLDMNDR	2|1/4,M,Oxidation|	8768353 
IFLDMNDR	2|2/4,M,Oxidation/7,R,Label:13C(6)15N(4)|	8775014 
IFNAVNTTGETGSK	2|0|	15751700 
IFNIDSGNGSIFTSK	2|0|	25764530 
IFNIHSGNGSLY	2|0|	25770801 
IFNIHSGNGSLYTSK	2|0|	25779144 
IFNLNPNLVNAGSLK	2|0|CID	4896481 
IFQANVSEDAAVGSR	2|0|	25792061 
IFQEENATTTR	2|0|CID	25799918 
IFQGNSTVR	2|0|	25808261 
IFQVFEGASSNHLKWDR	3|0|	4102464 
IFQVFEGASSNHLKWDR	4|0|	4107034 
IFSATNNSECSR	2|1/9,C,Carbamidomethyl|	25816796 
IFVVNGTQGK	2|0|CID	25830519 
IFYENSSEECPDSR	2|1/9,C,Carbamidomethyl|	16763657 
IFYVNIGEGVPR	2|0|	77568246 
IGAEVYHNLK	2|0|	25840386 
IGAGNYSYLR	2|0|	25849153 
IGALNQATGNTNH	2|0|	41975502 
IGDNSKFNK	2|0|	16632463 
IGDPQECHYEECVVTTTPPSIQNGTYR	3|2/6,C,Carbamidomethyl/11,C,Carbamidomethyl|	25862320 
IGELNTR	2|0|CID	20747675 
IGGPDPLNIGSHAEFDAK	3|0|	55384316 
IGGPYFPLQER	2|0|CID	18060683 
IGGVQQDTILAEGLHFR	3|0|	25876261 
IGLDNNGMRSPMTT	2|2/7,M,Oxidation/11,M,Oxidation|CID	54547424 
IGLGNYTLCR	2|1/8,C,Carbamidomethyl|	25886322 
IGLNESAYNK	2|0|	79008536 
IGLTQTNHK	2|0|	24287093 
IGLTQTNHK	2|1/8,K,Label:13C(6)15N(2)|	24294323 
IGNAGTQFSQQTVLPYGAIAGK	2|0|	54076039 
IGNAGTQFSQQTVLPYGAIAGK	3|0|	54081495 
IGNCPFSQR	2|1/3,C,Carbamidomethyl|	25894775 
IGNSSYVFFCQQR	2|1/9,C,Carbamidomethyl|	71027957 
IGNSTAIQELFK	2|0|	25908131 
IGPFANTTK	2|0|CID	25921690 
IGPGEPLELLCNVSGALPPPGR	2|1/10,C,Carbamidomethyl|CID	25928459 
IGPGEPLELLCNVSGALPPPGR	3|1/10,C,Carbamidomethyl|CID	25932358 
IGPTELFPCNFSK	2|1/8,C,Carbamidomethyl|	25944709 
IGQGSYHSGTR	2|0|CID	57514148 
IGQGSYHSGTR	3|0|CID	57520928 
IGQGYLIK	2|0|	25954478 
IGQHVYAHSSDEGDAMSNHLCLK	3|1/20,C,Carbamidomethyl|	18792302 
IGQHVYAHSSDEGDAMSNHLCLK	3|2/15,M,Oxidation/20,C,Carbamidomethyl|	18797116 
IGQHVYAHSSDEGDAMSNHLCLK	4|1/20,C,Carbamidomethyl|	18802028 
IGQHVYAHSSDEGDAMSNHLCLK	4|2/15,M,Oxidation/20,C,Carbamidomethyl|	18809328 
IGQVSSTNECR	2|1/9,C,Carbamidomethyl|CID	14271450 
IGSESNECNKSNE	2|1/7,C,Carbamidomethyl|	30737308 
IGSYTMECQPCSNPCPK	2|3/7,C,Carbamidomethyl/10,C,Carbamidomethyl/14,C,Carbamidomethyl|	47250705 
IGSYTMECQPCSNPCPK	2|4/5,M,Oxidation/7,C,Carbamidomethyl/10,C,Carbamidomethyl/14,C,Carbamidomethyl|	47254668 
IGTFCSNGTVSR	2|1/4,C,Carbamidomethyl|CID	25961656 
IGVNCSTFYPSSSK	2|1/4,C,Carbamidomethyl|CID	20924308 
IGWHCYCNDSDNDAR	2|2/4,C,Carbamidomethyl/6,C,Carbamidomethyl|	43044862 
IGYSECVGSPFPELR	2|1/5,C,Carbamidomethyl|	57065384 
IGYYIEGECNEQDDK	2|1/8,C,Carbamidomethyl|CID	8348458 
IHDEEFAKCSR	2|1/8,C,Carbamidomethyl|	15170365 
IHDPSHFLNDSAISYK	3|0|	25972435 
IHEGCEEPATHNALAK	3|1/4,C,Carbamidomethyl|	25986242 
IHGKESATYNNIR	3|0|	32248671 
IHGQELPFEAVVLNK	3|0|	25996610 
IHKDPLGPYKR	3|0|	26005919 
IHNGSEEALAQYK	2|0|	26020204 
IHNGSEEALAQYK	3|0|CID	26025438 
IHPNAICAA	2|1/6,C,Carbamidomethyl|	26037640 
IHPNAICAANHT	2|1/6,C,Carbamidomethyl|	26045987 
IHPNAICAANHTG	2|1/6,C,Carbamidomethyl|	26054322 
IHPNAICAANHTGVY	2|0|	26067737 
IHPNAICAANHTGVY	2|1/6,C,Carbamidomethyl|	26071894 
IHPNAICAANHTGVY	3|1/6,C,Carbamidomethyl|CID	26074923 
IHPNAICAANHTGVYIL	2|1/6,C,Carbamidomethyl|	26088334 
IHPNAICAANHTGVYILVTSNTSHYDTY	3|1/6,C,Carbamidomethyl|	26101685 
IHPPVSYNDTAPR	2|0|	26111051 
IHPPVSYNDTAPR	3|0|CID	26117442 
IHQLPSYEGEGLYCNR	2|1/13,C,Carbamidomethyl|	26132493 
IHQLPSYEGEGLYCNR	3|1/13,C,Carbamidomethyl|	26139139 
IHQYSQGSNGETYR	2|0|	80426751 
IHQYSQGSNGETYR	3|0|CID	80432877 
IHRDGGESQVVR	3|0|CID	26154791 
IHTIHPEEPLDLNVR	3|0|	23789517 
IHVAGGTHSVNQTVNK	2|0|	26168444 
IHVAGGTHSVNQTVNK	3|0|	26172747 
IHVAGGTHSVNQTVNK	3|1/15,K,Label:13C(6)15N(2)|	26179356 
IHVAGGTHSVNQTVNKTE	3|0|CID	26204102 
IHVEENTVSR	2|0|	23369172 
IHVTNHTE	2|0|CID	26215936 
IHVTNHTEY	2|0|	26224281 
IHVTNHTEYH	2|0|	26231630 
IHVTNHTEYHG	3|0|	26240007 
IHVTNHTEYHGC	3|1/11,C,Carbamidomethyl|	26252600 
IHVTNHTEYHGCLQLDNPTHMNNGDYTLMAK	5|3/11,C,Carbamidomethyl/20,M,Oxidation/28,M,Oxidation|	26265957 
IIAANNSGTFK	2|0|	26281125 
IIAHTQMR	2|0|	26287954 
IIANTTCNGR	2|1/6,C,Carbamidomethyl|	18337520 
IIASENHGYNT	2|0|	78185758 
IIDLIPDGYPQISCLPKEENATIATYPEFGVLDLK	3|1/13,C,Carbamidomethyl|	26301331 
IIDVNNSDQGEFTWDR	2|0|	48527500 
IIDVVYNASNNELVR	2|0|	26310906 
IIELESSLNK	2|0|	26319831 
IIFANVSVR	2|0|CID	26332942 
IIFQFNTSHLSEN	2|0|	26336857 
IIGNPREPCAADA	2|1/8,C,Carbamidomethyl|CID	43117648 
IIIELDDTTNR	2|0|CID	10696739 
IIISPEENVTLTCT	2|1/12,C,Carbamidomethyl|CID	26343734 
IIISPEENVTLTCTAENQLER	2|1/12,C,Carbamidomethyl|CID	26356915 
IIISPEENVTLTCTAENQLER	3|0|	26362642 
IIISPEENVTLTCTAENQLER	3|1/12,C,Carbamidomethyl|CID	26369785 
IILDLISESPIK	2|0|	26392486 
IILHSTGHNISR	3|0|	26398826 
IILNFTSMDLYR	2|1/7,M,Oxidation|	26407491 
IIMDNITAH	2|0|	26419038 
IINEPTAAAIAYGLDK	2|0|	26427301 
IINGSHANETR	2|0|	26436299 
IINSTQAPMR	2|0|CID	26451165 
IINSTQAPMR	2|1/8,M,Oxidation|CID	26455290 
IIQGTFQTK	2|0|	63983058 
IIQQTWNR	2|0|	26462879 
IISEGNETVEDIAAR	2|0|	26470976 
IISENKTDEEPGYIK	2|0|	26479261 
IISENKTDEEPGYIK	3|0|	26486112 
IISISENTEHIR	2|0|	56461060 
IISYESCILHTQNTPAHGAGMK	3|1/6,C,Carbamidomethyl|	22798959 
IISYESCILHTQNTPAHGAGMK	3|2/6,C,Carbamidomethyl/20,M,Oxidation|	22805999 
IITNGCIGSPATR	2|1/5,C,Carbamidomethyl|	47522215 
IITTNVVDTNKLVEGR	3|0|CID	65049033 
IIVDELKQEVISTSSK	2|0|	26501789 
IIYGVENSSTFLECSPK	2|1/13,C,Carbamidomethyl|	26515356 
IIYGVENSSTFLECSPK	3|1/13,C,Carbamidomethyl|	26521219 
IKEEDNQLIVKK	2|0|	26536322 
IKIMESHPNGTFSAK	3|1/3,M,Oxidation|	26545318 
IKLDNYSTQELGR	2|0|CID	26559707 
IKLDNYSTQELGR	3|0|CID	26563833 
IKNVGSER	2|0|	30671975 
IKPNGSNFTNIVTY	2|0|	26575941 
IKPQTAEDPVKPNR	2|0|	31154497 
IKPQTAEDPVKPNR	3|0|CID	31158849 
IKTPEKNDTGAAGQGER	3|0|CID	26584539 
IKVSNVSCEASVSK	2|1/7,C,Carbamidomethyl|	26597980 
ILAFEFASK	2|0|	15220658 
ILCDNSDNITR	2|1/2,C,Carbamidomethyl|	26606705 
ILDFETALANITIPQEK	2|0|CID	26617906 
ILDFETALANITIPQEK	3|0|CID	26621881 
ILDLISESPIK	2|0|	26637672 
ILEAISNDALQGEQER	2|0|	11789101 
ILEGNECVDTDECSVGNPCGNGTCK	3|4/6,C,Carbamidomethyl/12,C,Carbamidomethyl/18,C,Carbamidomethyl/23,C,Carbamidomethyl|	26650926 
ILEGVDTGCGAHK	2|1/8,C,Carbamidomethyl|	12317917 
ILEHDQALEEYTNK	2|0|	9260355 
ILEHDQALEEYTNK	3|0|	9266213 
ILEKPSHVELK	2|0|	26665405 
ILESTSDLLLTSSYLSNSTFTGER	2|0|CID	26674191 
ILESTSDLLLTSSYLSNSTFTGER	3|0|CID	26677168 
ILEYNYNSTK	2|0|	26687853 
ILEYNYNSTKTIFESEFK	3|0|	26696466 
ILEYNYNSTKTIFESEFKGR	3|0|	26710381 
ILEYNYNSTKTIFESEFKGR	4|0|	26717320 
ILEYRNTSSEYHIAR	3|0|	26738561 
ILFAPDTNFTR	2|0|CID	26746690 
ILHSTGHNISR	2|0|	26754023 
ILHSTGHNISR	3|0|	26758099 
ILHVDNCCLR	2|2/6,C,Carbamidomethyl/7,C,Carbamidomethyl|	44121337 
ILHYDIDGPMNCTADTEINPLR	3|1/11,C,Carbamidomethyl|	26773393 
ILHYDIDGPMNCTADTEINPLR	3|2/9,M,Oxidation/11,C,Carbamidomethyl|	26777782 
ILLQNLILNATK	2|0|	44986281 
ILMDNVR	2|1/2,M,Oxidation|CID	8833161 
ILNNTGSQINSEVTR	2|0|CID	26789409 
ILNQTADMLQLASK	2|0|	26798578 
ILNQTADMLQLASK	2|1/7,M,Oxidation|	26803164 
ILNQTIDICK	2|1/8,C,Carbamidomethyl|	26817150 
ILNTTSIVPDVR	2|0|	64936541 
ILNWTQGQTSGVLR	2|0|	26830353 
ILPLSAEGITNQEPHQPA	2|0|	60361159 
ILPTSNLSSNSFVCTENR	2|1/13,C,Carbamidomethyl|	26844062 
ILQSAALPFCPESPR	2|1/9,C,Carbamidomethyl|CID	26852144 
ILQVNSTSEER	2|0|	26863697 
ILQYQPINSTHELGPLVDLK	2|0|	26876990 
ILQYQPINSTHELGPLVDLK	3|0|	26883158 
ILSQHPNHLQGQPIK	3|0|	26898140 
ILTAEQIAPNTK	2|0|CID	62471106 
ILTFDQLALESPK	2|0|	26913327 
ILTKDNQTYMAVEGSTAY	2|1/9,M,Oxidation|	26921351 
ILVAACPQFPNCTTCLQAR	2|3/5,C,Carbamidomethyl/11,C,Carbamidomethyl/14,C,Carbamidomethyl|	26930068 
ILVDLEPGTMDSVR	2|0|	26938231 
ILWLNETGTIGDEK	2|0|	26952285 
ILYGLENTTQELK	2|0|	26960896 
IMEPFQEHKNLSPVWPY	3|1/1,M,Oxidation|	76540694 
IMESHPNGTFSAK	2|0|	26971631 
IMESHPNGTFSAK	2|1/1,M,Oxidation|	26978346 
IMESHPNGTFSAK	3|1/1,M,Oxidation|	26985220 
IMNITQEDFK	2|1/1,M,Oxidation|	27008572 
IMNTFSVVPSPK	2|0|	27021985 
IMNTFSVVPSPK	2|1/1,M,Oxidation|	27028846 
IMQDPIQQAEGLYCNR	2|1/13,C,Carbamidomethyl|	27044205 
IMQDPIQQAEGLYCNR	2|2/1,M,Oxidation/13,C,Carbamidomethyl|	27048184 
IMQDPIQQAEGLYCNR	3|1/13,C,Carbamidomethyl|	27052699 
IMQDPIQQAEGLYCNR	3|2/1,M,Oxidation/13,C,Carbamidomethyl|	27058472 
INATQFLTLVQEK	2|0|CID	27078137 
INATTGEIFNK	2|0|	27092060 
INAVTAEK	2|0|	2582165 
INAVTAEK	2|1/7,K,Label:13C(6)15N(2)|	2587602 
INCSDGYIEDYICQ	2|2/2,C,Carbamidomethyl/12,C,Carbamidomethyl|CID	27100575 
INCSDGYIEDYICQGNEEK	2|2/2,C,Carbamidomethyl/12,C,Carbamidomethyl|CID	27109174 
INCSDGYIEDYICQGNEEK	3|2/2,C,Carbamidomethyl/12,C,Carbamidomethyl|CID	27115075 
INCSTNCAAPDMGGLETPTNK	2|1/11,M,Oxidation|	27130904 
INCSTNCAAPDMGGLETPTNK	2|2/2,C,Carbamidomethyl/6,C,Carbamidomethyl|	27137844 
INCSTNCAAPDMGGLETPTNK	2|3/2,C,Carbamidomethyl/6,C,Carbamidomethyl/11,M,Oxidation|	27144754 
INCSTNCAAPDMGGLETPTNK	3|3/2,C,Carbamidomethyl/6,C,Carbamidomethyl/11,M,Oxidation|	27148610 
INDATQEPVNCTNYTAH	2|1/10,C,Carbamidomethyl|	27173784 
INDATQEPVNCTNYTAHVQCFPAPK	3|2/10,C,Carbamidomethyl/19,C,Carbamidomethyl|	27185470 
INDNAVYCEAEEK	2|1/7,C,Carbamidomethyl|	42855211 
INDNDAPEPVPR	2|0|CID	10906248 
INDSVTLNEK	2|0|CID	27195514 
INDSVTLNEKPF	2|0|	27201807 
INDSVTLNEKPFAVEDTYLLCPAPILK	3|1/20,C,Carbamidomethyl|	27209698 
INDVNQLTMIQNSSK	2|0|CID	45822279 
INDVNQLTMIQNSSK	2|1/8,M,Oxidation|CID	45828722 
INDVNQLTMIQNSSK	3|1/8,M,Oxidation|CID	45833371 
INEECKENESINLAAR	2|1/4,C,Carbamidomethyl|	27216559 
INELTNYSSCHPNEVDK	2|1/9,C,Carbamidomethyl|	56249849 
INELTNYSSCHPNEVDK	3|1/9,C,Carbamidomethyl|	56255037 
INESEPIVVYDK	2|0|CID	27219882 
INETHIFNGSN	2|0|CID	27233525 
INETHIFNGSNW	2|0|	27240447 
INETHIFNGSNWIM	2|0|	27248803 
INETHIFNGSNWIM	2|1/13,M,Oxidation|CID	27253161 
INETHIFNGSNWIML	2|0|	27263237 
INETHIFNGSNWIML	2|1/13,M,Oxidation|CID	27270001 
INETHIFNGSNWIMLIYK	2|0|	27289021 
INETHIFNGSNWIMLIYK	3|0|	27295922 
INETHIFNGSNWIMLIYK	3|1/13,M,Oxidation|	27301233 
INFLNASGSR	2|0|	27320925 
INFNLELLK	2|0|	13064743 
INFTAPFNPNK	2|0|	27331542 
INFTMSR	2|0|CID	41353640 
INGQSENEIVFSNR	2|0|CID	27340305 
INGSAVIDSSCVPVNK	2|1/10,C,Carbamidomethyl|CID	27348764 
INGSHANETR	2|0|	27359925 
INGTDAASFPPFVEK	2|0|	27377465 
INGTVTQIEGPGFLK	2|0|CID	22237217 
INHNIAGYSE	2|0|CID	78174504 
INHNLNPNTR	2|0|	45654806 
INHTGGGHTLCYSSSR	2|1/10,C,Carbamidomethyl|	65980609 
INHTGGGHTLCYSSSR	2|2/10,C,Carbamidomethyl/15,R,Label:13C(6)15N(4)|	65982462 
INHTGGGHTLCYSSSR	3|0|	65985715 
INHTGGGHTLCYSSSR	3|1/10,C,Carbamidomethyl|	65991597 
INHTGGGHTLCYSSSR	3|2/10,C,Carbamidomethyl/15,R,Label:13C(6)15N(4)|	65995951 
INISEGNCPER	2|1/7,C,Carbamidomethyl|	27386084 
INITISDVNDHTPR	2|0|	27393125 
INLGSEGATSQR	2|0|	42109482 
INLISFDGTSEVTYESK	2|0|	71141802 
INLLSTNLKQPK	2|0|	35787784 
INLTTNCEDK	2|1/6,C,Carbamidomethyl|	64830680 
INLTTNCEDK	2|2/6,C,Carbamidomethyl/9,K,Label:13C(6)15N(2)|	64837254 
INLTWNCPSEQQHVE	2|1/6,C,Carbamidomethyl|CID	27405914 
INLTWNCPSEQQHVEMSTTGWVGR	3|2/6,C,Carbamidomethyl/15,M,Oxidation|CID	27413437 
INNGGCQDLCLLTH	2|2/5,C,Carbamidomethyl/9,C,Carbamidomethyl|	27426110 
INNGGCQDLCLLTHQGHVNCSCR	3|4/5,C,Carbamidomethyl/9,C,Carbamidomethyl/19,C,Carbamidomethyl/21,C,Carbamidomethyl|	27439844 
INNGGCQDLCLLTHQGHVNCSCR	4|4/5,C,Carbamidomethyl/9,C,Carbamidomethyl/19,C,Carbamidomethyl/21,C,Carbamidomethyl|	27444766 
INNGNICTGDLEVIEK	2|1/6,C,Carbamidomethyl|	27459808 
INNGSVLQGSSVATIYDR	2|0|	27473969 
INNLNKTDNGTYR	3|0|	27487626 
INNTHALVSLLQNLNK	3|0|	27499012 
INNTTVSNGISGLLDSINAR	2|0|	27504753 
INNVSEAMETLTR	2|1/7,M,Oxidation|	27515733 
INPGYNTGLELYCR	2|1/12,C,Carbamidomethyl|CID	13595432 
INPGYNTGLELYCR	2|2/12,C,Carbamidomethyl/13,R,Label:13C(6)15N(4)|	13598887 
INPINGTVDTTAVLDR	2|0|	27520838 
INQQECPVTNR	2|1/5,C,Carbamidomethyl|	54117949 
INQSKKTFDPSPLTPK	3|0|	30897692 
INQTQYHCEGY	2|1/7,C,Carbamidomethyl|	20678956 
INQYPESNAEYLAQLEPGAHVVK	3|0|	27531465 
INSDPTLLPNITLGCEIR	2|1/14,C,Carbamidomethyl|	27547161 
INSDPTLLPNITLGCEIR	3|1/14,C,Carbamidomethyl|	27550040 
INSDSAIEGNYTLR	2|0|	27559811 
INSENVVSYPWFNK	2|0|	47073684 
INSNSSVPQSTR	2|0|CID	58016386 
INSSLQLPDR	2|0|CID	27568162 
INSSSGEER	2|0|CID	11839585 
INSVVTGR	2|0|	70812431 
INTELTYNPTSSESYENSLCMSFR	3|2/19,C,Carbamidomethyl/20,M,Oxidation|	77392946 
INTEYNFDFDRESFPTSVTETTPYEEAR	3|0|CID	60469414 
INTEYNFDFDRESFPTSVTETTPYEEAR	4|0|CID	60474947 
INTIDQSMVNQSLK	2|1/7,M,Oxidation|CID	48059954 
INTPSVDIGTR	2|0|CID	8314982 
INTSLYAANK	2|0|CID	48817454 
INTTSDEK	2|0|CID	27576727 
INTTSDEKD	2|0|	27588480 
INTTSDEKDPTN	2|0|	27598647 
INTTSDEKDPTNPF	2|0|	27612138 
INTTSDEKDPTNPFR	2|0|	27620567 
INTTSDEKDPTNPFR	3|0|	27626418 
INTTSDEKDPTNPFR	3|2/7,K,Label:13C(6)15N(2)/14,R,Label:13C(6)15N(4)|	27633406 
INVEPQTK	2|0|	63781240 
INVETQCPK	2|1/6,C,Carbamidomethyl|	63670136 
INVGQYPTNIITK	2|0|	68556387 
INVGSALDQR	2|0|	53259015 
INVSEDCPQLVPTEEILIPVGEVKPITLK	3|1/6,C,Carbamidomethyl|	27655340 
INVSSETQR	2|0|	47815729 
INVTEVYDK	2|0|	27669823 
INVYYNEAAGNK	2|0|	27679518 
INVYYNEATGGK	2|0|	27687564 
INYNQTVSR	2|0|	27693813 
INYTCNQGYR	2|1/4,C,Carbamidomethyl|	27706964 
INYTCNQGYR	2|2/4,C,Carbamidomethyl/9,R,Label:13C(6)15N(4)|	27714871 
INYTHPFF	2|0|CID	27733116 
INYTHPFFNHTMQ	2|1/11,M,Oxidation|	27743659 
INYTHPFFNHTMQSAL	2|1/11,M,Oxidation|	27752489 
INYTHPFFNHTMQSALIVQGPQEVK	3|1/11,M,Oxidation|CID	27766057 
INYTHPFFNHTMQSALIVQGPQEVK	4|0|CID	27771429 
INYTHPFFNHTMQSALIVQGPQEVK	4|1/11,M,Oxidation|CID	27776151 
INYTINIMELK	2|0|	27792813 
INYTLEWK	2|0|CID	43365530 
INYVNQQHNISSGK	2|0|	44380765 
IPANFTAHITPYK	3|0|	27801272 
IPCNTNR	2|1/2,C,Carbamidomethyl|	45897732 
IPDINATTGSNVTLK	2|0|	27815029 
IPDNYPPSAVSHATPR	2|0|	59789367 
IPDNYPPSAVSHATPR	3|0|	59793742 
IPEHDEADDISDENR	2|0|CID	27828349 
IPEINDTIR	2|0|CID	27837972 
IPENELEETK	2|0|	66500326 
IPENELEETK	2|1/9,K,Label:13C(6)15N(2)|	66506484 
IPENSLSPVLCTHELTR	3|1/10,C,Carbamidomethyl|CID	59836087 
IPGNLSSDTQVLLLQSN	2|0|	27845045 
IPGNLSSDTQVLLLQSNNIAK	2|0|	27858498 
IPHTNNNNPN	2|0|	46096702 
IPIATNSVAK	2|0|	60146182 
IPIFQGQNESIQEK	2|0|	27870641 
IPISQGKNESMQA	2|1/10,M,Oxidation|	27880342 
IPISQGKNESMQAK	2|1/10,M,Oxidation|	27889217 
IPISQGKNESMQAK	3|1/10,M,Oxidation|	27892514 
IPLMTSITNR	2|0|	66684692 
IPNLPGVYTTNADSFTEK	2|0|	59971283 
IPNNTQWITWSPE	2|0|CID	27910013 
IPNNTQWITWSPEGHK	2|0|	27914760 
IPNNTQWITWSPEGHK	3|0|	27919603 
IPNTIQNQTVDVIK	2|0|CID	27935530 
IPRAPNSAQLLPHGK	3|0|	59904173 
IPRPVSLNMTVK	2|1/8,M,Oxidation|CID	27949517 
IPRPVSLNMTVK	3|1/8,M,Oxidation|CID	27956247 
IPSSSVALR	2|0|CID	60112827 
IPTAVAIR	2|0|	3404207 
IPTDVDDDKR	2|0|	31770241 
IPVLYPVNILTK	2|0|	27976137 
IPVQTISR	2|0|	27989394 
IPVSNDAEHK	2|0|CID	73652836 
IPVTNLSQLHK	2|0|	27997935 
IPYLSECSSGVTNVASGETANDR	3|1/6,C,Carbamidomethyl|CID	9674203 
IQAGQCGNQIGAK	2|1/5,C,Carbamidomethyl|	28006654 
IQAIAQNVSDIAVK	2|0|	28015583 
IQCDLPSFNTQEIFNVTLK	2|1/2,C,Carbamidomethyl|	28029124 
IQCDLPSFNTQEIFNVTLK	3|1/2,C,Carbamidomethyl|	28033582 
IQCFAETGQVQK	2|1/2,C,Carbamidomethyl|	28047328 
IQDFNYTDHTLGR	2|0|	28056519 
IQDFNYTDHTLGR	3|0|	28060509 
IQDNVTLSNTK	2|0|CID	54148964 
IQDNVTLSNTK	2|1/10,K,Label:13C(6)15N(2)|	54154332 
IQEEPQPAEKEVVK	2|0|	13943979 
IQEVTEGTGLNR	2|0|	72251892 
IQFGENGTTISAVTNK	2|0|CID	28074951 
IQFQNEDGVAVEFAPATDK	2|0|CID	796617 
IQGAQVFPGIR	2|0|	28087224 
IQGEEIVFHDVNLTTH	2|0|	28100631 
IQGEEIVFHDVNLTTH	3|0|	28105012 
IQGGSYNCR	2|1/7,C,Carbamidomethyl|CID	46512457 
IQGSGQNGSVLGNPLSTTVLAK	2|0|	58919408 
IQGSGQNGSVLGNPLSTTVLAK	3|0|	58924236 
IQHGPDYR	2|0|CID	28118239 
IQLANITVPQDQR	2|0|CID	28129758 
IQNFTALPLNTVVPPQR	2|0|	28143167 
IQNYSVMAICDYDK	2|1/9,C,Carbamidomethyl|	28156432 
IQRNGTAEKCNFHTK	3|1/9,C,Carbamidomethyl|	28165717 
IQRNGTAEKCNFHTK	4|1/9,C,Carbamidomethyl|	28172750 
IQRNLTVR	2|0|	28189425 
IQSEEVAQVNLETK	2|0|	73880486 
IQSNETLLGAVINNVSEAMETLTR	3|1/18,M,Oxidation|	28202886 
IQSVNNSFEGLSSLK	2|0|	28217322 
IQTEYLDIESK	2|0|	28226563 
IQTLQAPPDIAPANVTLR	2|0|	28235171 
IQTLQAPPDIAPANVTLR	3|0|CID	28239349 
IQTNGSLVANGFLK	3|0|	28251571 
IQTPSSLLVQTNHTAK	2|0|	28260770 
IQTPSSLLVQTNHTAK	3|0|	28267760 
IQTQNVTK	2|0|CID	68320560 
IQTVNYTIPQNGIIK	2|0|	28288998 
IQVLSNGSLYISEVEGR	2|0|CID	28296489 
IQWEDLHNSSTPNTT	2|0|	28303580 
IQYQECVNISPLSYACATYNHVNSPMR	3|3/5,C,Carbamidomethyl/15,C,Carbamidomethyl/25,M,Oxidation|	4734888 
IREEYPDR	2|0|	28312404 
IRPNIAR	2|0|	54686383 
IRRVKSTENLCCTR	4|2/10,C,Carbamidomethyl/11,C,Carbamidomethyl|	54502002 
IRTSSPCNEGGTGCR	3|2/6,C,Carbamidomethyl/13,C,Carbamidomethyl|	64362301 
ISAAHDITR	2|0|	28322134 
ISAEGSAYNK	2|0|CID	1449078 
ISAMVNNGSLSYDHER	2|0|	28333502 
ISAMVNNGSLSYDHER	3|0|	28337862 
ISAMVNNGSLSYDHER	3|1/3,M,Oxidation|	28342297 
ISASPNPSNATTR	2|0|	28361233 
ISAVDLSHTTNGSPLNF	2|0|	74709984 
ISCIHNDSFTGLR	2|1/2,C,Carbamidomethyl|	28368535 
ISCIHNDSFTGLR	3|1/2,C,Carbamidomethyl|CID	28375214 
ISCVGNDSFIGLGSVR	2|1/2,C,Carbamidomethyl|	28389679 
ISDLHLDPNYTVSK	2|0|CID	28400226 
ISDLHLDPNYTVSK	2|1/13,K,Label:13C(6)15N(2)|	28404451 
ISDLHLDPNYTVSK	3|0|CID	28411120 
ISDLHLDPNYTVSK	3|1/13,K,Label:13C(6)15N(2)|	28415236 
ISDTNITAIPQGLPTSLTEVHLDGNK	3|0|	28439434 
ISENGEVPPR	2|0|CID	56469183 
ISENGSSVAGILSSPNMEK	2|0|	28453523 
ISENGSSVAGILSSPNMEK	2|1/16,M,Oxidation|CID	28460279 
ISENGSSVAGILSSPNMEK	3|0|	28466548 
ISENGSSVAGILSSPNMEK	3|1/16,M,Oxidation|CID	28471790 
ISEQFTAMFR	2|0|	28496337 
ISEQFTAMFR	2|1/7,M,Oxidation|	28501062 
ISESNETRTSK	2|0|	67810314 
ISFALNNWSQK	2|0|	2943473 
ISFCGCPPSGIENDNGHR	3|2/3,C,Carbamidomethyl/5,C,Carbamidomethyl|	19464111 
ISFDLNSEYLLNR	2|0|	11609383 
ISFLIGSDSTHVLPGESPFNK	3|0|CID	28514773 
ISGADKNLTSER	2|0|	2253459 
ISGETIFVTAPHEATAGIIGVNR	3|0|	28524306 
ISHENGTILCSK	2|1/9,C,Carbamidomethyl|	28535891 
ISHENGTILCSK	3|1/9,C,Carbamidomethyl|	28540355 
ISHVLLCNITQR	3|1/6,C,Carbamidomethyl|CID	28554147 
ISHYNDTYPLSPPQR	2|0|	28561046 
ISHYNDTYPLSPPQR	3|0|CID	28566783 
ISINVNVLTSASPE	2|0|CID	68420316 
ISIPEHDEADDISDENR	2|0|CID	28581970 
ISIPEHDEADDISDENR	3|0|CID	28586147 
ISITLTQNSR	2|0|	60755466 
ISIYLRDENASR	2|0|CID	28604517 
ISLAYEQAESDIMK	2|0|CID	28613008 
ISLAYEQAESDIMK	2|1/12,M,Oxidation|CID	28620153 
ISNANESGPYK	2|0|	28636985 
ISNANESGPYK	2|1/10,K,Label:13C(6)15N(2)|	28640354 
ISNDLLENVPR	2|0|	72181713 
ISNMTLSNGK	2|0|	28647553 
ISNMTLSNGK	2|1/3,M,Oxidation|	28652627 
ISNNLTGLESDLR	2|0|CID	28670915 
ISNQPGEGEANSTR	2|0|	28677350 
ISNQYLLDPK	2|0|CID	48662127 
ISNVTPEDAGTYYCVK	2|1/13,C,Carbamidomethyl|	28686247 
ISNVTPEDAGTYYCVK	2|2/13,C,Carbamidomethyl/15,K,Label:13C(6)15N(2)|	28690133 
ISPLAGNCTTETNFR	2|1/7,C,Carbamidomethyl|CID	11303551 
ISPNDTSSGSCGINLVTLK	2|1/10,C,Carbamidomethyl|	28697137 
ISQELCEEVYNENK	2|1/5,C,Carbamidomethyl|CID	73406446 
ISQGQAMVQNADAIK	2|0|	71507151 
ISQGQAMVQNADAIK	2|1/6,M,Oxidation|	71513912 
ISQYLYNWTK	2|0|	28705830 
ISSAAPYVQPPTANDTVHPR	3|0|	67027003 
ISSAILDSIPEHEDESVADNNDR	2|0|	58687701 
ISSAILDSIPEHEDESVADNNDR	3|0|CID	58692893 
ISSAILDSIPEHEDESVADNNDR	3|1/22,R,Label:13C(6)15N(4)|	58698716 
ISSGNHTINR	2|0|	28718655 
ISSILNR	2|0|CID	59380371 
ISSLLEEQFQQGK	2|0|	28727240 
ISSTPPAVITWEFNR	2|0|	28738775 
ISSVQSIVPALEIANAHR	3|0|	28746350 
ISTAIDSNEVVNPLSHE	2|0|CID	68427422 
ISTDGSNYTLLK	2|0|	28761245 
ISTNITLVCK	2|1/8,C,Carbamidomethyl|	28774418 
ISTNITLVCKPGDLESAPVLR	3|1/8,C,Carbamidomethyl|	28783847 
ISVAANETVPELINSTK	2|0|	28793122 
ISVIVMSLAPVPQSNYHGQPIR	3|0|	46543408 
ISVIVMSLAPVPQSNYHGQPIR	3|1/5,M,Oxidation|	46547959 
ISVLNDGTLNFSR	2|0|	28801954 
ISVMVNNGSLSYDHSK	2|0|	28810215 
ISVMVNNGSLSYDHSK	2|1/3,M,Oxidation|CID	28815085 
ISVMVNNGSLSYDHSK	3|0|	28817646 
ISVMVNNGSLSYDHSK	3|1/3,M,Oxidation|CID	28821725 
ISVVESNVELPKELHEK	2|0|	61542188 
ISVVTIFGPVNNSSMK	2|1/14,M,Oxidation|	28844251 
ISVYYNEATGGK	2|0|	28857979 
ISWEEYNR	2|0|CID	28866950 
ISWYDNEYGYSNR	2|0|	28874007 
ISYFLNNTFR	2|0|	28883125 
ISYNCSGR	2|1/4,C,Carbamidomethyl|	77593720 
ISYSNYCNDSLCNNK	2|2/6,C,Carbamidomethyl/11,C,Carbamidomethyl|	28896098 
ITACTVVHMCFENK	2|3/3,C,Carbamidomethyl/8,M,Oxidation/9,C,Carbamidomethyl|	14764194 
ITACTVVHMCFENK	3|3/3,C,Carbamidomethyl/8,M,Oxidation/9,C,Carbamidomethyl|	14768684 
ITAEKPVGDLSSPNETK	2|0|	28903181 
ITAEKPVGDLSSPNETK	3|0|CID	28907412 
ITAFNETLFR	2|0|CID	28920129 
ITASNSSNPVVNSVIIK	2|0|	47141303 
ITCFNNFSLAAPESSPHPAHSQVVSTGYSR	4|1/2,C,Carbamidomethyl|	28925478 
ITCPNVDGYFPSSVK	2|1/2,C,Carbamidomethyl|	28933961 
ITCYQHYQK	2|1/2,C,Carbamidomethyl|	79589731 
ITDGEASDKGNISAAHDITR	3|0|	28948149 
ITDIENGTFANIPR	2|0|	28962526 
ITDNQGLTLAR	2|0|	62361501 
ITEANELHTTYVR	2|0|	69003266 
ITEGVNVTQK	2|0|	28976011 
ITENNGNSNQILSIASILSVLSLGSYVAVSSEDK	3|0|CID	55734106 
ITENYLNVLYNCTVANEEAIDTK	3|1/11,C,Carbamidomethyl|	28982110 
ITEYNDQPGR	2|0|CID	7844521 
ITEYQCHQYITK	2|1/5,C,Carbamidomethyl|	28991415 
ITGNNECLCK	2|2/6,C,Carbamidomethyl/8,C,Carbamidomethyl|	43963229 
ITGSGSVINQTEESPYINGR	2|0|CID	29000638 
ITGSGSVINQTEESPYINGR	2|1/19,R,Label:13C(6)15N(4)|	29004112 
ITGSGSVINQTEESPYINGR	3|0|	29006653 
ITHTTAVSNDNLWNNL	2|0|	68018080 
ITIAINNTLTPH	2|0|	29022157 
ITILHLNNINK	2|0|CID	29033922 
ITILHLNNINK	3|0|CID	29039764 
ITIPVQTFSNLQIR	2|0|	29054550 
ITIPVQTFSNLQIR	3|0|	29057854 
ITLCNGAADTNGHDTPPLR	2|1/3,C,Carbamidomethyl|	2187361 
ITLCNGAADTNGHDTPPLR	3|1/3,C,Carbamidomethyl|	2192320 
ITLDNAYMEK	2|0|	29076310 
ITLEVFDPVPKPSIEINK	2|0|	29088898 
ITLEVFDPVPKPSIEINK	3|0|	29095769 
ITLEVFDPVPKPSIEINKTEASTDSCHLR	4|1/25,C,Carbamidomethyl|	29111986 
ITLEVFDPVPKPSIEINKTEASTDSCHLR	5|1/25,C,Carbamidomethyl|	29119378 
ITLNKNSETH	2|0|	43214595 
ITNETGQPLIGK	2|0|CID	29141430 
ITNISSDDSGK	2|0|	29146333 
ITNLKDACEGYHSSNGQSK	3|1/7,C,Carbamidomethyl|	79020818 
ITNLTEAISDIPR	2|0|	29154148 
ITNLTTLGQSVEYR	2|0|	29167303 
ITNSSVSSQASTQYSVNR	2|0|	66302940 
ITNSTEANGK	2|0|	29175762 
ITNYTVVYR	2|0|CID	29182207 
ITPFEVSTNDLLNTLN	2|0|	44969364 
ITPLTGDVVLNYQK	2|0|	75754085 
ITPSTDDLAGDKNATAECR	2|1/17,C,Carbamidomethyl|	29189606 
ITPSTDDLAGDKNATAECR	3|1/17,C,Carbamidomethyl|	29196589 
ITQLTAVSLCVGTTANCDK	2|2/9,C,Carbamidomethyl/16,C,Carbamidomethyl|	3922875 
ITQSLISSLNNT	2|0|	29212804 
ITQSLISSLNNTCNITLTCSVEK	2|0|	29221549 
ITQSLISSLNNTCNITLTCSVEK	3|0|	29225801 
ITQSLISSLNNTCNITLTCSVEK	3|2/12,C,Carbamidomethyl/18,C,Carbamidomethyl|	29230459 
ITSINDSVVDPCAR	2|1/11,C,Carbamidomethyl|	29253943 
ITSNATSDLNIK	2|0|CID	29261004 
ITSNGSIYTAVK	2|0|	29268937 
ITSTSNGSLEGLENR	2|0|	29280878 
ITTPNQTVTAAK	2|0|CID	29294409 
ITTSKKVVNLPR	3|0|CID	68336070 
ITTTGATGGLNESTGK	2|0|	29305070 
ITVNDSDQGANAK	2|0|CID	29313755 
ITWDEKLNSSK	2|0|	29326830 
ITWDEKLNSSK	3|0|	29333610 
ITYHSSNDHQDSMK	3|1/12,M,Oxidation|	10208167 
ITYVENQTAME	2|0|CID	29349324 
ITYVENQTAME	2|1/9,M,Oxidation|CID	29355836 
ITYVENQTAMELE	2|1/9,M,Oxidation|CID	29373416 
ITYVENQTAMELEE	2|1/9,M,Oxidation|CID	29387077 
ITYYTGVVHNR	2|0|	19752696 
IVAERPGTNSTGPGPMAPPR	3|0|	29400698 
IVAGNSSECGQQPAVEK	2|1/8,C,Carbamidomethyl|	29410203 
IVALLRQDDEQASEEIVTDGENQR	3|0|	63227306 
IVAQSHSSVNR	2|0|	61852417 
IVCVTSPAPNGTAGPVQVAIK	2|1/2,C,Carbamidomethyl|	29424110 
IVCVTSPAPNGTAGPVQVAIK	3|1/2,C,Carbamidomethyl|	29427775 
IVDEAMNPATSNILGL	2|1/5,M,Oxidation|	8453382 
IVDMAAFIANNGTR	2|0|	29440474 
IVDMAAFIANNGTR	2|1/3,M,Oxidation|	29447156 
IVDPQNPMQATISVNGAEICSLDPCR	3|1/7,M,Oxidation|	69790620 
IVDPQNPMQATISVNGAEICSLDPCR	3|3/7,M,Oxidation/19,C,Carbamidomethyl/24,C,Carbamidomethyl|	69795461 
IVDVNLTSEGK	2|0|CID	29467198 
IVDVNLTSEGKVK	2|0|	29482193 
IVGCIFTEHPK	2|1/3,C,Carbamidomethyl|	64803775 
IVGENLVSDSDESPR	2|0|CID	10363405 
IVGLVGVDQFLVK	2|0|	29490760 
IVGNLAPVNGTSQGK	2|0|	29501377 
IVHLQAGQCGNQIGAK	2|1/8,C,Carbamidomethyl|	29508122 
IVHQGNYYTVK	2|0|	79060872 
IVHQGNYYTVK	3|0|	79065035 
IVIDDPHADGVNSTLSIDTQNAAGK	3|0|CID	9024108 
IVIPHNTTFQTEPTK	2|0|	29517504 
IVIQGGAQHCEN	2|1/9,C,Carbamidomethyl|	12649400 
IVLEETILTNPNTVISQDK	2|0|	64875272 
IVLHYNHSGR	2|0|	29530781 
IVLLNSPK	2|0|CID	72928257 
IVLNGGLTSHK	2|0|	22547415 
IVLNGGLTSHK	2|1/10,K,Label:13C(6)15N(2)|	22552614 
IVLNGGLTSHK	3|0|CID	22559151 
IVMATGHR	2|0|	1472623 
IVMATGHR	2|1/2,M,Oxidation|	1479254 
IVNISSPVAVNEGGNVNLL	2|0|	29539226 
IVNITTPQETQATHNPFK	2|0|	2969434 
IVNITTPQETQATHNPFK	3|0|	2973125 
IVNNHTSLDVER	2|0|	29546843 
IVNNHTSLDVER	3|0|	29552271 
IVNSETLNISFTTTK	2|0|	64034896 
IVNTDSQSNFFSK	2|0|	63944864 
IVNVTAQLVSVPEPLPGPER	2|0|	29570233 
IVNYTVR	2|0|CID	29583386 
IVPHRPTNIESCSENK	2|1/11,C,Carbamidomethyl|	29588629 
IVPHRPTNIESCSENKTEDLWVEER	4|1/11,C,Carbamidomethyl|CID	29597362 
IVPILWLNETGTIGDEK	2|0|	29607965 
IVPILWLNETGTIGDEK	3|0|	29612673 
IVQAEGEAEAAK	2|0|	29627419 
IVQLNSSFSLR	2|0|	29637947 
IVQQANQAGCIIGEHGK	2|1/9,C,Carbamidomethyl|	12669962 
IVQQANQAGCIIGEHGK	3|1/9,C,Carbamidomethyl|	12676994 
IVQTQNGSVY	2|0|	29651126 
IVQTQNGSVYTLTIQ	2|0|	29661903 
IVQVTAADAFLDLIR	2|0|	29670812 
IVSGGLKCNSSDD	2|1/7,C,Carbamidomethyl|	30389397 
IVSGSDGQCVHR	2|1/8,C,Carbamidomethyl|	20041295 
IVSNASCTTNCLAPLAK	2|2/6,C,Carbamidomethyl/10,C,Carbamidomethyl|	29679498 
IVSNNCTDGLR	2|1/5,C,Carbamidomethyl|	29687603 
IVSPEPGGAAGPNLTCR	2|1/15,C,Carbamidomethyl|CID	29696152 
IVSPEPGGAAGPNLTCR	3|1/15,C,Carbamidomethyl|CID	29702476 
IVSPGFPGNYSNNLTCH	2|1/15,C,Carbamidomethyl|	29722340 
IVTAGSYQNLK	2|0|	79032214 
IVTDTFNSSDGGR	2|0|	29735630 
IVTNQGSSETK	2|0|CID	70950410 
IVVNLTGR	2|0|	29749101 
IWAFNTGIDR	2|0|	2878409 
IWAVTVQLTNPDVTR	2|0|CID	53051616 
IWCLGNETR	2|1/2,C,Carbamidomethyl|CID	29761552 
IWDTAGQER	2|0|CID	29770337 
IWEATNSSLQQQL	2|0|	29779432 
IWEATNSSLQQQLR	2|0|	29792369 
IWEATNSSLQQQLR	2|1/13,R,Label:13C(6)15N(4)|	29796540 
IWLENGNVSR	2|0|	29812157 
IWNNTFK	2|0|	29825112 
IYDGNKNSTTTDQNFTSAK	2|0|	29838151 
IYDGNKNSTTTDQNFTSAK	3|0|	29842410 
IYDNMCPLCTK	2|2/5,C,Carbamidomethyl/8,C,Carbamidomethyl|	79099464 
IYDNMCPLCTK	2|3/4,M,Oxidation/5,C,Carbamidomethyl/8,C,Carbamidomethyl|	79104692 
IYEEEVR	2|0|	29856623 
IYELHINGQSENEIVFSNR	3|0|CID	29869926 
IYFENTAVEDNTTSPRTDE	2|0|CID	60447454 
IYFENTAVEDNTTSPRTDE	3|0|CID	60454408 
IYFMAGSSR	2|0|CID	29876403 
IYFMAGSSR	2|1/3,M,Oxidation|CID	29879420 
IYIDSNNNPER	2|0|	29890021 
IYLELGGQMPTQESTNSSDSVSAT	3|1/8,M,Oxidation|	29903477 
IYLNVLAHHH	3|0|	22888837 
IYLPTLDLLFVQTQVTEANR	2|0|CID	78695943 
IYNASELPVR	2|0|	29917946 
IYNQNVSQK	2|0|CID	29928427 
IYNSASNEGILSTIADYR	2|0|	57874917 
IYNTPSASYLEVTPDSENDFGNYNCT	3|1/24,C,Carbamidomethyl|	29935390 
IYNTPSASYLEVTPDSENDFGNYNCTAVNR	3|1/24,C,Carbamidomethyl|CID	29949977 
IYNTPSASYLEVTPDSENDFGNYNCTAVNR	4|1/24,C,Carbamidomethyl|CID	29954789 
IYPRCTGNTEQPGVSAK	2|1/4,C,Carbamidomethyl|	54595974 
IYPRCTGNTEQPGVSAK	3|1/4,C,Carbamidomethyl|	54601641 
IYSTNSVSR	2|0|	62238481 
IYTFHAHGVTYTKEYEGAVYPDNTTDFQR	4|0|	29972029 
IYVDDGLISLQVK	2|0|	29981228 
IYVLNYLNETQQLTEAIK	2|0|	29994619 
IYYSDFSNQTINSMAEDGSNR	2|0|	30003128 
IYYSDFSNQTINSMAEDGSNR	3|0|	30009095 
KAADVHEVR	2|0|	30029184 
KAAENVADTLNER	2|0|	72747321 
KAAENVADTLNER	3|0|	72753470 
KACSDLTDCDQVEGFYGCSSNCGVDDVK	3|4/2,C,Carbamidomethyl/8,C,Carbamidomethyl/17,C,Carbamidomethyl/21,C,Carbamidomethyl|	80085096 
KALAAAGYDVEK	2|0|	30037878 
KANTEDLDSADAGTCR	2|1/14,C,Carbamidomethyl|	61109490 
KASGPPVSELITK	2|0|	30047908 
KATVNDSGEYR	2|0|	30057500 
KAYEAGANSANLVDR	2|0|	1909392 
KCEANLTLSSPAR	2|1/1,C,Carbamidomethyl|	30070987 
KCEANLTLSSPAR	3|1/1,C,Carbamidomethyl|	30074614 
KCECSPFSGSVK	2|2/1,C,Carbamidomethyl/3,C,Carbamidomethyl|	56087650 
KCEVLCNQSNKPITLTVEQSR	3|2/1,C,Carbamidomethyl/5,C,Carbamidomethyl|	30087709 
KCNATMDTVCDK	2|2/1,C,Carbamidomethyl/9,C,Carbamidomethyl|	30102184 
KCNATMDTVCDK	2|3/1,C,Carbamidomethyl/5,M,Oxidation/9,C,Carbamidomethyl|	30105069 
KCNKSDGCASALNELTPER	2|2/1,C,Carbamidomethyl/7,C,Carbamidomethyl|	42567538 
KCNKSDGCASALNELTPER	3|2/1,C,Carbamidomethyl/7,C,Carbamidomethyl|	42571900 
KCNKSDGCASALNELTPER	4|2/1,C,Carbamidomethyl/7,C,Carbamidomethyl|	42576147 
KCNSDNISYVLH	2|0|	30116412 
KCNSDNISYVLHCEPENNTK	2|2/1,C,Carbamidomethyl/12,C,Carbamidomethyl|	30124891 
KCNSDNISYVLHCEPENNTK	3|2/1,C,Carbamidomethyl/12,C,Carbamidomethyl|	30129266 
KCNSDNISYVLHCEPENNTK	4|2/1,C,Carbamidomethyl/12,C,Carbamidomethyl|	30134136 
KCQEAINATCK	2|2/1,C,Carbamidomethyl/9,C,Carbamidomethyl|	30153669 
KDASINIENIQAVHNGTYICDVK	3|1/19,C,Carbamidomethyl|	30160992 
KDDAMVYNVTSR	2|1/4,M,Oxidation|	30170397 
KDDEPLETTGD	2|0|	30184000 
KDDEPLETTGDFN	2|0|	30193411 
KDDEPLETTGDFNTT	2|0|	30207110 
KDDEPLETTGDFNTTK	2|0|	30215563 
KDDEPLETTGDFNTTK	3|0|CID	30225053 
KDDEPLETTGDFNTTKMGNTLTSQYR	3|1/16,M,Oxidation|	30250813 
KDDEPLETTGDFNTTKMGNTLTSQYR	4|1/16,M,Oxidation|	30255678 
KDFLNYTLEER	2|0|	30271709 
KDFQPPVSALQSMHQNISSLLGLIK	4|1/12,M,Oxidation|	30284898 
KDIEGAMAPSNLTVN	2|0|	30294831 
KDIEGAMAPSNLTVN	2|1/6,M,Oxidation|	30301570 
KDIEGAMAPSNLTVNIL	2|0|	30319495 
KDIEGAMAPSNLTVNIL	2|1/6,M,Oxidation|	30326147 
KDIEGAMAPSNLTVNILTT	2|0|	30346517 
KDIEGAMAPSNLTVNILTT	2|1/6,M,Oxidation|	30353311 
KDNATDSVPLR	2|0|	30369243 
KDNLLLARGTSYTNPK	2|0|	78574203 
KDNLLLARGTSYTNPK	3|0|	78580948 
KDNLLLARGTSYTNPK	4|0|	78586435 
KDNSSIVCSGLGD	2|1/7,C,Carbamidomethyl|	30382834 
KDNSSIVCSGLGDCICGQ	2|3/7,C,Carbamidomethyl/13,C,Carbamidomethyl/15,C,Carbamidomethyl|	30395995 
KDNSSIVCSGLGDCICGQ	2|4/0,K,Label:13C(6)15N(2)/7,C,Carbamidomethyl/13,C,Carbamidomethyl/15,C,Carbamidomethyl|	30398594 
KDNSSIVCSGLGDCICGQCVCH	3|5/7,C,Carbamidomethyl/13,C,Carbamidomethyl/15,C,Carbamidomethyl/18,C,Carbamidomethyl/20,C,Carbamidomethyl|	30410859 
KDNSSIVCSGLGDCICGQCVCH	3|6/0,K,Label:13C(6)15N(2)/7,C,Carbamidomethyl/13,C,Carbamidomethyl/15,C,Carbamidomethyl/18,C,Carbamidomethyl/20,C,Carbamidomethyl|	30414508 
KDNSSIVCSGLGDCICGQCVCHTSDVPNK	3|5/7,C,Carbamidomethyl/13,C,Carbamidomethyl/15,C,Carbamidomethyl/18,C,Carbamidomethyl/20,C,Carbamidomethyl|	30432581 
KDNSSIVCSGLGDCICGQCVCHTSDVPNK	3|7/0,K,Label:13C(6)15N(2)/7,C,Carbamidomethyl/13,C,Carbamidomethyl/15,C,Carbamidomethyl/18,C,Carbamidomethyl/20,C,Carbamidomethyl/28,K,Label:13C(6)15N(2)|	30436592 
KDNSSIVCSGLGDCICGQCVCHTSDVPNK	4|5/7,C,Carbamidomethyl/13,C,Carbamidomethyl/15,C,Carbamidomethyl/18,C,Carbamidomethyl/20,C,Carbamidomethyl|	30441462 
KDNSSIVCSGLGDCICGQCVCHTSDVPNK	4|7/0,K,Label:13C(6)15N(2)/7,C,Carbamidomethyl/13,C,Carbamidomethyl/15,C,Carbamidomethyl/18,C,Carbamidomethyl/20,C,Carbamidomethyl/28,K,Label:13C(6)15N(2)|	30445784 
KDPRQPEPGNRK	3|0|	55111144 
KDSASQNPLTK	2|0|	30473955 
KDTCAQECSHFNLTK	2|2/3,C,Carbamidomethyl/7,C,Carbamidomethyl|CID	30483371 
KDTCAQECSHFNLTK	3|2/3,C,Carbamidomethyl/7,C,Carbamidomethyl|	30487454 
KDTCAQECSHFNLTK	4|2/3,C,Carbamidomethyl/7,C,Carbamidomethyl|	30495602 
KDTCAQECSHFNLTKVESR	3|2/3,C,Carbamidomethyl/7,C,Carbamidomethyl|	30518696 
KDTCAQECSHFNLTKVESR	4|2/3,C,Carbamidomethyl/7,C,Carbamidomethyl|	30523311 
KDTICELPSSGSGPNCSNPGDR	2|2/4,C,Carbamidomethyl/15,C,Carbamidomethyl|	30538136 
KDTICELPSSGSGPNCSNPGDR	3|2/4,C,Carbamidomethyl/15,C,Carbamidomethyl|	30542644 
KDVNYTQIVVDR	2|0|	30557564 
KDVNYTQIVVDR	3|0|	30561668 
KDVTVIEGEVATISCQVNK	2|1/14,C,Carbamidomethyl|	30579644 
KEAENQTIPALEELLK	2|0|	30588459 
KEAENQTIPALEELLK	3|0|	30595279 
KECYYNLNDASLCDNVLAPNVTK	3|2/2,C,Carbamidomethyl/12,C,Carbamidomethyl|	30615893 
KEEEPSSSSIFNQN	2|0|	30627610 
KEEPLCQACTQCETQCFTGVVCGHCR	4|6/5,C,Carbamidomethyl/8,C,Carbamidomethyl/11,C,Carbamidomethyl/15,C,Carbamidomethyl/21,C,Carbamidomethyl/24,C,Carbamidomethyl|	16928434 
KEESEESDDDMGFGLFD	2|0|	30636997 
KEESEESDDDMGFGLFD	2|1/10,M,Oxidation|	30641452 
KEFSGCSEDFETPNTSGIGPNTPSK	3|1/5,C,Carbamidomethyl|	64352808 
KEHYLSSVNK	2|0|	30654802 
KEIVNGSR	2|0|	30667909 
KELEFVEEPVEEESEGESLNLTNGLDR	3|0|CID	56638772 
KENESINLAAR	2|0|	30676076 
KENGVFEEISNSSGR	2|0|CID	30684757 
KENGVFEEISNSSGR	3|0|	30691537 
KENSSEICSN	2|1/7,C,Carbamidomethyl|	30711093 
KENSSEICSN	2|2/0,K,Label:13C(6)15N(2)/7,C,Carbamidomethyl|	30713297 
KENSSEICSNN	2|1/7,C,Carbamidomethyl|	30719817 
KENSSEICSNNG	2|1/7,C,Carbamidomethyl|	30723100 
KENSSEICSNNGE	2|1/7,C,Carbamidomethyl|	30731663 
KENSSEICSNNGECV	2|2/7,C,Carbamidomethyl/13,C,Carbamidomethyl|	30742988 
KENSSEICSNNGECVC	2|3/7,C,Carbamidomethyl/13,C,Carbamidomethyl/15,C,Carbamidomethyl|CID	30751595 
KENSSEICSNNGECVCG	2|3/7,C,Carbamidomethyl/13,C,Carbamidomethyl/15,C,Carbamidomethyl|CID	30756488 
KENSSEICSNNGECVCGQ	2|3/7,C,Carbamidomethyl/13,C,Carbamidomethyl/15,C,Carbamidomethyl|	30760189 
KENSSEICSNNGECVCGQ	2|4/0,K,Label:13C(6)15N(2)/7,C,Carbamidomethyl/13,C,Carbamidomethyl/15,C,Carbamidomethyl|	30765886 
KENSSEICSNNGECVCGQ	3|3/7,C,Carbamidomethyl/13,C,Carbamidomethyl/15,C,Carbamidomethyl|	30767914 
KENSSEICSNNGECVCGQCVCR	2|5/7,C,Carbamidomethyl/13,C,Carbamidomethyl/15,C,Carbamidomethyl/18,C,Carbamidomethyl/20,C,Carbamidomethyl|CID	30783326 
KENSSEICSNNGECVCGQCVCR	3|5/7,C,Carbamidomethyl/13,C,Carbamidomethyl/15,C,Carbamidomethyl/18,C,Carbamidomethyl/20,C,Carbamidomethyl|CID	30788574 
KENSSEICSNNGECVCGQCVCR	4|5/7,C,Carbamidomethyl/13,C,Carbamidomethyl/15,C,Carbamidomethyl/18,C,Carbamidomethyl/20,C,Carbamidomethyl|CID	30794189 
KENYNLETK	2|0|CID	78663648 
KESPGDACECLTTDECVDVPCCEGEGCK	3|6/7,C,Carbamidomethyl/9,C,Carbamidomethyl/15,C,Carbamidomethyl/20,C,Carbamidomethyl/21,C,Carbamidomethyl/26,C,Carbamidomethyl|	39392529 
KETDLDIHVNCNTPK	3|1/10,C,Carbamidomethyl|	42877112 
KETDNSNDTPTIPF	2|0|	27616335 
KETNATYPSSDVPCDATLTEK	2|1/13,C,Carbamidomethyl|	30820091 
KETNATYPSSDVPCDATLTEK	3|1/13,C,Carbamidomethyl|	30824187 
KEVVPTESNCLER	2|1/9,C,Carbamidomethyl|	71830177 
KEVVPTESNCLER	3|1/9,C,Carbamidomethyl|	71833438 
KFEAENISNYTALLLSQDGK	3|0|	30842653 
KFHVNYTQPLVAVK	2|0|	30856603 
KFHVNYTQPLVAVK	3|0|	30862684 
KFHVNYTQPLVAVK	4|0|	30866668 
KFLVSEYSEPTK	2|0|	67410858 
KFNQSTHSAELVDR	2|0|	73938120 
KFTNISDLQPK	2|0|	30885884 
KFTNISDLQPKPTSPK	3|0|	30893221 
KGCQPSDIENPR	2|1/2,C,Carbamidomethyl|	30902198 
KGCQPSDIENPRGSQTIK	3|1/2,C,Carbamidomethyl|	30916190 
KGFCEADNSTVSE	2|1/3,C,Carbamidomethyl|CID	30932145 
KGFCEADNSTVSENNPE	2|1/3,C,Carbamidomethyl|CID	30942822 
KGFCEADNSTVSENNPEDWPVNTEGCMEK	3|2/3,C,Carbamidomethyl/25,C,Carbamidomethyl|CID	30947385 
KGFCEADNSTVSENNPEDWPVNTEGCMEK	3|3/3,C,Carbamidomethyl/25,C,Carbamidomethyl/26,M,Oxidation|CID	30952432 
KGFCEADNSTVSENNPEDWPVNTEGCMEK	4|3/3,C,Carbamidomethyl/25,C,Carbamidomethyl/26,M,Oxidation|CID	30958711 
KGFCSLQCNTNTG	2|2/3,C,Carbamidomethyl/7,C,Carbamidomethyl|	15878207 
KGFNASYIR	2|0|	30980252 
KGHEEESKVAGSSLK	3|0|	70734155 
KGNISAAHDITR	3|0|	30989727 
KGSVYTAQSDVQVPENESIK	2|0|	30998674 
KGSVYTAQSDVQVPENESIK	3|0|	31005542 
KGVNLPGAAVDLPAVSEK	3|0|	31023136 
KGYENEDNYSNIK	2|0|CID	31038346 
KGYENEDNYSNIK	3|0|CID	31045082 
KHMDVASNETYEVEARDA	3|1/2,M,Oxidation|	813505 
KIETNYTK	2|0|	31060790 
KIFETNFNTYE	2|0|CID	15619503 
KINCSTNCAAPDMGGLETPTNK	3|1/12,M,Oxidation|	31073769 
KINSSLQLPDR	2|0|CID	31088106 
KITDQEELETLYKHEVLGR	3|0|	22080244 
KKENGVFEEISNSSGR	2|0|	31095301 
KKENGVFEEISNSSGR	2|3/0,K,Label:13C(6)15N(2)/1,K,Label:13C(6)15N(2)/15,R,Label:13C(6)15N(4)|	31101916 
KKENGVFEEISNSSGR	3|0|	31103826 
KKENGVFEEISNSSGR	4|0|	31113812 
KKLEETNKINYSYGNFETIFSQR	4|0|	46449083 
KKPNATVEPIQPDR	2|0|	31144753 
KKPNATVEPIQPDR	3|0|CID	31149070 
KKPPFLISETYEVLANGSLK	2|0|	31164311 
KKPPFLISETYEVLANGSLK	3|0|	31171188 
KKPPFLISETYEVLANGSLK	4|0|	31177233 
KKSENFGGENSVSEIR	2|0|	31119957 
KKSENFGGENSVSEIR	2|3/0,K,Label:13C(6)15N(2)/1,K,Label:13C(6)15N(2)/15,R,Label:13C(6)15N(4)|	31126607 
KKSENFGGENSVSEIR	3|0|	31128552 
KKSENFGGENSVSEIR	4|0|	31138573 
KKSNESVSEPR	2|0|	31200010 
KKSNESVSEPR	3|0|	31206659 
KLDELYGTWR	2|0|	31227174 
KLDFIVLNETR	2|0|	31235894 
KLDFIVLNETR	3|0|	31239979 
KLDNEVLQLLSGNATLTLIAMR	3|0|CID	31252742 
KLEAAATALATK	2|0|	31261961 
KLGNMTVTVR	2|1/4,M,Oxidation|	31274548 
KLGNVDSYSIMGDLSTPR	3|1/10,M,Oxidation|	74236917 
KLLEGEENR	2|0|	31285083 
KLNGNLTGY	2|0|	31294067 
KLNLDGSNYTLLK	2|0|	31307178 
KLNLDGSNYTLLK	3|0|	31310929 
KLNVSTDLPK	2|0|	31323662 
KLNYTLK	2|0|CID	31332059 
KLNYTLK	2|2/0,K,Label:13C(6)15N(2)/6,K,Label:13C(6)15N(2)|	31337121 
KLNYTLKGNHR	2|0|	31350227 
KLPLNFTEGAR	3|0|	31358796 
KLSLPESNSTDNSTAQLTGHMNDR	3|1/20,M,Oxidation|	31367505 
KLSNTSYQ	2|0|	31382095 
KLSNTSYQF	2|0|	31394986 
KLSNTSYQFA	2|0|	31403135 
KLSNTSYQFAAVQ	2|0|	31411552 
KLSNTSYQFAAVQF	2|0|	31424789 
KLSPTPLGNSSK	2|0|	31433844 
KLVVNEEEPLESIHK	2|0|	11940267 
KMSNITFR	2|1/1,M,Oxidation|	31440779 
KMTAGDNSPLVPAGDTTNITEFYNK	3|1/1,M,Oxidation|	31450952 
KNASNMEY	2|0|	31465240 
KNASNMEYR	2|0|	31473275 
KNASNMEYR	2|1/5,M,Oxidation|	31479301 
KNASNMEYR	2|2/0,K,Label:13C(6)15N(2)/8,R,Label:13C(6)15N(4)|	31482694 
KNASNMEYR	3|0|	31486981 
KNDLIGGCVSSDGCSCIQ	2|3/7,C,Carbamidomethyl/13,C,Carbamidomethyl/15,C,Carbamidomethyl|	30403392 
KNDLIGGCVSSDGCSCIQ	2|4/0,K,Label:13C(6)15N(2)/7,C,Carbamidomethyl/13,C,Carbamidomethyl/15,C,Carbamidomethyl|	30406026 
KNDTLFGIK	2|0|	31514583 
KNESLETYPLMMK	2|0|CID	31523296 
KNFDDSFYDIETR	2|0|	47104212 
KNFTFGNIR	2|0|	31531967 
KNGDIDGCGVSVQCICSLCSCH	3|5/7,C,Carbamidomethyl/13,C,Carbamidomethyl/15,C,Carbamidomethyl/18,C,Carbamidomethyl/20,C,Carbamidomethyl|	30421685 
KNGDIDGCGVSVQCICSLCSCH	3|6/0,K,Label:13C(6)15N(2)/7,C,Carbamidomethyl/13,C,Carbamidomethyl/15,C,Carbamidomethyl/18,C,Carbamidomethyl/20,C,Carbamidomethyl|	30425369 
KNGNGPVNTPTK	2|0|	45794023 
KNGSLVQEGR	2|0|	31540902 
KNGTFLTLR	2|0|	31554505 
KNITDLVEGA	2|0|CID	31562536 
KNITDLVEGAK	2|0|	31570001 
KNITDLVEGAK	2|2/0,K,Label:13C(6)15N(2)/10,K,Label:13C(6)15N(2)|	31578482 
KNITDLVEGAK	3|0|CID	31584311 
KNITDLVEGAK	3|2/0,K,Label:13C(6)15N(2)/10,K,Label:13C(6)15N(2)|	31587696 
KNITDLVEGAKK	3|0|	31612929 
KNLSELWDAY	2|0|	31621738 
KNLSELWDAYCYR	3|1/10,C,Carbamidomethyl|	31634507 
KNNTYLVK	2|0|CID	31648310 
KNPKIIFTNALQEQSSLVSAVVVLVR	3|0|	72376783 
KNPKIIFTNALQEQSSLVSAVVVLVR	4|0|	72383664 
KNQTVTATFGYPFR	3|0|	31655457 
KNSTAAEVIDSLINR	2|0|CID	31669084 
KNSTLEISDWK	2|0|	29338042 
KNSTLEISDWK	3|0|	29344857 
KNSTTTDQNFTSAK	2|0|	31677481 
KNSTTTDQNFTSAK	3|0|	31680617 
KNSYGTTADTQINFSDNTK	2|0|	29847357 
KNSYGTTADTQINFSDNTK	3|0|	29851646 
KNTNFTHVVADR	3|0|	31694171 
KNTNLEAYRMSTAR	2|0|	38617779 
KPADLKKDMNETFR	3|1/8,M,Oxidation|	31707954 
KPAQLNCVGICTFMLSEGTPQK	2|2/6,C,Carbamidomethyl/10,C,Carbamidomethyl|	21146781 
KPAQLNCVGICTFMLSEGTPQK	3|2/6,C,Carbamidomethyl/10,C,Carbamidomethyl|	21151518 
KPAQLNCVGICTFMLSEGTPQK	3|3/6,C,Carbamidomethyl/10,C,Carbamidomethyl/13,M,Oxidation|	21155721 
KPCNTSDSHCPPDGR	2|2/2,C,Carbamidomethyl/9,C,Carbamidomethyl|	31717351 
KPCNTSDSHCPPDGR	3|2/2,C,Carbamidomethyl/9,C,Carbamidomethyl|	31721777 
KPGSQQESIIMNA	2|1/10,M,Oxidation|	27884762 
KPILGHYKPDTLAVVIENGTSIDR	3|0|	31738443 
KPILGHYKPDTLAVVIENGTSIDR	4|0|	31743991 
KPITDDDVDR	2|0|	31764157 
KPLNNTLELPDVWT	2|0|	31776242 
KPLNNTLELPDVWTY	2|0|	31784567 
KPNATVEPIQPDR	2|0|CID	31798036 
KPNATVEPIQPDR	3|0|CID	31802154 
KPNNLSDTVK	2|0|CID	31812648 
KPNVACLSVVCTR	2|2/5,C,Carbamidomethyl/10,C,Carbamidomethyl|	66832742 
KPNVACLSVVCTR	3|2/5,C,Carbamidomethyl/10,C,Carbamidomethyl|	66839440 
KPPFLISETYEVLANGSLK	2|0|	31820311 
KPPFLISETYEVLANGSLK	3|0|	31827169 
KPSELNGEASK	2|0|	31846539 
KPTQTLDGAEEEPSEVTNVEPTPY	2|0|	3284634 
KPTQTLDGAEEEPSEVTNVEPTPY	3|0|	3289523 
KPYQLIAQDNEPEKPVADSETK	3|0|	31855521 
KPYQLIAQDNEPEKPVADSETK	4|0|	31863595 
KQNYTDLVAIQNK	2|0|	31883274 
KQVTAQLEHQK	3|0|	31896851 
KQVTPLFFYFQNR	3|0|	31907464 
KRYTMANTNLESAER	2|0|	13182796 
KSDDDYEDYASNK	2|0|	31916365 
KSDTQNLLYNVSTGR	2|0|	31929624 
KSEHSSEGELAK	3|0|	31940541 
KSEISSECNN	2|1/7,C,Carbamidomethyl|	30715420 
KSEISSECNN	2|2/0,K,Label:13C(6)15N(2)/7,C,Carbamidomethyl|	30717659 
KSMEASLTIVAANETR	3|1/2,M,Oxidation|	31951068 
KSNESVSEPR	2|0|	31965427 
KSNNSVGCGEESECICNQ	2|3/7,C,Carbamidomethyl/13,C,Carbamidomethyl/15,C,Carbamidomethyl|	30771705 
KSNNSVGCGEESECICNQ	2|4/0,K,Label:13C(6)15N(2)/7,C,Carbamidomethyl/13,C,Carbamidomethyl/15,C,Carbamidomethyl|	30777437 
KSNNSVGCGEESECICNQ	3|3/7,C,Carbamidomethyl/13,C,Carbamidomethyl/15,C,Carbamidomethyl|	30779500 
KSPGYVLDLIVTPQNK	2|0|	31972454 
KSPGYVLDLIVTPQNK	3|0|	31977625 
KSPSPPESLVVTLNIYSETLNK	3|0|	71692940 
KSSELNVSCTLNYISK	3|1/8,C,Carbamidomethyl|	79817804 
KSSIDGLCVVTSDCDCVQCNCSHGINPGK	3|5/7,C,Carbamidomethyl/13,C,Carbamidomethyl/15,C,Carbamidomethyl/18,C,Carbamidomethyl/20,C,Carbamidomethyl|	30453198 
KSSIDGLCVVTSDCDCVQCNCSHGINPGK	3|7/0,K,Label:13C(6)15N(2)/7,C,Carbamidomethyl/13,C,Carbamidomethyl/15,C,Carbamidomethyl/18,C,Carbamidomethyl/20,C,Carbamidomethyl/28,K,Label:13C(6)15N(2)|	30457244 
KSSIDGLCVVTSDCDCVQCNCSHGINPGK	4|5/7,C,Carbamidomethyl/13,C,Carbamidomethyl/15,C,Carbamidomethyl/18,C,Carbamidomethyl/20,C,Carbamidomethyl|	30462149 
KSSIDGLCVVTSDCDCVQCNCSHGINPGK	4|7/0,K,Label:13C(6)15N(2)/7,C,Carbamidomethyl/13,C,Carbamidomethyl/15,C,Carbamidomethyl/18,C,Carbamidomethyl/20,C,Carbamidomethyl/28,K,Label:13C(6)15N(2)|	30466506 
KTAEREANMGLNSYTVR	3|0|	22217351 
KTCNPETFPLRNESLQCPTAR	3|2/2,C,Carbamidomethyl/16,C,Carbamidomethyl|	31994016 
KTCNPETFPLRNESLQCPTAR	4|2/2,C,Carbamidomethyl/16,C,Carbamidomethyl|	31999066 
KTEANADAGCR	2|1/9,C,Carbamidomethyl|	1346365 
KTHQALCNTTQK	3|1/6,C,Carbamidomethyl|	32014914 
KTLNVIEDAGK	2|0|	31591395 
KTLNVIEDAGK	2|2/0,K,Label:13C(6)15N(2)/10,K,Label:13C(6)15N(2)|	31599911 
KTLNVIEDAGK	3|0|CID	31605775 
KTLNVIEDAGK	3|2/0,K,Label:13C(6)15N(2)/10,K,Label:13C(6)15N(2)|	31609195 
KTNITNTNEF	2|0|CID	32028837 
KTQGTELMSNPQEQMQHTTTDQH	3|2/7,M,Oxidation/14,M,Oxidation|	14036704 
KTSDTGEEEAITNSTEANGK	2|0|	32038956 
KTSDTGEEEAITNSTEANGK	3|0|	32043982 
KTTLQNTTR	2|0|	32059256 
KTVYGGFVNQATVNFPTR	2|0|	71012676 
KTVYGGFVNQATVNFPTR	3|0|	71018121 
KVAANAISKEAQTSTADR	3|0|	25183991 
KVATLNQTAR	2|0|	32067391 
KVEAEALNATAIR	2|0|	32080486 
KVEAEALNATAIR	3|0|	32085212 
KVESLEEEIQFLR	3|0|	32103794 
KVEVEAVNATAVK	2|0|	32113812 
KVEVEPLNSTAVHVSWK	2|0|	32126017 
KVEVEPLNSTAVHVSWK	3|0|	32132528 
KVHPMLTLVCPAWTTECDIGQNSTF	3|3/4,M,Oxidation/9,C,Carbamidomethyl/16,C,Carbamidomethyl|	74435766 
KVIEEFYNQTWNHR	2|0|	32149369 
KVIEEFYNQTWNHR	3|0|	32153889 
KVLTLANFTTK	2|0|	32168867 
KVLVAPPSEEANTTK	2|0|	32178334 
KVNVVEQEK	2|0|	32186657 
KVSHNASVDMCDLK	3|2/9,M,Oxidation/10,C,Carbamidomethyl|	32195537 
KVTSIDNLEPVELVIPR	2|0|	58147514 
KVTSIDNLEPVELVIPR	3|0|	58153869 
KVVDGERENVSMVDYAHNNYQAQSAVPLR	4|1/11,M,Oxidation|	32209976 
KVWVQENAVLNLSCEASGHPQPT	3|1/13,C,Carbamidomethyl|	32220063 
KWDPNGTTPHATK	3|0|	23496607 
KWGHNVTEFQQR	3|0|	32234142 
KYIINGSHANETR	3|0|	32242931 
KYMYPKNRTDVEYELDEK	4|0|CID	32254441 
KYMYPKNRTDVEYELDEK	4|1/2,M,Oxidation|CID	32261511 
KYMYPKNRTDVEYELDEKAR	4|1/2,M,Oxidation|CID	32282291 
KYMYPKNRTDVEYELDEKAR	5|1/2,M,Oxidation|CID	32287893 
KYNSAMNER	2|0|	31493859 
KYNSAMNER	2|1/5,M,Oxidation|	31499920 
KYNSAMNER	2|2/0,K,Label:13C(6)15N(2)/8,R,Label:13C(6)15N(4)|	31503348 
KYNSAMNER	3|0|	31507670 
KYNTDCVQGLTHSK	3|1/5,C,Carbamidomethyl|	32303119 
KYQTLNCSVN	2|1/6,C,Carbamidomethyl|	32318843 
KYQTLNCSVNVR	2|1/6,C,Carbamidomethyl|CID	32327742 
KYQTLNCSVNVR	3|1/6,C,Carbamidomethyl|	32332017 
KYSNLSLK	2|0|	32350162 
KYTLLNK	2|0|CID	31341108 
KYTLLNK	2|2/0,K,Label:13C(6)15N(2)/6,K,Label:13C(6)15N(2)|	31346205 
LAAAGYDVEK	2|0|	32363237 
LAADEEENADNNMK	2|0|	32374015 
LAAEHVSSAEELNTR	2|0|CID	23833271 
LAAEHVSSAEELNTR	3|0|	23838639 
LAALNPESNTSGLDIFAK	2|0|	32383077 
LAALVNHDSYNFSHR	3|0|	32396724 
LAAPNLTVEEGK	2|0|CID	32405753 
LACLMCSNNSGSSCNACIK	4|5/2,C,Carbamidomethyl/4,M,Oxidation/5,C,Carbamidomethyl/13,C,Carbamidomethyl/16,C,Carbamidomethyl|	46782614 
LADITPSTDDLAGDKNATAECR	2|1/20,C,Carbamidomethyl|	32414218 
LADITPSTDDLAGDKNATAECR	3|1/20,C,Carbamidomethyl|	32421206 
LADTANYTCVAK	2|1/8,C,Carbamidomethyl|	32438656 
LADVVVGAEGR	2|0|	32446859 
LADVYQAELR	2|0|	32460237 
LAEATSPNSGKR	2|0|CID	4167908 
LAEATSPNSGKR	3|0|CID	4171388 
LAEFWATDNVR	2|0|	981907 
LAEWQNITK	2|0|CID	32468767 
LAEWQNITK	2|1/8,K,Label:13C(6)15N(2)|	32475000 
LAFAETLVYPGNTIEEDK	2|0|	11900446 
LAFAETLVYPGNTIEEDK	2|1/17,K,Label:13C(6)15N(2)|	11910255 
LAFAETLVYPGNTIEEDK	3|0|CID	11912379 
LAFAETLVYPGNTIEEDK	3|1/17,K,Label:13C(6)15N(2)|	11920637 
LAFNFGSR	2|0|CID	43893929 
LAFNSTADDACRPR	3|1/10,C,Carbamidomethyl|CID	32489461 
LAFVANGSSVAGVFQL	2|0|	32503562 
LAGDKNATAECR	2|1/10,C,Carbamidomethyl|	32516771 
LAGDKNATAECR	3|1/10,C,Carbamidomethyl|	32521345 
LAGDKNATAECRDEK	2|1/10,C,Carbamidomethyl|	32539911 
LAGDKNATAECRDEK	3|1/10,C,Carbamidomethyl|	32545763 
LAGGENNCSGR	2|1/7,C,Carbamidomethyl|	32560915 
LAGTEGENDSCR	2|1/10,C,Carbamidomethyl|	8635682 
LAHACTESSSFDSLNLNGFR	2|1/4,C,Carbamidomethyl|	45109720 
LAHACTESSSFDSLNLNGFR	3|1/4,C,Carbamidomethyl|	45114399 
LAHLTPGPCTSYPNK	2|1/8,C,Carbamidomethyl|	62460046 
LAINVNQTSSVSGSGL	2|0|	55712193 
LAIPYELDLSSYPNR	2|0|CID	11072714 
LAKAAAQSNDAR	2|0|	3743009 
LAKAAAQSNDAR	3|0|	3746191 
LAKAPVRLPK	3|0|	156771 
LALAFNSTADDACRPR	2|1/12,C,Carbamidomethyl|	32571508 
LALAFNSTADDACRPR	3|1/12,C,Carbamidomethyl|	32577067 
LALATLNPEQIEEEK	2|0|	11150679 
LALFSNVSEAR	2|0|CID	32591900 
LALYNNSFYTR	2|0|	32599713 
LANASEMDR	2|0|	32608160 
LANASEMDR	2|1/6,M,Oxidation|	32612328 
LANDTDDYFLR	2|0|CID	32621304 
LANEDSPGSEDKRPQDER	3|0|	1848700 
LANFTTK	2|0|	32631793 
LANGSAFNISNK	2|0|CID	32644994 
LANISGEEQK	2|0|	32653518 
LANISGEEQK	2|1/9,K,Label:13C(6)15N(2)|	32659340 
LANISVSEYDDLR	2|0|	32673410 
LANIVGTDERKK	2|0|	54702283 
LANIVGTDERKK	3|0|	54706432 
LANLLQITYK	2|0|	2305178 
LANLNFTH	2|0|CID	41996755 
LANLSYTLQLDGHR	2|0|	32686447 
LANLSYTLQLDGHR	3|0|	32693139 
LANLTQGEDK	2|0|CID	32713467 
LANLTQGEDKYYLR	2|0|	32721858 
LANNTTHNSFTNDINNIEVDK	3|0|	43129711 
LANPIWNVTGFTGR	2|0|	32735175 
LANSTLSGNPAV	2|0|CID	32743636 
LANSTLSGNPAVR	2|0|CID	32751645 
LANTTMFNNSK	2|0|CID	32761850 
LANTTMFNNSK	2|1/5,M,Oxidation|CID	32766354 
LANTTMFNNSKDSEEGGLSVAVPGEIR	3|0|	32779712 
LANTTMFNNSKDSEEGGLSVAVPGEIR	3|1/5,M,Oxidation|	32784218 
LAPITSDPTEAAAVGAVEASFK	2|0|	32802578 
LAPITSDPTEAAAVGAVEASFK	3|0|	32806327 
LAPRPGTNASSVPHR	2|0|	32822395 
LAPVNGTSQGK	2|0|CID	32835818 
LAQAEFAEGSTNR	2|0|	53587568 
LAQDDGTNR	2|0|	9004456 
LAQDDGTNR	2|1/8,R,Label:13C(6)15N(4)|	9008375 
LAQNNCSCESK	2|2/5,C,Carbamidomethyl/7,C,Carbamidomethyl|	32841215 
LAQNVTGNSGINLTCTSK	2|1/14,C,Carbamidomethyl|	32849564 
LAQNVTGNSGINLTCTSK	2|2/14,C,Carbamidomethyl/17,K,Label:13C(6)15N(2)|	32852339 
LAQSLDYGEQALPGGPGK	2|0|CID	62077007 
LAQWSQHLNESVCGNEAVPVPT	2|1/12,C,Carbamidomethyl|	75893561 
LAQWSQHLNESVCGNEAVPVPT	3|1/12,C,Carbamidomethyl|	75900471 
LAQYNTDLPSK	2|0|CID	79560927 
LAQYNTDLPSK	2|1/10,K,Label:13C(6)15N(2)|	79564889 
LASCEHTGSCY	2|2/3,C,Carbamidomethyl/9,C,Carbamidomethyl|CID	21560870 
LASGENGTECR	2|1/9,C,Carbamidomethyl|	32859242 
LASGNVSGGVCDGCQHNTAGR	3|2/10,C,Carbamidomethyl/13,C,Carbamidomethyl|	32868003 
LASGSDVVILNK	2|0|CID	45121276 
LASNHSNK	2|0|	32879910 
LASPSPTTSESSTVNR	2|0|	60973449 
LASTLVHLGEYQAAVDGAR	3|0|	32893033 
LASVPAGGAVAVSAAPGSAAPAAGSAPAAAEEK	3|0|CID	32907978 
LATCGYWAPISK	2|1/3,C,Carbamidomethyl|	80235246 
LATDSEASTDYRNLVER	2|0|	54465546 
LATDSEASTDYRNLVER	3|0|	54472267 
LATGNVSGGVCDNCQHNTMGR	3|3/10,C,Carbamidomethyl/13,C,Carbamidomethyl/18,M,Oxidation|	32913970 
LATIANFSELGLEPGR	2|0|	32927381 
LATIANFSELGLEPGR	3|0|	32931602 
LATLEDFSLHPESQIVEENGTAR	3|0|CID	32944567 
LATLGTAALNSSNPK	2|0|	32954122 
LATNAHISANATCGEK	3|1/12,C,Carbamidomethyl|	32967741 
LAVALSAGSHNN	2|0|	22285782 
LAVESNDALR	2|0|CID	71742415 
LAVGDDYTNR	2|0|	32977050 
LAVNMVPFPR	2|0|	32985983 
LAVNMVPFPR	2|1/4,M,Oxidation|	32990608 
LAVQFTNLTVDTEIR	2|0|CID	33002298 
LAVQFTNLTVDTEIR	3|0|CID	33010359 
LAVTNTTMTGTVLK	2|0|	33026572 
LAVTNTTMTGTVLK	2|1/7,M,Oxidation|CID	33031650 
LAWEGNETVTTR	2|0|	33050504 
LAYATINDSR	2|0|	33059557 
LAYEQAESDIMK	2|0|CID	33066384 
LAYEQAESDIMK	2|1/10,M,Oxidation|CID	33073549 
LAYNQHGDGNATVR	2|0|	33095345 
LAYSGIPLNLTLDNR	2|0|	33109232 
LCAVHGDSVK	2|1/1,C,Carbamidomethyl|	461231 
LCCYGVVEPCQPNAVDRSK	2|3/1,C,Carbamidomethyl/2,C,Carbamidomethyl/9,C,Carbamidomethyl|	69373564 
LCCYGVVEPCQPNAVDRSK	3|3/1,C,Carbamidomethyl/2,C,Carbamidomethyl/9,C,Carbamidomethyl|	69377955 
LCDIHAVGTK	2|1/1,C,Carbamidomethyl|	451416 
LCDYENHFNTSK	2|1/1,C,Carbamidomethyl|	33122331 
LCDYENHFNTSK	3|1/1,C,Carbamidomethyl|CID	33127832 
LCECDPGYLGTR	2|2/1,C,Carbamidomethyl/3,C,Carbamidomethyl|CID	33142261 
LCFAYNQSAGNPNYR	2|1/1,C,Carbamidomethyl|CID	33154979 
LCHLAPGCPTHGNTGGSFSFGFQK	4|2/1,C,Carbamidomethyl/7,C,Carbamidomethyl|	18451117 
LCIATNNDEPTR	2|1/1,C,Carbamidomethyl|CID	42685746 
LCLCLSNK	2|2/1,C,Carbamidomethyl/3,C,Carbamidomethyl|	55995464 
LCLVAGPPYYEGVAVLGTYSNHTSAPANCSVASQHK	4|2/1,C,Carbamidomethyl/28,C,Carbamidomethyl|	33168582 
LCNCGCTSGETPANSR	2|3/1,C,Carbamidomethyl/3,C,Carbamidomethyl/5,C,Carbamidomethyl|CID	42712512 
LCNECSDGSFHLSK	3|2/1,C,Carbamidomethyl/4,C,Carbamidomethyl|	33178450 
LCNEGGPLPSACESSGSVQR	2|2/1,C,Carbamidomethyl/11,C,Carbamidomethyl|	55851101 
LCNGSSEFASPMVNQK	2|2/1,C,Carbamidomethyl/11,M,Oxidation|	15306656 
LCQNSCATFSTR	2|2/1,C,Carbamidomethyl/5,C,Carbamidomethyl|	62890503 
LCSSDQNVK	2|0|	58771432 
LCVTSCALQGMITQPNK	2|2/1,C,Carbamidomethyl/5,C,Carbamidomethyl|	42674382 
LCYDNNCNSK	2|2/1,C,Carbamidomethyl/6,C,Carbamidomethyl|	77139605 
LDACPTFTPDPNANSCKR	3|2/3,C,Carbamidomethyl/15,C,Carbamidomethyl|CID	62482543 
LDAPTNLQFVNETDR	2|0|CID	33184482 
LDAPTNLQFVNETDR	3|0|	33191908 
LDARAGAVDDPNALNTTVYPLR	3|0|	77045412 
LDAVAPNHNGTFR	2|0|	33213484 
LDAVTPNHNGTFR	2|0|	33226743 
LDCRHENNTKDNSIQHEF	4|1/2,C,Carbamidomethyl|	33236800 
LDCRHENNTKDNSIQHEFSLTR	3|1/2,C,Carbamidomethyl|	33246475 
LDCRHENNTKDNSIQHEFSLTR	4|1/2,C,Carbamidomethyl|	33253572 
LDCRHENNTKDNSIQHEFSLTR	5|1/2,C,Carbamidomethyl|	33259459 
LDCVLEPPAYPTNFEK	2|1/2,C,Carbamidomethyl|	12846904 
LDCVLEPPAYPTNFEK	3|1/2,C,Carbamidomethyl|	12851391 
LDDEILNFRSR	2|0|	10010856 
LDEALQHTNGYYNSLR	3|0|	57631317 
LDEAVNASMLR	2|0|	72208830 
LDEAVNASMLR	2|1/8,M,Oxidation|CID	72212551 
LDEFVNAVGSR	2|0|CID	11748528 
LDELYGTWR	2|0|	33286952 
LDESNPTCAACAAHGGSR	2|2/7,C,Carbamidomethyl/10,C,Carbamidomethyl|	2117839 
LDESNPTCAACAAHGGSR	3|2/7,C,Carbamidomethyl/10,C,Carbamidomethyl|	2122331 
LDETDCLGNWTWQEGSQQTLK	2|1/5,C,Carbamidomethyl|	33300720 
LDETDCLGNWTWQEGSQQTLK	3|1/5,C,Carbamidomethyl|CID	33305787 
LDFIVLNETR	2|0|	33319318 
LDGPVNSNHQPQ	2|0|	70900257 
LDGSTECCNNHSLTDVCFSYR	3|3/6,C,Carbamidomethyl/7,C,Carbamidomethyl/16,C,Carbamidomethyl|	33329345 
LDGTSPGNAQTGTQVMVN	2|0|	8160945 
LDGTSPGNAQTGTQVMVN	2|1/15,M,Oxidation|	8165309 
LDIATGDNVIGYLANR	2|0|CID	43788818 
LDIDSAPITAR	2|0|	33340548 
LDIEIATYR	2|0|	33349097 
LDIESGEDIISLTCGR	2|1/13,C,Carbamidomethyl|	20272435 
LDIETPMDCYGDATNIPNR	2|1/8,C,Carbamidomethyl|	77183784 
LDIVSRPPLINGLYANK	3|0|	33362664 
LDLNGNNITR	2|0|	33373531 
LDLPVNTSIPNVTEIK	2|0|	33381434 
LDLPVNTSIPNVTEIK	3|0|	33385943 
LDLRPQGLALFSNVSEAR	2|0|	33404558 
LDLSHNPLTNLSAF	2|0|CID	33417981 
LDLVDLYEVK	2|0|	72230196 
LDNDNYVFTAPYFNK	2|0|	33422270 
LDNEVLQLLSGNATLTLIAMR	3|0|CID	33435421 
LDNGTCVPVPSPTPPPDAPR	2|1/5,C,Carbamidomethyl|	33444790 
LDNGVTHDVVCLK	2|1/10,C,Carbamidomethyl|	75809643 
LDNHSTYHLSPFVDWIK	3|0|CID	17991985 
LDNHSTYHLSPFVDWIK	4|0|CID	17995187 
LDNPCEHFR	3|1/4,C,Carbamidomethyl|CID	43439849 
LDNYSTQELGR	2|0|CID	33453659 
LDPTPLANCSVR	2|1/8,C,Carbamidomethyl|	33466330 
LDPTVLDASELANR	2|0|CID	33474867 
LDPTVLDASELANR	3|0|CID	33478945 
LDQGELLDLSCSVSGTPVANFTIQK	2|1/10,C,Carbamidomethyl|CID	33497319 
LDQGELLDLSCSVSGTPVANFTIQK	3|1/10,C,Carbamidomethyl|CID	33499983 
LDQLTANSAR	2|0|	33507645 
LDRNPSPDELPQVGNLSLK	2|0|	33514895 
LDRNPSPDELPQVGNLSLK	3|0|	33517160 
LDRNPSPDELPQVGNLSLK	3|2/2,R,Label:13C(6)15N(4)/18,K,Label:13C(6)15N(2)|	33521213 
LDSAQNFSAQR	2|0|	33536747 
LDTDCGPVFANQHIR	2|1/4,C,Carbamidomethyl|	48427209 
LDTDCGPVFANQHIR	3|1/4,C,Carbamidomethyl|CID	48432393 
LDTEVANLSVVMEEMK	2|0|CID	33545290 
LDTEVANLSVVMEEMK	2|2/11,M,Oxidation/14,M,Oxidation|CID	33548181 
LDTKADTNIK	2|0|CID	9451608 
LDTRELPQ	2|0|	63724504 
LDTTFPNMQSMK	2|2/7,M,Oxidation/10,M,Oxidation|	16742094 
LDTVHGDQLNVCGPIAKDEHFR	3|1/11,C,Carbamidomethyl|	71787163 
LDTVHGDQLNVCGPIAKDEHFR	4|1/11,C,Carbamidomethyl|	71791943 
LDVEKNQSAK	2|0|	33557312 
LDVENEAFATSEYK	2|0|	2737694 
LDVNDNAPIPEPR	2|0|	33570781 
LDVNVDPGTYVCNATNAQGTTR	2|1/11,C,Carbamidomethyl|	33579562 
LDVSQNVSSDTDQS	2|0|	33590171 
LDVSQNVSSDTDQSCE	2|1/14,C,Carbamidomethyl|CID	33597136 
LDVSQNVSSDTDQSCEST	2|1/14,C,Carbamidomethyl|	33607167 
LDVSQNVSSDTDQSCESTK	2|1/14,C,Carbamidomethyl|CID	33621032 
LDVSQNVSSDTDQSCESTK	2|2/14,C,Carbamidomethyl/18,K,Label:13C(6)15N(2)|	33630288 
LDVSQNVSSDTDQSCESTK	3|1/14,C,Carbamidomethyl|CID	33632854 
LDVSQNVSSDTDQSCESTK	3|2/14,C,Carbamidomethyl/18,K,Label:13C(6)15N(2)|	33637753 
LDWAPFNKLNFSEPGR	3|0|	18241452 
LDWLGNCSGLN	2|1/6,C,Carbamidomethyl|CID	33668652 
LDWLGNCSGLNDDSYGYR	2|1/6,C,Carbamidomethyl|CID	33675565 
LDWLGNCSGLNDDSYGYR	3|1/6,C,Carbamidomethyl|CID	33683032 
LDYNNAVMYDFLALGDINK	2|0|CID	33699731 
LDYNNAVMYDFLALGDINK	3|0|CID	33704425 
LDYSDNGTFTCDVK	2|1/10,C,Carbamidomethyl|	33719713 
LEAAATALATK	2|0|	33728374 
LEAENNLAAYR	2|0|	33737483 
LEASVPASQPSTDLNVLR	2|0|	65506583 
LEASVPASQPSTDLNVLR	3|0|	65510936 
LEATLSNSPVK	2|0|CID	71735600 
LECHKCCMVK	2|3/2,C,Carbamidomethyl/5,C,Carbamidomethyl/6,C,Carbamidomethyl|	12833677 
LECLHVPANR	2|1/2,C,Carbamidomethyl|	33744276 
LECLHVPANR	3|1/2,C,Carbamidomethyl|CID	33749240 
LECPLPDTSNITNVTVK	2|1/2,C,Carbamidomethyl|	33761518 
LEDFNYNNQTITDQIYR	2|0|	33772340 
LEDIIHECDPAK	2|1/7,C,Carbamidomethyl|	8716575 
LEDRFNSTLGPSEEQEK	2|0|	33786495 
LEDRFNSTLGPSEEQEK	3|0|	33792001 
LEEEGQSLK	2|0|	33808911 
LEEGPKDTNDTSTQDTMYGNTKLFTR	3|1/16,M,Oxidation|	30261226 
LEEGPKDTNDTSTQDTMYGNTKLFTR	4|1/16,M,Oxidation|	30266126 
LEELTNFYR	2|0|CID	16424635 
LEEPKNVSCETR	2|1/8,C,Carbamidomethyl|	33814307 
LEETMASTVR	2|1/4,M,Oxidation|	74255101 
LEGEEETNAQNTILALR	2|0|CID	65137395 
LEGEEETNAQNTILALR	3|0|CID	65144713 
LEGLLANVSR	2|0|	33822884 
LEGRINTR	2|0|	54581881 
LEHNGLFNVTR	2|0|	19249987 
LEHSSDPSTNVTGFNLIR	3|0|	33832519 
LEHYNYTK	2|0|	33846610 
LEIHSNGSVAH	2|0|	33855575 
LEIHSNGSVAHF	2|0|	33864302 
LELATTAAAKAK	2|0|	31268428 
LELGNETLLR	2|0|	33873037 
LELLNYTLEGR	2|0|	78465297 
LELLNYTLEGR	2|1/10,R,Label:13C(6)15N(4)|	78469421 
LELNGNNITR	2|0|CID	33886118 
LELNNSNDLFGK	2|0|CID	12105932 
LENCTSDDDTECR	2|2/3,C,Carbamidomethyl/11,C,Carbamidomethyl|CID	33899693 
LENDTLLVVAGDHGM	2|0|	33906144 
LENEKFDTHEYHNESR	3|0|	33919593 
LENEKFDTHEYHNESR	4|0|	33925210 
LENHSTSSR	2|0|	56723113 
LENLNTGCSLVTTSSELLTTK	2|1/7,C,Carbamidomethyl|	72221467 
LENLSEGEAQAQSTNRYLTPDTLDPYR	3|0|CID	58865143 
LENLSSTESGYTATLTR	2|0|	33945067 
LENSTAPIR	2|0|CID	33954806 
LENTAGVVTFDAK	2|0|	68230454 
LENVTSSVDVK	2|0|	33959033 
LENWTDASR	2|0|CID	33972296 
LEPNSVDPENITEIL	2|0|	33986309 
LEPNSVDPENITEILIAN	2|0|	33993470 
LEPNSVDPENITEILIANQK	2|0|CID	33999881 
LEPNSVDPENITEILIANQK	3|0|CID	34003974 
LEPYNDSIQAQK	2|0|	34015535 
LEQNFFNCSCDIR	2|2/7,C,Carbamidomethyl/9,C,Carbamidomethyl|	34028722 
LEQVNLSSSR	2|0|CID	61811776 
LESGELTFESLNPR	2|0|	58520320 
LESQDASDSTGLTK	2|0|CID	10715028 
LETAAKGDDANCR	2|1/11,C,Carbamidomethyl|	8628363 
LETISWNFNMDYGK	2|0|	20022848 
LETISWNFNMDYGK	2|1/9,M,Oxidation|	20029653 
LETIVNLSR	2|0|	48459952 
LETKNDYNEYK	2|0|CID	11056932 
LETKNDYNEYK	3|0|CID	11062835 
LETTEATVGECAVLK	2|1/10,C,Carbamidomethyl|	70639000 
LETTSMNAEVR	2|0|	48212949 
LETTSMNAEVR	2|1/5,M,Oxidation|	48216760 
LEVDTQSNHTTGR	2|0|	34038589 
LEVDTQSNHTTGR	3|0|CID	34043420 
LEVHQISADMSHNSCGK	3|2/9,M,Oxidation/14,C,Carbamidomethyl|	55746021 
LEVTHSPTMYEFVNAADR	2|0|CID	68595047 
LEVTHSPTMYEFVNAADR	2|1/8,M,Oxidation|CID	68599016 
LEVTPDSENDFGNYNCTAVNR	3|1/15,C,Carbamidomethyl|CID	34057025 
LEYNLESPTMMK	2|1/10,M,Oxidation|CID	43249212 
LEYNLESPTMMK	2|1/9,M,Oxidation|CID	43251867 
LEYNLESPTMMK	2|2/9,M,Oxidation/10,M,Oxidation|CID	43258233 
LEYNYNSTK	2|0|	34071458 
LEYRNTSSEYHIAR	3|0|	34080959 
LFAIDNDGLK	2|0|CID	7923219 
LFGGSFTHQASVAK	2|0|	34089954 
LFLSINVTNSPSSQR	2|0|	34099121 
LFNGQQGIIIQNFSTR	2|0|	34107254 
LFNGQQGIIIQNFSTR	3|0|	34111313 
LFNHTSK	2|0|CID	57651887 
LFNSSPK	2|0|	59265506 
LFNTFER	2|0|	16613373 
LFNTSSHGHVTWER	3|0|	19222736 
LFNTSVEVLPFDNPQSEK	2|0|CID	34124478 
LFNYTLQR	2|0|	34130965 
LFQANTTR	2|0|CID	34137902 
LFQECCPHSTDR	2|2/4,C,Carbamidomethyl/5,C,Carbamidomethyl|	34144457 
LFQNCSELYK	2|1/4,C,Carbamidomethyl|CID	34154805 
LFSNSGSTEYTR	2|0|CID	62189454 
LFSNSGSTEYTR	2|1/11,R,Label:13C(6)15N(4)|	62195462 
LFSNVSEAR	2|0|CID	34162320 
LFSQVIKELEEER	3|0|	32109056 
LFSSFYSQEDSSGENAIVK	2|0|	12338946 
LFSVNFTDEGK	2|0|CID	34168479 
LFTSALNHISR	2|0|	1569679 
LFVITNITNR	2|0|	34175682 
LFVNDFAPCSTGK	2|1/8,C,Carbamidomethyl|	70547410 
LGAGQFSVTVNTR	2|0|	22183287 
LGAINANYICSFESK	2|1/9,C,Carbamidomethyl|	15188193 
LGAINSTLSNE	2|0|CID	34188533 
LGAINSTLSNESK	2|0|CID	34196997 
LGALNNSLLLLEDR	2|0|	34211123 
LGANGTYSCLVR	2|1/8,C,Carbamidomethyl|	34218592 
LGASEFSENKLLINYDTAQK	3|0|	30849613 
LGAVINNVSEAMETLTR	3|1/11,M,Oxidation|	34231675 
LGCVNVTQCDGPNK	2|2/2,C,Carbamidomethyl/8,C,Carbamidomethyl|CID	34239568 
LGDVLSNASR	2|0|	34251325 
LGETVLGFINDDSAR	2|0|	13056021 
LGGCSTPCPDTR	2|2/3,C,Carbamidomethyl/7,C,Carbamidomethyl|	21870102 
LGGFTHENNTIDSGE	2|0|CID	34264532 
LGGFTHENNTIDSGELDIGR	2|0|	34273235 
LGGFTHENNTIDSGELDIGR	3|0|	34278038 
LGGWNITGPWAK	2|0|CID	34293779 
LGHPDSTESDFNGISLTPGK	2|0|	20244553 
LGHPDSTESDFNGISLTPGK	3|0|	20249619 
LGHPDSTESDFNGISLTPGK	3|1/19,K,Label:13C(6)15N(2)|	20253952 
LGHTNASIMLF	2|1/8,M,Oxidation|	34306224 
LGIEVINTTDHLK	2|0|CID	34314815 
LGIEVINTTDHLK	3|0|CID	34317856 
LGIHEDSQNR	2|0|	34328317 
LGIHEDSTNR	2|0|	34337934 
LGLDYEER	2|0|	34347005 
LGLESTTIEQEWNPSSAK	2|0|	14637261 
LGLESTTIEQEWNPSSAK	3|0|	14644051 
LGLNHMTIGFDATTGLASK	3|0|	10625644 
LGLNHMTIGFDATTGLASK	3|1/5,M,Oxidation|	10632649 
LGLSRVQNAALVVFTP	2|0|	5111128 
LGLSSENNQIVSTKVTR	2|0|	71588980 
LGLSSENNQIVSTKVTR	3|0|	71593172 
LGNATANNTCIVDDSFK	2|1/9,C,Carbamidomethyl|CID	34360036 
LGNCSGLNDDSYGYR	2|1/3,C,Carbamidomethyl|CID	34370068 
LGNETLQR	2|0|	34376425 
LGNLGEAQAYATR	2|0|CID	2143208 
LGNLGEAQAYATR	3|0|CID	2147837 
LGNLIQDTLSCLGK	2|1/10,C,Carbamidomethyl|	22069121 
LGNMTVTVR	2|1/3,M,Oxidation|CID	34386608 
LGNTLLEVVDQFVR	2|0|	69755946 
LGNTTDNFFK	2|0|CID	34393795 
LGPGEYNGQR	2|0|	19527687 
LGPISTLNIEPIADNSK	2|0|CID	20809218 
LGPNTTSTTITSDDFKPGVR	3|0|	34405992 
LGPTYLRNGETNTDACAVR	2|1/15,C,Carbamidomethyl|CID	54888842 
LGPTYLRNGETNTDACAVR	3|1/15,C,Carbamidomethyl|CID	54893334 
LGQCGADACFFTINR	2|2/3,C,Carbamidomethyl/8,C,Carbamidomethyl|	34419723 
LGQDTWLPLTNEHQINK	2|0|	34433638 
LGQDTWLPLTNEHQINK	3|0|	34440523 
LGRSIEGVFAHDMEPDDNNFLAM	3|1/12,M,Oxidation|	54423846 
LGRSIEGVFAHDMEPDDNNFLAM	3|2/12,M,Oxidation/22,M,Oxidation|	54428475 
LGSNGRGESPMQLR	3|1/10,M,Oxidation|	20300912 
LGSYTTESFNR	2|0|CID	78754923 
LGSYTTESFNR	2|1/10,R,Label:13C(6)15N(4)|	78760863 
LGTAALNSSNPK	2|0|CID	34460248 
LGTDSTCHNSLNPEHQLGEVLPNYTPSSTQ	3|1/6,C,Carbamidomethyl|CID	74805751 
LGTEAMSTNHSVIVN	2|1/5,M,Oxidation|	34466483 
LGTEAMSTNHSVIVNSPVITAA	2|1/5,M,Oxidation|	34480080 
LGTEAMSTNHSVIVNSPVITAAINK	3|1/5,M,Oxidation|	34488377 
LGTKIDNFK	2|0|	31518922 
LGTYITDPPDTVK	2|0|	67982825 
LGTYLSANSGQLHNGYQ	2|0|	44810446 
LGTYSNHTSAPANCSVASQHK	3|1/13,C,Carbamidomethyl|CID	34496200 
LGTYSNHTSAPANCSVASQHK	4|1/13,C,Carbamidomethyl|	34500727 
LGVDCVPCPPGHFSPGNNQACKPWTNCTLSGK	3|4/4,C,Carbamidomethyl/7,C,Carbamidomethyl/20,C,Carbamidomethyl/26,C,Carbamidomethyl|	34514998 
LGVDCVPCPPGHFSPGNNQACKPWTNCTLSGK	4|4/4,C,Carbamidomethyl/7,C,Carbamidomethyl/20,C,Carbamidomethyl/26,C,Carbamidomethyl|	34519879 
LGVETVTALNK	2|0|CID	68716221 
LGVFADFGNHTK	3|0|CID	34536120 
LGVLASASK	2|0|	57610537 
LGVRPSQGGEAPR	3|0|	34549379 
LGVVSRSQGNTVYGNTPILK	2|0|	73123642 
LGVVSRSQGNTVYGNTPILK	3|0|	73127971 
LGWSADPLNSK	2|0|CID	56184460 
LGYANATQR	2|0|	34564965 
LGYDPYANPPNYGNPDPIVINNTHR	3|0|CID	34573196 
LGYGSTGNYLTAQH	2|0|	65290928 
LGYYNQSK	2|0|	34580881 
LHCCGFNNYTDFNASR	3|2/2,C,Carbamidomethyl/3,C,Carbamidomethyl|CID	34587912 
LHEISNETFR	2|0|	34600552 
LHEISNETFR	3|0|CID	34604448 
LHFFMPGFAPL	2|1/4,M,Oxidation|	34616534 
LHFFMPGFAPLTSR	2|0|	34629733 
LHFFMPGFAPLTSR	2|1/4,M,Oxidation|	34634001 
LHFFMPGFAPLTSR	3|0|	34637997 
LHFFMPGFAPLTSR	3|1/4,M,Oxidation|	34645106 
LHGADTEDSEDQAAN	2|0|	34667679 
LHGLHLSNITVGGVPGPASGVAR	3|0|	34676713 
LHHHLDHNTTR	2|0|	34690230 
LHHHLDHNTTR	3|0|	34693353 
LHHHLDHNTTR	4|0|	34697990 
LHIIEVGTPPTGNQPFPK	3|0|	34719959 
LHINYNNLTESVGPLPK	3|0|	34730040 
LHKDNTTCYEFK	2|1/7,C,Carbamidomethyl|	34743897 
LHKDNTTCYEFK	3|1/7,C,Carbamidomethyl|	34748187 
LHKDNTTCYEFKK	3|1/7,C,Carbamidomethyl|	34762247 
LHLNNTLYHR	2|0|	24096170 
LHLNNTLYHR	3|0|	24100265 
LHNQLLPNTTTVEK	2|0|	34771434 
LHNYVLISHHAY	2|0|	22903439 
LHNYVLISHHAY	3|0|	22907553 
LHRLNASIADLQSK	3|0|	34780187 
LHRSVWSNES	2|0|CID	54770079 
LHSHLPNIEITEIDR	3|0|	23800721 
LHSLATSINFKNVDDPVGLPDK	3|0|	45131453 
LHSTGHNISR	2|0|	34794170 
LHVAQPENDSHVALLK	2|0|	34807151 
LHVAQPENDSHVALLK	3|0|	34812143 
LHVDVSVSEWNVTVPAPPK	2|0|	74652220 
LHVDVSVSEWNVTVPAPPK	3|0|	74655735 
LHVMTVGDGEGNGYTEA	2|0|	22336646 
LHVMTVGDGEGNGYTEA	2|1/3,M,Oxidation|	22340358 
LHVNHTDIYFCK	3|1/10,C,Carbamidomethyl|	34828805 
LIAQDNEPEKPVADSETK	3|0|	34842396 
LIASNITETMR	2|0|	34857907 
LIATYNK	2|0|CID	3106300 
LICICHNGTAVCDDVQCNEELDCPNPQR	3|5/2,C,Carbamidomethyl/4,C,Carbamidomethyl/11,C,Carbamidomethyl/16,C,Carbamidomethyl/22,C,Carbamidomethyl|CID	34868878 
LIDGNTFK	2|0|	43061328 
LIDLEGENITEMK	2|0|	65432965 
LIDLEGENITEMK	2|1/11,M,Oxidation|	65437325 
LIDNNCGSTYVSGVIK	2|0|	71565740 
LIDNNCGSTYVSGVIK	2|1/5,C,Carbamidomethyl|	71569848 
LIDNNCGSTYVSGVIK	3|1/5,C,Carbamidomethyl|	71575087 
LIESNITSDAHK	2|0|	34880489 
LIEVEDEDFPNITDTK	2|0|	71319264 
LIFQSPSQNR	2|0|CID	34893906 
LIGCTCPAVDQGYATNK	2|2/3,C,Carbamidomethyl/5,C,Carbamidomethyl|	18315830 
LIGGPVGTPINNNNWSPDR	2|0|	73060442 
LIIVEGCQR	2|1/6,C,Carbamidomethyl|	34903091 
LILNWTQGQTSGVLR	2|0|	34915099 
LILNWTQGQTSGVLR	3|0|	34918604 
LIMQESCPNTSPVDH	2|1/6,C,Carbamidomethyl|	73004102 
LIMQESCPNTSPVDH	2|2/2,M,Oxidation/6,C,Carbamidomethyl|	73010807 
LINKPSPDPIPEK	2|0|CID	43223023 
LINLTFLDLTR	2|0|	34930991 
LINNTYLLYNH	2|0|	79191489 
LIPSSFNTLQESNSYVNHTK	2|0|	45682631 
LIPSSFNTLQESNSYVNHTK	3|0|	45688739 
LIQEPANCVANQTYERFDLICTTRNYLR	3|2/7,C,Carbamidomethyl/20,C,Carbamidomethyl|	47505137 
LIQTPSSLLVQTNHTAK	2|0|	34937786 
LISETYEVLANGSLK	2|0|	34943077 
LISGITQNINK	2|0|	57905139 
LISNASDALDK	2|0|	34951528 
LISNSSDALDK	2|0|	34959623 
LISPATTSSNGPK	2|0|	65520672 
LISWYDNEYGYSNR	2|0|	34972272 
LITDTVTLPK	2|0|CID	10848120 
LITENLETGNK	2|0|	19997935 
LITNTQTAK	2|0|	65027209 
LITSNYNGYYK	2|0|	80456811 
LITTNATCGEK	2|1/7,C,Carbamidomethyl|	34983730 
LIVLNDQPTVK	2|0|	71801097 
LIVNLTDSK	2|0|CID	34997241 
LKNEEDREDYATVR	2|0|CID	46760919 
LKNEEDREDYATVR	3|0|CID	46764918 
LKNESMVMK	2|2/5,M,Oxidation/7,M,Oxidation|	35004910 
LKNESMVMK	3|2/5,M,Oxidation/7,M,Oxidation|	35009254 
LKNGEELER	2|0|	31289732 
LKPINTSVGLEPDVR	2|0|	35027706 
LKPINTSVGLEPDVR	3|0|	35032221 
LKPYSVEEQKNLTSCPDGAPFIQHGPDYR	4|1/14,C,Carbamidomethyl|	35047036 
LKSNVSGSTHL	2|0|	35055525 
LKSNVSGSTHLC	2|1/11,C,Carbamidomethyl|	35063832 
LKSNVSGSTHLCLSDNDYGK	3|1/11,C,Carbamidomethyl|	35073411 
LKVIYEDTIAVTNGEAR	2|0|	106054 
LKVIYEDTIAVTNGEAR	3|0|	112869 
LKYPKPPTESEFKNLPGMMK	3|2/17,M,Oxidation/18,M,Oxidation|	19342005 
LLAAFETVNK	2|0|	67908 
LLACIASRPGQCGR	2|2/3,C,Carbamidomethyl/11,C,Carbamidomethyl|	35084712 
LLAENFTGCLGR	2|1/8,C,Carbamidomethyl|	35093894 
LLAESENTSTGDR	2|0|	64151475 
LLAFSIVYNK	2|0|	72578921 
LLANASEMDR	2|1/7,M,Oxidation|	35101325 
LLANESSSWDAAHLK	2|0|	35114714 
LLANESSSWDAAHLK	3|0|	35119500 
LLANLSYTLQLDGHR	2|0|	35133412 
LLANLSYTLQLDGHR	3|0|	35139534 
LLANSSMLGE	2|1/6,M,Oxidation|CID	35158570 
LLANSSMLGEGQVLR	2|0|	35172063 
LLANSSMLGEGQVLR	2|1/6,M,Oxidation|	35179277 
LLATLGTAALNSSNPK	2|0|CID	35201311 
LLATLGTAALNSSNPK	3|0|	35203945 
LLAYNQHGDGNATVR	2|0|	35220729 
LLAYNQHGDGNATVR	3|0|	35226151 
LLCSNDASQGPSWQK	2|1/2,C,Carbamidomethyl|CID	60167308 
LLEDENETK	2|0|	35240879 
LLEEQFQQGK	2|0|CID	35251162 
LLEFDSTNASEGAQPPGK	2|0|CID	35257879 
LLEFDSTNASEGAQPPGKPYPPYSLAK	3|0|	35266690 
LLEGEENR	2|0|	35275429 
LLEHMQSHAADNENNITSNQSR	4|0|	35288725 
LLENCGFNMTAK	2|1/4,C,Carbamidomethyl|	35298367 
LLENCGFNMTAK	2|2/4,C,Carbamidomethyl/8,M,Oxidation|	35303194 
LLENVPCNNASCEEVHR	2|2/6,C,Carbamidomethyl/11,C,Carbamidomethyl|	35319097 
LLENVPCNNASCEEVHR	3|2/6,C,Carbamidomethyl/11,C,Carbamidomethyl|	35324280 
LLEQYKEESK	2|0|	35337833 
LLFNNTR	2|0|CID	35351931 
LLFPTNSSSR	2|0|	35360774 
LLGEAVVVTNLDQQEVNHLTCR	3|1/20,C,Carbamidomethyl|	73906756 
LLGGGDEDAIRPQ	2|0|CID	35369291 
LLGGGDEDAIRPQM	2|0|CID	35383979 
LLGGGDEDAIRPQM	2|1/13,M,Oxidation|CID	35391677 
LLGGGDEDAIRPQM	3|1/13,M,Oxidation|CID	35399515 
LLGGGDEDAIRPQMQ	2|0|CID	35429706 
LLGGGDEDAIRPQMQ	2|1/13,M,Oxidation|CID	35437183 
LLGGGDEDAIRPQMQQILDFETALANITIPQEK	3|0|CID	35458453 
LLGGGDEDAIRPQMQQILDFETALANITIPQEK	3|1/13,M,Oxidation|CID	35465519 
LLGGGDEDAIRPQMQQILDFETALANITIPQEK	4|1/13,M,Oxidation|CID	35470233 
LLGNGMVLDEPTDFSH	2|0|	19440497 
LLGNGMVLDEPTDFSH	2|1/5,M,Oxidation|	19444801 
LLGSATQDHNVSHG	2|0|	44206029 
LLGYANATQR	2|0|	35491934 
LLHAQQGSAEEVLVNFTQAEVN	2|0|CID	35505053 
LLHAQQGSAEEVLVNFTQAEVNAGN	3|0|	35509006 
LLIAGTESSDLQQ	2|0|CID	35523247 
LLISNTSMDDAGYYR	2|0|	35537201 
LLISNTSMDDAGYYR	2|1/7,M,Oxidation|	35544015 
LLITDNVCK	2|1/7,C,Carbamidomethyl|CID	48440360 
LLKTVTTFANK	2|0|	32173583 
LLLCCSFFDTNGTR	2|2/3,C,Carbamidomethyl/4,C,Carbamidomethyl|CID	56769632 
LLLEESPTGFASLDRNVQA	2|0|	63744284 
LLLEHTNLANSLDEHK	2|0|CID	45166856 
LLLEHTNLANSLDEHK	3|0|CID	45171103 
LLLGAGAVAYGVR	2|0|	35560767 
LLLIGDSGVGK	2|0|	35569305 
LLLNCSATGDPK	2|1/4,C,Carbamidomethyl|	35582066 
LLLSPSAFHDGNFSL	2|0|	35590077 
LLNAGASNR	2|0|	1960021 
LLNASSNESHK	2|0|	3005918 
LLNASVLGDHTK	2|0|	35596552 
LLNATCDEYFTR	2|1/5,C,Carbamidomethyl|	35607999 
LLNATHQIGC	2|1/9,C,Carbamidomethyl|	35617326 
LLNATHQIGCQSS	2|1/9,C,Carbamidomethyl|	35626373 
LLNATHQIGCQSSISGD	2|1/9,C,Carbamidomethyl|	35634986 
LLNATHQIGCQSSISGDTGVIHVVEK	3|1/9,C,Carbamidomethyl|	35643917 
LLNATHQIGCQSSISGDTGVIHVVEK	4|1/9,C,Carbamidomethyl|CID	35651190 
LLNATHQIGCQSSISGDTGVIHVVEKEEDLK	4|1/9,C,Carbamidomethyl|	35666739 
LLNATHQIGCQSSISGDTGVIHVVEKEEDLK	5|1/9,C,Carbamidomethyl|	35672845 
LLNDSER	2|0|	35689129 
LLNDTGNYTCMLR	2|1/9,C,Carbamidomethyl|	35700136 
LLNDTGNYTCMLR	2|2/9,C,Carbamidomethyl/10,M,Oxidation|	35706873 
LLNFSSSELK	2|0|	35721698 
LLNGAPLFETLAFCTR	2|1/13,C,Carbamidomethyl|CID	16471193 
LLNGAPLFETLAFCTR	3|1/13,C,Carbamidomethyl|CID	16475065 
LLNLSCSELGH	2|1/5,C,Carbamidomethyl|	35730147 
LLNLTNDGHSVR	2|0|	35743212 
LLNLTSPEATAK	2|0|	35751591 
LLNLVDGAYQAL	2|0|	35761630 
LLNLVDGAYQALNLTSPDK	2|0|	35770515 
LLNLVDGAYQALNLTSPDK	3|0|	35774288 
LLNNLTSIK	2|0|	35783489 
LLNPAAYTSNR	2|0|CID	44673461 
LLNPSPVGLPESQRDDNK	3|0|	10019745 
LLNQHVETL	2|0|CID	46603006 
LLNQNIQNEPTFFQQK	2|0|	53865856 
LLNQTLR	2|0|CID	35792117 
LLNSSMWSK	2|1/5,M,Oxidation|	35800222 
LLPAFNTTSGLPYPR	2|0|	35813623 
LLPDCPAGAGGPPPPQAVAGLGEVVQNLTGR	3|1/4,C,Carbamidomethyl|CID	35821316 
LLQDFFNGK	2|0|	35835609 
LLQEENCDIFQNLTK	3|1/6,C,Carbamidomethyl|	35845091 
LLQFTNFEGTR	2|0|CID	53453332 
LLQSNVTGPSDLK	2|0|	35859052 
LLQTAEHNISGAER	2|0|CID	35869457 
LLQTAEHNISGAER	3|0|CID	35873654 
LLSHSNPR	2|0|CID	23968476 
LLSNLLAQNR	2|0|	53552524 
LLSNSLTTFNK	2|0|	61294168 
LLSTEGSQNITYH	2|0|	35885905 
LLSTEGSQNITYHCK	2|1/13,C,Carbamidomethyl|	35894620 
LLTHQGHVNCSCR	3|2/9,C,Carbamidomethyl/11,C,Carbamidomethyl|	35908519 
LLTHTLEGPSQNVTIL	2|0|CID	35922648 
LLTHTLEGPSQNVTILQLQPWQDPESWER	3|0|	35931009 
LLTLPSVTHCLQSNSLTESMY	2|1/9,C,Carbamidomethyl|CID	14346656 
LLTLPSVTHCLQSNSLTESMY	3|2/9,C,Carbamidomethyl/19,M,Oxidation|CID	14351251 
LLTLQLCDSAEQR	2|1/6,C,Carbamidomethyl|	53660740 
LLTQYSCNCMEPHSPSNDTLK	3|2/6,C,Carbamidomethyl/8,C,Carbamidomethyl|CID	35937956 
LLTQYSCNCMEPHSPSNDTLK	3|3/6,C,Carbamidomethyl/8,C,Carbamidomethyl/9,M,Oxidation|CID	35945134 
LLTSSYLSNSTFTGER	2|0|	35965300 
LLTTNLGLEACNVDR	2|1/10,C,Carbamidomethyl|	47900302 
LLTTTNLVR	2|0|CID	65562689 
LLTTYGNSVTFYNDN	2|0|	47416381 
LLTYLEELRNGR	2|0|	55337348 
LMAGKTPADVELGGSLTNCTQEPDTQTCEK	3|3/1,M,Oxidation/18,C,Carbamidomethyl/27,C,Carbamidomethyl|	65699340 
LMAVNVTYSSTGQIASIQR	2|1/1,M,Oxidation|	35975139 
LMAVNVTYSSTGQIASIQR	3|1/1,M,Oxidation|	35978893 
LMECFNNVK	2|1/3,C,Carbamidomethyl|	16533706 
LMECFNNVK	2|2/1,M,Oxidation/3,C,Carbamidomethyl|	16540408 
LMFPSSEYVTVSEK	2|0|	56957590 
LMIEMDGTENK	2|2/1,M,Oxidation/4,M,Oxidation|	35992083 
LMNAPLYLAEWQNIT	2|1/1,M,Oxidation|	36000440 
LMNAPLYLAEWQNITK	2|0|	36013737 
LMNAPLYLAEWQNITK	2|1/1,M,Oxidation|CID	36019751 
LMNAPLYLAEWQNITK	3|0|CID	36028967 
LMNAPLYLAEWQNITK	3|1/1,M,Oxidation|CID	36032520 
LMNAPLYLAEWQNITKNLSEDR	3|1/1,M,Oxidation|	36066265 
LMNHHVSNR	2|0|CID	45339600 
LMNHHVSNR	2|1/1,M,Oxidation|CID	45343422 
LMNHHVSNR	3|1/1,M,Oxidation|CID	45347919 
LMNTQNVGK	2|0|CID	45482893 
LMNTQNVGK	2|1/1,M,Oxidation|	45486515 
LMNVTWK	2|0|CID	36075641 
LMNVTWK	2|1/1,M,Oxidation|CID	36080371 
LMNYPLSGSETNANK	2|0|	45595196 
LMSFANSLAVR	2|0|	59023289 
LMSFANSLAVR	2|1/1,M,Oxidation|	59027233 
LMSGIDDNFIQSTR	2|0|	9226762 
LMSGIDDNFIQSTR	2|1/1,M,Oxidation|	9231608 
LMSTEASQNITYH	2|0|CID	36096029 
LMSTEASQNITYH	2|1/1,M,Oxidation|CID	36099326 
LMSTEASQNITYHCK	3|2/1,M,Oxidation/13,C,Carbamidomethyl|	36109933 
LMTDPTQEFAQVALK	2|0|	2346792 
LMTGQTANATSLLGTMTDAFPK	3|2/1,M,Oxidation/15,M,Oxidation|	36119466 
LMTNNASLEDGLR	2|1/1,M,Oxidation|	36133881 
LMVGNETTYEDGHGAR	2|0|	36140036 
LMVGNETTYEDGHGAR	2|1/1,M,Oxidation|	36145818 
LMVGNETTYEDGHGAR	3|1/1,M,Oxidation|	36151575 
LMVLANSTELPSK	2|0|	36172223 
LMVLANSTELPSK	2|1/1,M,Oxidation|	36178781 
LNAHEGYSLEAVASVILNR	3|0|	48608267 
LNAINITSALDR	2|0|	36198885 
LNASIADLQSK	2|0|CID	36207452 
LNASLPALLLIR	2|0|	36218849 
LNASSEDHKR	2|0|	36227348 
LNASVLGDHTK	2|0|	36234239 
LNATQQLSSLATNVDSR	2|0|	58785372 
LNATQQLSSLATNVDSR	3|0|CID	58790880 
LNATTANTATVEVLAPSAR	2|0|	36247438 
LNCTCFGQGR	2|2/2,C,Carbamidomethyl/4,C,Carbamidomethyl|	36256597 
LNDSLHYLNR	2|0|	36264522 
LNDVVTINITER	2|0|	7861439 
LNEAALQLAR	2|0|	1916560 
LNEKICNQVEEYESK	3|1/5,C,Carbamidomethyl|CID	73418655 
LNESVLIDK	2|0|	36273275 
LNETGTIGDEK	2|0|	36284688 
LNETMNEAPEETK	2|0|	36293991 
LNETMNEAPEETK	2|1/4,M,Oxidation|	36299079 
LNETSYYFASR	2|0|	11205259 
LNFSHGTHEYHAETIK	3|0|	36310971 
LNFSHGTHEYHAETIK	4|0|	36315732 
LNFSNYSH	2|0|	36335203 
LNFSNYSHV	2|0|	36342269 
LNFSNYSHVSL	2|0|	36350683 
LNFSSSELK	2|0|CID	36359123 
LNFTASEMTSK	2|1/7,M,Oxidation|	36366828 
LNFTGPGEPDSLR	2|0|CID	36375769 
LNFTGPGEPDSLR	2|1/12,R,Label:13C(6)15N(4)|	36377831 
LNFTSGWAQCS	2|1/9,C,Carbamidomethyl|CID	16356842 
LNGLSCDSCGR	2|2/5,C,Carbamidomethyl/8,C,Carbamidomethyl|	57106166 
LNGNYNSSIAGH	2|0|	36388547 
LNGNYNSSIAGHIPTGFMPPK	2|1/17,M,Oxidation|	36401722 
LNGNYNSSIAGHIPTGFMPPK	3|1/17,M,Oxidation|	36406155 
LNGPKDLSDR	2|0|	8086136 
LNGPQLSDVLEK	2|0|	7812246 
LNGPVIDFSTDTTNTTSPGKR	2|0|	44776914 
LNGPVIDFSTDTTNTTSPGKR	3|0|	44780894 
LNGSITSPGWPK	2|0|	36420388 
LNGSSQHFLYNTLR	2|0|	57187475 
LNGSSQHFLYNTLR	3|0|	57191863 
LNGSVDFNQSWEAYK	2|0|	36430483 
LNGTDPIVAADSK	2|0|CID	36444041 
LNGTDPIVAADSK	2|1/12,K,Label:13C(6)15N(2)|	36447728 
LNGVNVTYSPGGHIAGIQR	3|0|	36460007 
LNHENSLQNQK	2|0|	24268313 
LNHESLTVASAE	2|0|CID	23818685 
LNHGLLSTIK	2|0|	57964838 
LNILFLNK	2|0|	36469196 
LNIPVNQVNPR	2|0|CID	36477385 
LNIPVSQVNPR	2|0|	36482826 
LNITCESSK	2|1/4,C,Carbamidomethyl|CID	36491490 
LNITCESSK	2|2/4,C,Carbamidomethyl/8,K,Label:13C(6)15N(2)|	36495800 
LNKFLEPYNDSIQAQK	3|0|	36513368 
LNKTDNGTYR	2|0|CID	36522503 
LNLDGSNYTLLK	2|0|	36531109 
LNLDGSNYTLLK	2|1/11,K,Label:13C(6)15N(2)|	36537601 
LNLDNTTTEVGTTVR	2|0|	68654184 
LNLFSPNVSIITNCTASGDGSK	2|1/13,C,Carbamidomethyl|	1206041 
LNLFSPNVSIITNCTASGDGSK	3|1/13,C,Carbamidomethyl|	1212128 
LNLMNVTWK	2|0|	36556339 
LNLMNVTWK	2|1/3,M,Oxidation|	36562992 
LNLPATPSAIAGEQRR	2|0|	11331762 
LNLPATPSAIAGEQRR	3|0|	11338344 
LNLQNSASISNVTE	2|0|CID	36580107 
LNLQNSASISNVTEIK	2|0|CID	36588748 
LNLSEGEVAATVK	2|0|CID	36597905 
LNLSEGEVAATVK	3|0|CID	36604800 
LNLSLAGDSAPSR	2|0|	36625085 
LNLSTLHDAQGNPLLLDCK	3|1/17,C,Carbamidomethyl|	36633552 
LNLSYNEPLSLK	2|0|	36642731 
LNLTAAQLSQLEGLLQAR	2|0|	36656142 
LNLTAAQLSQLEGLLQAR	3|0|	36660355 
LNLTFHVINTGISMAPNVSVK	3|1/13,M,Oxidation|	36673686 
LNLTGTFR	2|0|CID	43945641 
LNLTSPDK	2|0|	36683332 
LNLTSPEATAK	2|0|	36694221 
LNLTTDPK	2|0|CID	36707756 
LNMTLPDALVPTFSISNH	2|0|CID	36714263 
LNMTLPDALVPTFSISNH	2|1/2,M,Oxidation|CID	36717574 
LNMTLPDALVPTFSISNHSLK	3|0|CID	36729569 
LNMTLPDALVPTFSISNHSLK	3|1/2,M,Oxidation|	36733192 
LNMTWVNK	2|0|	44901219 
LNMTWVNK	2|1/2,M,Oxidation|	44906802 
LNNGTSFR	2|0|CID	36747725 
LNNITNDLR	2|0|	36755716 
LNNITNIGPLDMK	2|0|	36767357 
LNNKGGTLY	2|0|	31300605 
LNNSQIK	2|0|	36778312 
LNNVDDISCSPTVDSITAYPPTAGK	2|1/8,C,Carbamidomethyl|	44427630 
LNNYGPGTLYTKIDECR	3|1/15,C,Carbamidomethyl|	63327574 
LNPGNYTAR	2|0|	36791381 
LNPNFQDTETDAVR	2|0|	7027156 
LNQASFHTPPNVSVCDVNWEK	2|1/14,C,Carbamidomethyl|	36798230 
LNQASFHTPPNVSVCDVNWEK	3|1/14,C,Carbamidomethyl|	36803940 
LNQFQELSSVAVPVNNSASNQ	2|0|CID	44950915 
LNQFQELSSVAVPVNNSASNQ	3|0|CID	44952804 
LNQNGEATNSLESHSPCFEANCVQNVR	3|2/16,C,Carbamidomethyl/21,C,Carbamidomethyl|	47778373 
LNQNTPSQMVTVQST	2|1/8,M,Oxidation|	75178379 
LNQSINPTIPVEMSVNDK	2|1/12,M,Oxidation|	71438052 
LNQSNEDFSAIDYLL	2|0|	36820784 
LNQSNEDFSAIDYLLF	2|0|CID	36829551 
LNQTCARHALETQ	2|1/4,C,Carbamidomethyl|	3755066 
LNSAPVEGYSEHVGNK	3|0|	36833046 
LNSDANDSTDYK	2|0|	45497848 
LNSGSLQYNGYAGH	2|0|	44788432 
LNSHSELDTYSGCK	2|1/12,C,Carbamidomethyl|	60722216 
LNSNLTNNEYTWTDR	2|0|	36842109 
LNSQSSSIHR	2|0|	47019567 
LNSSGVDIVGHR	2|0|CID	36850840 
LNSSGVDIVGHR	2|1/11,R,Label:13C(6)15N(4)|	36856046 
LNSSGVDIVGHR	3|0|CID	36858834 
LNSSGVDIVGHR	3|1/11,R,Label:13C(6)15N(4)|	36862936 
LNSSSTVVNCSAR	2|1/9,C,Carbamidomethyl|	36882316 
LNSTGHDVAR	2|0|	36894850 
LNSTSHLPTQH	2|0|	36903731 
LNTETFSGYTSSSR	2|0|CID	67792915 
LNTETFSGYTSSSR	2|1/13,R,Label:13C(6)15N(4)|	67799887 
LNTIDPENPYSVFAGGATTNDK	2|0|	1367263 
LNTIFYPVEINESEPIVVYDK	2|0|CID	36909448 
LNTIFYPVEINESEPIVVYDK	3|0|CID	36916189 
LNTLVAEGLNDSIQHYHSDNSTM	3|1/22,M,Oxidation|	36936824 
LNTLVAEGLNDSIQHYHSDNSTMK	2|1/22,M,Oxidation|	36946418 
LNTLVAEGLNDSIQHYHSDNSTMK	3|0|	36951044 
LNTLVAEGLNDSIQHYHSDNSTMK	3|1/22,M,Oxidation|	36955914 
LNTLVAEGLNDSIQHYHSDNSTMK	4|0|	36960988 
LNTLVAEGLNDSIQHYHSDNSTMK	4|1/22,M,Oxidation|	36968338 
LNTNFTNR	2|0|	37000946 
LNTQCIHDEHACEENAGCTSFDGSLR	3|3/4,C,Carbamidomethyl/11,C,Carbamidomethyl/17,C,Carbamidomethyl|	8665914 
LNTQCIHDEHACEENAGCTSFDGSLR	4|3/4,C,Carbamidomethyl/11,C,Carbamidomethyl/17,C,Carbamidomethyl|	8673072 
LNTTGISFGCTADLLVGR	2|1/9,C,Carbamidomethyl|	37014120 
LNTTVLQGMAGQSLR	2|1/8,M,Oxidation|	37023073 
LNTTVLQGMAGQSLR	2|2/8,M,Oxidation/14,R,Label:13C(6)15N(4)|	37027919 
LNVHSIKVVSNESPELEVEK	2|0|	59628459 
LNVHSIKVVSNESPELEVEK	3|0|CID	59634768 
LNVHSIKVVSNESPELEVEK	4|0|CID	59640369 
LNVTSPDLFR	2|0|	37045215 
LNWNAGLTVANTIEPF	2|0|	45542647 
LNWPMELFEK	2|0|	12083956 
LNYDGISSEK	2|0|	21715141 
LNYEFDCFSSK	2|1/6,C,Carbamidomethyl|	58252267 
LNYGYTEEYVE	2|0|CID	15141540 
LNYQNESSHK	2|0|	13605727 
LNYSDHDVIK	2|0|	37055772 
LNYSLPTGQSMEVQLPK	2|1/10,M,Oxidation|	37064139 
LNYTLEER	2|0|	37074028 
LNYTLVGEPLR	2|0|	37085903 
LNYTLVGEPLR	2|1/10,R,Label:13C(6)15N(4)|	37089796 
LNYYDGEEKTDYK	2|0|	64270222 
LNYYDGEEKTDYK	3|0|	64274649 
LPADCIECATNVSCTYGK	2|3/4,C,Carbamidomethyl/7,C,Carbamidomethyl/13,C,Carbamidomethyl|CID	37106749 
LPALATHNSSLSLNSSAP	2|0|CID	60024431 
LPCASVGVNVDQSQE	2|1/2,C,Carbamidomethyl|	3163664 
LPCNDVQQNVSVSAEGVAR	2|1/2,C,Carbamidomethyl|	3176940 
LPCNDVQQNVSVSAEGVAR	3|1/2,C,Carbamidomethyl|	3182218 
LPDVLGRLNQENWYNSTDEIPK	3|0|	79489107 
LPEICTLCPGGMHNLSR	3|2/4,C,Carbamidomethyl/7,C,Carbamidomethyl|	37115692 
LPEICTLCPGGMHNLSR	3|3/4,C,Carbamidomethyl/7,C,Carbamidomethyl/11,M,Oxidation|	37122005 
LPENQTLPGELPEHAGPAEGVHDSR	4|0|	37140186 
LPEQVVYTDLNTSYISK	2|0|	60123626 
LPFQCSASYLGNDTR	2|1/4,C,Carbamidomethyl|	37155011 
LPGLVSADNGTYTCEAANK	2|1/13,C,Carbamidomethyl|	37162426 
LPGQPEGIR	2|0|CID	37171415 
LPIPDDGCR	2|1/7,C,Carbamidomethyl|	21059672 
LPLCTHDSHNTWQIQEIGACK	4|2/3,C,Carbamidomethyl/19,C,Carbamidomethyl|	76744924 
LPLNFTEGAR	2|0|	37185277 
LPLVTGTNGTVR	2|0|	21246200 
LPNDECSTTFGTVYR	2|1/5,C,Carbamidomethyl|	9786054 
LPNDTNSVKK	2|0|CID	31816462 
LPNNINLFNGK	2|0|CID	21225714 
LPNPRDGPCNPCGCDEVALNCHPSVTK	4|4/8,C,Carbamidomethyl/11,C,Carbamidomethyl/13,C,Carbamidomethyl/20,C,Carbamidomethyl|	21269963 
LPPGNLSTLLPGEFK	2|0|	37196780 
LPPKNYSEVCR	3|1/9,C,Carbamidomethyl|	37204373 
LPPSSYFNASGR	2|0|	37216338 
LPQGGSVQVNCSSSCK	2|2/10,C,Carbamidomethyl/14,C,Carbamidomethyl|	37225665 
LPQLVVGTSEIIANN	2|0|	73669933 
LPQNNLQMTK	2|0|	53852624 
LPQPVQVDPVTH	2|0|CID	37239150 
LPQPVQVDPVTHCK	2|1/12,C,Carbamidomethyl|	37247776 
LPQPVQVDPVTHCK	3|1/12,C,Carbamidomethyl|	37253356 
LPSGSDHVMLK	2|1/8,M,Oxidation|	37274172 
LPSGTLVISNATEGDGGLYR	2|0|	37283106 
LPSGTLVISNATEGDGGLYR	3|0|	37289841 
LPSSNYSNIK	2|0|	37310936 
LPTDCCHEQCAAGCTGPK	3|4/4,C,Carbamidomethyl/5,C,Carbamidomethyl/9,C,Carbamidomethyl/13,C,Carbamidomethyl|	37324035 
LPTMNGSCTFHK	2|1/7,C,Carbamidomethyl|	37339748 
LPTTGQNTSVK	2|0|	73626890 
LPTTGQNTSVK	2|1/10,K,Label:13C(6)15N(2)|	73632430 
LPVLPQGCNLNSTCK	2|2/7,C,Carbamidomethyl/13,C,Carbamidomethyl|	37348075 
LPVNTSIPNVTEIK	2|0|	37355494 
LPWSQQCADPGSVVNTNK	2|1/6,C,Carbamidomethyl|	21045921 
LPYDSFGHSCSQFNNASVR	2|1/9,C,Carbamidomethyl|CID	24398302 
LPYDSFGHSCSQFNNASVR	3|1/9,C,Carbamidomethyl|	24402128 
LPYQDLPALDIK	2|0|	37368804 
LQAAMHNDLK	2|0|CID	37377588 
LQAAMHNDLK	2|1/4,M,Oxidation|CID	37384247 
LQAGTEAQSLTTQK	2|0|	4616868 
LQAGTPYNLTCR	2|1/10,C,Carbamidomethyl|	37399900 
LQANVTAGPAEGSPGSPR	2|0|CID	37413187 
LQAQDSGFYECY	2|1/10,C,Carbamidomethyl|CID	37423448 
LQAQDSGFYECYTPSTDTQYLGNYSAK	3|1/10,C,Carbamidomethyl|	37432151 
LQDDTSCSAVCK	2|2/6,C,Carbamidomethyl/10,C,Carbamidomethyl|	37441650 
LQDETNLR	2|0|	37453903 
LQDFLVDNETFSGFLQHNLSLPR	3|0|	37462807 
LQDQNGSVVVSEVANR	2|0|	37471497 
LQDSGAFQCVARDNVTGEEVR	2|1/8,C,Carbamidomethyl|	37485023 
LQDSGAFQCVARDNVTGEEVR	3|1/8,C,Carbamidomethyl|	37489543 
LQDVEVNGSR	2|0|	8331392 
LQEDVNALHSQLNHSECTGTYLQNGVSDSR	3|1/16,C,Carbamidomethyl|	37502525 
LQEDVNALHSQLNHSECTGTYLQNGVSDSR	4|1/16,C,Carbamidomethyl|	37509628 
LQEGMPTSAR	2|1/4,M,Oxidation|	37528205 
LQELSNNLNSCFTK	2|1/10,C,Carbamidomethyl|CID	37538469 
LQENCDPPLEPLYTELNRIILR	3|1/4,C,Carbamidomethyl|	79640715 
LQGALPGQPAK	2|0|CID	37547024 
LQGENSWVQTAALQGNER	2|0|	14015492 
LQGLDPLISLATNLDGR	2|0|	21894008 
LQGSNLSVQHQVYAR	2|0|	37555939 
LQGSNLSVQHQVYAR	3|0|	37562492 
LQHNICSPLVGTPEVY	2|1/5,C,Carbamidomethyl|	24203709 
LQLEVTFVR	2|0|	54170844 
LQLPAVTLFYNQL	2|0|CID	78687505 
LQLQGGPAAPGK	2|0|CID	20337600 
LQLRNSLFSESFSDK	2|0|	10294245 
LQLRNSLFSESFSDK	3|0|CID	10301106 
LQLVEMIDPATWKANNGLYK	3|1/5,M,Oxidation|	10838188 
LQNFHQTLH	2|0|	43674346 
LQNMSSSLK	2|0|CID	37577889 
LQNMSSSLK	2|1/3,M,Oxidation|	37584417 
LQNNFSLEVNGK	2|0|CID	37599397 
LQNNISYQMADIHHLK	2|1/8,M,Oxidation|	37610524 
LQNNISYQMADIHHLK	3|1/8,M,Oxidation|	37615116 
LQNNISYQMADIHHLK	4|1/8,M,Oxidation|CID	37619688 
LQNTNHNLPTLDY	2|0|	64533717 
LQNYDVLK	2|0|	79601341 
LQQEFHCC	2|2/6,C,Carbamidomethyl/7,C,Carbamidomethyl|CID	37635903 
LQQEFHCCGSN	2|2/6,C,Carbamidomethyl/7,C,Carbamidomethyl|	37643551 
LQQEFHCCGSNN	2|2/6,C,Carbamidomethyl/7,C,Carbamidomethyl|	37652804 
LQQEFHCCGSNNSQDWQDSEWIR	2|2/6,C,Carbamidomethyl/7,C,Carbamidomethyl|CID	37666213 
LQQEFHCCGSNNSQDWQDSEWIR	3|2/6,C,Carbamidomethyl/7,C,Carbamidomethyl|CID	37671010 
LQQEFHCCGSNNSQDWQDSEWIR	4|2/6,C,Carbamidomethyl/7,C,Carbamidomethyl|CID	37676126 
LQQQNMQKDSNYFK	2|0|	56864246 
LQQQNMQKDSNYFK	2|1/5,M,Oxidation|	56870284 
LQQQNMQKDSNYFK	3|0|	56876726 
LQQQNMQKDSNYFK	3|1/5,M,Oxidation|	56883454 
LQQSLQQGNHSSGSNR	3|0|	37700724 
LQRNESGLDSGR	2|0|	37709929 
LQRPSADVSEALGFNLR	2|0|	9046621 
LQRPSADVSEALGFNLR	3|0|	9051776 
LQSLAGGQYEGAGPDFPLK	2|0|CID	17444538 
LQSLAGGQYEGAGPDFPLK	3|0|CID	17449629 
LQSNVTGPSDLK	2|0|	37718514 
LQTAAVNNVVTLVEEPR	2|0|	68378832 
LQTAEHNISGAER	2|0|	37727107 
LQTNDQVVNK	2|0|	46629957 
LQTNQVVITK	2|0|CID	72517066 
LQTPADTVLSDSAPHTVVL	2|0|	37735786 
LQTQGLGTALK	2|0|CID	37749727 
LQTVPLHVNDFIMASSEADR	2|1/12,M,Oxidation|	68275028 
LQTVPLHVNDFIMASSEADR	3|0|	68279870 
LQTVPLHVNDFIMASSEADR	3|1/12,M,Oxidation|	68284721 
LQVAANSTVPDHEM	2|1/13,M,Oxidation|	69766076 
LQVANMSQGR	2|0|	37759491 
LQVDTVVPNATVTEK	2|0|	37772540 
LQVLNASHEDAGVYSCQHR	3|1/15,C,Carbamidomethyl|	37785791 
LQVLNASHEDAGVYSCQHR	4|1/15,C,Carbamidomethyl|	37790251 
LQVSGANPMSSNK	2|1/8,M,Oxidation|	37802573 
LQVSNVLSQPLAQAAVK	2|0|	37811432 
LQVTNTTVK	2|0|CID	37825337 
LQYGEVIHEHNVSVHMSAN	3|1/15,M,Oxidation|	37831214 
LQYGEVIHEHNVSVHMSAN	4|1/15,M,Oxidation|	37835868 
LRGNHASGQSPK	3|0|	21497965 
LRNATITQALTNK	2|0|	37854994 
LRNATITQALTNK	3|0|	37858410 
LRNESEFR	2|0|	37875816 
LRNICIATAEK	3|1/4,C,Carbamidomethyl|	37886909 
LRNPCTSEQNCTSPF	2|2/4,C,Carbamidomethyl/10,C,Carbamidomethyl|	37901637 
LRNPCTSEQNCTSPFS	2|2/4,C,Carbamidomethyl/10,C,Carbamidomethyl|	37908812 
LRNPCTSEQNCTSPFSYK	2|2/4,C,Carbamidomethyl/10,C,Carbamidomethyl|	37922935 
LRNPCTSEQNCTSPFSYK	3|2/4,C,Carbamidomethyl/10,C,Carbamidomethyl|	37930131 
LRNTITNSNVK	2|0|	54915302 
LRNTTYCSK	2|1/6,C,Carbamidomethyl|	37947601 
LRNWSFTFSWIEANSVPEETVSHR	3|0|CID	54780558 
LRNWSFTFSWIEANSVPEETVSHR	4|0|CID	54784022 
LRPGQAAAFNVTFR	2|0|	37956318 
LRPGQAAAFNVTFR	3|0|	37960419 
LRPHFLSVCDPDFSQINCSEGYIQNYR	3|2/8,C,Carbamidomethyl/17,C,Carbamidomethyl|	37975010 
LRPHFLSVCDPDFSQINCSEGYIQNYR	4|2/8,C,Carbamidomethyl/17,C,Carbamidomethyl|	37982105 
LRPIVIAMNY	2|0|	37996338 
LRPIVIAMNY	2|1/7,M,Oxidation|	38000980 
LRPIVIAMNYSLPLR	2|1/7,M,Oxidation|	38013246 
LRPIVIAMNYSLPLR	3|0|	38019796 
LRPIVIAMNYSLPLR	3|1/7,M,Oxidation|	38023853 
LRPQGLALFSNVSEAR	2|0|	38040981 
LSAAGDAELVSAK	2|0|	4702972 
LSADSMLSNQK	2|0|CID	6897323 
LSADSMLSNQK	2|1/5,M,Oxidation|CID	6901854 
LSAITNDTAAK	2|0|	38054076 
LSALDNLLNHSSIFLK	2|0|	38063255 
LSALDNLLNHSSIFLK	3|0|CID	38068818 
LSATSDSEEPLESLYDNEVNISIPVK	3|0|	38083459 
LSCDEACTTFNQHK	2|2/2,C,Carbamidomethyl/6,C,Carbamidomethyl|CID	10532425 
LSCDEACTTFNQHK	3|2/2,C,Carbamidomethyl/6,C,Carbamidomethyl|CID	10538864 
LSDDGSLVQVHFATTEANDAMER	3|1/20,M,Oxidation|CID	71037492 
LSDTANYTCVAK	2|1/8,C,Carbamidomethyl|CID	38092450 
LSEEPGGEDTANTTVLCGATPQK	2|1/16,C,Carbamidomethyl|	67455605 
LSEGEVAATVK	2|0|	38099187 
LSEIVDYFGK	2|0|	16239653 
LSEPCVFHSLLNEMCR	2|2/4,C,Carbamidomethyl/14,C,Carbamidomethyl|CID	15526837 
LSEPCVFHSLLNEMCR	2|3/4,C,Carbamidomethyl/13,M,Oxidation/14,C,Carbamidomethyl|	15533663 
LSEPCVFHSLLNEMCR	3|2/4,C,Carbamidomethyl/14,C,Carbamidomethyl|	15538163 
LSEPCVFHSLLNEMCR	3|3/4,C,Carbamidomethyl/13,M,Oxidation/14,C,Carbamidomethyl|	15545104 
LSEQNSATTEAR	2|0|	4054347 
LSESNIQPIFAVTK	2|0|	38107993 
LSEVGVGAENIK	2|0|	41947287 
LSFSNEESSSK	2|0|	16698224 
LSFYETGEIPR	2|0|	38122335 
LSFYWSNEETK	2|0|	76685878 
LSGHNPDPLDYLTAR	2|0|	9395523 
LSGLYPSSDNINQK	2|0|CID	8237073 
LSGNLSHLFNYTLQR	2|0|	38130826 
LSGNLSHLFNYTLQR	3|0|	38135045 
LSGNLTLLR	2|0|CID	38145678 
LSGNLTLLR	2|1/8,R,Label:13C(6)15N(4)|	38148721 
LSGPIGAAQGQTR	2|0|CID	67187339 
LSGPNLFINNLNK	2|0|	38163038 
LSHNLTPSSNPNSTQR	3|0|	38176289 
LSHVPSSNER	2|1/9,R,Label:13C(6)15N(4)|	58855289 
LSIAQAHSLNFSCEQVR	2|1/12,C,Carbamidomethyl|	38185511 
LSIKADFSTPNITESGNPSADTK	3|0|	38194592 
LSILSPQHNNVTQQLTGNK	3|0|	47848059 
LSILTGSNVK	2|0|	58546706 
LSINPINGTVDTTAVLDR	2|0|	38204402 
LSINVTNSPSSQR	2|0|	38218229 
LSISHSNNWVK	2|0|	73261035 
LSITNETFR	2|0|	38228228 
LSLAYSYNHN	2|0|	78796784 
LSLDTLTQNK	2|0|CID	43032726 
LSLDTLTQNK	2|1/9,K,Label:13C(6)15N(2)|	43036248 
LSLEEQNVHQFFKHLDESENFVGIK	3|0|	13010528 
LSLEEQNVHQFFKHLDESENFVGIK	4|0|	13015205 
LSLEEQNVHQFFKHLDESENFVGIK	5|0|	13019336 
LSLPESNSTDNSTAQ	2|0|	38238041 
LSLPESNSTDNSTAQLTGH	2|0|	38244367 
LSLPESNSTDNSTAQLTGH	3|0|	38247368 
LSLPESNSTDNSTAQLTGHMNDR	2|1/19,M,Oxidation|	38264023 
LSLPESNSTDNSTAQLTGHMNDR	3|0|	38268848 
LSLPESNSTDNSTAQLTGHMNDR	3|1/19,M,Oxidation|	38272493 
LSLPESNSTDNSTAQLTGHMNDR	3|1/22,R,Label:13C(6)15N(4)|	38275819 
LSLPESNSTDNSTAQLTGHMNDR	3|2/19,M,Oxidation/22,R,Label:13C(6)15N(4)|	38278933 
LSLSENYTLSIANAK	2|0|CID	38303485 
LSLYGAWSTFSSQMENK	2|1/13,M,Oxidation|	15261384 
LSNDSASHVECELGNPMK	2|1/10,C,Carbamidomethyl|	38310532 
LSNDSASHVECELGNPMK	3|1/10,C,Carbamidomethyl|	38314973 
LSNDSGHEEVK	2|0|	38333274 
LSNESTVTGYK	2|0|CID	38346421 
LSNESYALFK	2|0|	38359658 
LSNFGLVTAVSK	2|0|	1289986 
LSNHNPMYK	2|0|	59753482 
LSNHNPMYK	2|1/6,M,Oxidation|	59758638 
LSNIPNVNLNLFGK	2|0|	72433580 
LSNLLSSGNALLEPSPGR	2|0|	21571374 
LSNLTEGMLR	2|0|	38372585 
LSNLTEGMLR	2|1/7,M,Oxidation|	38379043 
LSNSTFTGER	2|0|CID	38394073 
LSNSTFTGER	2|1/9,R,Label:13C(6)15N(4)|	38401473 
LSNTNACMVHPK	2|1/6,C,Carbamidomethyl|	38414467 
LSNTNACMVHPK	2|2/6,C,Carbamidomethyl/7,M,Oxidation|	38419024 
LSPIHIALNF	2|0|	38432724 
LSPNGTLINVIK	2|0|	44344188 
LSPPYSSPQEFAQDVGR	2|0|	38439597 
LSPSNQTEK	2|0|	38448294 
LSPTPLGNSSK	2|0|CID	38456589 
LSPYVNYSFR	2|0|	38462768 
LSQALGNITVVQK	2|0|	38470147 
LSQIFLYPETIGHYK	3|0|	24607299 
LSQNLTGLQEDLR	2|0|	38482784 
LSQSNHTLEK	2|0|	24510040 
LSQTNGGLYYAG	2|0|	65280951 
LSQTQSNVR	2|0|CID	65487483 
LSQTQSNVR	2|1/8,R,Label:13C(6)15N(4)|	65491938 
LSQVNGATPVSPIEPESK	2|0|	38495079 
LSQYSAAAER	2|0|	55656621 
LSSDVCSAHDGSK	2|1/5,C,Carbamidomethyl|	38504035 
LSSEFNSVK	2|0|CID	43566892 
LSSGNFSK	2|0|	38517860 
LSSLGSSLNSSQLPSVDR	2|0|	38526099 
LSSNDIDEALAK	2|0|	13028273 
LSSSINHFK	2|0|	17219889 
LSSYYTEGVK	2|0|	61841362 
LSTADPLVLEMVSENNR	2|0|CID	45613227 
LSTADPLVLEMVSENNR	2|1/10,M,Oxidation|CID	45616749 
LSTADPLVLEMVSENNR	3|0|CID	45621441 
LSTADPLVLEMVSENNR	3|1/10,M,Oxidation|CID	45624418 
LSTENFTR	2|0|CID	38535752 
LSTHPSNELCSVLQLLSTTM	2|1/9,C,Carbamidomethyl|CID	14321961 
LSTHPSNELCSVLQLLSTTM	2|2/9,C,Carbamidomethyl/19,M,Oxidation|	14328879 
LSTKVVTPNTR	2|0|	73328002 
LSTKVVTPNTR	3|0|	73335078 
LSTSGPEQEK	2|0|	60395799 
LSTSNTDKAR	2|0|	67148213 
LSTVIPEGLNNLGCR	2|1/13,C,Carbamidomethyl|	45321949 
LSTVVQPLYTTYHRADPQDVYSNISY	3|0|	62145280 
LSVDCVNKTE	2|1/4,C,Carbamidomethyl|CID	38543601 
LSVDLTAPLGVLQSK	2|0|	38557024 
LSVECANK	2|1/4,C,Carbamidomethyl|	38571023 
LSVFNITDFK	2|0|	38577798 
LSVGAIQANR	2|0|CID	38586027 
LSVLNTEQDMLMNEEMLITL	2|1/11,M,Oxidation|	41488990 
LSVLTNDKPK	2|0|	31327843 
LSVTSAYSNTLLK	2|0|	65615696 
LSVWVTIQYLGNK	2|0|	72240786 
LSWNLGEVNIQR	2|0|	53521220 
LSWTPLHSECLTNSYVTSQMLTLSYR	3|2/9,C,Carbamidomethyl/19,M,Oxidation|	14365379 
LSYGLNYQTE	2|0|CID	65328030 
LSYLNVTR	2|0|CID	38594420 
LSYNTASNK	2|0|	38600153 
LSYSLNK	2|0|CID	79804873 
LTAEVWNK	2|0|	69164940 
LTATRKNASNMEYR	2|0|	38613502 
LTAVTQNVTCGLMSPENPK	2|1/9,C,Carbamidomethyl|	69238289 
LTAVTQNVTCGLMSPENPK	2|2/9,C,Carbamidomethyl/12,M,Oxidation|	69243367 
LTAVTQNVTCGLMSPENPK	3|1/9,C,Carbamidomethyl|	69248148 
LTAVTQNVTCGLMSPENPK	3|2/9,C,Carbamidomethyl/12,M,Oxidation|	69252458 
LTCRGTINTTEVSNQR	2|1/2,C,Carbamidomethyl|CID	67096558 
LTCRGTINTTEVSNQR	3|1/2,C,Carbamidomethyl|CID	67101480 
LTCSLNSSGVDIVGHR	2|1/2,C,Carbamidomethyl|	38622091 
LTCSLNSSGVDIVGHR	3|1/2,C,Carbamidomethyl|	38628354 
LTDEEEQEYR	2|0|	11703386 
LTDGVTGNDSLEESVHSMR	3|0|	38648821 
LTDIEVTYNEVIGKR	2|0|	22487945 
LTDNSNQFQTEVGK	2|0|	38658214 
LTDSQNFDEYMK	2|0|	38670765 
LTDSQNFDEYMK	2|1/10,M,Oxidation|	38677855 
LTDTASQSNSTAGELGAL	2|0|	38698804 
LTDTASQSNSTAGELGALQAEAESLDK	2|0|	38707187 
LTDTASQSNSTAGELGALQAEAESLDK	3|0|	38713666 
LTDVETQVLNQTSR	2|0|	38734335 
LTDVYNLISSNQGQSDITGACK	2|1/20,C,Carbamidomethyl|	57036818 
LTDVYNLISSNQGQSDITGACK	3|1/20,C,Carbamidomethyl|	57043375 
LTEIVVDGLSNDER	2|0|	9365898 
LTEYLGVLHPR	2|0|CID	65200774 
LTFDCNSR	2|1/4,C,Carbamidomethyl|CID	56807361 
LTFDSSFSPNTGK	2|0|	38747682 
LTFDTTFSPNTGK	2|0|	38756127 
LTFFNVSEHDYGNYT	2|0|	38769539 
LTFFNVSEHDYGNYTCVASNK	2|1/15,C,Carbamidomethyl|	38782841 
LTFFNVSEHDYGNYTCVASNK	3|1/15,C,Carbamidomethyl|	38789627 
LTFGLKNTR	2|0|	31558503 
LTFQTSDILLK	2|0|CID	65350166 
LTFYGNWSEK	2|0|	38804651 
LTGAGPPVTPAENLLNFSVDSR	2|0|	8727046 
LTGALAGGGSAAGTSANATK	2|0|	38816066 
LTGEVLVPDSMVADR	2|0|	4920826 
LTGEVLVPDSMVADR	2|1/10,M,Oxidation|	4924275 
LTGHNYTLK	2|0|CID	38829731 
LTGLYTDTEHGFVNTSTTR	2|0|	24114421 
LTGLYTDTEHGFVNTSTTR	3|0|	24118836 
LTGNVTTSQMANER	2|1/9,M,Oxidation|CID	38839760 
LTGNVVLTNCSSAH	2|1/9,C,Carbamidomethyl|	38848377 
LTGNVVLTNCSSAHSR	2|1/9,C,Carbamidomethyl|	38861078 
LTGNVVLTNCSSAHSR	3|1/9,C,Carbamidomethyl|	38867152 
LTHTLNSTMHEYK	2|0|CID	38884048 
LTHTLNSTMHEYK	3|1/8,M,Oxidation|	38888391 
LTILNQTIDICK	2|1/10,C,Carbamidomethyl|	38906974 
LTINATPQK	2|0|CID	44462759 
LTITQNEFNVK	2|0|	47642312 
LTIVNSSVLDR	2|0|	38916603 
LTIVNSSVLDRPR	2|0|	38924976 
LTLANFTTK	2|0|	38938467 
LTLLQSMVQLNSLDH	2|1/6,M,Oxidation|	58809095 
LTLSALLDGK	2|0|	38948462 
LTLSEVTGQGLCVGAVPK	2|1/11,C,Carbamidomethyl|	38962439 
LTLSEVTGQGLCVGAVPKTHQALCNTTQK	4|2/11,C,Carbamidomethyl/23,C,Carbamidomethyl|	38976668 
LTLYAMTNPNK	2|1/5,M,Oxidation|CID	78424128 
LTNAECPSQR	2|1/5,C,Carbamidomethyl|CID	43267049 
LTNAEIDTLYAR	2|0|CID	44500792 
LTNCTSAACK	2|2/3,C,Carbamidomethyl/8,C,Carbamidomethyl|CID	38991245 
LTNEDGLVSTLTANTTMQALNVHR	2|1/16,M,Oxidation|	72702323 
LTNEDGLVSTLTANTTMQALNVHR	3|0|	72707943 
LTNEDGLVSTLTANTTMQALNVHR	3|1/16,M,Oxidation|	72712585 
LTNFITTPLENSK	2|0|	66022446 
LTNLPIMGENEDTR	2|1/6,M,Oxidation|	43971910 
LTNTSSDLAK	2|0|	55522228 
LTNVSISDEGR	2|0|	39000104 
LTNVSISDEGR	2|1/10,R,Label:13C(6)15N(4)|	39004893 
LTNVTFPTGQVSSFR	2|0|	39018136 
LTNVTFPTGVVTNLHGDMDK	3|0|	39027661 
LTPEEEEILNK	2|0|	39037030 
LTPNNQGLYIFQGNSTVR	2|0|	39047139 
LTPNNQGLYIFQGNSTVR	3|0|	39050106 
LTQLVTDTNVQEGPAGTR	2|0|	11126297 
LTQNELSHTICIVEAR	2|1/10,C,Carbamidomethyl|CID	11426680 
LTQNELSHTICIVEAR	3|1/10,C,Carbamidomethyl|	11428417 
LTQQVFDAK	2|0|CID	39062431 
LTQREECLPPYIPDLENGNLLINR	3|1/6,C,Carbamidomethyl|	20913282 
LTQSLPSNSSH	2|0|CID	39069209 
LTQWSINFVDGNMK	2|1/12,M,Oxidation|	58100360 
LTRDETNYGIPQR	2|0|	39076846 
LTSAAKSNVFYQQ	2|0|	31418153 
LTSCATNASMCGDEAR	2|2/3,C,Carbamidomethyl/10,C,Carbamidomethyl|	39090974 
LTSCATNASMCGDEAR	2|3/3,C,Carbamidomethyl/10,C,Carbamidomethyl/15,R,Label:13C(6)15N(4)|	39096731 
LTSCATNASMCGDEAR	2|3/3,C,Carbamidomethyl/9,M,Oxidation/10,C,Carbamidomethyl|CID	39098753 
LTSCATNASMCGDEAR	2|4/3,C,Carbamidomethyl/9,M,Oxidation/10,C,Carbamidomethyl/15,R,Label:13C(6)15N(4)|	39101729 
LTSINISSSGSPGVTTVAHDFEQGHR	3|0|	39119648 
LTSINISSSGSPGVTTVAHDFEQGHR	4|0|CID	39126180 
LTSSYLSNSTFTGER	2|0|CID	39141592 
LTSTCNNELK	2|1/4,C,Carbamidomethyl|CID	47212014 
LTTCINSWCTSK	2|2/3,C,Carbamidomethyl/8,C,Carbamidomethyl|	68116819 
LTTTLVNSSNIGK	2|0|	46847788 
LTTWSFASAR	2|0|CID	67231991 
LTVCFETDNCFVDSETTTGK	2|2/3,C,Carbamidomethyl/9,C,Carbamidomethyl|	43600035 
LTVETTQDILR	2|0|CID	39150333 
LTVHPNNISVSQYN	2|0|	39158540 
LTVKTDNDVPGR	2|0|CID	70590067 
LTVLEASPQDTGNYSCHVEEWLPSPQK	3|1/15,C,Carbamidomethyl|	39171901 
LTVNATDPDSLQHQTIR	3|0|	39179300 
LTVPSSQNSSFR	2|0|CID	39193021 
LTVSNHVNQLHCYGK	3|1/11,C,Carbamidomethyl|	71095449 
LTVTNGPADHFVNR	2|0|	71766756 
LTVTNGPADHFVNR	3|0|	71770785 
LTVYLEPGR	2|0|	79984895 
LTWSNANGTASYR	2|0|	39199744 
LTWSNANGTASYR	2|1/12,R,Label:13C(6)15N(4)|	39204929 
LTYASSTEMNFK	2|0|	78649930 
LTYASSTEMNFK	2|1/8,M,Oxidation|	78653331 
LTYDNITR	2|0|	47909961 
LTYNESR	2|0|	39217220 
LTYTCTAQNPVSNSSDSVTVQQPCTDTPSFHPR	3|2/4,C,Carbamidomethyl/23,C,Carbamidomethyl|	39224437 
LTYVLTDLNGTREPTTCNVR	3|1/16,C,Carbamidomethyl|	65572960 
LVAENPGVQTGIGTQK	2|0|CID	3077483 
LVAENPGVQTGIGTQK	2|1/15,K,Label:13C(6)15N(2)|	3085440 
LVAGPPYYEGVAVLGTYSNHTSAPANCSVASQHK	3|1/26,C,Carbamidomethyl|	39238962 
LVAGPPYYEGVAVLGTYSNHTSAPANCSVASQHK	4|1/26,C,Carbamidomethyl|	39243620 
LVAIAVIDEKNTSLEHTR	3|0|	39257244 
LVAKSLGSAK	2|0|	57621500 
LVANELMATR	2|1/6,M,Oxidation|	48339714 
LVANESDPKPIPIPLK	2|0|	39267741 
LVANESDPKPIPIPLK	3|0|	39274450 
LVAPPSEEANTTK	2|0|	39290471 
LVATATNQR	2|0|CID	69310746 
LVATGLDVLGNR	2|0|CID	39302410 
LVATGLDVLGNR	2|1/11,R,Label:13C(6)15N(4)|	39306520 
LVDEAMTVENPK	2|1/5,M,Oxidation|	70215769 
LVDGAYQALNLTSPDK	2|0|	39320244 
LVDGAYQALNLTSPDK	3|0|	39323754 
LVDNGTLLYTMR	2|0|	39336190 
LVDNGTLLYTMR	2|1/10,M,Oxidation|	39342838 
LVDNNTWNNTHISR	2|0|	39362708 
LVDPGEECDCGTAK	2|2/7,C,Carbamidomethyl/9,C,Carbamidomethyl|	39372750 
LVDPGEECDCGTAKECEVDPCCEGSTCK	3|6/7,C,Carbamidomethyl/9,C,Carbamidomethyl/15,C,Carbamidomethyl/20,C,Carbamidomethyl/21,C,Carbamidomethyl/26,C,Carbamidomethyl|	39386464 
LVEPEDVYIVK	2|0|CID	39397594 
LVESNKTHTTCACSHL	3|2/10,C,Carbamidomethyl/12,C,Carbamidomethyl|	39411018 
LVGAIWPWNSVNSYLASTIPGVAAR	3|0|	76464053 
LVGAPQALALPGQQANR	2|0|	39424839 
LVGCQNLDPMK	2|1/3,C,Carbamidomethyl|	53721994 
LVGCQNLDPMK	2|2/3,C,Carbamidomethyl/9,M,Oxidation|	53728666 
LVGNSSR	2|0|	39438122 
LVILNCEHPSVTNVMSQISDR	3|1/5,C,Carbamidomethyl|	41039391 
LVINGKPITIFQER	2|0|	39450847 
LVINGKPITIFQER	3|0|	39455764 
LVLHVSRTVNAPSK	2|0|	4223998 
LVLIQDAPTLGNDTAAIENR	2|0|	39468018 
LVLIQDAPTLGNDTAAIENR	3|0|	39472523 
LVLLDVNDNAPIPEPR	2|0|	39489184 
LVLPLNQSDVR	2|0|	39498198 
LVLSLDGSQESGNFGR	2|0|	21759040 
LVLSPGENGTLICR	2|1/12,C,Carbamidomethyl|CID	39509711 
LVLYVAANLSK	2|0|	69192135 
LVMEGVVTSVAGDLGNGQAGVK	2|1/2,M,Oxidation|	20284072 
LVNCPAVAGHK	2|1/3,C,Carbamidomethyl|	22764195 
LVNHDSYNFSHR	3|0|CID	39521680 
LVNPLNLTLSDPGVTPLSPQR	3|0|	39530241 
LVNSSAHR	2|0|	39539380 
LVNSTFLH	2|0|CID	39552679 
LVNSTFLHN	2|0|CID	39558386 
LVNSTFLHNK	2|0|	39566085 
LVNSTFLHNK	3|0|	39571068 
LVNVNTFTNFGVR	2|0|	73134748 
LVNVVLVPNNGTGGSWSLK	2|0|	39585199 
LVNYDLTAR	2|0|CID	76015983 
LVPDNSSASGQSGQEKPR	2|0|	39593680 
LVQAAEYDR	2|0|	632453 
LVQDVANNTNEEAGDGTTTATVLAR	3|0|CID	39602403 
LVQGNASLR	2|0|CID	39609842 
LVSADNGTYTCEAANK	2|1/10,C,Carbamidomethyl|	39617347 
LVSFEVPQNTSVK	2|0|	39630636 
LVSGFTVHTNK	2|0|CID	64013082 
LVSGFTVHTNK	3|0|CID	64017652 
LVSGNLTDR	2|0|	39642175 
LVSSTEILFNDSAFALLPGQESYVR	3|0|	39655342 
LVSTGNAQFASASWH	2|0|CID	55683089 
LVTLEITPNYVSESR	2|0|	75675102 
LVTNDQEEDLTLTIITNK	2|0|CID	9459092 
LVTNNQTQR	2|0|CID	39664775 
LVTQAQCATGGGNR	2|1/6,C,Carbamidomethyl|	2983848 
LVTQTIPCNK	2|1/7,C,Carbamidomethyl|CID	39671314 
LVTTNSITNNQLEFK	2|0|CID	14657364 
LVTTNSITNNQLEFK	2|1/14,K,Label:13C(6)15N(2)|	14662337 
LVVNNSMK	2|1/6,M,Oxidation|	73380003 
LVVNNSMK	2|2/6,M,Oxidation/7,K,Label:13C(6)15N(2)|	73383923 
LVVSNTSTFVPYEIK	2|0|	39677321 
LVYNATNNVSLNEEK	2|0|	39690190 
LWCEGTVNK	2|1/2,C,Carbamidomethyl|	75821723 
LWCQDCTLANSSHCAPK	2|3/2,C,Carbamidomethyl/5,C,Carbamidomethyl/13,C,Carbamidomethyl|	39698776 
LWCQDCTLANSSHCAPK	3|3/2,C,Carbamidomethyl/5,C,Carbamidomethyl/13,C,Carbamidomethyl|	39703836 
LWDPSSHPGIQNIS	2|0|	39718876 
LWDPSSHPGIQNISR	2|0|	39727127 
LWDPSSHPGIQNISR	3|0|CID	39732422 
LWEEQQAAAK	2|0|	39749765 
LWLNETGTIGDEK	2|0|	39763321 
LWNFTMDLK	2|1/5,M,Oxidation|	39772000 
LWNLHVNHTDIYFCK	3|1/13,C,Carbamidomethyl|	39782253 
LWNLHVNHTDIYFCK	4|1/13,C,Carbamidomethyl|	39787542 
LWNSTFLEE	2|0|CID	39806023 
LWNSTFLEEYMAVK	2|1/10,M,Oxidation|	39813062 
LWNSTFLEEYSK	2|0|	39821595 
LWNTLGVCK	2|1/7,C,Carbamidomethyl|	39834970 
LWSVNATSR	2|0|CID	68396966 
LWTCNAVVATQHR	3|1/3,C,Carbamidomethyl|	170439 
LWTNCSQFGFLTMFPGNK	2|1/4,C,Carbamidomethyl|	39844144 
LWTNCSQFGFLTMFPGNK	2|2/4,C,Carbamidomethyl/12,M,Oxidation|	39848443 
LWWADQVSEK	2|0|	39866876 
LYASALENELTTNAR	2|0|CID	62572425 
LYASALENELTTNAR	3|0|	62577611 
LYDNFTVYNQR	2|0|	39875349 
LYFAYGPGR	2|0|	1039396 
LYGNCTLR	2|1/4,C,Carbamidomethyl|CID	39888320 
LYGPSSVSFADDFVR	2|0|	39893517 
LYGSLNSATDVLK	2|0|	75124598 
LYGVANVGVLCSTR	2|1/10,C,Carbamidomethyl|	75605911 
LYGVTAPLAFVNFTRAQR	3|0|	74910990 
LYIGTDPLYNTNNGKEC	2|1/16,C,Carbamidomethyl|	47457899 
LYLAEWQNITK	2|0|CID	39906878 
LYLASNHSNK	2|0|	39912873 
LYLDHNNLTR	2|0|	39922662 
LYNVTHQFCNASVMDPT	2|2/8,C,Carbamidomethyl/13,M,Oxidation|	39930887 
LYNVTHQFCNASVMDPTCVR	2|3/8,C,Carbamidomethyl/13,M,Oxidation/17,C,Carbamidomethyl|	39938709 
LYNVTHQFCNASVMDPTCVR	3|3/8,C,Carbamidomethyl/13,M,Oxidation/17,C,Carbamidomethyl|	39945773 
LYPNASQHITPSYN	2|0|	39965225 
LYPNASQHITPSYNYAPNMDK	3|1/18,M,Oxidation|	39978632 
LYPNKGSVVTLIPQDK	2|0|	31983200 
LYPNKGSVVTLIPQDK	3|0|	31988406 
LYQPEGVAYCPTSNLTTTVCR	2|2/9,C,Carbamidomethyl/19,C,Carbamidomethyl|	75280552 
LYQPEGVAYCPTSNLTTTVCR	3|2/9,C,Carbamidomethyl/19,C,Carbamidomethyl|	75284345 
LYSHLATASIDPADSGNYSCVVGNK	3|1/19,C,Carbamidomethyl|	39992543 
LYSLENLNLSSNLSPLQHK	2|0|	45060753 
LYSLENLNLSSNLSPLQHK	3|0|	45065488 
LYTNDEPINKLGTNGYCR	2|1/16,C,Carbamidomethyl|	47475815 
LYTNDEPINKLGTNGYCR	3|1/16,C,Carbamidomethyl|	47481258 
LYVGVGASTNC	2|1/10,C,Carbamidomethyl|CID	75590150 
LYVQPCAPGVENDSK	2|1/5,C,Carbamidomethyl|CID	45043592 
LYVSNESK	2|0|CID	79324152 
LYWISSGNHTINR	2|0|	40007027 
LYWISSGNHTINR	3|0|	40013825 
LYWTDGDNISMANMDGSNHTLL	2|0|	40034353 
LYWTDGDNISMANMDGSNHTLLF	2|0|	40043969 
LYWTDGDNISMANMDGSNHTLLF	3|2/10,M,Oxidation/13,M,Oxidation|	40048564 
LYYHTNPSPK	2|0|	24937300 
LYYHTNPSPK	2|1/9,K,Label:13C(6)15N(2)|	24941836 
MAAALNATGR	2|0|CID	40062637 
MAAALNATGR	2|1/0,M,Oxidation|CID	40065917 
MAAANVSITQPESTGEPNNMTLLAEEAR	2|1/0,M,Oxidation|	40075749 
MAAANVSITQPESTGEPNNMTLLAEEAR	2|2/0,M,Oxidation/19,M,Oxidation|	40080699 
MAAANVSITQPESTGEPNNMTLLAEEAR	3|0|	40086147 
MAAANVSITQPESTGEPNNMTLLAEEAR	3|1/0,M,Oxidation|	40093140 
MAAANVSITQPESTGEPNNMTLLAEEAR	3|1/19,M,Oxidation|	40097134 
MALCTNNISDFTVK	2|2/0,M,Oxidation/3,C,Carbamidomethyl|	40127471 
MALEYNETLK	2|0|	40860438 
MALEYNETLK	2|1/0,M,Oxidation|	40867033 
MALLNNYSFK	2|1/0,M,Oxidation|	40943186 
MALPAQNICTTGITDPPTPDGSPNITSVSHNSVK	3|1/8,C,Carbamidomethyl|	40137148 
MALPAQNICTTGITDPPTPDGSPNITSVSHNSVK	3|2/0,M,Oxidation/8,C,Carbamidomethyl|CID	40144249 
MALPAQNICTTGITDPPTPDGSPNITSVSHNSVK	4|1/8,C,Carbamidomethyl|	40147796 
MALQLNITYLK	2|1/0,M,Oxidation|	40168363 
MANVFEYSQPGSLTESYDIHK	3|0|	41860871 
MANVFEYSQPGSLTESYDIHK	3|1/0,M,Oxidation|	41867919 
MAPSTCASTGSLQWSK	2|1/5,C,Carbamidomethyl|	40182034 
MAPSTCASTGSLQWSK	2|2/0,M,Oxidation/5,C,Carbamidomethyl|	40189067 
MASTFIGNSTAIQELFK	2|1/0,M,Oxidation|	40210205 
MAVCTDNVTDLR	2|2/0,M,Oxidation/3,C,Carbamidomethyl|CID	40223610 
MAVRPTALSGCLNCSK	2|3/0,M,Oxidation/10,C,Carbamidomethyl/13,C,Carbamidomethyl|	40230147 
MAVRPTALSGCLNCSK	3|3/0,M,Oxidation/10,C,Carbamidomethyl/13,C,Carbamidomethyl|	40236992 
MCFAFQLGR	2|2/0,M,Oxidation/1,C,Carbamidomethyl|	40265169 
MCLFAGFQR	2|2/0,M,Oxidation/1,C,Carbamidomethyl|	40258037 
MDFLSSSDEHTTDANR	2|1/0,M,Oxidation|	40425412 
MDFLSSSDEHTTDANR	3|1/0,M,Oxidation|	40429982 
MDMAAFVANNGTMAGCQAK	2|3/2,M,Oxidation/12,M,Oxidation/15,C,Carbamidomethyl|	40272159 
MDNSFITSPK	2|0|	41114213 
MDNSFITSPK	2|1/0,M,Oxidation|	41120939 
MDNVTDGMETSHQTYDNK	3|0|	40281386 
MDNVTDGMETSHQTYDNK	3|1/7,M,Oxidation|	40285985 
MDNVTDGMETSHQTYDNK	3|2/0,M,Oxidation/7,M,Oxidation|	40290696 
MDNVTVR	2|0|	40314215 
MDNVTVR	2|1/0,M,Oxidation|	40320887 
MDVGEYHAETTGNGR	2|0|	41611980 
MDVGEYHAETTGNGR	2|1/0,M,Oxidation|	41617159 
MDVGEYHAETTGNGR	3|0|	41622764 
MDVGEYHAETTGNGR	3|1/0,M,Oxidation|	41629652 
MEDGLLTCHGPGPDNCTK	2|2/7,C,Carbamidomethyl/15,C,Carbamidomethyl|	40335953 
MEDGLLTCHGPGPDNCTK	3|2/7,C,Carbamidomethyl/15,C,Carbamidomethyl|	40340413 
MEDGLLTCHGPGPDNCTK	3|3/0,M,Oxidation/7,C,Carbamidomethyl/15,C,Carbamidomethyl|	40346109 
MEDGLMSQRNMNQKVVEK	3|0|	21488411 
MEENLANHSR	2|0|	40369130 
MEGQENVTVCR	2|1/9,C,Carbamidomethyl|CID	40382573 
MEGQENVTVCR	2|2/0,M,Oxidation/9,C,Carbamidomethyl|CID	40386817 
MEHPLQQMTGNSKHQTCR	4|2/7,M,Oxidation/16,C,Carbamidomethyl|	41228066 
MEHPLQQMTGNSKHQTCR	4|3/0,M,Oxidation/7,M,Oxidation/16,C,Carbamidomethyl|	41235344 
MELSVGAIQANR	2|0|CID	40400685 
MELSVGAIQANR	2|1/0,M,Oxidation|CID	40404942 
MEPVNPTTVEAGLLNL	2|1/0,M,Oxidation|	41073138 
MEQLFTSLNPAIFK	2|0|	41476410 
MEQLFTSLNPAIFK	2|1/0,M,Oxidation|	41480259 
MESFDADTNSTDLHSR	2|1/0,M,Oxidation|	40415977 
MESFDADTNSTDLHSR	3|1/0,M,Oxidation|	40420512 
MESHPNGTFSAK	2|1/0,M,Oxidation|	40434917 
MESNLTFPVK	2|0|CID	40448446 
MESNLTFPVK	2|1/0,M,Oxidation|CID	40451043 
MESNLTFPVK	2|2/0,M,Oxidation/9,K,Label:13C(6)15N(2)|	40453919 
MESNLTFPVKNQTS	2|1/0,M,Oxidation|	40468075 
METIHDAEPVQGNNASK	2|0|	40650359 
METIHDAEPVQGNNASK	2|1/0,M,Oxidation|CID	40655724 
METIHDAEPVQGNNASK	3|0|CID	40660105 
METIHDAEPVQGNNASK	3|1/0,M,Oxidation|CID	40667100 
METNVTHMDDNYGTSDQK	3|0|	40297748 
METNVTHMDDNYGTSDQK	3|1/7,M,Oxidation|	40302382 
METNVTHMDDNYGTSDQK	3|2/0,M,Oxidation/7,M,Oxidation|	40307128 
MEVTAPTTLSVLNGSDTR	2|0|	40481611 
MEVTAPTTLSVLNGSDTR	2|1/0,M,Oxidation|	40486436 
MEVVNCPEK	2|2/0,M,Oxidation/5,C,Carbamidomethyl|	40497585 
MFCGGSSCVK	2|2/2,C,Carbamidomethyl/7,C,Carbamidomethyl|	41577191 
MFCGGSSCVK	2|3/0,M,Oxidation/2,C,Carbamidomethyl/7,C,Carbamidomethyl|	41583822 
MFCGSAVCGR	2|2/2,C,Carbamidomethyl/7,C,Carbamidomethyl|	41552634 
MFCGSAVCGR	2|3/0,M,Oxidation/2,C,Carbamidomethyl/7,C,Carbamidomethyl|	41556883 
MFCSHHCNPTPGDPYCVCSQGSQGAQLTK	3|5/0,M,Oxidation/2,C,Carbamidomethyl/6,C,Carbamidomethyl/15,C,Carbamidomethyl/17,C,Carbamidomethyl|	40572909 
MFCSHHCNPTPGDPYCVCSQGSQGAQLTK	4|5/0,M,Oxidation/2,C,Carbamidomethyl/6,C,Carbamidomethyl/15,C,Carbamidomethyl/17,C,Carbamidomethyl|	40577871 
MFLNTIFEASSQGTIAK	2|1/0,M,Oxidation|	40216890 
MFNYSDTSLK	2|1/0,M,Oxidation|	40506217 
MFQYDSTHGK	2|0|	40515050 
MFQYDSTHGK	2|1/0,M,Oxidation|	40522110 
MFSNCSK	2|2/0,M,Oxidation/4,C,Carbamidomethyl|	40535208 
MFSSNDDSCPGQVSYK	2|2/0,M,Oxidation/8,C,Carbamidomethyl|	41798776 
MFTINNETGDIITVAAGLDR	2|1/0,M,Oxidation|	40541247 
MFTINNETGDIITVAAGLDR	3|1/0,M,Oxidation|	40548058 
MFVAYAENTR	2|0|CID	41132876 
MFVAYAENTR	2|1/0,M,Oxidation|CID	41136102 
MFVLSETPNK	2|0|CID	40458208 
MFVLSETPNK	2|1/0,M,Oxidation|CID	40460840 
MFVLSETPNK	2|2/0,M,Oxidation/9,K,Label:13C(6)15N(2)|	40463751 
MGCQHHCVPTPSGPTCYCNSSFQLQADGK	3|5/0,M,Oxidation/2,C,Carbamidomethyl/6,C,Carbamidomethyl/15,C,Carbamidomethyl/17,C,Carbamidomethyl|	40562941 
MGCQHHCVPTPSGPTCYCNSSFQLQADGK	4|5/0,M,Oxidation/2,C,Carbamidomethyl/6,C,Carbamidomethyl/15,C,Carbamidomethyl/17,C,Carbamidomethyl|	40567868 
MGDANAAIWGWSSGLSYK	2|0|	2130161 
MGDGASQEVIGHFIAPSVDLHISCYTNN	3|2/0,M,Oxidation/23,C,Carbamidomethyl|	40740432 
MGEGTMNESPNLR	2|1/0,M,Oxidation|	41020863 
MGEGTMNESPNLR	2|2/0,M,Oxidation/5,M,Oxidation|	41027681 
MGHNYTFTVQAR	2|1/0,M,Oxidation|	40582947 
MGIEGANNTQLEDIVSYPSR	3|1/0,M,Oxidation|	40591362 
MGLQLNITEEK	2|0|	40600751 
MGLQLNITEEK	2|1/0,M,Oxidation|	40606669 
MGNETAQVPIDAHSNEK	2|0|	40626271 
MGNETAQVPIDAHSNEK	2|1/0,M,Oxidation|CID	40631601 
MGNETAQVPIDAHSNEK	3|0|CID	40635947 
MGNETAQVPIDAHSNEK	3|1/0,M,Oxidation|CID	40642907 
MGNYTTISNTDR	2|0|	41513646 
MGNYTTISNTDR	2|1/0,M,Oxidation|	41518170 
MGPTTPLLELSEVNVACTNPK	2|1/16,C,Carbamidomethyl|	41091156 
MGPTTPLLELSEVNVACTNPK	2|2/0,M,Oxidation/16,C,Carbamidomethyl|	41095643 
MGPTTPLLELSEVNVACTNPK	3|2/0,M,Oxidation/16,C,Carbamidomethyl|	41099185 
MGQNVSLSCSTK	2|1/8,C,Carbamidomethyl|	40674587 
MGQNVSLSCSTK	2|2/0,M,Oxidation/8,C,Carbamidomethyl|	40678156 
MGQNVSLSCSTK	2|2/8,C,Carbamidomethyl/11,K,Label:13C(6)15N(2)|	40681725 
MGQNVSLSCSTK	2|3/0,M,Oxidation/8,C,Carbamidomethyl/11,K,Label:13C(6)15N(2)|	40688373 
MGSLQPDAGNSSWNGTEAPGGGTR	3|1/0,M,Oxidation|CID	40712361 
MGSNSTSSAESNCNATYLP	4|2/0,M,Oxidation/12,C,Carbamidomethyl|	40725293 
MHALQIR	2|0|	41200068 
MHALQIR	2|1/0,M,Oxidation|	41206565 
MHCVECCLK	2|3/2,C,Carbamidomethyl/5,C,Carbamidomethyl/6,C,Carbamidomethyl|	12824854 
MHIFQNGSLVIHDVAPEDSGSYTCIAGN	3|2/0,M,Oxidation/23,C,Carbamidomethyl|	40735161 
MHIFQNGSLVIHDVAPEDSGSYTCIAGNSCNIR	4|3/0,M,Oxidation/23,C,Carbamidomethyl/29,C,Carbamidomethyl|	40745738 
MHLNGSNVQVLHR	2|0|	40754893 
MHLNGSNVQVLHR	2|1/0,M,Oxidation|	40760515 
MHLNGSNVQVLHR	3|0|	40766292 
MHLNGSNVQVLHR	3|1/0,M,Oxidation|	40771177 
MIAQLLLNTYK	2|1/0,M,Oxidation|	40175181 
MIENGSLSFLPTLR	2|1/0,M,Oxidation|CID	40798453 
MIEPQAWYLTANLNK	2|0|	40990774 
MIEPQAWYLTANLNK	2|1/0,M,Oxidation|	40995001 
MIGHSNATCR	2|1/8,C,Carbamidomethyl|	40804614 
MIGHSNATCR	2|2/0,M,Oxidation/8,C,Carbamidomethyl|	40811152 
MINTNCSAVR	2|2/0,M,Oxidation/5,C,Carbamidomethyl|CID	40826142 
MITILLEPANSK	2|1/0,M,Oxidation|	41052076 
MITWDSLNVR	2|0|	41678572 
MITWDSLNVR	2|1/0,M,Oxidation|CID	41683058 
MITYDATPNFPGVDNTTNAESLGK	2|0|	41418630 
MITYDATPNFPGVDNTTNAESLGK	2|1/0,M,Oxidation|	41425586 
MITYDATPNFPGVDNTTNAESLGK	3|1/0,M,Oxidation|	41432671 
MIVTVNQTQGTCPEIPDK	2|1/11,C,Carbamidomethyl|	40838379 
MKDNCYTHLGPER	3|1/4,C,Carbamidomethyl|	12758216 
MKTSFEVSHLNK	3|1/0,M,Oxidation|	40880567 
MLANDNAEAEDENK	2|0|	32378711 
MLAQNENTEFLTQK	2|0|	43611080 
MLEAYNLTEK	2|0|	40847288 
MLEAYNLTEK	2|1/0,M,Oxidation|	40853848 
MLFVKESHNTSK	3|1/0,M,Oxidation|	40873658 
MLGTTADLAAYK	2|0|	78504258 
MLIEQLENGTK	2|0|	40613476 
MLIEQLENGTK	2|1/0,M,Oxidation|	40619429 
MLLGPNASRTCSACVK	2|3/0,M,Oxidation/10,C,Carbamidomethyl/13,C,Carbamidomethyl|	40244057 
MLLGPNASRTCSACVK	3|3/0,M,Oxidation/10,C,Carbamidomethyl/13,C,Carbamidomethyl|	40250937 
MLLNTQTIPGHRAHLTPPR	4|1/0,M,Oxidation|	41499419 
MLLSGVNHNVHQR	2|0|	40776603 
MLLSGVNHNVHQR	2|1/0,M,Oxidation|	40782260 
MLLSGVNHNVHQR	3|0|	40788072 
MLLSGVNHNVHQR	3|1/0,M,Oxidation|	40792992 
MLNCTCFGQGR	2|3/0,M,Oxidation/3,C,Carbamidomethyl/5,C,Carbamidomethyl|	40887511 
MLNETMNEAPEETK	2|1/5,M,Oxidation|	40900822 
MLNETMNEAPEETK	2|2/0,M,Oxidation/5,M,Oxidation|	40906092 
MLNLTNLIPADLPGLR	2|1/0,M,Oxidation|	40919202 
MLNLTPADVTACH	2|2/0,M,Oxidation/11,C,Carbamidomethyl|CID	40927697 
MLNLYNFSAK	2|1/0,M,Oxidation|	40936598 
MLSAFNATSGK	2|0|	40949809 
MLSAFNATSGK	2|1/0,M,Oxidation|	40954925 
MLSTSNYDFK	2|1/0,M,Oxidation|	40510616 
MLTCVDNDVTAR	2|2/0,M,Oxidation/3,C,Carbamidomethyl|CID	40226861 
MLTIEGHSASIYGGVPINIDVNNCAHSDQCSFR	4|3/0,M,Oxidation/23,C,Carbamidomethyl/29,C,Carbamidomethyl|	40750298 
MLVNTSGKPEGQR	2|0|	40972005 
MLVYNTVVKVR	2|0|	76030860 
MLVYNTVVKVR	3|0|	76034776 
MMDVLAAYSVK	2|0|	75481409 
MNAGLASFSTK	2|0|	40960872 
MNAGLASFSTK	2|1/0,M,Oxidation|	40966023 
MNAPLYLAEWQNITK	2|0|	40980592 
MNAPLYLAEWQNITK	2|1/0,M,Oxidation|	40984784 
MNASFSLK	2|1/0,M,Oxidation|CID	41001026 
MNEAPSSFGHTK	2|1/0,M,Oxidation|	40441660 
MNESFINCVK	2|2/0,M,Oxidation/7,C,Carbamidomethyl|CID	41393883 
MNFKTQVPTELNSS	2|1/0,M,Oxidation|	40474828 
MNGLLLSTFEPISR	2|1/0,M,Oxidation|CID	40801516 
MNGTEMNLEPGSR	2|1/0,M,Oxidation|	41009579 
MNGTEMNLEPGSR	2|2/0,M,Oxidation/5,M,Oxidation|	41016362 
MNISQCDLPEISVSHVNLTVR	3|1/5,C,Carbamidomethyl|	41032217 
MNITSIAPLLEK	2|1/0,M,Oxidation|	41046595 
MNLGDHECTGPDPGTCLK	2|2/7,C,Carbamidomethyl/15,C,Carbamidomethyl|	40352489 
MNLGDHECTGPDPGTCLK	3|2/7,C,Carbamidomethyl/15,C,Carbamidomethyl|	40356984 
MNLGDHECTGPDPGTCLK	3|3/0,M,Oxidation/7,C,Carbamidomethyl/15,C,Carbamidomethyl|	40362715 
MNLLNIDLPLLGPTAR	2|1/0,M,Oxidation|	40923432 
MNLLTPTADAVCH	2|2/0,M,Oxidation/11,C,Carbamidomethyl|CID	40932130 
MNNLIGAASYSNFK	2|0|CID	41842686 
MNNLIGAASYSNFK	2|1/0,M,Oxidation|CID	41844806 
MNNLSENYENQGR	3|0|	41057592 
MNPAGPVLENETVTLL	2|1/0,M,Oxidation|	41066501 
MNPAGPVLENETVTLLCSTPK	2|1/16,C,Carbamidomethyl|	41079810 
MNPAGPVLENETVTLLCSTPK	2|2/0,M,Oxidation/16,C,Carbamidomethyl|	41084262 
MNPAGPVLENETVTLLCSTPK	3|2/0,M,Oxidation/16,C,Carbamidomethyl|	41087769 
MNSAAVWVLDAYGK	2|0|	41532158 
MNSAAVWVLDAYGK	2|1/0,M,Oxidation|	41536862 
MNSCTINLVADTFK	2|2/0,M,Oxidation/3,C,Carbamidomethyl|	40132292 
MNSSFTIDPK	2|0|	41102607 
MNSSFTIDPK	2|1/0,M,Oxidation|	41109298 
MNTGVQLK	2|1/0,M,Oxidation|CID	41653674 
MNVASCINTR	2|2/0,M,Oxidation/5,C,Carbamidomethyl|CID	40832243 
MNYTFAVEAR	2|0|CID	41125889 
MNYTFAVEAR	2|1/0,M,Oxidation|CID	41129080 
MNYTGGDTCHK	2|1/8,C,Carbamidomethyl|	41139933 
MNYTGGDTCHK	3|1/8,C,Carbamidomethyl|	41145503 
MPDATPDTCSQEETER	2|1/8,C,Carbamidomethyl|	13867143 
MPNGTQAR	2|0|CID	41164911 
MPNNSQLNLPFNALHGIVK	3|1/0,M,Oxidation|CID	41176365 
MPQHAVLSGPNLFINNLNK	3|1/0,M,Oxidation|CID	41171750 
MQGPGGNVSR	2|1/0,M,Oxidation|	41181015 
MQGVTVNEECR	2|1/9,C,Carbamidomethyl|CID	40391594 
MQGVTVNEECR	2|2/0,M,Oxidation/9,C,Carbamidomethyl|CID	40395873 
MQHLIAR	2|0|	41186528 
MQHLIAR	2|1/0,M,Oxidation|	41193092 
MQHNAFTVTYGR	2|1/0,M,Oxidation|	40587137 
MQKPTQSMHQENLTGHCR	4|2/7,M,Oxidation/16,C,Carbamidomethyl|	41213445 
MQKPTQSMHQENLTGHCR	4|3/0,M,Oxidation/7,M,Oxidation/16,C,Carbamidomethyl|	41220688 
MQPTLCSSASWSTAGK	2|1/5,C,Carbamidomethyl|	40196455 
MQPTLCSSASWSTAGK	2|2/0,M,Oxidation/5,C,Carbamidomethyl|	40203251 
MQQILDFETALANITIPQEK	3|0|CID	41242757 
MQSGFYTHDK	2|0|	40525301 
MQSGFYTHDK	2|1/0,M,Oxidation|	40532097 
MQVANTTMSSR	2|2/0,M,Oxidation/7,M,Oxidation|	41251922 
MQVVSNGTVTTALWR	2|0|	41261383 
MQVVSNGTVTTALWR	2|1/0,M,Oxidation|	41265879 
MQVVSNGTVTTALWR	2|2/0,M,Oxidation/14,R,Label:13C(6)15N(4)|	41273748 
MQVVSNGTVTTALWR	3|1/0,M,Oxidation|CID	41276802 
MRNDSGTYNVMVYGTNGMTR	3|3/0,M,Oxidation/10,M,Oxidation/17,M,Oxidation|	41300937 
MSALQEAGNVIR	2|0|CID	40408296 
MSALQEAGNVIR	2|1/0,M,Oxidation|CID	40412588 
MSANLFSK	2|1/0,M,Oxidation|CID	41005285 
MSATFIGNSTAIQELFK	2|1/0,M,Oxidation|	41311902 
MSCCNTYSHEEAENLTR	3|2/2,C,Carbamidomethyl/3,C,Carbamidomethyl|	79957840 
MSESGNLQAEIDGNYIVPTR	3|1/0,M,Oxidation|	40596039 
MSGLTNNSNSTACSASEYP	4|2/0,M,Oxidation/12,C,Carbamidomethyl|	40730212 
MSINAGLLAAPAVNTTPEEMTENSAEQR	2|1/0,M,Oxidation|	40101535 
MSINAGLLAAPAVNTTPEEMTENSAEQR	2|2/0,M,Oxidation/19,M,Oxidation|	40106515 
MSINAGLLAAPAVNTTPEEMTENSAEQR	3|0|	40111993 
MSINAGLLAAPAVNTTPEEMTENSAEQR	3|1/0,M,Oxidation|	40119016 
MSINAGLLAAPAVNTTPEEMTENSAEQR	3|1/19,M,Oxidation|	40123040 
MSLTNPTGTESDTALVVR	2|0|	40489563 
MSLTNPTGTESDTALVVR	2|1/0,M,Oxidation|	40494423 
MSMKEVDEQMLNVQNK	2|0|	41324211 
MSMKEVDEQMLNVQNK	3|0|	41331622 
MSNITFR	2|0|CID	41349432 
MSNSCFK	2|2/0,M,Oxidation/4,C,Carbamidomethyl|	40538210 
MSTIQLSNLNR	2|0|CID	41454591 
MSTIQLSNLNR	2|1/0,M,Oxidation|CID	41460566 
MSTIQLSNLNR	2|1/10,R,Label:13C(6)15N(4)|	41465276 
MSVEQNSTVSANVTDACTPK	2|1/16,C,Carbamidomethyl|	41357883 
MSVEQNSTVSANVTDACTPK	2|2/0,M,Oxidation/16,C,Carbamidomethyl|	41364860 
MSVEQNSTVSANVTDACTPK	3|2/0,M,Oxidation/16,C,Carbamidomethyl|	41369363 
MSVINFECNK	2|2/0,M,Oxidation/7,C,Carbamidomethyl|CID	41390263 
MSVTSTAMQNR	2|2/0,M,Oxidation/7,M,Oxidation|	41256635 
MTADNKEHLYNSVDR	3|0|	7560807 
MTAGAIFIFTNQESSLK	2|1/0,M,Oxidation|	41318031 
MTAGDNSPLVPAGDTTNITEFYNK	2|0|	41397538 
MTAGDNSPLVPAGDTTNITEFYNK	2|1/0,M,Oxidation|	41404464 
MTAGDNSPLVPAGDTTNITEFYNK	3|1/0,M,Oxidation|	41411519 
MTAIFTNCTVGTNGTAVR	2|1/7,C,Carbamidomethyl|	41757461 
MTAIFTNCTVGTNGTAVR	2|2/0,M,Oxidation/7,C,Carbamidomethyl|	41762423 
MTAIFTNCTVGTNGTAVR	3|2/0,M,Oxidation/7,C,Carbamidomethyl|	41769050 
MTGANAAALR	2|0|CID	40069158 
MTGANAAALR	2|1/0,M,Oxidation|CID	40072473 
MTGLSSGEPTLNVNETDVLK	2|0|	41814694 
MTGLSSGEPTLNVNETDVLK	2|1/0,M,Oxidation|	41819547 
MTHGSNAICR	2|1/8,C,Carbamidomethyl|	40815343 
MTHGSNAICR	2|2/0,M,Oxidation/8,C,Carbamidomethyl|	40821916 
MTLEVHSPVNPHK	2|0|	41719387 
MTLEVHSPVNPHK	2|1/0,M,Oxidation|	41726057 
MTLEVHSPVNPHK	3|0|	41731189 
MTLEVHSPVNPHK	3|1/0,M,Oxidation|CID	41736027 
MTLSQNNSILR	2|0|CID	41439812 
MTLSQNNSILR	2|1/0,M,Oxidation|CID	41445752 
MTLSQNNSILR	2|1/10,R,Label:13C(6)15N(4)|	41450427 
MTNAANTVAAPSLVR	2|0|	62503769 
MTNASSSTEQNDVAVTCVPK	2|1/16,C,Carbamidomethyl|	41374028 
MTNASSSTEQNDVAVTCVPK	2|2/0,M,Oxidation/16,C,Carbamidomethyl|	41381035 
MTNASSSTEQNDVAVTCVPK	3|2/0,M,Oxidation/16,C,Carbamidomethyl|	41385568 
MTNCGCQGFLR	2|3/0,M,Oxidation/3,C,Carbamidomethyl/5,C,Carbamidomethyl|	40894149 
MTNEEMELTPNEAK	2|1/5,M,Oxidation|	40909977 
MTNEEMELTPNEAK	2|2/0,M,Oxidation/5,M,Oxidation|	40915282 
MTNGWWVTK	2|1/0,M,Oxidation|	41831191 
MTNPDLVDCQVISSAPPTPSGNPTHSATINTGIK	3|1/8,C,Carbamidomethyl|	40152703 
MTNPDLVDCQVISSAPPTPSGNPTHSATINTGIK	3|2/0,M,Oxidation/8,C,Carbamidomethyl|CID	40159839 
MTNPDLVDCQVISSAPPTPSGNPTHSATINTGIK	4|1/8,C,Carbamidomethyl|	40163421 
MTNYGNGNRVMDTVTYGMSR	3|3/0,M,Oxidation/10,M,Oxidation/17,M,Oxidation|	41306402 
MTQESALIFPFLNK	2|0|	41469475 
MTQESALIFPFLNK	2|1/0,M,Oxidation|	41473289 
MTQIVNETDLLMNSMLLEEL	2|1/11,M,Oxidation|	41483415 
MTQLIGLTPNATHLHRPPR	4|1/0,M,Oxidation|	41494600 
MTSNDTNGTIYR	2|0|	41504273 
MTSNDTNGTIYR	2|1/0,M,Oxidation|	41508767 
MTSSGSLVCNQK	2|1/8,C,Carbamidomethyl|	40693404 
MTSSGSLVCNQK	2|2/0,M,Oxidation/8,C,Carbamidomethyl|	40697008 
MTSSGSLVCNQK	2|2/8,C,Carbamidomethyl/11,K,Label:13C(6)15N(2)|	40700612 
MTSSGSLVCNQK	2|3/0,M,Oxidation/8,C,Carbamidomethyl/11,K,Label:13C(6)15N(2)|	40707295 
MTTSNLLTGLR	2|0|CID	66044401 
MVADYANASVGLWK	2|0|	41523079 
MVADYANASVGLWK	2|1/0,M,Oxidation|	41527748 
MVCGGFACSR	2|2/2,C,Carbamidomethyl/7,C,Carbamidomethyl|	41541307 
MVCGGFACSR	2|3/0,M,Oxidation/2,C,Carbamidomethyl/7,C,Carbamidomethyl|	41545688 
MVCGGFSCSK	2|2/2,C,Carbamidomethyl/7,C,Carbamidomethyl|	41563612 
MVCGGFSCSK	2|3/0,M,Oxidation/2,C,Carbamidomethyl/7,C,Carbamidomethyl|	41570316 
MVGNETTYEDGHGAR	2|0|	41590487 
MVGNETTYEDGHGAR	2|1/0,M,Oxidation|	41595631 
MVGNETTYEDGHGAR	3|0|	41601201 
MVGNETTYEDGHGAR	3|1/0,M,Oxidation|	41608054 
MVGPNGSGQR	2|1/0,M,Oxidation|	41183754 
MVITGLANIEFTDANIDTGR	2|1/0,M,Oxidation|	40552059 
MVITGLANIEFTDANIDTGR	3|1/0,M,Oxidation|	40558905 
MVLANSTELPSK	2|0|	41633613 
MVLQNGTK	2|1/0,M,Oxidation|CID	41647042 
MVLSNDSGHEEVK	2|0|	41660341 
MVLWNDSTIR	2|0|	41668768 
MVLWNDSTIR	2|1/0,M,Oxidation|CID	41673219 
MVNHFIAEFK	2|0|	41688446 
MVNHSLHPTEPVK	2|0|	41697048 
MVNHSLHPTEPVK	2|1/0,M,Oxidation|	41703683 
MVNHSLHPTEPVK	3|0|	41708780 
MVNHSLHPTEPVK	3|1/0,M,Oxidation|CID	41713583 
MVNTTEAVLEEADYNNYK	2|0|	41887216 
MVNTTEAVLEEADYNNYK	2|1/0,M,Oxidation|	41894138 
MVNTTFICTATNAVGTGR	2|1/7,C,Carbamidomethyl|	41741866 
MVNTTFICTATNAVGTGR	2|2/0,M,Oxidation/7,C,Carbamidomethyl|	41746793 
MVNTTFICTATNAVGTGR	3|2/0,M,Oxidation/7,C,Carbamidomethyl|	41753385 
MVNTVDR	2|0|	40325049 
MVNTVDR	2|1/0,M,Oxidation|	40331756 
MVNVALTTWVQGTSR	2|0|	41281090 
MVNVALTTWVQGTSR	2|1/0,M,Oxidation|	41285621 
MVNVALTTWVQGTSR	2|2/0,M,Oxidation/14,R,Label:13C(6)15N(4)|	41293525 
MVNVALTTWVQGTSR	3|1/0,M,Oxidation|CID	41296614 
MVQQYSNYSVNGEPVNGR	2|0|CID	41773161 
MVQQYSNYSVNGEPVNGR	3|0|CID	41777211 
MVSSNGSQCPYDDSFK	2|2/0,M,Oxidation/8,C,Carbamidomethyl|	41792913 
MVVEECPNK	2|2/0,M,Oxidation/5,C,Carbamidomethyl|	40501969 
MVVTLTELPSGNDTSGLENK	2|0|	41804674 
MVVTLTELPSGNDTSGLENK	2|1/0,M,Oxidation|	41809497 
MVYTNEYK	2|1/0,M,Oxidation|CID	41902692 
MWNIWLVTDEDK	2|0|CID	68779090 
MWSNGPSGGTSDNEATGAPLGGQR	3|1/0,M,Oxidation|CID	40718812 
MWTWVGTNK	2|1/0,M,Oxidation|	41824774 
MYLANGSAFNISNK	2|0|CID	41837643 
MYLANGSAFNISNK	2|1/0,M,Oxidation|CID	41839733 
MYSEGSDIVPQSNETALHYFK	3|0|	41847789 
MYSEGSDIVPQSNETALHYFK	3|1/0,M,Oxidation|	41854802 
MYVTNDTEVAENNYEALK	2|0|	41874023 
MYVTNDTEVAENNYEALK	2|1/0,M,Oxidation|	41880910 
MYYNVTEK	2|1/0,M,Oxidation|CID	41900479 
NAASQQDAVTEGAMPAATGK	2|0|	41904940 
NACCSVNTSQELHK	2|2/2,C,Carbamidomethyl/3,C,Carbamidomethyl|	41914663 
NACCSVNTSQELHK	3|2/2,C,Carbamidomethyl/3,C,Carbamidomethyl|	41917909 
NACYVNTR	2|1/2,C,Carbamidomethyl|CID	78988425 
NAEACLIRTIK	3|1/4,C,Carbamidomethyl|	37894505 
NAEGCVPPPLSAGVVVLTGR	2|1/4,C,Carbamidomethyl|	22115390 
NAELCIDTQAQDFSHVGVEPVQ	3|1/4,C,Carbamidomethyl|CID	16955125 
NAFVMLPVPR	2|0|	32994105 
NAFVMLPVPR	2|1/4,M,Oxidation|	32998727 
NAGAGCESYGGQLHDCRR	3|2/5,C,Carbamidomethyl/15,C,Carbamidomethyl|	53926344 
NAGAGCESYGGQLHDCRR	4|2/5,C,Carbamidomethyl/15,C,Carbamidomethyl|	53933511 
NAGLANSTDSCFADLGYK	2|1/10,C,Carbamidomethyl|	41935189 
NAGNNAYEIYVK	2|0|	27683605 
NAGVEGSLIVEK	2|0|	41942738 
NAHLSGITLLGGVVPVPAGGSHR	3|0|	34683454 
NAIPASSPPVDHAYVTPR	2|0|	69271508 
NAIQAFGNGTDVNMSPK	2|0|	41951717 
NAIQAFGNGTDVNMSPK	2|1/13,M,Oxidation|	41956286 
NAISNLYGNSFAK	2|0|CID	78431538 
NAIVQGSLK	2|0|CID	53596850 
NAKQSVGVYYHMNQDELEVRASNVDVPAR	4|1/11,M,Oxidation|	32215002 
NALGTANQTINGH	2|0|	41970747 
NALGTANQTINGHFLK	2|0|	41980292 
NALHFADALVYTPYGDEVK	3|0|CID	15397146 
NALNLTFH	2|0|CID	41993933 
NALNLTFHAQ	2|0|CID	41999612 
NALNLTFHAQNLGEGGAYEAELR	2|0|	42005397 
NALNLTFHAQNLGEGGAYEAELR	3|0|CID	42009989 
NALSVEELTIYLGSK	2|0|	34947285 
NALVLYTYYLHHLDLGGAIIR	4|0|	76004785 
NAMNEHSLESER	2|0|	56502981 
NAMNEHSLESER	2|1/2,M,Oxidation|	56508957 
NANATTLSYLVTGLKPN	2|0|	42022875 
NANGGSSNIYLH	2|0|	36395117 
NANTYHFAMKK	3|0|	22827057 
NANTYHFAMKK	3|1/8,M,Oxidation|	22834005 
NAPLTGYNR	2|0|	36794788 
NAPLYLAEWQNITK	2|0|CID	42031424 
NAPLYLAEWQNITK	3|0|CID	42036686 
NAQQASAVCK	2|1/8,C,Carbamidomethyl|	42050990 
NAQVQSSTTSAQEQK	2|0|	53884867 
NASGSTSTPAPSR	2|0|CID	42059953 
NASHQNASQQGNTSSSAK	2|0|	42073756 
NASHQNASQQGNTSSSAK	3|0|	42080599 
NASLAHVPDPYTQAF	2|0|CID	42097780 
NASLSIQGTEGR	2|0|	42102853 
NASNMEYR	2|0|CID	42116146 
NASNMEYR	2|1/4,M,Oxidation|CID	42120221 
NASNMEYR	2|1/7,R,Label:13C(6)15N(4)|	42123971 
NASNMEYR	2|2/4,M,Oxidation/7,R,Label:13C(6)15N(4)|	42128261 
NASSEDHKR	2|0|	42147036 
NASSEDHKR	2|2/7,K,Label:13C(6)15N(2)/8,R,Label:13C(6)15N(4)|	42150931 
NASSEYSGTYSCTVQNR	2|1/11,C,Carbamidomethyl|	42161436 
NASVGLWK	2|0|CID	42171305 
NASYKTGDVER	2|0|	30064222 
NATASVSEAER	2|0|CID	42179904 
NATASVSEAERK	2|0|CID	42189705 
NATEKRETPDAYNNPMLDILK	3|0|	12556902 
NATEKRETPDAYNNPMLDILK	3|1/15,M,Oxidation|	12561589 
NATEVGECLTQPLK	2|1/7,C,Carbamidomethyl|CID	42198540 
NATGDYK	2|0|CID	42212283 
NATGFSLWHTR	2|0|	65887557 
NATGNFSHMVVAEEK	2|0|	42225194 
NATGNFSHMVVAEEK	2|1/8,M,Oxidation|	42229470 
NATHSEGR	2|0|	21607790 
NATIATYPEFGVLDLK	2|0|CID	42243438 
NATISMLPGADVEN	2|0|	8435376 
NATISMLPGADVEN	2|1/5,M,Oxidation|	8442089 
NATITQALTNK	2|0|	42257101 
NATITQALTNKD	2|0|	42265036 
NATLAEQAK	2|0|CID	42278287 
NATLFETLHNESSESR	2|0|CID	23876869 
NATLFETLHNESSESR	3|0|CID	23880634 
NATLVNEADK	2|0|CID	42286890 
NATLVNEADK	2|1/9,K,Label:13C(6)15N(2)|	42289792 
NATLVNEADKLR	2|0|	42301150 
NATLVNEADKLR	2|2/9,K,Label:13C(6)15N(2)/11,R,Label:13C(6)15N(4)|	42307243 
NATLVNEADKLR	3|2/9,K,Label:13C(6)15N(2)/11,R,Label:13C(6)15N(4)|	42313807 
NATNAQGTTR	2|0|	42335381 
NATNSIGSASVSTVLR	2|0|	42348586 
NATQAANAWR	2|0|	42358977 
NATQEALR	2|0|CID	42370250 
NATQGNSTLFGNDVR	2|0|	42382779 
NATQHTSGYFGSDVK	2|0|	42391311 
NATTAYALIVSNTSSFSQLAIPVGELSEK	3|0|CID	55620323 
NATVVWMK	2|0|CID	42405114 
NATVVWMK	2|1/6,M,Oxidation|CID	42411120 
NATVVWMK	2|2/6,M,Oxidation/7,K,Label:13C(6)15N(2)|	42417112 
NATYGHYEPGEEFHDVEDAETYK	3|0|CID	42437637 
NATYGHYEPGEEFHDVEDAETYK	4|0|CID	42442283 
NATYGHYEPGEEFHDVEDAETYKK	4|0|CID	42454933 
NATYGYVLDDPDPDDGFNYK	2|0|CID	42465534 
NAVDYSYDLR	2|0|	7573296 
NAVDYSYDLR	2|1/9,R,Label:13C(6)15N(4)|	7577258 
NAVGVSMPR	2|1/6,M,Oxidation|CID	42474629 
NAVMLSENR	2|0|CID	42483543 
NAVMLSENR	2|1/3,M,Oxidation|CID	42487772 
NAVNCTYK	2|1/4,C,Carbamidomethyl|	42505653 
NAVNCTYKNEDDCVVR	3|2/4,C,Carbamidomethyl/12,C,Carbamidomethyl|	42514310 
NAYLMQSVDYVNVASQENHPAR	3|0|	13797570 
NAYLMQSVDYVNVASQENHPAR	3|1/4,M,Oxidation|CID	13801720 
NCCYQCPSGLSPTQPCPR	2|4/1,C,Carbamidomethyl/2,C,Carbamidomethyl/5,C,Carbamidomethyl/15,C,Carbamidomethyl|	42528417 
NCFCDNFDCER	2|3/1,C,Carbamidomethyl/3,C,Carbamidomethyl/8,C,Carbamidomethyl|	15295410 
NCGEDKKCEANLTLSSPA	2|2/1,C,Carbamidomethyl/7,C,Carbamidomethyl|	42537800 
NCGEDKKCEANLTLSSPAR	2|2/1,C,Carbamidomethyl/7,C,Carbamidomethyl|	42551661 
NCGEDKKCEANLTLSSPAR	3|2/1,C,Carbamidomethyl/7,C,Carbamidomethyl|	42555988 
NCGEDKKCEANLTLSSPAR	4|2/1,C,Carbamidomethyl/7,C,Carbamidomethyl|	42560200 
NCGGANCATSDDACWDGSNNGR	2|3/1,C,Carbamidomethyl/6,C,Carbamidomethyl/13,C,Carbamidomethyl|	380268 
NCGTGPHCPGQFAGGLSTFSH	2|2/1,C,Carbamidomethyl/7,C,Carbamidomethyl|	18438695 
NCGTGPHCPGQFAGGLSTFSH	3|2/1,C,Carbamidomethyl/7,C,Carbamidomethyl|CID	18442819 
NCHCMNPESPSLSDTK	3|3/1,C,Carbamidomethyl/3,C,Carbamidomethyl/4,M,Oxidation|	56007720 
NCINETTCVENGETLTPSA	2|2/1,C,Carbamidomethyl/7,C,Carbamidomethyl|	69534402 
NCIVLIDSTPYR	2|1/1,C,Carbamidomethyl|	42583520 
NCNLHVNNTYESCDPEISKK	2|2/1,C,Carbamidomethyl/12,C,Carbamidomethyl|	30139235 
NCNLHVNNTYESCDPEISKK	3|2/1,C,Carbamidomethyl/12,C,Carbamidomethyl|	30143640 
NCNLHVNNTYESCDPEISKK	4|2/1,C,Carbamidomethyl/12,C,Carbamidomethyl|	30148540 
NCNLTQIGGLIDSK	2|1/1,C,Carbamidomethyl|	42592417 
NCQSHGIPASPK	2|1/1,C,Carbamidomethyl|	42605772 
NCSAATPAPAPAGPASHAELR	3|1/1,C,Carbamidomethyl|CID	42619523 
NCSAPFPNGSASCPENAAR	2|2/1,C,Carbamidomethyl/12,C,Carbamidomethyl|CID	42628876 
NCSGLNDDSYGYR	2|1/1,C,Carbamidomethyl|CID	42637994 
NCSNDVAAVDQSTVVCNPFLFPK	2|2/1,C,Carbamidomethyl/15,C,Carbamidomethyl|CID	7242216 
NCSNDVAAVDQSTVVCNPFLFPK	3|2/1,C,Carbamidomethyl/15,C,Carbamidomethyl|CID	7249120 
NCSPVTTDCVNDR	2|2/1,C,Carbamidomethyl/8,C,Carbamidomethyl|CID	69421700 
NCSPVTTDCVNDR	2|3/1,C,Carbamidomethyl/8,C,Carbamidomethyl/12,R,Label:13C(6)15N(4)|	69424567 
NCSSITLQNITR	2|1/1,C,Carbamidomethyl|CID	42651391 
NCSVASQHK	2|1/1,C,Carbamidomethyl|	42656671 
NCSVQCAGMTLQTIPLK	2|2/1,C,Carbamidomethyl/5,C,Carbamidomethyl|	42670066 
NCTADTEINPLR	2|1/1,C,Carbamidomethyl|CID	42678733 
NCTAIWEAFK	2|1/1,C,Carbamidomethyl|	42692794 
NCTAIWEAFK	2|2/1,C,Carbamidomethyl/9,K,Label:13C(6)15N(2)|	42695050 
NCTCGCSTGLEPNSAR	2|3/1,C,Carbamidomethyl/3,C,Carbamidomethyl/5,C,Carbamidomethyl|CID	42708022 
NCTDGLCVLNQR	2|2/1,C,Carbamidomethyl/6,C,Carbamidomethyl|CID	42717037 
NCTDIDECR	2|2/1,C,Carbamidomethyl/7,C,Carbamidomethyl|	42723458 
NCTDPAIHEFPTDLFSNK	3|1/1,C,Carbamidomethyl|	42732195 
NCTEDGWSEPFPH	2|1/1,C,Carbamidomethyl|	42741572 
NCTEPALHEFPR	2|1/1,C,Carbamidomethyl|	42754677 
NCTEPALHEFPR	3|1/1,C,Carbamidomethyl|CID	42759473 
NCTGESVDDVVHNSK	2|1/1,C,Carbamidomethyl|	62998930 
NCTGGNCDGSLSYGNEDAIK	2|2/1,C,Carbamidomethyl/6,C,Carbamidomethyl|CID	42775803 
NCTGGNCDGSLSYGNEDAIK	3|2/1,C,Carbamidomethyl/6,C,Carbamidomethyl|CID	42781370 
NCTIESTTFYNTDLYK	2|1/1,C,Carbamidomethyl|	42795135 
NCTINEVCSETNTL	2|2/1,C,Carbamidomethyl/7,C,Carbamidomethyl|	69525578 
NCTQSLQCWK	2|2/1,C,Carbamidomethyl/7,C,Carbamidomethyl|	42809146 
NCTSYGVLDIGK	2|1/1,C,Carbamidomethyl|	42821221 
NCTVTANAECSCSK	2|3/1,C,Carbamidomethyl/9,C,Carbamidomethyl/11,C,Carbamidomethyl|	42829860 
NCVMENVLHK	2|1/1,C,Carbamidomethyl|	23066569 
NCVMENVLHK	2|2/1,C,Carbamidomethyl/3,M,Oxidation|	23070856 
NCYYPTCDQLTCANGACYNTSQK	3|4/1,C,Carbamidomethyl/6,C,Carbamidomethyl/11,C,Carbamidomethyl/16,C,Carbamidomethyl|	42835107 
NDACDGFNETCPIGSPAPNLKTCFR	3|3/3,C,Carbamidomethyl/10,C,Carbamidomethyl/22,C,Carbamidomethyl|CID	12362750 
NDAGLYYTSSEHIQNISK	3|0|	77811519 
NDANYDVIYNLALLFGDMK	2|0|CID	33710341 
NDANYDVIYNLALLFGDMK	3|0|CID	33714798 
NDCAATTMLIQQR	2|1/2,C,Carbamidomethyl|	63169278 
NDCAATTMLIQQR	2|2/2,C,Carbamidomethyl/7,M,Oxidation|	63175974 
NDCSESQTNICR	2|2/2,C,Carbamidomethyl/10,C,Carbamidomethyl|	10130019 
NDCSYIIGDYIECQ	2|2/2,C,Carbamidomethyl/12,C,Carbamidomethyl|CID	27104857 
NDDSLSCSGYHTGLK	2|1/6,C,Carbamidomethyl|	57531827 
NDEAEYVCIAENK	2|1/7,C,Carbamidomethyl|	42848360 
NDEGDHGGALTDFR	2|0|	1395393 
NDELQSATLQK	2|0|CID	53108041 
NDETDAERGCAKAK	2|1/9,C,Carbamidomethyl|	1356038 
NDETTFPDSGLRYVAVK	3|0|CID	15437024 
NDFAEQLTR	2|0|CID	7960572 
NDFGNYNCTAVNR	2|1/7,C,Carbamidomethyl|CID	42861865 
NDGNNLIFTTYLKLER	3|0|	13076079 
NDHFHSSYR	3|0|CID	23141659 
NDIFEVGQDITSDR	2|0|	18838861 
NDIHALLYNTDCLTEVNPHHMGHYTQNGMTK	5|3/11,C,Carbamidomethyl/20,M,Oxidation/28,M,Oxidation|	26273526 
NDKNITLETVCHDPK	3|1/10,C,Carbamidomethyl|	42870228 
NDLITTNEAIR	2|0|	25004419 
NDLIVNPPIYRSGLALK	3|0|	33368080 
NDLSSAFR	2|0|	17312719 
NDLTVINDNLHTLSTR	2|0|CID	24625350 
NDLTVINDNLHTLSTR	3|0|CID	24628331 
NDNAPIPEPR	2|0|CID	42884031 
NDNDIQGTNWCGSFTTEYSFR	2|1/10,C,Carbamidomethyl|	7897630 
NDNKTAAEEALR	2|0|	42893136 
NDNQGQATPAIVQSCPHTEVGNFPTSVK	3|1/14,C,Carbamidomethyl|CID	13520223 
NDPEADDTAASTIGKLTCR	2|1/17,C,Carbamidomethyl|	29201170 
NDPEADDTAASTIGKLTCR	3|1/17,C,Carbamidomethyl|	29208188 
NDPHALCMEAPENATAGPTEPHK	3|1/6,C,Carbamidomethyl|	42905035 
NDPHALCMEAPENATAGPTEPHK	3|2/6,C,Carbamidomethyl/7,M,Oxidation|	42912075 
NDPHALCMEAPENATAGPTEPHK	4|1/6,C,Carbamidomethyl|	42919287 
NDPHWFVQVSTR	2|0|	10266265 
NDPHWFVQVSTR	3|0|CID	10271556 
NDPILEMSSYSESAVNR	2|0|	59065189 
NDPVGTCYLSTENFTR	2|1/6,C,Carbamidomethyl|	42947952 
NDQSTDPGWK	2|0|CID	76779830 
NDQSTDPGWK	2|1/9,K,Label:13C(6)15N(2)|	76784006 
NDRNLSDEIFLR	2|0|	42961381 
NDRNLSDEIFLR	3|0|CID	42966051 
NDSECQPDFSNVICQGYLYIFSR	2|2/4,C,Carbamidomethyl/13,C,Carbamidomethyl|	16454008 
NDSECQPDFSNVICQGYLYIFSR	3|2/4,C,Carbamidomethyl/13,C,Carbamidomethyl|	16458759 
NDSEIITSAHLK	2|0|	34887180 
NDSGTYNVMVYGTNGMTR	2|1/15,M,Oxidation|	42979459 
NDSGTYNVMVYGTNGMTR	2|2/8,M,Oxidation/15,M,Oxidation|	42985063 
NDSIGLVGSHVR	2|0|CID	36866508 
NDSIGLVGSHVR	2|1/11,R,Label:13C(6)15N(4)|	36871749 
NDSIGLVGSHVR	3|0|CID	36874572 
NDSIGLVGSHVR	3|1/11,R,Label:13C(6)15N(4)|	36878709 
NDSILNLAATIR	2|0|	36203151 
NDSIQAQK	2|0|	42997817 
NDSIQHYHSDNSTMK	3|1/13,M,Oxidation|	43006144 
NDSLHYLNR	2|0|	43015940 
NDSLTLTQLK	2|0|CID	43025085 
NDSLTLTQLK	2|1/9,K,Label:13C(6)15N(2)|	43028572 
NDSNCDCHAWDYGIR	2|2/4,C,Carbamidomethyl/6,C,Carbamidomethyl|	43040437 
NDSSDTMWR	2|0|	56300526 
NDSSDTMWR	2|1/6,M,Oxidation|	56304814 
NDSSDTMWR	2|2/6,M,Oxidation/8,R,Label:13C(6)15N(4)|	56309240 
NDSSIGIYNELATR	2|0|	27563969 
NDTAVSTVK	2|0|	75102993 
NDTESTIK	2|0|CID	27582586 
NDTGPYVCETR	2|1/7,C,Carbamidomethyl|CID	43049322 
NDTLAWAAVR	2|0|CID	75833123 
NDTLFGIK	2|0|	43057001 
NDTLQEAK	2|0|	43065690 
NDTNYLLLSLGK	2|0|	36543689 
NDTNYLLLSLGK	2|1/11,K,Label:13C(6)15N(2)|	36550216 
NDTPKNLTK	2|2/4,K,Label:13C(6)15N(2)/8,K,Label:13C(6)15N(2)|	43072403 
NDTTTTEHTVGFVTEKTQK	3|0|CID	53298555 
NDTVYFTLPCDLAR	2|1/9,C,Carbamidomethyl|	43081477 
NDTWDYCLLPGR	2|1/6,C,Carbamidomethyl|CID	78995906 
NDVGLLGR	2|0|CID	20206380 
NDVNSKGFIK	2|0|	70464455 
NDVPPTAVQNGTDR	2|0|	63253921 
NDYNILGAWTMGLMDLHSTDNSF	2|0|	40053273 
NDYNILGAWTMGLMDLHSTDNSF	3|2/10,M,Oxidation/13,M,Oxidation|	40057898 
NEANQTWK	2|0|	43087042 
NEASDDLLHFSR	2|0|	1182007 
NECAHISGSCSPVQNK	2|2/2,C,Carbamidomethyl/9,C,Carbamidomethyl|	12575140 
NECDQNLSAPGMK	2|1/2,C,Carbamidomethyl|	13289635 
NECDQNLSAPGMK	2|2/2,C,Carbamidomethyl/11,M,Oxidation|CID	13295455 
NECGHSQTTVLCK	2|2/2,C,Carbamidomethyl/11,C,Carbamidomethyl|	21858543 
NEDASDFPR	2|0|	15425981 
NEDFTPDK	2|0|	15363934 
NEDPENNVFNVDTACYTGSR	2|1/14,C,Carbamidomethyl|	14982541 
NEDRPIAPCG	2|1/8,C,Carbamidomethyl|CID	43096843 
NEDRPIAPCGAIA	2|1/8,C,Carbamidomethyl|CID	43110533 
NEDSNFTLINNHDNTANITVK	3|0|	43124474 
NEECKENESINLAAR	2|1/3,C,Carbamidomethyl|	43134978 
NEEGLELR	2|0|	35282159 
NEESTMNIVVASPGGSSHSTK	3|0|	57217173 
NEESTMNIVVASPGGSSHSTK	3|1/5,M,Oxidation|	57221754 
NEFIQTSVVSR	2|0|	70484920 
NEGLEDNEEVDR	2|0|	18961875 
NEGQDAMMYCK	2|1/9,C,Carbamidomethyl|	43141795 
NEGQDAMMYCK	2|2/6,M,Oxidation/9,C,Carbamidomethyl|	43148376 
NEGQDAMMYCK	2|2/7,M,Oxidation/9,C,Carbamidomethyl|	43155371 
NEGQDAMMYCK	2|3/6,M,Oxidation/7,M,Oxidation/9,C,Carbamidomethyl|	43162557 
NEGSESAPEGQAQQR	2|0|	43196631 
NEGVSDEHSK	2|0|	59160016 
NEHSTRAYYLEIISR	3|0|	26742608 
NEKNLTSTIH	2|0|	43210450 
NEKQANVELTVGCLTLSTCLNK	3|2/12,C,Carbamidomethyl/18,C,Carbamidomethyl|	72289008 
NELETSRWK	2|0|	54867083 
NELIHGNLLTYVNPSPK	3|0|	34736951 
NELPLDEELEELVGESVGEEKR	3|0|CID	13193693 
NENEIAGTAGSEETK	2|0|	18970292 
NEQSLIFTSHFIN	2|0|	26340278 
NESDPKPIPIPLK	2|0|CID	43218775 
NESELNGSNAGVQQISK	2|0|	59312061 
NESEPIVVYDK	2|0|	43227306 
NESLETYPLMMK	2|1/10,M,Oxidation|CID	43235653 
NESLETYPLMMK	2|1/9,M,Oxidation|CID	43238273 
NESLETYPLMMK	2|2/9,M,Oxidation/10,M,Oxidation|CID	43244604 
NESLQCPTAR	2|1/5,C,Carbamidomethyl|CID	43262876 
NETAQVPIDAHSNEK	2|0|CID	43271257 
NETAQVPIDAHSNEK	3|0|CID	43275603 
NETDCNPLDLHNLTVAATK	3|1/4,C,Carbamidomethyl|	43294423 
NETEHCVEYHQLNPGPL	2|1/5,C,Carbamidomethyl|	13983907 
NETETTLVAGWR	2|0|	33055013 
NETGQGPVDLSDPSK	2|0|	43303857 
NETGQGPVDLSDPSKR	3|0|	43317738 
NETGTIGDEK	2|0|	43327001 
NETHFDAGAK	2|0|	43340640 
NETHTAPITEALFQTN	2|0|CID	43353759 
NETIWYLK	2|0|CID	43359118 
NETMNEAPEETK	2|0|	43371977 
NETMNEAPEETK	2|1/3,M,Oxidation|	43376016 
NETNQAIQTISR	2|0|	43392281 
NETPCPAAVAGLALHNQFVEMVFNSHK	4|2/4,C,Carbamidomethyl/20,M,Oxidation|	17138526 
NETQPWLGGSDTNSGAGPGSGAR	2|0|CID	21666508 
NETQPWLGGSDTNSGAGPGSGAR	3|0|CID	21673611 
NETTQATNMSVGR	2|1/8,M,Oxidation|	64286246 
NETTYEDGHGAR	2|0|CID	43405592 
NEVSAAALH	2|0|CID	916728 
NEVTYASESELTK	2|0|CID	61725196 
NEWDAFAVTDLLQISK	2|0|CID	71128954 
NEWDAFAVTDLLQISK	3|0|CID	71131137 
NEWNLSSLETVVISEGIPR	2|0|CID	22317594 
NEYCMTVNDSVMTCR	2|2/3,C,Carbamidomethyl/13,C,Carbamidomethyl|	13634121 
NEYCMTVNDSVMTCR	2|3/3,C,Carbamidomethyl/4,M,Oxidation/13,C,Carbamidomethyl|	13638399 
NEYCMTVNDSVMTCR	2|4/3,C,Carbamidomethyl/4,M,Oxidation/11,M,Oxidation/13,C,Carbamidomethyl|	13644739 
NEYPFEVAYTNDVIK	2|0|	11653482 
NEYPFEVAYTNDVIK	3|0|CID	11660269 
NEYTASSVTNTCR	2|1/11,C,Carbamidomethyl|	68700215 
NFCSSDDR	2|1/2,C,Carbamidomethyl|CID	10145089 
NFCTGIDELWKK	2|0|	76302810 
NFCVTNTSDGEENEPWNEPDASGECMVK	3|2/2,C,Carbamidomethyl/24,C,Carbamidomethyl|CID	19277851 
NFCVTNTSDGEENEPWNEPDASGECMVK	3|3/2,C,Carbamidomethyl/24,C,Carbamidomethyl/25,M,Oxidation|CID	19281842 
NFDIPDDHDTVAGPR	2|0|	19829249 
NFDIPDDHDTVAGPR	3|0|CID	19833494 
NFDLALISPK	2|0|CID	25013508 
NFEFESTQR	2|0|	11950644 
NFEINPATYR	2|0|	15230085 
NFENASQTFEDLPAR	2|0|	43413865 
NFERSSTLCDHINNNDKYKCTPVENLK	3|2/8,C,Carbamidomethyl/19,C,Carbamidomethyl|	65073503 
NFERSSTLCDHINNNDKYKCTPVENLK	4|2/8,C,Carbamidomethyl/19,C,Carbamidomethyl|	65078424 
NFERSSTLCDHINNNDKYKCTPVENLK	5|2/8,C,Carbamidomethyl/19,C,Carbamidomethyl|	65085765 
NFETGIAQNSR	2|0|	64742954 
NFETGIAQNSR	2|1/10,R,Label:13C(6)15N(4)|	64747491 
NFFFYQR	2|0|CID	15679686 
NFFNETK	2|0|CID	43427560 
NFGIYDYISK	2|0|	62093266 
NFHGTSVIDDHCLTSYPNAR	3|1/11,C,Carbamidomethyl|	72508218 
NFHPCEDLR	3|1/4,C,Carbamidomethyl|CID	43434741 
NFHTSSQFDSK	2|0|	65835783 
NFIELSNCQCFDR	2|2/7,C,Carbamidomethyl/9,C,Carbamidomethyl|	34033638 
NFILDQTNVSAAAQR	2|0|	43444454 
NFINEGTFPTSQEAASGR	2|0|	63811448 
NFLLSSGGK	2|0|	16669387 
NFLSHYSSNVL	2|0|	36354888 
NFNCSTPYLCLQEK	2|2/3,C,Carbamidomethyl/9,C,Carbamidomethyl|	43452921 
NFNCSTPYLCLQEK	3|2/3,C,Carbamidomethyl/9,C,Carbamidomethyl|	43456016 
NFNEFIDR	2|0|CID	43473259 
NFNITNSSCETSK	2|1/8,C,Carbamidomethyl|	43487029 
NFNNTLTR	2|0|	37007518 
NFPDAFENNNVTK	2|0|CID	43495599 
NFPSEENFLSEVDK	2|0|CID	13585371 
NFPWSEHSQEPVVIYPN	2|0|	56668840 
NFQCVNASVLNYDCDIQGK	2|2/3,C,Carbamidomethyl/13,C,Carbamidomethyl|	43511266 
NFQCVNASVLNYDCDIQGK	3|2/3,C,Carbamidomethyl/13,C,Carbamidomethyl|	43516201 
NFQLDATPQMTSMK	2|0|	52844321 
NFQLDATPQMTSMK	2|1/9,M,Oxidation|	52851058 
NFQLDATPQMTSMK	2|2/9,M,Oxidation/12,M,Oxidation|	52856460 
NFSCNNNDTNVK	2|1/3,C,Carbamidomethyl|CID	43528576 
NFSCNNNDTNVK	2|2/3,C,Carbamidomethyl/11,K,Label:13C(6)15N(2)|	43531871 
NFSGYYIGVGR	2|0|	43544114 
NFSHGTHEYHAETIK	3|0|	43552231 
NFSLSSVEK	2|0|CID	43562928 
NFTAADWGHSR	2|0|	43570891 
NFTADLELVK	2|0|CID	15577194 
NFTALIPGTTVEILHGDSK	3|0|	43582382 
NFTCETDGLCFVSVTETTDK	2|2/3,C,Carbamidomethyl/9,C,Carbamidomethyl|	43595707 
NFTEMQQNATLELK	2|0|	43604398 
NFTETDVK	2|0|	43617792 
NFTGPGEPDSLR	2|0|	43625075 
NFTGSFIGNYK	2|0|CID	64794724 
NFTHGQTSLDR	2|0|	43638240 
NFTHGQTSLDR	2|1/10,R,Label:13C(6)15N(4)|	43643078 
NFTILQGPPGPR	2|0|CID	43661326 
NFTLQHLQH	2|0|	43667821 
NFTLQHLQHHGSHLK	3|0|	43680906 
NFTLYTESR	2|0|	78773974 
NFTPDGAAGELYFVPPTFNSCPCR	3|2/20,C,Carbamidomethyl/22,C,Carbamidomethyl|CID	17459576 
NFTSPNGTIESPGFPEK	2|0|CID	43695145 
NFTSPNGTIESPGFPEK	2|1/16,K,Label:13C(6)15N(2)|	43698663 
NFTSPVIEFWER	2|0|	43705645 
NFTSVHLSYVELK	2|0|	43713912 
NFTSVHLSYVELK	3|0|CID	43717840 
NFVCHSMCNQDK	2|2/3,C,Carbamidomethyl/7,C,Carbamidomethyl|	73036081 
NFVCHSMCNQDK	2|3/3,C,Carbamidomethyl/6,M,Oxidation/7,C,Carbamidomethyl|	73042247 
NFVCHSMCNQDK	3|2/3,C,Carbamidomethyl/7,C,Carbamidomethyl|	73046692 
NFVCHSMCNQDK	3|3/3,C,Carbamidomethyl/6,M,Oxidation/7,C,Carbamidomethyl|	73051826 
NFVEAAFQR	2|0|	15210075 
NFYHPGLASCTHGAD	2|1/9,C,Carbamidomethyl|	24554780 
NGAELPEGTHTTLLANGSLLIHHFR	3|0|	43728658 
NGAELPEGTHTTLLANGSLLIHHFR	4|0|	43733226 
NGAITHCLSAR	2|1/6,C,Carbamidomethyl|	25078145 
NGAITHCLSAR	3|1/6,C,Carbamidomethyl|	25083644 
NGCYSVETR	2|1/2,C,Carbamidomethyl|CID	70566782 
NGDFSGAHCR	2|0|	18665432 
NGDFSGAHCR	2|1/8,C,Carbamidomethyl|	18671650 
NGDFSGAHCR	2|2/8,C,Carbamidomethyl/9,R,Label:13C(6)15N(4)|	18676684 
NGDFSGAHCR	3|1/8,C,Carbamidomethyl|	18682015 
NGDTVPTVGGQLSEQMNTAR	2|0|CID	8196433 
NGDTVPTVGGQLSEQMNTAR	2|1/15,M,Oxidation|CID	8202933 
NGDTVPTVGGQLSEQMNTAR	3|0|	8211893 
NGDTVPTVGGQLSEQMNTAR	3|1/15,M,Oxidation|	8216795 
NGECVCGQCVCR	2|4/3,C,Carbamidomethyl/5,C,Carbamidomethyl/8,C,Carbamidomethyl/10,C,Carbamidomethyl|	43752102 
NGELWAPDLVTTATSVEGLSEER	2|0|CID	4411887 
NGESSWLVWQPYNYDR	2|0|	9109085 
NGETLNILNR	2|0|CID	33892888 
NGEYKPVFLK	2|0|	70687561 
NGEYKPVFLK	2|2/4,K,Label:13C(6)15N(2)/9,K,Label:13C(6)15N(2)|	70692252 
NGEYKPVFLK	3|2/4,K,Label:13C(6)15N(2)/9,K,Label:13C(6)15N(2)|	70696021 
NGFANFSFDNYEMK	2|1/12,M,Oxidation|	43762841 
NGGESEGSTITTH	2|0|	22008164 
NGGTQQSVNGYSR	2|0|	53286104 
NGHITNYTVVYR	2|0|	43776324 
NGHMDTGYCTK	2|1/8,C,Carbamidomethyl|	41152387 
NGHMDTGYCTK	3|1/8,C,Carbamidomethyl|	41157992 
NGIQSGTVFGR	2|0|CID	71251637 
NGITFLACVSK	2|1/7,C,Carbamidomethyl|	21685324 
NGIYNITVLALDADGR	2|0|CID	43786189 
NGLHKLLANTR	3|0|CID	23809922 
NGLLVDQLVGTAK	2|0|	72887064 
NGLMQVKTPSGER	2|0|	40976281 
NGLPSPLSSKTK	2|0|	31437294 
NGNATLLR	2|0|CID	43791482 
NGNATLLR	2|1/7,R,Label:13C(6)15N(4)|	43795858 
NGNATLLRTDSPK	2|0|	43805914 
NGNCQFLEGLNSVDCASAQPQK	2|2/3,C,Carbamidomethyl/14,C,Carbamidomethyl|CID	53688712 
NGNCQFLEGLNSVDCASAQPQK	3|2/3,C,Carbamidomethyl/14,C,Carbamidomethyl|	53694999 
NGNFNSEVLQLK	2|0|CID	37604943 
NGNQSDCVEFASLSEPMGDYK	2|1/6,C,Carbamidomethyl|	7708657 
NGNQSDCVEFASLSEPMGDYK	2|2/6,C,Carbamidomethyl/16,M,Oxidation|	7715690 
NGNQSDCVEFASLSEPMGDYK	3|2/6,C,Carbamidomethyl/16,M,Oxidation|	7721191 
NGPGANMNTYVQFSFSR	2|0|CID	17898562 
NGPGANMNTYVQFSFSR	2|1/6,M,Oxidation|CID	17900274 
NGPGANMNTYVQFSFSR	3|1/6,M,Oxidation|CID	17904425 
NGPLQVESAQDSKSSGPR	2|0|	39598024 
NGPTVYNNGTYVYMH	2|0|CID	22690650 
NGPTVYNNGTYVYMH	2|1/13,M,Oxidation|CID	22694853 
NGPVAACHTAIHNIY	2|0|	26077983 
NGPVAACHTAIHNIY	2|1/6,C,Carbamidomethyl|	26082175 
NGPVAACHTAIHNIY	3|1/6,C,Carbamidomethyl|CID	26085239 
NGQDLGVAFK	2|0|	43817487 
NGQLAAVISR	2|0|CID	38590206 
NGQNEGSDVSLDQEYLFDEK	2|0|CID	70611937 
NGQSENEIVFSNR	2|0|	43826240 
NGQSGSSCVSVCK	2|2/7,C,Carbamidomethyl/11,C,Carbamidomethyl|	19555220 
NGQVLPLNASAQQVF	2|0|	43839445 
NGQVLTYIDPVLK	2|0|	22751220 
NGSDLTASIVPVPR	2|0|CID	61504172 
NGSFSGLSLLER	2|0|CID	43846128 
NGSGVEWCGCACFPGEK	2|3/7,C,Carbamidomethyl/9,C,Carbamidomethyl/11,C,Carbamidomethyl|	20579051 
NGSHANETR	2|0|	43855099 
NGSICEDEDECVTR	2|2/4,C,Carbamidomethyl/10,C,Carbamidomethyl|	43870139 
NGSICEDEDECVTR	2|3/4,C,Carbamidomethyl/10,C,Carbamidomethyl/13,R,Label:13C(6)15N(4)|	43873257 
NGSLAGDVAGSVLPAPGPR	2|0|	43883123 
NGSLFAFR	2|0|CID	43890234 
NGSQVLVR	2|0|	43897659 
NGSSCGKENVSDPSLTITFGR	2|1/4,C,Carbamidomethyl|	43906560 
NGSSCGKENVSDPSLTITFGR	3|1/4,C,Carbamidomethyl|	43913521 
NGSTETANK	2|0|	66215205 
NGSTSVIDLER	2|0|	39009085 
NGSTSVIDLER	2|1/10,R,Label:13C(6)15N(4)|	39013909 
NGSYSIHINTSLGFK	2|0|	25785585 
NGTDPEDVIR	2|0|	43934560 
NGTFLTLR	2|0|CID	43942723 
NGTGENGRK	2|0|	43948594 
NGTILNCECK	2|2/6,C,Carbamidomethyl/8,C,Carbamidomethyl|	43958715 
NGTIPNMTLDLEER	2|1/6,M,Oxidation|	43967778 
NGTLLSNISAE	2|0|CID	34192750 
NGTQVWHTVVR	2|0|	76895897 
NGTQVWHTVVR	3|0|	76900992 
NGTQVWHTVVR	3|1/10,R,Label:13C(6)15N(4)|	76905829 
NGTTAESTGLGTGTIK	2|0|	29309395 
NGTVTVISR	2|0|CID	43976072 
NGVDCDSEVGCTGVAR	2|2/4,C,Carbamidomethyl/10,C,Carbamidomethyl|	72824241 
NGVDDCGDGSDEIPCNK	2|2/5,C,Carbamidomethyl/14,C,Carbamidomethyl|	43984203 
NGVELTATRK	2|0|	43997882 
NGVELTATRK	2|2/8,R,Label:13C(6)15N(4)/9,K,Label:13C(6)15N(2)|	44005005 
NGVELTATRKNASNMEYR	2|0|	44023797 
NGVELTATRKNASNMEYR	3|0|CID	44028060 
NGVELTATRKNASNMEYR	3|1/14,M,Oxidation|CID	44033659 
NGVELTATRKNASNMEYR	3|3/8,R,Label:13C(6)15N(4)/9,K,Label:13C(6)15N(2)/17,R,Label:13C(6)15N(4)|	44038451 
NGVELTATRKNASNMEYR	3|4/8,R,Label:13C(6)15N(4)/9,K,Label:13C(6)15N(2)/14,M,Oxidation/17,R,Label:13C(6)15N(4)|	44042984 
NGVELTATRKNASNMEYR	4|0|	44047856 
NGVGYSEYSPNVNR	2|0|CID	79839893 
NGVNGTGENGR	2|0|	44081373 
NGVNGTGENGR	2|1/10,R,Label:13C(6)15N(4)|	44087566 
NGVNGTGENGRK	2|0|	44097993 
NGVNGTGENGRK	3|0|	44101716 
NGWDNSYEYSYR	2|0|	62003919 
NGWNSIVLER	2|0|	29818617 
NGWSGGMMSR	2|1/6,M,Oxidation|	57244965 
NGWSGGMMSR	2|2/6,M,Oxidation/7,M,Oxidation|	57249328 
NGYEEAACVSQVDVSEPASR	2|1/7,C,Carbamidomethyl|	14085289 
NGYIFYEEEK	2|0|	22647883 
NGYIQSSAAQTAKQTYKDYK	3|0|	3816244 
NGYPDIWTYDSR	2|0|CID	10383477 
NGYPDIWTYDSR	2|1/11,R,Label:13C(6)15N(4)|	10388358 
NGYYCMQQGTNEVSEVVNPQQSR	2|1/4,C,Carbamidomethyl|	53900461 
NGYYCMQQGTNEVSEVVNPQQSR	3|1/4,C,Carbamidomethyl|CID	53907457 
NGYYCMQQGTNEVSEVVNPQQSR	3|2/4,C,Carbamidomethyl/5,M,Oxidation|CID	53909825 
NHCESGISYE	2|1/2,C,Carbamidomethyl|CID	12222920 
NHCPWEGSSEVVACSPGPYQNEDPK	3|2/2,C,Carbamidomethyl/13,C,Carbamidomethyl|	24716002 
NHESENTSFNDHKILQT	3|0|	23337811 
NHGAITSK	2|0|	64456599 
NHIINITNLLK	2|0|CID	29044201 
NHIINITNLLK	3|0|CID	29050078 
NHINFTGVK	2|0|CID	16059709 
NHINFTGVK	2|1/8,K,Label:13C(6)15N(2)|	16063056 
NHLDILCCVR	2|2/6,C,Carbamidomethyl/7,C,Carbamidomethyl|	44114341 
NHLIPSHGDQCTTHTSSR	3|1/10,C,Carbamidomethyl|	67492142 
NHLIPSHGDQCTTHTSSR	4|1/10,C,Carbamidomethyl|	67498232 
NHLNAENHTTTSVTSK	3|0|CID	44128010 
NHLYQPASEETQDMFQAVNVLAHK	3|0|	58221808 
NHLYQPASEETQDMFQAVNVLAHK	3|1/13,M,Oxidation|	58226285 
NHLYQPASEETQDMFQAVNVLAHK	4|1/13,M,Oxidation|	58230234 
NHNTSWTIR	2|0|	68821184 
NHPHINCAAIAT	2|1/6,C,Carbamidomethyl|	26050137 
NHPPVVTVCSNDEWK	2|1/8,C,Carbamidomethyl|	24673233 
NHPPVVTVCSNDEWK	3|1/8,C,Carbamidomethyl|	24680041 
NHSEEEVLYSNNVYK	2|0|	79179148 
NHSEEEVLYSNNVYK	3|0|	79183543 
NHSIPLETK	2|0|CID	44137353 
NHSWINTLITNDTNVR	2|0|	64911711 
NHSWINTLITNDTNVR	3|0|	64917798 
NHTHLTDHHR	3|0|	23573182 
NHTMQSALIVQGPQEVK	2|1/3,M,Oxidation|CID	44144544 
NHTMQSALIVQGPQEVK	3|1/3,M,Oxidation|CID	44149213 
NHTNEQWYFIER	2|0|	25542146 
NHTNEQWYFIER	3|0|	25550521 
NHTSAPANCSVASQHK	3|1/8,C,Carbamidomethyl|	44168378 
NHTVLGLAH	2|0|CID	44181354 
NHTVLGLAHSSD	2|0|	44188387 
NHTVLGLAHSSDQG	2|0|	44201478 
NHTYNTYVGQGY	2|0|CID	44210615 
NIAHATGEDSISADGKR	3|0|	18938987 
NIAKHDGTASIR	3|0|	30994183 
NICASTIYTQR	2|1/2,C,Carbamidomethyl|	78137286 
NICLTNIDDSR	2|1/2,C,Carbamidomethyl|	26612288 
NIDSPNMR	2|1/6,M,Oxidation|	57974784 
NIEDVIAQGVGK	2|0|CID	44214692 
NIEEAASLNR	2|0|	13346236 
NIEEAASLNR	2|1/9,R,Label:13C(6)15N(4)|	13349441 
NIELYNTYSK	2|0|	26692142 
NIEYDETAGIGGTLK	2|0|	11212751 
NIGNTSEGPR	2|0|CID	44220528 
NIIGSEFHTNN	2|0|CID	27236971 
NIITVVDER	2|0|	14926956 
NILESESVK	2|0|CID	56751957 
NILPTMNGSCTFHK	2|1/9,C,Carbamidomethyl|	44228067 
NILPTMNGSCTFHK	2|2/5,M,Oxidation/9,C,Carbamidomethyl|	44232193 
NILSADATATK	2|0|	38058648 
NIMHNELNCTK	2|2/2,M,Oxidation/8,C,Carbamidomethyl|	44244927 
NIMYENNVITIDLMQNSSQK	2|0|	44249990 
NIMYENNVITIDLMQNSSQK	2|1/13,M,Oxidation|CID	44254343 
NIMYENNVITIDLMQNSSQK	2|1/2,M,Oxidation|CID	44258244 
NIMYENNVITIDLMQNSSQK	2|2/2,M,Oxidation/13,M,Oxidation|CID	44263927 
NIMYENNVITIDLMQNSSQK	3|0|	44268798 
NIMYENNVITIDLMQNSSQK	3|1/13,M,Oxidation|CID	44274076 
NIMYENNVITIDLMQNSSQK	3|1/2,M,Oxidation|	44278477 
NIMYENNVITIDLMQNSSQK	3|2/2,M,Oxidation/13,M,Oxidation|	44283024 
NINASSDCGICYR	2|2/7,C,Carbamidomethyl/10,C,Carbamidomethyl|	62206541 
NINELAAKSER	2|0|	30680399 
NINFGDVSK	2|0|CID	18849066 
NINFLLLK	2|0|	36473273 
NINFNLTHR	2|0|	44327232 
NINGPKTQVVSSEVALNETLSEFMATLIR	3|1/23,M,Oxidation|	56796723 
NIPAYNCITAHAGIVHL	2|1/6,C,Carbamidomethyl|	26094992 
NIPGITLLNVSK	2|0|	44340165 
NIPINSDLLSCSSGVGTTK	2|1/10,C,Carbamidomethyl|	28701466 
NIPLNLQETVFFTDSK	2|0|	8927908 
NIPSVDYRSKKK	2|0|	58177495 
NIQAVHNGTYICDVK	2|1/11,C,Carbamidomethyl|CID	44348246 
NIQAVHNGTYICDVK	3|1/11,C,Carbamidomethyl|CID	44352649 
NIQDTSTHWSNPELT	2|0|	28307977 
NISCVVSDGSAEDFSK	2|1/3,C,Carbamidomethyl|	44366476 
NISEAATTHAACNGK	2|1/11,C,Carbamidomethyl|	4583113 
NISEAATTHAACNGK	3|1/11,C,Carbamidomethyl|	4589899 
NISGHIYNQNVSQK	2|0|	44375335 
NISGVVLADHSGSFHNR	3|0|	44386225 
NISPNDTSSGSCGINLVTLK	2|1/11,C,Carbamidomethyl|	44399374 
NISPTTGECCYR	2|2/8,C,Carbamidomethyl/9,C,Carbamidomethyl|	15087967 
NISQVLEK	2|0|CID	44413246 
NISSQEGSTDVVAR	2|0|CID	44418847 
NISVSNDSCAPATTIDLYVPPGTDK	2|1/8,C,Carbamidomethyl|	44424612 
NITAFNETLFR	2|0|CID	44430678 
NITAFNETLFR	2|1/10,R,Label:13C(6)15N(4)|	44436915 
NITAQICIDK	2|1/6,C,Carbamidomethyl|	44451530 
NITAQLPTK	2|0|CID	44460001 
NITDLVEGAK	2|0|CID	44465552 
NITDPYHVPPINDGPGPYANNNYLR	3|0|CID	34577021 
NITFIQGPPGPQGEK	2|0|	44471135 
NITFIQGPPGPQGEK	2|1/14,K,Label:13C(6)15N(2)|	44474152 
NITHGFLYPAIK	2|0|CID	44483935 
NITHGFLYPAIK	3|0|CID	44487200 
NITIVPPIDVFLNWR	2|0|	69862400 
NITLADTIIESPR	2|0|	29160708 
NITLAYTLEADR	2|0|CID	44498599 
NITLFSDSLHSEVPGFSPIGK	3|0|CID	28519522 
NITMLYNIIEK	2|0|	27797025 
NITNSSCETSK	2|1/6,C,Carbamidomethyl|	44503020 
NITSIHIENWR	2|0|	44511632 
NITVLEPVTQPFLQVTNTTVK	2|0|CID	44525069 
NITVLEPVTQPFLQVTNTTVK	3|0|CID	44530191 
NITVNYTYESSNQTFK	2|0|	44544699 
NITWASTPDHSPEL	2|0|	44558246 
NITWNNTDNTLVH	2|0|CID	64883651 
NKANIQFGENGTTISAVTNK	3|0|	44568073 
NKASTGPVWYEVLVQCR	3|1/15,C,Carbamidomethyl|	76182223 
NKDFTTTVIR	2|0|	8616435 
NKDFTTTVIR	2|2/1,K,Label:13C(6)15N(2)/9,R,Label:13C(6)15N(4)|	8620049 
NKLDLAWSEY	2|0|	31628105 
NKNEGQDAMMYCK	2|2/8,M,Oxidation/11,C,Carbamidomethyl|	44581862 
NKPTHYNNGNYTLIAK	3|0|	44596103 
NKPYPPNTVTSSLEVE	2|0|CID	71681611 
NKTNTINETF	2|0|CID	32033879 
NKVFKTNSTQVSDVR	3|0|	44605106 
NKVFKTNSTQVSDVR	3|3/1,K,Label:13C(6)15N(2)/4,K,Label:13C(6)15N(2)/14,R,Label:13C(6)15N(4)|	44609546 
NKVFQTGQEWHR	3|0|	32238519 
NLADQGNQTAAIK	2|0|	44623374 
NLANATGNFSHMVVAEEK	2|0|	44635295 
NLANATGNFSHMVVAEEK	2|1/11,M,Oxidation|	44639610 
NLANATGNFSHMVVAEEK	3|0|	44643854 
NLANATGNFSHMVVAEEK	3|1/11,M,Oxidation|	44647584 
NLAPATNYSLR	2|0|CID	44669389 
NLASTVIGTSTNLGCQNK	2|1/14,C,Carbamidomethyl|	32854373 
NLASTVIGTSTNLGCQNK	2|2/14,C,Carbamidomethyl/17,K,Label:13C(6)15N(2)|	32857178 
NLCATQTK	2|1/2,C,Carbamidomethyl|	1979070 
NLCEVLPAHR	2|1/2,C,Carbamidomethyl|	33752862 
NLCEVLPAHR	3|1/2,C,Carbamidomethyl|CID	33757861 
NLCTHDPTTCSFQEGR	2|2/2,C,Carbamidomethyl/9,C,Carbamidomethyl|	44677568 
NLCTHDPTTCSFQEGR	3|2/2,C,Carbamidomethyl/9,C,Carbamidomethyl|	44682456 
NLDSSSLPQVSR	2|0|CID	58667828 
NLDVNVDPGTYVCNATNAQGTTR	2|1/12,C,Carbamidomethyl|	44698658 
NLDVNVDPGTYVCNATNAQGTTR	3|1/12,C,Carbamidomethyl|CID	44702550 
NLENSGDHYSVR	2|0|	73071090 
NLESTSCGTVR	2|1/6,C,Carbamidomethyl|	56732028 
NLFPGNNSNLLIK	2|0|	38169646 
NLFPSNLVVAAFTTSATDYTVVTHNTSSGNVTK	3|0|CID	44712506 
NLFPSNLVVAAFTTSATDYTVVTHNTSSGNVTK	4|0|	44719485 
NLFTNLSETGSSMPQF	2|0|	12875481 
NLFTNLSETGSSMPQF	2|1/12,M,Oxidation|	12882093 
NLFTTYDCEHKK	2|1/7,C,Carbamidomethyl|	34753037 
NLFTTYDCEHKK	3|1/7,C,Carbamidomethyl|	34757362 
NLGEGGAYEAELR	2|0|	44736264 
NLGIEVINTTDHLK	2|0|CID	44743303 
NLGIEVINTTDHLK	3|0|CID	44748354 
NLGLPSDIPEILITCTNR	2|1/14,C,Carbamidomethyl|	27553451 
NLGLPSDIPEILITCTNR	3|1/14,C,Carbamidomethyl|	27556365 
NLGLTSHHR	2|0|	23586704 
NLGNVLSSQQPLVDHLSR	3|0|	20375411 
NLGPNTTSTTITSDDFK	2|0|CID	44761035 
NLGPNTTSTTITSDDFKPGVR	2|0|	44769770 
NLGPNTTSTTITSDDFKPGVR	3|0|	44773715 
NLGSISPDATIK	2|0|	8298696 
NLGTLQNYVSDTSR	2|0|CID	56327505 
NLGYMVSLVR	2|0|CID	72067391 
NLHGVLTHSR	2|0|	71087822 
NLHHEPDIP	2|0|CID	23780260 
NLILNMTIPGDNK	2|0|	36772817 
NLINEVKATFPATLDLVYSICPEPLDK	3|1/20,C,Carbamidomethyl|	27213111 
NLISNQK	2|0|	36784829 
NLITAEEAKVAAR	2|0|	32092105 
NLITAEEAKVAAR	3|0|	32096866 
NLLGYYNQSAGGSH	2|0|	44784128 
NLLGYYNQSAGGSHTL	2|0|	44792771 
NLLGYYNQSAGGSHTLQ	2|0|	44806492 
NLLGYYNQSAGGSHTLQQ	2|0|	44814435 
NLLGYYNQSAGGSHTLQQM	2|0|	44821048 
NLLGYYNQSAGGSHTLQQM	2|1/18,M,Oxidation|	44826634 
NLLGYYNQSAGGSHTLQQM	3|1/18,M,Oxidation|	44830491 
NLLGYYNQSAGGSHTLQQMSG	2|1/18,M,Oxidation|	44849307 
NLLGYYNQSAGGSHTLQQMSGCDLGSDWR	3|1/21,C,Carbamidomethyl|CID	44863368 
NLLGYYNQSAGGSHTLQQMSGCDLGSDWR	3|2/18,M,Oxidation/21,C,Carbamidomethyl|	44868198 
NLLIQITEMTQAFADQPEIK	3|0|CID	41247322 
NLLLALTGAQQLAESQLR	2|0|	36664879 
NLLLALTGAQQLAESQLR	3|0|	36669127 
NLLLVAQPINLDLDSGTGR	2|0|CID	72862556 
NLLLVAQPINLDLDSGTGR	3|0|	72869748 
NLLNSLAHDLLIFSSK	2|0|	38073322 
NLLNSLAHDLLIFSSK	3|0|CID	38078920 
NLLNTKGTTTYFLR	2|0|	22666972 
NLLNTKGTTTYFLR	3|0|	22671591 
NLLNYLTHPTNDQR	2|0|	64549116 
NLLNYLTHPTNDQR	3|0|CID	64554112 
NLLTSIESETAASEETLTNASQR	3|0|CID	44884050 
NLMNSNQNEGEYR	3|0|	41062029 
NLMNTPAFSHPILDLVLSSTK	3|0|CID	36738617 
NLMNTPAFSHPILDLVLSSTK	3|1/2,M,Oxidation|	36742270 
NLMNVTWK	2|0|	44890607 
NLMNVTWK	2|1/2,M,Oxidation|	44896155 
NLNELYSHLK	2|0|CID	78605620 
NLNKTDNGTYR	2|0|	44911901 
NLNLTQVQQR	2|0|CID	44920231 
NLNLTVVLGEEK	2|0|	22411290 
NLNMEVEEMETIPATSK	2|2/3,M,Oxidation/8,M,Oxidation|	71531946 
NLNNSQSNVVSFPL	2|0|CID	44928396 
NLNNSQSNVVSFPLSVEA	2|0|CID	44932257 
NLNNSQSNVVSFPLSVEAQ	2|0|CID	44936406 
NLNNSQSNVVSFPLSVEAQA	2|0|CID	44940483 
NLNNSQSNVVSFPLSVEAQAQ	2|0|CID	44944402 
NLNNSQSNVVSFPLSVEAQAQ	3|0|CID	44946256 
NLNQSSCSFNR	2|1/6,C,Carbamidomethyl|	16678495 
NLNSLLLAGR	2|0|	20426339 
NLNTIYPLGLASLDR	2|0|	33115764 
NLNVTSLGFR	2|0|	44957498 
NLPIEDLFNSTLVTTN	2|0|	44965111 
NLPLSPEGEGCGGIALVPPPLR	2|1/10,C,Carbamidomethyl|CID	25936549 
NLPLSPEGEGCGGIALVPPPLR	3|1/10,C,Carbamidomethyl|CID	25940483 
NLPTAAYSTNMSQWVNNK	2|1/10,M,Oxidation|	79685725 
NLQCISHHTSK	3|1/3,C,Carbamidomethyl|CID	24450648 
NLQDTFGWNVMK	3|1/10,M,Oxidation|	69850888 
NLQFVNETDR	2|0|	44973652 
NLQNLLILTAIK	2|0|	44983027 
NLQVFTLFYGEHLKLPR	3|0|	16317783 
NLRNPSPLGEPQLSDDLVK	2|0|	33525776 
NLRNPSPLGEPQLSDDLVK	3|0|	33528071 
NLRNPSPLGEPQLSDDLVK	3|2/2,R,Label:13C(6)15N(4)/18,K,Label:13C(6)15N(2)|	33532154 
NLSACGTTR	2|1/4,C,Carbamidomethyl|	61370778 
NLSDTEHFPNAISK	2|0|	44989518 
NLSDYAK	2|0|	3099557 
NLSFMDAMNK	2|0|	45000325 
NLSFMDAMNK	2|1/4,M,Oxidation|	45004491 
NLSFMDAMNK	2|2/4,M,Oxidation/7,M,Oxidation|	45008355 
NLSFNITEDELK	2|0|	45024862 
NLSGPCVPYVDAEQK	2|1/5,C,Carbamidomethyl|CID	45038186 
NLSHLQSLNLSYNEPLSLK	2|0|	45049033 
NLSHLQSLNLSYNEPLSLK	3|0|	45053738 
NLSHSGIYHCSGTGR	3|1/9,C,Carbamidomethyl|	45072533 
NLSLTQHR	2|0|	24363845 
NLSNTNACMVHPK	2|2/7,C,Carbamidomethyl/8,M,Oxidation|	45083422 
NLSQDVNGTLVSVYAVPEK	2|0|CID	45091969 
NLSQDVNGTLVSVYAVPEK	3|0|CID	45093872 
NLSSECGLLLH	2|1/5,C,Carbamidomethyl|	35736662 
NLSTCFSSGDLFAAHNLSER	2|1/4,C,Carbamidomethyl|	45101385 
NLSTCFSSGDLFAAHNLSER	3|1/4,C,Carbamidomethyl|	45106034 
NLSVVILGASDK	2|0|CID	45118115 
NLSVVILGASDKDLHPNTDPFK	3|0|	45124472 
NLTDELQR	2|0|	37458481 
NLTEDTYKPR	2|0|CID	45138469 
NLTEKPPHIEVYETAEDR	3|0|CID	45147784 
NLTFVAR	2|0|	2373476 
NLTGLATGSDLK	2|0|	1519270 
NLTHLESLHLEDNALK	2|0|CID	45156115 
NLTHLESLHLEDNALK	3|0|CID	45160327 
NLTHVPK	2|0|	45177667 
NLTIVDSGLK	2|0|CID	45190784 
NLTLMATTSQFPK	2|1/4,M,Oxidation|	45199257 
NLTLYNTLGFK	2|0|	15837399 
NLTNLTPTVEHQLK	2|0|	34775793 
NLTSCPDGAPF	2|1/4,C,Carbamidomethyl|CID	45208086 
NLTSCPDGAPFIQH	2|1/4,C,Carbamidomethyl|CID	45213993 
NLTSCPDGAPFIQHGPDY	2|1/4,C,Carbamidomethyl|	45227564 
NLTSCPDGAPFIQHGPDYR	2|1/4,C,Carbamidomethyl|CID	45241443 
NLTSCPDGAPFIQHGPDYR	3|1/4,C,Carbamidomethyl|CID	45245662 
NLTSCPDGAPFIQHGPDYR	3|2/4,C,Carbamidomethyl/18,R,Label:13C(6)15N(4)|	45249589 
NLTSGCETR	2|1/5,C,Carbamidomethyl|	65825947 
NLTSLDISR	2|0|	45271888 
NLTTLGIFGAATNK	2|0|	45277419 
NLTVDTEIR	2|0|CID	45290194 
NLTVMWLTYTSSPTTSGMGTGHNR	3|2/4,M,Oxidation/17,M,Oxidation|	64414561 
NLTVVTLQESLEK	2|0|	45303723 
NLVAHTGTEYICK	2|1/11,C,Carbamidomethyl|	64057339 
NLVDGAYQALNLTSPDK	2|0|	45310882 
NLVDSLSFIHSHLAR	3|0|	55474353 
NLVELIDSK	2|0|	36278964 
NLVKSMEMK	2|2/5,M,Oxidation/7,M,Oxidation|	35016273 
NLVKSMEMK	3|2/5,M,Oxidation/7,M,Oxidation|	35020652 
NLVLSPGENGTLICR	2|1/13,C,Carbamidomethyl|	45317121 
NLVLYDIPSDSHTK	2|0|CID	28419760 
NLVLYDIPSDSHTK	2|1/13,K,Label:13C(6)15N(2)|	28424020 
NLVLYDIPSDSHTK	3|0|CID	28430724 
NLVLYDIPSDSHTK	3|1/13,K,Label:13C(6)15N(2)|	28434875 
NLVVVTPSTLDF	2|0|	75051566 
NLWLYGGSR	2|0|CID	79013935 
NLYTHSSIGH	2|0|	65939753 
NMAGSAPDTTETGTVEKK	2|1/1,M,Oxidation|	65762600 
NMAGSAPDTTETGTVEKK	3|1/1,M,Oxidation|	65765568 
NMAGSAPDTTETGTVEKK	3|3/1,M,Oxidation/16,K,Label:13C(6)15N(2)/17,K,Label:13C(6)15N(2)|	65770470 
NMALVLESLSPTK	2|0|	36185519 
NMALVLESLSPTK	2|1/1,M,Oxidation|	36192112 
NMAYLLPSR	2|1/1,M,Oxidation|	2452863 
NMFFSDITSPK	2|0|	16570168 
NMFFSDITSPK	2|1/1,M,Oxidation|CID	16574247 
NMGAVGTGHIF	2|1/1,M,Oxidation|	72630482 
NMHASAIVASISEGGQK	3|1/1,M,Oxidation|	58984412 
NMLNHSVHR	2|0|CID	45326812 
NMLNHSVHR	2|1/1,M,Oxidation|CID	45330599 
NMLNHSVHR	3|1/1,M,Oxidation|CID	45335061 
NMNISGSTQR	2|0|	45352493 
NMSEGTPVDTTGAATEK	2|0|	65734342 
NMSEGTPVDTTGAATEK	2|1/1,M,Oxidation|	65739803 
NMSEGTPVDTTGAATEK	2|1/16,K,Label:13C(6)15N(2)|	65744261 
NMSEGTPVDTTGAATEK	2|2/1,M,Oxidation/16,K,Label:13C(6)15N(2)|	65748550 
NMSSEFYATQLR	2|1/1,M,Oxidation|CID	45365794 
NMSSLHNFTGE	2|1/1,M,Oxidation|CID	45370865 
NMSSLHNFTGEQM	2|0|CID	45379603 
NMSSLHNFTGEQM	2|1/12,M,Oxidation|CID	45383119 
NMSSLHNFTGEQM	2|2/1,M,Oxidation/12,M,Oxidation|CID	45389830 
NMSSLHNFTGEQMAAY	2|1/12,M,Oxidation|	45406137 
NMSSLHNFTGEQMAAY	2|2/1,M,Oxidation/12,M,Oxidation|CID	45412831 
NMSYQWTNLNAPFK	2|0|	45424741 
NMSYQWTNLNAPFK	2|1/1,M,Oxidation|	45428841 
NMTAVELTLGIPYR	2|1/1,M,Oxidation|	2511375 
NMTGLVDLTLSR	2|0|	45443103 
NMTILNR	2|1/1,M,Oxidation|CID	45456132 
NMTLFSDLVAEK	2|0|	45461234 
NMTLFSDLVAEK	2|1/1,M,Oxidation|CID	45464820 
NMTQNVSLCR	2|2/1,M,Oxidation/8,C,Carbamidomethyl|	59047677 
NMVLQNGTK	2|0|CID	45473608 
NMVLQNGTK	2|1/1,M,Oxidation|	45477195 
NMVTSFEPQQNK	2|0|	53745617 
NMVTSFEPQQNK	2|1/1,M,Oxidation|	53752235 
NMYTLSQTSAIEH	2|0|CID	36102946 
NMYTLSQTSAIEH	2|1/1,M,Oxidation|CID	36106278 
NNANCEEEELIASIKR	2|1/4,C,Carbamidomethyl|	27218203 
NNASTDYDLSDK	2|0|	45492248 
NNCLSELSR	2|1/2,C,Carbamidomethyl|CID	59127843 
NNCQCIDAENDCDIVECVHLLQCPGPTR	3|5/2,C,Carbamidomethyl/4,C,Carbamidomethyl/11,C,Carbamidomethyl/16,C,Carbamidomethyl/22,C,Carbamidomethyl|CID	34874666 
NNDETFLCTIK	2|1/7,C,Carbamidomethyl|	17641665 
NNDFPASITLNDEPVAENSSTYNGCYYVTR	3|1/24,C,Carbamidomethyl|CID	29960968 
NNDFPASITLNDEPVAENSSTYNGCYYVTR	4|1/24,C,Carbamidomethyl|CID	29965815 
NNDPETVPNWEEECMGK	2|2/13,C,Carbamidomethyl/14,M,Oxidation|CID	13577309 
NNDTNIQCTFTEK	2|1/7,C,Carbamidomethyl|	65814565 
NNEESSSCKNIG	2|1/7,C,Carbamidomethyl|	30727364 
NNEPNKLPDVPSEDAR	2|0|	11673813 
NNEPNKLPDVPSEDAR	3|0|	11677790 
NNESEKSCNISEGCV	2|2/7,C,Carbamidomethyl/13,C,Carbamidomethyl|	30747274 
NNFGQVFQYPGTR	2|0|	70801523 
NNGECVCGQCVCR	2|4/4,C,Carbamidomethyl/6,C,Carbamidomethyl/9,C,Carbamidomethyl/11,C,Carbamidomethyl|CID	45503483 
NNGPVGIAGTR	2|0|CID	70831289 
NNGSEVACCPLH	2|2/7,C,Carbamidomethyl/8,C,Carbamidomethyl|	45509183 
NNGTCSQDPVEQYR	2|1/4,C,Carbamidomethyl|	45522942 
NNGTITWENLAAVLPF	2|0|	45536137 
NNGTPGAVGFIR	2|0|	17814682 
NNGTTCIMASF	2|2/5,C,Carbamidomethyl/7,M,Oxidation|CID	45549192 
NNGTVTNLDACVGCSGGQMHR	3|3/10,C,Carbamidomethyl/13,C,Carbamidomethyl/18,M,Oxidation|	32920658 
NNHAPGREPASTPEHTK	4|0|CID	23199558 
NNHTEYEFWQR	2|0|	11817091 
NNIETYMR	2|1/6,M,Oxidation|CID	13812457 
NNIHFPGHNYTT	2|0|	45555037 
NNIHFPGHNYTTR	2|0|	45568120 
NNIHFPGHNYTTR	3|0|	45571137 
NNIIGSAFTAK	2|0|	26284522 
NNILNTGDLR	2|0|	33377465 
NNIPSSPVNLTFYGGCH	2|1/15,C,Carbamidomethyl|	29728970 
NNLAGAEELFAR	2|0|	45583658 
NNLEMTTESMAIVPEEAK	2|0|	4836646 
NNLEMTTESMAIVPEEAK	2|1/4,M,Oxidation|	4840339 
NNLEMTTESMAIVPEEAK	2|1/9,M,Oxidation|	4845737 
NNLEMTTESMAIVPEEAK	2|2/4,M,Oxidation/9,M,Oxidation|	4850307 
NNLEMTTESMAIVPEEAK	3|0|	4857432 
NNLEMTTESMAIVPEEAK	3|1/4,M,Oxidation|	4861500 
NNLEMTTESMAIVPEEAK	3|1/9,M,Oxidation|	4865638 
NNLEMTTESMAIVPEEAK	3|2/4,M,Oxidation/9,M,Oxidation|	4870106 
NNLGPYLSTENASMK	2|0|	45590933 
NNLTDPSLSEMVEVALR	2|0|CID	45599494 
NNLTDPSLSEMVEVALR	2|1/10,M,Oxidation|CID	45602981 
NNLTDPSLSEMVEVALR	3|0|CID	45607638 
NNLTDPSLSEMVEVALR	3|1/10,M,Oxidation|CID	45610580 
NNLYSHSAYLK	2|0|	78815582 
NNLYSHSAYLK	3|0|	78821075 
NNMEITWTPMNATSAFGPNLR	2|0|CID	45627100 
NNMEITWTPMNATSAFGPNLR	3|0|CID	45631655 
NNMGTHAFCSHSVETYVQGR	3|1/8,C,Carbamidomethyl|CID	53146545 
NNMGTHAFCSHSVETYVQGR	3|2/2,M,Oxidation/8,C,Carbamidomethyl|	53152021 
NNMGTHAFCSHSVETYVQGR	4|1/8,C,Carbamidomethyl|	53156203 
NNMGTHAFCSHSVETYVQGR	4|2/2,M,Oxidation/8,C,Carbamidomethyl|	53161567 
NNNKHITTLCEASLPK	3|0|	4065779 
NNNNSNPSPVVVLEMLESR	2|0|	70242711 
NNNNSNPSPVVVLEMLESR	2|1/14,M,Oxidation|	70244726 
NNNNSNPSPVVVLEMLESR	2|2/14,M,Oxidation/18,R,Label:13C(6)15N(4)|	70248137 
NNNNSNPSPVVVLEMLESR	3|1/14,M,Oxidation|	70250635 
NNNTDALELSDFK	2|0|	8841341 
NNNTIHPNLR	2|0|	45650128 
NNPAIFTTYNEDYFFGTQR	2|0|	4605213 
NNPLLVESISSFQNTTHY	2|0|	45659519 
NNPLLVESISSFQNTTHYSK	2|0|	45673098 
NNPLLVESISSFQNTTHYSK	3|0|	45679171 
NNPSGFMQVFANTY	2|0|CID	17880471 
NNPSGFMQVFANTY	2|1/6,M,Oxidation|CID	17884780 
NNPVDSNTDFEANCTVYGR	2|1/13,C,Carbamidomethyl|CID	75144068 
NNPVDSNTDFEANCTVYGR	3|1/13,C,Carbamidomethyl|CID	75150233 
NNQPLVVSIPR	2|0|	36487224 
NNRPSEGPLQTR	2|0|	45692234 
NNRPSEGPLQTR	3|0|	45697180 
NNSEVITGLAR	2|0|CID	25719148 
NNSFHFLR	2|0|CID	45713768 
NNSGAEETIATK	2|0|	11242104 
NNSIYNCNYDLCSSK	2|2/6,C,Carbamidomethyl/11,C,Carbamidomethyl|	28899622 
NNSLGPELSER	2|0|	45723607 
NNSLNLTGGCAVYTM	2|1/9,C,Carbamidomethyl|	79365434 
NNSLNLTGGCAVYTM	2|2/9,C,Carbamidomethyl/14,M,Oxidation|CID	79370734 
NNSLVSLTYASFR	2|0|	45731868 
NNSSPHADLFPSDNSTLAVDIYK	3|0|CID	45740687 
NNSTFLECAPK	2|1/7,C,Carbamidomethyl|	45747970 
NNTFFDMNIFE	2|1/6,M,Oxidation|CID	45761306 
NNTIGHQCSECIPECEPELMTVACFQR	3|4/7,C,Carbamidomethyl/10,C,Carbamidomethyl/14,C,Carbamidomethyl/23,C,Carbamidomethyl|	12157858 
NNTIGHQCSECIPECEPELMTVACFQR	3|5/7,C,Carbamidomethyl/10,C,Carbamidomethyl/14,C,Carbamidomethyl/19,M,Oxidation/23,C,Carbamidomethyl|	12164069 
NNTIKFGFR	2|0|	31536417 
NNTIPDSQMSASSSYK	2|0|	45767559 
NNTIPDSQMSASSSYK	2|1/8,M,Oxidation|	45771752 
NNTQVLINCR	2|1/8,C,Carbamidomethyl|	45783137 
NNTVTPGGKPNK	2|0|	45791278 
NNTYLVK	2|0|CID	45796798 
NNVDHGPLGR	2|0|	8322283 
NNVETPLHCEK	2|0|	72085039 
NNVITIDLMQNSSQK	2|0|CID	45804999 
NNVITIDLMQNSSQK	2|1/8,M,Oxidation|CID	45811407 
NNVITIDLMQNSSQK	3|1/8,M,Oxidation|CID	45816021 
NNVSDFPQIETDVHQEPGTA	2|0|	13496655 
NNVSEAMETLTR	2|1/6,M,Oxidation|	45839664 
NNVSLVK	2|0|CID	45844891 
NNVTEIQGIPGAASGLIK	2|0|	45856360 
NNVWLHSSQYAHR	3|0|	22919427 
NNWETNDLSYTTR	2|0|	59426929 
NNYEPTYDSTAIFPSVENLNYSDGCT	3|1/24,C,Carbamidomethyl|	29942666 
NNYTAFQNAR	2|0|CID	45865697 
NNYVIGQSR	2|0|	22464344 
NPADEYDFQSQQLFVK	2|0|	16835057 
NPAGALTLFCLR	2|1/9,C,Carbamidomethyl|CID	3458132 
NPATGLASIEEANVF	2|0|	73502657 
NPATVNYTIQK	2|0|	45878766 
NPCFRLCNTLQECTFTNLGPTNEYR	3|3/2,C,Carbamidomethyl/6,C,Carbamidomethyl/12,C,Carbamidomethyl|	13822511 
NPCGSLPFEAFSGR	2|1/2,C,Carbamidomethyl|	16771094 
NPCIDIIIGNGEYK	2|1/2,C,Carbamidomethyl|	20962094 
NPCINGCSLYLHR	2|2/2,C,Carbamidomethyl/6,C,Carbamidomethyl|	20978087 
NPCINGCSLYLHR	3|2/2,C,Carbamidomethyl/6,C,Carbamidomethyl|	20983361 
NPCNITR	2|1/2,C,Carbamidomethyl|	45892589 
NPCNSSVLQDGR	2|1/2,C,Carbamidomethyl|	45902910 
NPCTSEQNCTSPF	2|2/2,C,Carbamidomethyl/8,C,Carbamidomethyl|CID	45916803 
NPCTSEQNCTSPFSY	2|2/2,C,Carbamidomethyl/8,C,Carbamidomethyl|	45921098 
NPCTSEQNCTSPFSYK	2|2/2,C,Carbamidomethyl/8,C,Carbamidomethyl|CID	45932987 
NPCTSEQNCTSPFSYK	2|3/2,C,Carbamidomethyl/8,C,Carbamidomethyl/15,K,Label:13C(6)15N(2)|	45939259 
NPCTSEQNCTSPFSYK	3|2/2,C,Carbamidomethyl/8,C,Carbamidomethyl|CID	45941810 
NPDDITNEEYGEFYK	2|0|	45961184 
NPDDITQEEYGEFYK	2|0|	45975666 
NPDIIEITR	2|0|CID	27841491 
NPEAGVATTDLYGNCTLR	2|1/14,C,Carbamidomethyl|CID	45986044 
NPEAGVATTDLYGNCTLR	3|1/14,C,Carbamidomethyl|CID	45990750 
NPEAPLNVSR	2|0|	46009860 
NPEDVQSPNGSVYTWR	2|0|	46018399 
NPETEAGLVK	2|0|	3653040 
NPGETVDHQITLSTNLGVNVSR	3|0|	73837539 
NPGGNLSYELH	2|0|CID	46026752 
NPIIISEFEQQGQK	2|0|	27875474 
NPIIVPLVTYLK	2|0|	27982839 
NPIQTTDIVVNIQK	2|0|CID	27942506 
NPITEVIPVSTLNK	2|0|	37362134 
NPITPTCNNLNSDR	2|1/6,C,Carbamidomethyl|	66697956 
NPLFQANVTEDTR	2|0|	3693584 
NPLGCHECPSTMLILGR	3|2/4,C,Carbamidomethyl/7,C,Carbamidomethyl|	37127904 
NPLGCHECPSTMLILGR	3|3/4,C,Carbamidomethyl/7,C,Carbamidomethyl/11,M,Oxidation|	37134252
[truncated: 296,983 more chars]
