# Supplementary material for: A Mass Spectrometric-Derived Cell Surface Protein Atlas
Source: PLoS One. 2015 Apr 20;10(4):e0121314. doi: 10.1371/journal.pone.0121314 (PMC4404347; doi:10.1371/journal.pone.0121314)
Supplement: S5 File — ZIP file, containing a README.txt file and two subfolders with the respective spectral libraries. A. The .pepidx, .spidx and .splib file of the mouse spectral library for proteins within the CSPA. The sequence motif N-X-S/T has been modified to D-X-S/T, which corresponds to a deamidated asparagine (N). Methionines are variable modified by oxidation and a decoy spectral library is appended. B. The .pepidx, .spidx and .splib file of the mouse spectral library for proteins within the CSPA. Asparagines and methionines can be searched with variable modifications of deamidation and oxidation, respectively and a decoy spectral library is appended. (ZIP) [file pone.0121314.s006.zip › S5_file/B/CSPAmouse_filtered_M_unmod_pD.spidx]

10
11
12
13
14
15
16
17
18
19
20
21
22
23
24
25
26
27
28
29
30
31
32
33
34
35
36
37
38
39
40
41
42
43
44
45
46
47
48
49
50
51
52
53
54
55
56
57
58
59
60
61
62
63
64
65
66
67
68
69
70
71
72
73
74
75
76
77
78
79
80
81
82
83
84
85
86
87
88
89
90
91
92
93
94
95
96
97
98
99
100
101
102
103
104
105
106
107
108
109
110
111
112
113
114
115
116
117
118
119
120
121
122
123
124
125
126
127
128
129
130
131
132
133
134
135
136
137
138
139
140
141
142
143
144
145
146
147
148
149
150
151
152
153
154
155
156
157
158
159
160
161
162
163
164
165
166
167
168
169
170
171
172
173
174
175
176
177
178
179
180
181
182
183
184
185
186
187
188
189
190
191
192
193
194
195
196
197
198
199
200
201
202
203
204
205
206
207
208
209
210
211
212
213
214
215
216
217
218
219
220
221
222
223
224
225
226
227
228
229
230
231
232
233
234
235
236
237
238
239
240
241
242
243
244
245
246
247
248
249
250
251
252
253
254
255
256
257
258
259
260
261
262
263
264
265
266
267
268
269
270
271
272
273
274
275
276
277
278
279
280
281
282
283
284
285
286
287
288
289
290
291
292
293
294
295
296
297
298
299
300
301
302
303
304
305
306
307
308
309
310
311
312
313
314
315
316
317
318
319
320
321
322
323
324
325
326
327
328
329
330
331
332
333
334
335
336
337
338
339
340	50064836 50069010
341
342
343
344
345	34697990 34712872
346
347
348
349
350
351
352
353
354
355
356
357
358
359
360
361
362
363
364	149764 156771
365
366	39438122 39444463
367	570023 584581
368
369
370
371	31486981 31507670 35009254 35020652
372
373
374	18658414 18682015 50333061 50341051
375	45335061 45347919
376
377
378
379
380	22544494 22559151
381
382	177299 179773 16754477 16756669
383
384	42212283 42218721
385	20646015 20657990 50915828 50921770
386	46823417 46826652
387	45844891 45850608
388	23138260 23141659 57508978 57520928 75105972 75111955
389	50233144 50238709 71844619 71855930
390	72324586 72335913
391	39571068 39580625
392
393	50174222 50180843
394
395
396	31584311 31605775 43434741 43439849 58559335 58569981 59258955 59265506
397	32631793 32638376 47358604 47364333
398
399
400	24417656 24425397 25071166 25083644 48490789 48493125 49027587 49035850 51880486 51887225
401	20744196 20747675 20751189 20753590 31587696 31609195 44101716 44109890 56279292 56283705 59373943 59380371 59433808 59437220 64009374 64017652 72276787 72280487
402	49997992 50009118 66648434 66652522
403	33749240 33757861 59235743 59246081 70983674 70987955
404	22772467 22780889 45177667 45184208 47886284 47893446 58565840 58576521 70684276 70696021
405	3095360 3099557 3738679 3746191 49090390 49107651 73323514 73335078 74350503 74369104
406	22884470 22888837 49920975 49931108
407	50900776 50904153 50927747 50932101
408	36778312 36784829 77936333 77948413
409	63354496 63361203 64494315 64502998 70187387 70193993 72717082 72722940 73240773 73251899 77984692 77994889
410	2368402 2373476 4164511 4171388 8280587 8287172 20847345 20853886 52053212 52059921 55072772 55078729
411	3103788 3106300 15273443 15277467 30866668 30881326 52632291 52636351
412	23805983 23809922 26758099 26767784 79799058 79804873
413	53266734 53274511 63344767 63349610
414	64449781 64456599
415	31358796 31363133 34604448 34612439
416	17660698 17673008
417	21493399 21497965 24429867 24435250 40314215 40325049 48296298 48304056
418	21087852 21091984 36858834 36874572 58871319 58874280 63282244 63296139 73579648 73590619 77235533 77242365
419	16552146 16556772 24840118 24846575 70965691 70976858 76076114 76079173
420	3399821 3404207 24577225 24581202 31206659 31220241 38517860 38521962 54681399 54686383
421	36862936 36878709 78543660 78552509
422	129405 142724 5957021 5976507 18085046 18095742 20204113 20206380 48299999 48307792 58463110 58476398 68535307 68539457 70646030 70649431
423	2570217 2582165 3115049 3128141 23566316 23573182 35689129 35694615 57604659 57610537 57649509 57651887 70806081 70812431 78285728 78292379
424	6702998 6707369 72831019 72835138 76545404 76552003
425	5963983 5983503 16653343 16659333 40320887 40331756 47582293 47594323 52218692 52232626
426	45796798 45800881
427	606239 616177 2575620 2587602 24091995 24100265 46589396 46594647 50279282 50286230 58118829 58130334 66608549 66623190 74386300 74409323
428	20396049 20400426 30989727 30994183 41145503 41157992 79394351 79400793
429	35792117 35796152 43791482 43798607 54741618 54748319 79375299 79377954
430	37886909 37894505 51166643 51178107
431	9429045 9442577 29039764 29050078 66579678 66594837 76516303 76519687
432	29583386 29585990 57484100 57497573 74393321 74416379 76884178 76900992
433	52225492 52239244 59984946 59996354
434	18697970 18714108 21697787 21704439 31940541 31946294 41186528 41200068 41349432 41353640 43795858 43803074 64644842 64658338
435	6818833 6827634 23145093 23147254 23434051 23442684 24721798 24724445 32521345 32532915 32879910 32886454 34536120 34542732 50014038 50018531 55352308 55359235
436	21602025 21607790 26240007 26246286 29749101 29755309 43897659 43902092 49793026 49797493 51034761 51039240 61235829 61240015 76888980 76905829
437	31896851 31902576 41164911 41168313 42171305 42175587 45892589 45897732 78808929 78821075
438	8830052 8833161 21918961 21923692 63951463 63954980
439	31612929 31617316 35351931 35356335 45456132 45458668
440	21290792 21296588 29333610 29344857 31332059 31341108 59858442 59864884 60829176 60833419 61928243 61939615 73081770 73089802
441	359078 366091 24945953 24947827 26005919 26013302 34549379 34557551 39217220 39220811 47047943 47052097 76023863 76034776 79056740 79065035
442	1463364 1472623 22813190 22827057 23607735 23609536 24446093 24450648 39539380 39546012 41193092 41206565 64021395 64024885 64064246 64070351 64232870 64237931 72924858 72928257
443	20821342 20824680 72931691 72935687
444	36604800 36618390 36683332 36688759
445	9403122 9413381 16223953 16228528 31113812 31138573 40535208 40538210
446	25954478 25958134 36075641 36085800 74468959 74476137
447	22820103 22834005 58641406 58660108
448	41827 46187 12531606 12540987 16841744 16848221 24455238 24459191 25097977 25101602 31337121 31346205 54495550 54502002 54695516 54706432 56819377 56823086 65177912 65184376 72979220 72985867 78569397 78586435
449	117001 120047 363293 370339 6555112 6564114 26398826 26403141 31239979 31248403 46980046 46984093
450	1470139 1479254 43427560 43431133 51675434 51681929 52268414 52274136 77688885 77721899
451	20485389 20488715 26154791 26161973 28172750 28184604 30667909 30671975 36707756 36710992 42370250 42376497
452	23163639 23168407 25515965 25522641 42997817 43001963 68331742 68336070 77248991 77256084
453	2398426 2405045 22085302 22088192 28540355 28549483 41647042 41653674 62403329 62405293
454	1322995 1325769 27576727 27582586 36080371 36090565 36747725 36751703 37204373 37210338 42313807 42330940 43057001 43061328 64169051 64176129 64444646 64447196 74473036 74480249
455	2138990 2147837 17310743 17312719 17324219 17335209 23899123 23905569
456	911538 916728 11075434 11079285 24440668 24443363 24727127 24731509 43890234 43893929 45697180 45708176 70739113 70745700 75720921 75728795
457	16578973 16582310 19736255 19744479 22304380 22309879 27956247 27969557 27989394 27993771 41001026 41005285 54563628 54572759 59250597 59254829
458	1953453 1960021 23952039 23958412 44487200 44494532 50734697 50739001 53423224 53426816 78198692 78213126
459	43065690 43069029 72892345 72896722 74516366 74535057
460	591815 596378 17329006 17340031 30495602 30513282 34693353 34708200 38571023 38574393 73369816 73380003
461	2401477 2408130 16665358 16669387 23193696 23199558 24475860 24497175 29825112 29831614 43942723 43945641 49125691 49129678 59285851 59289301 61441304 61455674 66209969 66215205
462	23964820 23968476 32085212 32096866 48801682 48808016 49354777 49361610 49470198 49474640 54733741 54737662
463	16607042 16613373 79824915 79830275
464	49224667 49229875 50797506 50804929 51796794 51801404 55575259 55578982 63776163 63781240 73373701 73383923
465	14887628 14891786 24479943 24501293 34376425 34381499 39552679 39555515 41993933 41996755 44413246 44416029 51531859 51537993 53593616 53596850 60106018 60112827 77865147 77870824
466	2921066 2926014 29552271 29563966 43948594 43953637 48443938 48446011 68318746 68320560
467	4301418 4305496 4958968 4961671 8116233 8123086 9315514 9319583 17944906 17954143 20288593 20291524 31694171 31701045 57580320 57590473 61650414 61654675 64224695 64228765 67997831 68002781 75100049 75102993 76333062 76343794 77451252 77455365
468	1975498 1979070 4937306 4941426 17683083 17694578 46112270 46132644 54918458 54924387
469	20310943 20319229 29856623 29863343 79327773 79337489
470	10721801 10724957 31382095 31388523 57551252 57558441 70594490 70600624 72768225 72773388 79320566 79324152
471	22426373 22430776 36315732 36327848 46118542 46138951 55010849 55013982
472	11049773 11062835 23303362 23306635 24124437 24131088 24212404 24221117 24225410 24229509 24377047 24383601
473	3872317 3881462 7212298 7215988 42278287 42282571 42474629 42479223 43976072 43980120 52189395 52195495 54810967 54820817 72946469 72952651 79333446 79343197
474	23460101 23463368 25921690 25925057 42405114 42421323 55103403 55111144
475	2751526 2755971 4550762 4557413 11035364 11039735 17921953 17926031 26215936 26220091 34137902 34141162 50219194 50228527 75919504 75926101
476	512581 517014 23294137 23298732 32350162 32356682 72142180 72158732 74722140 74726392
477	12518860 12522778 23473327 23485301 25633176 25636243 32014914 32021858 43617792 43621416 72741734 72753470
478	15448768 15469026 18478098 18496338 26985220 27003712 31465240 31469240 46679198 46685063 47121716 47129253 47876831 47879501 51762862 51768191 55966928 55973944 77589333 77593720
479	2226511 2231329 39609842 39613577 40873658 40880567 47784383 47788485 51216763 51220420 54577700 54581881 62416948 62440989 78733879 78738192
480	2801258 2810790 20626415 20629366 22416723 22419226 35275429 35282159 47108471 47115076 54930351 54937111 54953579 54958036 69160855 69164940 74714345 74718225
481	37858410 37868821 44181354 44184853 47032574 47035919 57968975 57974784 60613459 60617905 63215093 63217661
482	2804555 2814129 4458470 4462322 15456396 15476689 18628553 18635227 22925180 22933133 30074614 30082975 42411120 42427364 46376948 46405581 68733360 68741599
483	12120971 12127532 15357074 15363934 19702525 19709016 23223933 23254373 26037640 26041833 30561668 30572708 37171415 37178460 38594420 38597269 47124893 47132465 57788855 57802241 58551126 58555213 59584740 59595086 62423982 62448058 66633359 66643494 80214934 80223717
484	23490618 23496607 24358379 24363845 34317856 34324607 38535752 38539659 50244309 50248937
485	6022219 6035265 14001704 14005845 20517134 20527772 26287954 26294715 28554147 28557579 37619688 37632395 42505653 42509964 51110494 51114300 69549396 69563800 79844151 79848254
486	15906372 15911621 17593524 17609211 34043420 34052638 34580881 34584375 42417112 42433391 51070230 51077024 63717622 63724504 67168991 67177924 77093791 77098640 78056646 78064349
487	9563462 9567819 23231284 23261759 26025438 26034156 28251571 28256153 36469196 36473273 39642175 39648741 47315170 47318429 48086271 48092793 57616188 57621500 57766101 57777995 69305818 69310746 76970174 76979268 79000081 79002653
488	2907894 2914463 8493190 8508780 31802154 31809460 40062637 40069158 46384034 46412702 54174992 54185020 72401233 72407864 78927722 78949216 79305688 79309950
489	11833015 11839585 22897318 22907553 26117442 26128163 26252600 26259261 62023160 62033967 70885196 70889403
490	3089046 3092186 31294067 31300605 31648310 31651866 37000946 37007518 39787542 39799427 42759473 42770036 61364057 61370778 69846320 69850888 71648639 71652388 79205019 79208454
491	3422035 3426388 8497264 8512888 19380973 19385290 27801272 27808133 36335203 36338721 47852573 47864667 59318967 59323865 61276517 61282518 68206891 68211316
492	23525863 23530070 28322134 28327865 42116146 42131521 50271331 50275347 51488135 51493527 61021284 61029970 67958326 67963398 73923475 73930479 74309122 74328903 77407576 77411455
493	16158796 16166647 22290465 22297405 28118239 28124049 31310929 31319171 38145678 38154323 43855099 43862604 44460001 44462759 51153099 51157295 52038187 52041594 57723921 57729690 61910040 61916663 69556458 69570679 77892296 77904341
494	32332017 32343227 37453903 37458481 47008505 47011745 48820558 48826314 52482113 52509027 63367945 63375805 77626382 77647754
495	951750 956111 4655676 4662462 8998326 9004456 9010654 9015186 10261518 10271556 43087042 43091925 50253343 50257575 65022393 65027209 79902683 79909320
496	2429615 2435047 10174704 10180455 35399515 35422400 39521680 39525943 40065917 40072473 41708780 41731189 47860656 47872785 51966860 51973715 54181371 54191434 54527299 54531664 65929232 65932374 77897151 77909231 79596570 79601341
497	15414952 15417790 18845620 18849066 19914099 19916543 34347005 34353533 34564965 34569063 42123971 42139416 42966051 42975090 58767315 58771432 70699341 70703415 74314789 74334605 78515321 78526639
498	5279512 5289644 8408509 8415241 18756782 18765781 19167983 19172566 31060790 31067262 38148721 38157401 39888320 39890901 47904109 47909961 52498333 52525317 56757144 56761302
499	9914821 9917805 23374300 23382386 24140660 24154283 38600153 38606810 50205635 50210035 59523942 59527497 64577843 64596553 78985119 78988425
500	658708 670190 6442122 6450686 9002211 9008375 9630821 9633666 10142278 10145089 20118617 20121440 24033553 24045670 24632717 24645931 28189425 28196138 33954806 33956902 42120221 42135631 78034479 78042383 78977522 78981303
501	21394594 21400998 21719191 21721812 23501635 23506367 32242931 32248671 34997241 35001058 50646704 50705993 60659376 60670379 64841142 64845222 66825874 66839440
502	3852123 3863212 15639542 15641502 17384320 17392044 37825337 37828254 38448294 38452424 40725293 40730212 40766292 40788072 41713583 41736027 45473608 45482893 48823262 48829053 50577139 50581209 51720577 51735396 52489970 52516919 53919090 53933511 59211079 59220465 64584642 64603387 70775483 70784631 75166561 75170344
503	6424654 6431372 23662547 23680153 32608160 32614697 34386608 34390184 36791381 36794788 44890607 44901219 60508213 60515518 66200743 66205341
504	7971162 7983529 19053671 19058660 19571397 19589488 37577889 37588608 38938467 38943447 46734177 46746267 46937000 46941239 50442405 50448492 55591577 55598186 55990384 55995464
505	4753187 4758560 6776198 6780696 15990002 15997564 24145711 24159369 33478945 33490171 42128261 42143741 43562928 43566892 50463719 50469176 50652051 50711375 52066665 52073102 52079574 52084374 62698082 62707289
506	20294490 20300912 24274847 24287093 24638807 24652056 31440779 31445848 52502334 52529353 56803887 56807361 62008828 62012945 67364953 67382033
507	2845672 2852286 17387301 17395060 28375214 28385786 40771177 40792992 52563558 52574724 53830203 53834816 55478088 55485151 56262267 56269066 58483142 58487280 59217006 59226427 60141746 60146182 63823560 63837391 69451195 69457936 72966269 72972727
508	2659407 2664694 18725664 18736686 20219015 20221818 27487626 27493304 35783489 35787784 72535354 72539806
509	3012523 3016732 4097775 4107034 9621575 9626181 11613918 11616512 19040076 19046995 19578364 19596485 20448225 20451488 23398939 23404060 26332942 26334882 33127832 33137797 41181015 41183754 45271888 45274636 46306074 46310804 49605465 49611026 50657225 50716584 53983949 53988549 56746538 56751957 59395563 59400944 61253297 61259878 67508103 67517841
510	23149450 23156527 24282042 24294323 32234142 32238519 45477195 45486515 49807565 49820003 50112849 50119759 57226192 57231236 66548207 66561719 68042019 68046801 68785880 68790981
511	15675412 15679686 16628384 16632463 25808261 25812511 27588480 27593546 32612328 32618900 34162320 34165382 44896155 44906802 53218051 53224622
512	16344333 16346546 26563833 26571950 30029184 30033628 33925210 33937947 36359123 36362958 37584417 37595171 43717840 43725213 51083853 51090497 54826480 54831823 63258977 63261448 65920937 65925067 67486678 67498232 69257327 69261030
513	15216235 15220658 32287893 32298307 35873654 35881878 46614448 46621694 54633694 54637803 60708870 60713456 62234025 62238481 73026266 73046692 77204625 77207674
514	19962446 19966853 21619170 21631875 22199757 22207532 26419038 26423152 31680617 31688962 38586027 38590206 44047856 44076714 64290655 64295184 71760435 71770785
515	4576986 4589899 16052135 16059709 16514217 16518140 21210503 21214852 36273275 36278964 38948462 38955563 42656671 42663351 51905377 51923071 56719006 56723113 65559574 65562689 68044935 68049752 69019302 69030981 77400069 77403805
516	17215736 17219889 27892514 27902912 29876403 29883256 33808911 33811681 34251325 34257911 34828805 34835583 37960419 37969765 58542321 58546706 65477264 65487483 66550278 66563825 72873397 72877590
517	777019 788541 15769493 15780875 23580083 23586704 29175762 29178967 42335381 42341966 42483543 42494563 45713768 45718670 46923041 46930003 47809668 47815729 68392896 68396966 78434810 78440299
518	16284468 16296559 17987089 17995187 31514583 31518922 32363237 32368710 58406835 58422333 59646139 59652762 63980457 63983058 66317884 66325711
519	163612 170439 16055452 16063056 27733116 27738370 34748187 34757362 37074028 37079948 44137353 44140927 56036547 56042784 65109551 65120449 65821376 65825947 73031365 73051826
520	1445022 1449078 2489923 2498323 8757997 8768353 21251357 21257014 40013825 40027488 52692413 52699062 59493002 59497260 68365031 68369821 71826249 71833438 77340096 77344305 78780470 78785350
521	21052957 21059672 54847420 54853989 62894866 62901677 65481684 65491938 70090616 70095186
522	1034090 1039396 15240480 15251328 34780187 34787161 39558386 39562218 42147036 42154201 44220528 44224280 44748354 44757220 48455878 48459952 51118141 51122243 54652293 54672019 55552698 55559569 60000904 60005272 61750808 61753871 66665330 66671719 78827763 78830482
523	9271304 9273802 38829731 38834728 41057592 41062029 43072403 43076925 49395020 49406946 50194208 50199904 52749362 52754485 64617946 64624068 67123380 67133440 73973712 73978280
524	17224077 17230888 19471131 19478266 21936987 21943569 29879420 29886275 35203945 35213654 43817487 43821948 45571137 45578906 74634883 74639798 79978170 79984895
525	8764624 8775014 15420663 15425981 20365433 20368187 22457953 22464344 31045082 31056304 31554505 31558503 35158570 35165299 37875816 37881345 39062431 39065925 42487772 42498827 46419703 46424196 55515665 55522228 60781035 60787485 76804843 76809723
526	6166072 6170981 8270213 8275366 24585214 24593282 36491490 36502394 54657073 54676834 62986709 62990650 63652298 63659056 66186250 66195819 67736996 67759759
527	18526953 18530905 28060509 28069725 34130965 34134416 35908519 35915566 43473259 43480266 46509838 46512457 51816511 51820927 53383963 53389597 56371566 56378588 60526311 60535216 71164198 71175474 75625953 75630434 77876536 77883008 80329431 80336365
528	1875854 1880457 2493987 2502421 2952951 2957494 13807125 13812457 19953958 19958284 30980252 30984972 49757031 49760480 70827598 70831289 73339601 73343997
529	2520248 2531735 3648249 3653040 7726684 7729973 14920381 14926956 22126348 22134988 24869883 24876718 26462879 26466910 55300933 55310209 65248308 65254796 70728314 70734155 72759092 72763641
530	16636577 16640695 21539864 21546819 21845524 21849818 31562536 31566251 33728374 33733057 36495800 36506739 38888391 38899854 44465552 44468326 45190784 45195003 45290194 45296941 50100032 50106423 54271079 54278212 54535843 54539944 63056113 63070268 73308674 73312556 75868544 75875405 77917807 77925521
531	8273374 8278561 24815638 24822083 25830519 25835435 31149070 31158849 32059256 32063306 32489461 32496494 42150931 42158131 47232402 47237286 53812145 53816216 59550190 59555290 70044092 70050757
532	629266 632453 8351681 8354616 18641936 18665432 24701509 24705855 28647553 28659199 41900479 41902692 43327001 43333803 52869937 52876589 61594661 61598883 62818444 62828293 76012019 76015983 76558637 76564439
533	4707145 4711588 15145435 15149065 43359118 43365530 46599933 46603006 51990654 51995552 52938763 52947397 59106920 59113434 59899652 59904173 79011847 79013935
534	16746452 16750447 20124298 20128895 24406474 24410412 28411120 28430724 32693139 32706649 33846610 33851075 48621388 48623972 57326784 57355017 63038456 63046343 77534626 77552476 78161526 78164628
535	1574017 1577565 11925923 11930608 19872515 19889853 20094418 20101482 20421848 20426339 20972942 20983361 21277312 21284109 24891911 24895970 27837972 27841491 36894850 36899273 48796447 48799047 50840300 50842891 52409899 52416543 61631451 61633951 62614903 62625180 68215462 68220408 74339434 74357965 74848714 74855394
536	5008067 5019596 23389726 23394315 23447092 23453579 23776713 23780260 32186657 32191251 32835818 32838499 33822884 33827684 35569305 35575669 36755716 36761519 49991786 50002877 53254117 53259015 72958694 72962464 74875918 74888600 80038763 80047628
537	11376982 11397608 19615119 19627830 22913709 22919427 28415236 28434875 39664775 39668027 42286890 42293985 44081373 44089648 51449253 51454285 53500521 53512361 71875349 71886784
538	1263928 1275182 3046206 3049437 3782573 3787575 7786648 7790778 24559169 24563860 24747285 24765043 29770337 29774858 42050990 42055571 42560200 42576147 48436817 48440360 57331981 57360249 60391290 60395799 62040888 62047795 80262666 80273299
539	1616807 1632053 8318015 8322283 17818473 17822549 25894775 25901464 27320925 27326216 28312404 28317358 37253356 37266833 49084769 49101995 50163219 50168703 51938287 51942465 66339094 66347715 80286566 80295566
540	2448685 2452863 11382019 11402675 12751210 12758216 13709855 13725570 17039906 17044098 27669823 27674653 28652627 28664308 32103794 32109056 32195537 32202739 34637997 34657147 36342269 36346461 37547024 37551586 38228228 38233117 58534420 58538353 64507340 64512969 74345058 74363624 77144136 77151061 77538973 77556858
541	8785791 8792544 13352949 13359477 15203741 15210075 23129923 23134074 35800222 35806905 35835609 35840418 42289792 42296922 46777562 46782614 49915645 49925743 60230120 60234650 61185165 61189629 72163471 72169879 76749527 76756116
542	7038133 7051834 16817093 16822714 23828834 23838639 44087566 44095876 46035273 46046562 48719216 48727467 52813482 52820334 54014125 54017520 55644704 55648346 62741458 62755078 64299502 64303676 76350034 76354150 76383135 76387766 80277321 80279686
543	458058 461231 1268386 1279674 8734962 8743775 20069855 20080773 23349253 23358960 25090658 25094409 29057854 29069016 31655457 31662253 32446859 32453602 33259459 33279715 35226151 35236226 39455764 39464362 41494600 41499419 47024149 47028344 48832140 48838827 52924007 52929301 61946065 61949782 65401212 65405499 70562388 70566782
544	2158252 2171685 3961033 3965216 4445856 4452129 8089017 8091430 9244526 9246983 22421764 22424051 25330887 25335614 28976011 28979043 31285083 31289732 31394986 31399043 31540902 31547686 32653518 32663429 32713467 32717645 33507645 33511355 34903091 34909161 43997882 44011127 49955891 49960364 63665701 63670136 65531882 65541558 66343397 66352053 67071841 67078888 68825341 68828815 71738781 7174…
545	13717462 13733247 19520990 19527687 25046322 25055977 35240879 35246003 37835868 37847758 39834970 39839566 43340640 43347182 46456342 46460446 48913506 48920366 48975041 48986292 73283147 73290703 80000024 80004482
546	5378390 5385543 12134128 12141038 25537479 25550521 26074923 26085239 33972296 33979285 34645106 34664010 35032221 35041886 37790251 37798642 41601201 41622764 46040589 46051913 52619108 52625682 59124756 59127843 63234389 63241627 64262416 64274649 67145586 67148213 72728833 72732209 72810289 72813876 74277463 74281568 76570276 76577025 78591292 78596238
547	2090385 2100051 7956233 7960572 15370489 15376966 15849966 15855317 22663623 22671591 23912050 23917593 27693813 27700371 29928427 29931891 33349097 33355906 35119500 35128849 48723453 48731734 48814385 48817454 48938390 48944997 49499501 49502340 52887456 52908813 55702341 55705375 70506322 70509543 78322975 78327588 80420932 80432877
548	2538967 2542233 9595469 9599735 13714040 13729790 25105262 25108859 28866950 28870461 30862684 30877307 31531967 31536417 32659340 32669286 46009860 46014112 50086329 50093271 55652023 55656621 57960736 57964838
549	874474 880617 1912466 1916560 1966623 1971134 4448777 4455084 4772903 4790160 19326772 19330804 20928289 20932516 24568586 24572888 27359925 27368680 28718655 28722930 41917909 41928172 45072533 45077960 49162487 49168988 56465225 56469183 57236315 57244965 62395774 62399534 67989512 67993711 69176091 69182061 75979375 75990676 78888634 78902678
550	5244687 5248417 10845271 10848120 16820463 16826119 17371797 17380201 17615112 17619194 20811826 20813120 32303119 32311390 38456589 38459661 41213445 41228066 49567496 49574299 50405059 50417106 51315022 51319385 57180291 57191863 72187139 72193938 79136524 79154529
551	562976 577743 2615145 2619219 2623327 2629278 7827691 7834262 30691537 30704705 32067391 32073921 32468767 32479079 33178450 33181575 41608054 41629652 42358977 42364596 43275603 43287186 59153501 59160016 63904657 63907270 64357577 64362301 65380601 65384047 68383045 68387953 76153336 76157720 79314247 79317389
552	2096873 2106573 3930069 3934583 5667982 5681717 10133159 10137860 13060528 13064743 15092314 15097669 19544638 19548415 19894551 19904290 37759491 37765998 38054076 38058648 38099187 38103706 46912822 46917914 50748608 50759450 52895830 52916205 54166589 54170844 59742340 59753482 63263954 63268621 71229764 71233887 75485668 75490460 76066351 76071215 77348325 77354145 79506605 79524739
553	63332 67908 1778896 1782128 4338066 4341120 7916254 7923219 13306853 13311042 13721646 13737466 25050788 25060478 32967741 32972378 35491934 35498476 37528205 37533396 44005005 44017954 48599395 48601544 53559031 53565458 56628720 56631783 60599748 60606733 62129684 62134041 66232455 66236405 70028442 70036229 75815043 75821723 78531160 78535327 78893641 78907720
554	1688339 1694822 1895715 1901046 2786842 2793275 3366241 3369072 16386317 16394268 19784638 19789348 26172747 26190561 29651126 29656497 41220688 41235344 42036686 42046469 45326812 45339600 45352493 45359126 63106627 63123883 70707524 70713149 72478255 72484132 77052550 77056577 79005260 79008536
555	1926586 1942968 4777395 4794686 5672483 5686252 12510097 12514461 23266300 23274428 32475000 32485347 48960024 48964251 62568073 62577611 64213684 64219172 73647375 73652836 74695187 74700728 79140708 79158748
556	4669048 4674686 6653238 6655797 8558263 8562460 19825866 19833494 20543787 20553771 31473275 31493859 35004910 35016273 38394073 38404235 48001556 48012809 50454614 50459149 54550803 54555103 56288153 56300526 65580111 65584238 67935114 67941838 75306249 75311264 76703240 76707773
557	444630 451416 8083289 8086136 14737327 14741443 19215922 19222736 19899116 19908890 23620805 23627697 24001073 24005482 24070636 24072873 25849153 25855719 26179356 26197200 26224281 26227938 31323662 31327843 52262483 52265431 55425723 55430366 57240643 57249328 69278283 69287886 80197784 80204221
558	4293729 4297559 8326585 8331392 13339593 13346236 21811668 21815844 24299409 24312592 31812648 31816462 34500727 34510126 43934560 43938620 50031335 50041347 56673190 56680102 61176042 61180586 69142555 69144572 75828438 75833123 80438731 80445686
559	2309853 2314549 9371947 9377347 9447430 9451608 15973371 15979884 16389409 16397395 21588412 21595258 25008582 25013508 26545318 26552491 31177233 31195100 32545763 32556265 34188533 34192750 36556339 36568188 37185277 37191011 48926969 48932719 52439009 52452266 52951898 52961012 57160411 57171597 72117678 72126104 78167765 78174504 79248688 79255327
560	10202551 10208167 11250025 11259129 14854982 14866502 16043474 16047787 18331782 18337520 18648119 18671650 24828563 24834508 41276802 41296614 44957498 44961287 47601103 47606993 59747563 59758638 63130902 63134383 66330143 66334601 69297559 69301671 69393670 69397990 71060984 71067675 72623721 72630482
561	4672001 4677681 8357585 8364227 15103059 15110261 16593821 16600414 18099502 18105978 18743353 18747870 20664967 20669216 34762247 34766823 34794170 34800643 35360774 35365015 37310936 37317468 37635903 37639762 38401473 38411670 40497585 40501969 42884031 42888603 49413024 49418596 50329388 50337343 50487813 50492809 52759643 52773345 55435044 55446040 70032525 70040350 70460815 70464455 7391380…
562	123126 136412 818060 822524 1932598 1949014 10102685 10108050 15383087 15387836 15951972 15966138 21523476 21527692 24306120 24319338 32977050 32981499 33059557 33062953 34918604 34926550 38432724 38436143 45330599 45343422 50035449 50045496 61244236 61248749 61266494 61271585 66140865 66146027 69281863 69291501 70315298 70322090
563	3141883 3154081 10024294 10028781 13342763 13349441 21711126 21715141 31907464 31911897 32931602 32940195 35617326 35621832 38991245 38995657 40949809 40960872 46796876 46803360 59622724 59640369 63409402 63413807 65963486 65985715 70150403 70160024 78964251 78970869
564	1753978 1759727 14862549 14874139 18972469 18979509 20550379 20560398 29182207 29185889 31479301 31499920 41999612 42002487 43096843 43103820 44327232 44333681 47015020 47019567 47351795 47355182 54755055 54760634 56292406 56304814 59190942 59201142 61068005 61079873 65935551 65939753 68817062 68821184 69938708 69943506
565	6907709 6912232 7581286 7586975 9645565 9648509 11326211 11338344 13968795 13972991 16809489 16813339 18653118 18676684 25996610 26001247 26451165 26456987 29702476 29715570 31482694 31503348 33236800 33241620 33373531 33377465 37749727 37754742 47605699 47611619 55439989 55451020 60943322 60953596 70835015 70841613 75760797 75764327 78767513 78773974
566	3766565 3778046 17645847 17649839 24164993 24167328 27195514 27198643 31965427 31968923 33557312 33564029 34071458 34076191 41563612 41577191 43015940 43020495 43025085 43032726 52766402 52780139 54962528 54966653 60749052 60755466 61806496 61811776 64545215 64554112 71364223 71368549 71804974 71808958 79568939 79575897 79759801 79771655
567	2236181 2242733 3978606 3993078 4207307 4213046 6644834 6649019 11462202 11468890 23551449 23559209 31274548 31279798 32560915 32566194 36562992 36574876 36833046 36837560 37562492 37573467 38372585 38383294 42179904 42184787 43317738 43322352 46090780 46096702 46335832 46339981 48335503 48339714 49142825 49145291 52956510 52965659 55753252 55757462 71083554 71087822
568	9255298 9266213 11563459 11567569 14859004 14870559 20333262 20337600 22241512 22248005 26281125 26284522 29146333 29150223 35101325 35108002 39323754 39331727 48672403 48674843 50721048 50727855 58851611 58855289 61985899 61992353 71248612 71251637
569	72516 79414 2594181 2599472 5832192 5836821 13699848 13704834 22532828 22547415 25639294 25642228 35721698 35725905 39732422 39743741 39806023 39809521 41824774 41831191 43667821 43674346 46217825 46239644 56296797 56309240 66057973 66062497 67814170 67819737 77360000 77365160 78657097 78663648
570	10526504 10538864 18064829 18071452 19122666 19136230 20497777 20507944 26898140 26906060 31707954 31712635 37377588 37389086 41102607 41114213 43028572 43036248 44168378 44174851 46955588 46967782 50368389 50381490 55470653 55474353 58113097 58125472 59175199 59180731 59353173 59356606 64433917 64439357 66151224 66157065 66509913 66514262 66603968 66618574 67225610 67231991 71294825 71307640 755…
571	2858934 2865387 15585196 15594400 18814324 18819703 23315491 23326054 27568162 27572427 34337934 34342513 35055525 35059661 35139534 35152113 37947601 37951942 40954925 40966023 49978273 49985097 53546052 53552524 53940800 53947911 56482417 56487004 60815475 60822308 60866021 60872663 61777075 61781370 63896047 63900431 73197816 73207037
572	3657865 3662355 20341910 20346708 23992563 23996863 25840386 25844808 32743636 32747623 32985983 32994105 33886118 33892888 36694221 36700971 38628354 38641719 38867152 38878637 41541307 41552634 46224644 46246493 48367762 48372014 49065754 49072462 58977438 58984412 61673064 61683912 62490977 62496997 67045506 67049462 68240817 68245310 68712134 68716221 72514441 72517066 73479735 73484170 80189…
573	22537992 22552614 26319831 26326369 26455290 26461147 31634507 31641391 33010359 33022496 34951528 34955554 39912873 39917750 40258037 40265169 40804614 40815343 49712507 49717153 59070716 59077256 61836708 61841362 66678143 66684692 68188771 68193637 73616332 73626890
574	18349829 18360902 19130525 19144124 21950186 21955160 28774418 28779115 29761552 29765927 41570316 41583822 44605106 44614205 45816021 45833371 51012533 51016785 53133763 53156203 55624964 55631718 56052043 56058898 59785357 59793742 61973828 61979846 66575509 66590633 69099955 69106864 73348428 73354825 76771469 76779830 79764964 79776861
575	9424823 9438321 11133018 11140079 14759612 14768684 15573596 15577194 38379043 38389787 46963464 46975693 51544162 51550960 59659420 59663727 66167428 66176857 76121623 76133962
576	5766121 5772767 7376472 7390842 31721777 31732323 33286952 33293927 51507138 51512867 56962435 56969551 57809586 57814023 58080878 58087580 65031791 65038143 71892338 71899354 72062298 72067391 74249797 74255101
577	8685633 8690697 16522098 16533706 20641017 20652957 22281134 22285782 23120981 23125562 36234239 36240821 39274450 39285815 44352649 44361764 61677397 61688280 73621837 73632430 75941896 75946437
578	4279300 4289032 18693668 18709771 24369346 24373179 24505774 24510040 25215165 25222974 27626418 27643787 30523311 30533031 33191908 33206409 34393795 34399876 36227348 36230776 37384247 37395479 41109298 41120939 43210450 43214595 49879259 49885881 53139097 53161567 63985639 63990490 76775610 76784006
579	3643219 3645717 6196858 6208334 7353892 7360573 11944719 11950644 26486112 26497376 28267760 28281874 31403135 31407326 31951068 31958230 33873037 33879560 46057921 46070056 46624991 46629957 46756025 46764918 52355780 52366350 59440667 59446910 62593384 62604546 70571211 70578421 71193558 71217180 71732454 71735600 75263975 75268085
580	6916555 6922790 10037900 10046776 31846539 31851154 32990608 32998727 34080959 34085439 36207452 36213133 37700724 37705309 41545688 41556883 47001782 47005126 49839925 49846590 51773555 51778291 58106438 58109816 62052367 62056159 71560521 71575087
581	6280384 6287599 14954852 14961929 17714687 17718658 18934105 18938987 29917946 29923169 32254441 32268331 32396724 32401221 34959623 34965930 37045215 37050476 40811152 40821916 47277157 47296111 48283137 48289696 48422820 48432393 51510347 51516111 54860593 54867083 57502054 57514148 66029050 66034609 72492764 72498757 74895498 74900806
582	1996310 1999609 9926860 9938749 33855575 33859921 38543601 38550295 46554857 46559648 51224107 51228162 52669445 52674040 65969333 65991597 70943738 70950410 71200636 71224293 79783595 79788196
583	1675173 1681739 4080638 4089415 6315159 6329173 9155084 9162442 22760447 22764195 25886322 25890531 40448446 40458208 44609546 44618680 47835195 47839370 71837401 71848677 73818875 73825613
584	1402281 1407064 27633406 27650810 28817646 28834664 30711093 30715420 33385943 33397505 34328317 34333206 38176289 38180885 46065869 46078039 47267928 47272525 53060353 53071055 54977485 54990908 55262515 55269382 55275946 55281260 70468130 70473127 72317779 72329036 72572385 72578921
585	5143926 5148018 16232874 16239653 16528952 16540408 19400498 19407020 20690489 20700779 22651415 22655207 23849991 23862869 32261511 32275436 39069209 39073010 44128010 44132664 45000325 45012541 49429194 49441360 60174227 60181718 68165968 68170394
586	2457075 2465837 7095057 7101726 7733296 7739943 8311983 8314982 24050414 24057615 24527806 24539081 33340548 33344878 34460248 34463348 38019796 38033646 38359658 38366104 39566085 39575607 46709795 46714435 46945513 46950533 64472151 64476589 65973652 65995951 72303137 72310423
587	7454918 7463223 12809270 12814769 22582719 22589622 23763291 23769967 25715020 25719148 29467198 29474678 31764157 31770241 39671314 39674300 39749765 39756625 42257101 42261051 54795593 54801169 56433533 56438321 56443144 56450193 62163059 62170036 64630225 64633144
588	2300537 2305178 5599102 5605647 6919493 6925762 8466519 8473272 16324840 16328921 17623311 17630638 19940968 19943842 30713297 30717659 31023136 31031118 36284688 36289322 38135045 38142471 43262876 43267049 44451530 44455748 48759513 48765965 57835863 57840616 57908001 57912569 61207049 61214062
589	2411732 2416395 9604035 9612771 16585682 16589734 23714920 23729861 28821725 28838778 32460237 32464603 36151575 36167686 45208086 45211022 47283319 47290042 47302308 47309066 47792622 47801110 56409789 56414289 58387587 58392074 60150453 60155456 60178504 60186030 64243027 64246469 72321527 72332819
590	2323829 2335429 10291187 10301106 10800287 10803466 13761346 13764542 18455894 18460345 22840994 22844941 25411043 25416384 28636985 28642234 34812143 34822970 43552231 43557562 47205255 47212014 49319955 49332058 51097179 51103819 51518666 51525237 60740085 60744718 71092125 71095449 77335573 77337817
591	13319042 13326390 21302419 21309000 22508629 22512829 23767223 23773934 24533616 24544926 26584539 26591242 31977625 31988406 32028837 32033879 36522503 36526787 38023853 38037738 40451043 40460840 40826142 40832243 42723458 42727805 43456016 43466185 50829618 50835273 56851822 56876726 56996327 57007779 60207800 60212198 65044177 65049033 72306845 72314166 74111309 74115890 74730679 74733858 748…
592	263797 277323 14178374 14189386 16348794 16351219 16418815 16424635 17496690 17524926 20936786 20940869 23364079 23369172 25986242 25991753 38577798 38581895 39772000 39777109 46184410 46194242 57365045 57376662 62365329 62369503 78153243 78157367
593	9608654 9617424 17314730 17319457 20188057 20199126 28087224 28093982 32577067 32587263 45004491 45016742 51139806 51146435 53846103 53852624 65261343 65267876 65334555 65340759 74862109 74866104 76716339 76725675
594	2461738 2470534 4061091 4065779 11192820 11196925 23783723 23789517 24665988 24680041 28640354 28645638 29812157 29818617 30473955 30478940 31103826 31128552 31261961 31268428 31570001 31591395 40236992 40250937 47796245 47804768 56178752 56184460 57928462 57930888 61953534 61957277 62875635 62881177 65321540 65328030
595	1514122 1519270 10700978 10704339 17502423 17530694 20468509 20478349 28907412 28915886 33959033 33965647 34175682 34182090 34893906 34898481 37996338 38004757 38068818 38078920 39000104 39009085 40453919 40463751 42870228 42877112 48658103 48662127 54943906 54948725 57690390 57694871 61510682 61518479 61584312 61589469 62669533 62674792 69187942 69192135
596	1341047 1346365 1799332 1812979 2871874 2878409 7840751 7844521 12595990 12602321 23794831 23800721 28566783 28577245 45650128 45654806 55065386 55067533 56858515 56883454 66895977 66900490 66942783 66954237 78255933 78273116
597	4368412 4385124 6336392 6339573 6887005 6897323 8143292 8147919 8608991 8616435 16406313 16414576 18000118 18003083 32859242 32863605 57090710 57095180 70367400 70374068 70675886 70687561 75677977 75684950 78563961 78580948 78610048 78616692 79025608 79032214
598	4152431 4156731 4235999 4247149 7556274 7560807 11668205 11677790 12219529 12222920 13006469 13019336 20944987 20950589 22139717 22144381 25018469 25021097 25577985 25581652 27499012 27501865 28337862 28351710 29530781 29534986 43006144 43011027 46719110 46723582 46769847 46773687 50563180 50570142 60924931 60931863 70300727 70311430 79240033 79244343 79894082 79898365
599	4111757 4117476 13434690 13441418 17026617 17033244 19357805 19364576 29076310 29082683 38346421 38353022 43680906 43688008 45865697 45872214 49023920 49032148 52536081 52540303 59363328 59370265 61845926 61852417 70930991 70939723 77224714 77230106 78109321 78123202
600	2999347 3005918 3821405 3828651 6844811 6848938 24414385 24422091 25065702 25078145 25507479 25511804 30893221 30897692 36109933 36114682 37274172 37278754 39004893 39013909 40369130 40375834 46026752 46030995 46809879 46816725 53461310 53472897 57371191 57382588 57902312 57905139 58159345 58165993 61820738 61824410 63966936 63973679
601	1802523 1816204 4422557 4435288 5136778 5140335 9588127 9591781 11649523 11660269 16619739 16624044 17810926 17814682 18246101 18250263 25130299 25139172 28165717 28177536 41125889 41132876 44097993 44106132 45008355 45020641 48772452 48775097 51413590 51419915 59166566 59170865 62357708 62361501 64004839 64013082 66490419 66500326 75531534 75540475 78262766 78279984
602	295302 303847 19763445 19777485 30654802 30661338 31578482 31599911 37055772 37059938 54837201 54842293 56569460 56613586 58312799 58316945 68937071 68945294 74422647 74426781
603	4039043 4043323 11743439 11748528 19099647 19108569 24600444 24607299 28342297 28356180 32591900 32595789 38000980 38009434 44386225 44392782 61403485 61409986 66040203 66044401 66307436 66310945 72225900 72230196
604	1804731 1818446 4476694 4480277 14663797 14668103 16094788 16099519 23696160 23700518 27092060 27096300 30225053 30242678 33744276 33752862 34983730 34990468 43958715 43963229 49964872 49971555 52301435 52308582 59014288 59023289 64820288 64830680 68803763 68810395 74095949 74100487 75997586 76004785
605	3680833 3685510 5579536 5582606 6891502 6901854 19063684 19068943 21680607 21685324 25317490 25324303 59229921 59240224 66496833 66506484 70680542 70692252 78917781 78939205
606	8127635 8136001 8612571 8620049 22767954 22776341 26436299 26443717 28920129 28922786 30134136 30148540 36256597 36260542 40847288 40860438 42080599 42092611 47882206 47889333 50808020 50812180 58491453 58495224 58781057 58790880 64481062 64485603 68941422 68949680 75536316 75545292 76144485 76148893
607	960505 963610 5066808 5073332 16693059 16698224 18902376 18909068 38333274 38339830 40515050 40525301 44920231 44924296 50315477 50322415 52113158 52121753 54395425 54400572 54516710 54522257 54766248 54770079 56575514 56581582 56618629 56623614 57818495 57827136 64372799 64379478 68148834 68151802 75233984 75238320 75351357 75374655 77303984 77313569 78700237 78707012 78713599 78718837
608	3735531 3743009 5231315 5237984 7565374 7573296 8293791 8298696 11263686 11267503 12661468 12676994 12703354 12716505 14715300 14719158 16466539 16475065 17588536 17604188 19794088 19799468 19946751 19950337 20759431 20767499 21836969 21841229 22674970 22678989 25032557 25039422 29627419 29632747 30369243 30376021 38916603 38920772 40936598 40943186 41942738 41947287 45118115 45121276 45723607 45…
609	1809418 1823167 18300003 18304495 24620999 24628331 26817150 26823734 30595279 30608996 41129080 41136102 50543668 50550080 59876704 59886686 64963791 64968254 72200661 72208830 76435834 76447629 78181273 78185758 78922370 78943829
610	8096702 8106728 11718254 11729505 13601486 13605727 17260313 17286025 24928717 24937300 26717320 26731410 30184000 30188775 33319318 33324314 34306224 34310502 35251162 35254527 44669389 44673461 46521062 46526528 50936490 50941556 51057065 51063630 55638507 55641588 62088935 62093266 63553881 63561704 71660492 71669794 77291418 77297871
611	1539066 1543121 3032052 3036300 5323108 5330137 17568306 17578466 34231675 34235604 40506217 40510616 49655104 49661780 53014193 53021366 66414026 66420305
612	7395884 7399315 11753652 11760641 13932621 13936088 14209008 14213325 15224856 15230085 22572672 22577837 23872602 23880634 34111313 34119925 50153680 50158432 56727255 56732028 59018197 59027233 68837927 68848282 68986707 68994566 70342100 70348695 75358307 75381640 78093874 78098217
613	5341300 5357534 7569302 7577258 8519672 8526419 16075826 16078693 30487454 30505099 32318843 32323275 45791278 45794023 52800303 52806875 55378657 55384316 64489974 64498622 74818112 74822849 76523106 76529545 76796238 76800523 77980667 77990829
614	21241078 21246200 21968287 21983737 23611372 23616071 24933218 24941836 26637672 26644355 31433844 31437294 39302410 39311292 40420512 40429982 40635947 40660105 40853848 40867033 48567804 48574457 48691525 48694749 50073122 50079708 61437360 61451695 67467551 67474229 70173771 70177457 73234610 73245701 75477070 75481409 76441068 76452898 79810723 79817804
615	4161065 4167908 7522874 7534569 9763761 9768433 11511527 11516108 17266355 17292102 21442116 21444566 25972435 25979321 28496337 28505698 40522110 40532097 46606114 46608289 51294255 51307626 52180954 52185157 55069715 55075637 57822736 57831420 66416871 66423079 77308618 77317864 78601227 78605620
616	2778388 2782598 4698622 4702972 17067695 17076182 19449293 19453213 19993498 19997935 42059953 42066837 42102853 42109482 43544114 43548155 44596103 44600587 45160327 45171103 45549192 45552097 45783137 45787190 48126588 48132963 49249095 49253188 54140756 54148964 57852011 57863544 62309534 62316186 65943990 65951185 67008853 67015481 71584498 71593172 73462716 73466859 75523715 75527607 7576789…
617	6755726 6759073 8856737 8870517 11238765 11242104 11543981 11549058 13403231 13407485 14396718 14408958 26738561 26742608 26754023 26763673 28105012 28113816 36903731 36906572 41668768 41678572 51202458 51211907 58368463 58372815 62711912 62717252 67090857 67101480 68401079 68407782 70718809 70723644 71124934 71131137 72204347 72212551 73958723 73969559
618	1286504 1289986 1884770 1890655 5348287 5364555 12474801 12480614 12820303 12824854 13167787 13171970 15152600 15158653 15823905 15828766 20828053 20837664 25876261 25881618 30037878 30042940 32168867 32173583 32644994 32649241 33536747 33541001 36482826 36487224 41688446 41692821 44973652 44978322 45138469 45143109 48396611 48399185 54131857 54136289 54285380 54288529 64419446 64426901 64735883 …
619	6055537 6059456 8638585 8645080 11846190 11852806 13155126 13161439 31621738 31628105 39306520 39315437 39411018 39417911 40642907 40667100 53263948 53271690 54085562 54089796 57099487 57106166 59044291 59047677 61288554 61294168 65898923 65908181 70752203 70756670 72783929 72794432
620	6973023 7004495 9346839 9353344 15559963 15566834 25179106 25183991 30057500 30064222 32761850 32770751 42692794 42700373 44503020 44507311 48311884 48320050 49940413 49950403 54146089 54154332 56340313 56344603 58499030 58507447 60639085 60647905 71797255 71801097 79582716 79589731
621	538604 544095 988261 995094 10276338 10280332 16081595 16088174 20722646 20726490 32153889 32163638 32405753 32409968 35730147 35736662 44214692 44217645 47950175 47954350 48389522 48393049 67645698 67648877 70117892 70130518 73657920 73661767 79275939 79281640
622	2826740 2840152 8778777 8782267 16332974 16338636 16644848 16649078 17410347 17417208 19661061 19687562 20831043 20840689 21219236 21225714 23055067 23066569 23534227 23542912 25662559 25675812 26687853 26692142 29294409 29299722 30676076 30680399 35845091 35852054 36264522 36268881 36366828 36371281 38804651 38810341 42919287 42940763 50051429 50058115 52379514 52383567 54123802 54127812 5622760…
623	17930144 17935076 27233525 27236971 28501062 28510291 34600552 34608508 36388547 36395117 38462768 38466440 48626591 48631085 53104405 53108041 53872567 53876616 55051142 55061161 57112880 57119770 57636058 57642766 64740385 64747491 65757981 65770470 68888030 68894900 69817021 69828785 73774345 73779678 76315225 76321880
624	17653866 17666141 20323941 20328584 29687603 29691860 33668652 33672091 34857907 34863375 42695050 42702664 45878766 45885660 49299444 49306051 50594458 50598534 55831316 55837884 57126533 57140012 63909828 63915271 64315756 64322292 64792752 64794724 64944337 64951598 67563991 67572309 72548448 72557711 76104455 76109711
625	2114243 2122331 5252181 5257080 8862554 8876368 9042365 9051776 9382566 9386953 12772600 12788206 14268579 14271450 14402586 14414861 26231630 26235801 27997935 28002277 31863595 31877627 41673219 41683058 44188387 44194915 48205662 48212949 48315464 48323660 49594736 49600679 58502648 58511100 66220476 66226448 66714832 66729348 69320263 69329587 79552985 79560927
626	19668623 19695159 45370865 45375219 47218808 47225590 54591729 54601641 55980995 55985672 64114575 64121544 64676360 64682152 65464568 65471031 67806493 67810314 68953587 68958311 72344650 72355866 73522059 73527071 73575364 73586300 76053900 76062201 79279162 79284802
627	15340123 15348788 15483484 15487003 16301938 16306332 20454786 20460230 24971498 24978065 25236329 25244412 25669110 25682398 27008572 27015261 29268937 29274890 36850840 36866508 39498198 39503937 63272930 63286755 66382193 66388649 68853034 68859562 75593536 75596663 76740356 76744924 78499873 78504258
628	6469058 6472231 8073923 8078589 10990247 10997388 11422007 11428417 15625995 15632806 16195505 16202511 32766354 32775285 33362664 33368080 34168479 34172063 35288725 35293531 36310971 36323052 36420388 36425418 46480229 46485012 57742518 57754284 61785700 61791334 63204083 63211456 67182500 67187339 68971006 68977181 70961340 70972472 73413858 73418655 80460981 80467508
629	1565375 1569679 1581105 1587791 4070509 4073080 4930942 4934107 16022921 16036600 20617990 20622185 35751591 35756593 37718514 37722793 39922662 39926757 41251922 41256635 41390263 41393883 45607638 45621441 48328276 48331872 52029648 52033900 56893874 56905660 64981173 64987773 65387528 65394335 69043831 69053692 70071524 70075755 73488640 73492915 79556912 79564889
630	18236838 18241452 20563825 20568281 23059484 23070856 23538388 23547070 25000291 25004419 25359732 25364015 31200010 31213557 31999066 32009515 35560767 35565096 54912181 54915302 58927967 58934940 76912781 76919463
631	101955 112869 12842412 12851391 18534892 18541252 23077781 23082148 25241021 25249139 26204102 26210004 27331542 27335906 39866876 39871167 42189705 42194105 43570891 43576619 49521528 49528198 56000480 56007720 57626611 57631317 71781886 71791943 74175798 74178988 78539569 78548343
632	3514036 3534564 4503408 4513177 5864398 5866446 6500898 6525827 10182797 10188401 20133527 20140070 29637947 29644519 33737483 33740919 36477385 36480148 36856046 36871749 44149213 44161130 52473288 52477683 57133279 57146793 58456566 58469819 67568764 67577117 80152908 80173086
633	5949166 5968584 18078110 18088771 29612673 29622400 35337833 35345051 47154120 47179600 48209438 48216760 50214478 50223776 64906831 64917798 65502090 65510936 66721815 66736028 71259332 71271150 74571718 74575608 78356974 78368637
634	9707630 9714148 16779709 16792497 18591136 18597844 35596552 35602258 44340165 44344188 55501381 55508750 58275696 58279223 65132391 65144713 76306958 76311074 78283523 78290139
635	3108846 3121904 7436468 7445659 15068419 15078173 15344680 15353143 16353679 16356842 17237516 17241879 17894174 17904425 21734217 21738882 22357968 22388516 23813904 23818685 25595927 25619838 28746350 28754122 29141430 29143864 31088106 31091686 36028967 36055231 45610580 45624418 65233644 65237910 72137234 72153751 72176322 72181713
636	1982676 1989476 6508384 6533347 15599235 15606123 18547506 18554614 24190456 24194945 27919603 27929988 36513368 36517918 39179300 39186143 53792479 53799270 58264104 58272485 60400071 60404613 63277102 63290962 65515464 65520672 67968505 67972275 68795932 68799830 72901134 72907727
637	3519616 3540178 5079890 5084391 5127836 5132290 5953228 5972680 13068993 13076079 15431150 15437024 15882666 15889262 17399838 17405075 19287367 19294410 20137340 20143918 28883125 28889594 34730040 34736951 37085903 37096291 47158306 47183821 47577043 47589038 51271473 51281882 53210108 53214062 53707918 53721994 56686931 56693595 59539834 59545070 60591463 60595588 65242083 65245178 71987615 72…
638	2281908 2293238 9077957 9089569 13023430 13028273 18056435 18060683 19205893 19210890 21176317 21193045 26863697 26870326 29261004 29264953 40600751 40613476 41439812 41454591 43638240 43649748 46787701 46792364 49478950 49483839 52678670 52685524 62407292 62431263 63558575 63566166 63608996 63613930 65391560 65398402 67842205 67845423 68920957 68931554 71074401 71078960
639	9694486 9701041 13219804 13223213 22363183 22393766 25603103 25627049 26621881 26631764 50261842 50266569 57475143 57488546 58901018 58905951 60345198 60349815 65346998 65350166 70220068 70225048 74066567 74069391
640	24087935 24096170 28239349 28247549 28466548 28487955 31227174 31231655 36350683 36354888 43846128 43850596 45747970 45754623 45941810 45955926 52458958 52466332 52861526 52865714 61960969 61967381 67894266 67898597 70478159 70484920 71917558 71942641 74376601 74399554 80242044 80249032
641	600735 610640 5261530 5268115 5585710 5592389 20258478 20261672 22221924 22227423 22367704 22398322 30719817 30721441 32132528 32144204 32282291 32292670 36032520 36058819 41331622 41344355 44682456 44693485 47039299 47043606 47162389 47187939 52324535 52331185 58142073 58153869 58822873 58827686 66765642 66772839 69007458 69011193 71994720 72002036 72043150 72050501 75196539 75222233 75653646 75…
642	5168558 5178202 5392379 5399588 7746624 7750726 15833657 15837399 21553809 21560870 37089796 37100219 41139933 41152387 50435064 50438717 50864053 50870714 65545267 65548008 69892125 69902064 72080547 72085039 73093937 73100612 73256862 73261035 78748308 78760863 79467437 79471528
643	3895410 3901295 6247684 6251840 7441661 7450886 16561433 16570168 18780076 18802028 19149864 19154503 41450427 41465276 41753385 41769050 43643078 43654621 47321723 47326672 52126155 52132993 52315764 52320132 55738825 55746021 60204013 60205889 61089366 61095977 62411993 62435999 64810669 64815461 66628164 66638264 74840155 74844417
644	10638030 10643687 14119315 14125893 17145893 17150302 18285843 18293145 20860462 20865609 21180912 21197675 23212468 23242838 27386084 27389579 27706964 27720005 35582066 35586054 39150333 39154501 40400685 40408296 44643854 44660901 54900449 54906300 57782814 57796165 60088666 60101135 63920522 63924951 65948261 65955491 77135109 77139605
645	2249319 2253459 4975524 4990318 6475438 6482693 8566691 8570370 18446375 18451117 22004953 22008164 26139139 26150288 27052699 27069665 28471790 28493232 29212804 29217159 30885884 30889535 35761630 35766217 41633613 41640310 42265036 42271644 43625075 43631640 47169272 47194857 51161526 51172955 51469305 51473733 53714764 53728666 53993192 53997558 57681875 57686115 58012295 58016386 64922708 64…
646	3242992 3250083 9064800 9069126 13901714 13906122 19159212 19163580 22644308 22647883 26665405 26669872 29033922 29044201 34616534 34623089 40606669 40619429 41445752 41460566 43227306 43231462 52044927 52049052 53646021 53649955 56810870 56815098 62844347 62865728 69464641 69468191 71924489 71949607 79110746 79119085
647	8223336 8226229 14672444 14679840 18787341 18809328 19723966 19728176 22212813 22217351 24325845 24329281 26746690 26750339 36218849 36223081 36660355 36669127 37615116 37627788 47657759 47670224 54458347 54472267 56399002 56404378 62272917 62279769 63334196 63339924 75968017 75971483 79624549 79629299
648	13264576 13272629 17048325 17052384 18852547 18854922 19151822 19156496 26521219 26531702 33453659 33459977 37216338 37220984 42605772 42612720 43661326 43664556 44911901 44916051 55086274 55097161 57480176 57493614 64608649 64613280 66972125 66995879 74381744 74404732 76041808 76045761 76879118 76895897
649	3336964 3342416 7176240 7182786 9988037 9990942 10613328 10625644 13448181 13452540 17438682 17449629 19558248 19560891 24233643 24240785 25961656 25967028 27714871 27727947 29349324 29361335 34719959 34725339 44647584 44664661 47172658 47198278 56385366 56392273 57759026 57770885 59978088 59989461 60009670 60013164 62464383 62471106 65196798 65200774 65830561 65835783 80300126 80306341 80340082 …
650	966748 971258 3246910 3254035 5175395 5184876 7929899 7943032 17802034 17806627 19243327 19249987 23217558 23247963 23734703 23741724 32751645 32756730 34293779 34299984 36198885 36203151 36444041 36451989 36625085 36629301 44114341 44121337 54997654 55004234 61377421 61383622 64796731 64803775 72440182 72444355 72939718 72943076 75390651 75402142
651	10692535 10696739 12988336 12993016 14142611 14158420 16565477 16574247 20602192 20611745 27058472 27075473 28857979 28862495 34154805 34158545 35063832 35068604 36460007 36464584 45990750 46002658 47661600 47674100 51250534 51254370 51426275 51433384 58663918 58667828 59565317 59575304 63141332 63151501 64640278 64653704 64955062 64959409 66980068 67003857 67295438 67318870
652	686603 691147 6813426 6822562 13268476 13276559 13843157 13845013 16799710 16804582 23429826 23438424 24013555 24021953 28586147 28597596 37115692 37127904 39397594 39404467 40404942 40412588 42514310 42521346 45583658 45587345 60054955 60059294 62849640 62871056 67668394 67675124 68745769 68758880 73861551 73870120 75047366 75051566 78837776 78847145
653	4047637 4054347 8479934 8484179 9484768 9490575 12077051 12083956 12367530 12373738 15931058 15938031 19013126 19029897 19844146 19855649 25368177 25375245 32516771 32528306 39782253 39794103 47526814 47532553 47635645 47642312 48224626 48235415 48706725 48712953 51337752 51342728 58877276 58882556 59923154 59932914 61707599 61714963 63300685 63306345 67138385 67141968 70893645 70900257 79792832 …
654	2359892 2364203 2939524 2943473 4005063 4012120 8632813 8635682 10951319 10962563 11271355 11281052 12002336 12006411 17722664 17726775 23884931 23892012 24853075 24857294 29022157 29028022 36447728 36455711 49892538 49899681 52139765 52143968 55118284 55135063 61381459 61387695 67302929 67326396
655	2440513 2444582 5447365 5453999 7939265 7952432 10620298 10632649 14020974 14026027 21508280 21518735 25799918 25804072 32841215 32845372 33864302 33868652 34218592 34225116 41970747 41975502 47663642 47676177 56976492 56982988 57595208 57599916 64643098 64656559 78803471 78815582
656	7808075 7812246 9993881 10000184 11698853 11703386 17170063 17174258 21808263 21809948 22320680 22324623 28761245 28767814 35992083 35996244 38122335 38126638 40674587 40693404 43049322 43053140 46278680 46281903 48256463 48263033 54713234 54719318 59831565 59836087 74232197 74236917
657	3430775 3436403 5988138 5995482 10593762 10598275 20036660 20041295 29355836 29367882 32893033 32900700 37122005 37134252 38247368 38257196 39037030 39042166 46489838 46494229 59668069 59674649 59930862 59940657 61756969 61760868 67062524 67067165 68351666 68358331 68752333 68765479 70585275 70590067 72464145 72466556 77469024 77482072 79211858 79216112 79613982 79619597
658	1430439 1440409 2219459 2222968 15331726 15336010 15841171 15845551 19018528 19035334 23972167 23977996 28361233 28364869 28705830 28712225 47487317 47493803 54315449 54327726 63929039 63933812 71812812 71817900 72247262 72251892
659	5540450 5548907 20085391 20089887 20370976 20375411 25169479 25174275 25434889 25439638 26045987 26050137 31743991 31756848 34587912 34594217 34930991 34934371 47667812 47680382 51658202 51662307 53353080 53365176 55126481 55142523 64849337 64855907 69427796 69432653 69713855 69728304 77774196 77787500
660	5199707 5203469 10015226 10019745 21862974 21870102 25269839 25275370 25908131 25914869 26606705 26612288 27021985 27033230 29119378 29134100 29326830 29338042 33792001 33803209 40681725 40700612 45443103 45449596 61416522 61420805 61923321 61934658 65066126 65085765 73077873 73085870 75203629 75229358 78459068 78465297
661	975586 981907 9541494 9545381 10057899 10070853 10920741 10925347 12485815 12497921 13610003 13614030 16008817 16012449 17781248 17795127 19748869 19752696 20351541 20358596 25770801 25774955 30153669 30157313 39193021 39196365 40382573 40391594 40434917 40441660 55666509 55676231 58296145 58299746 66656645 66660970 68664857 68676042 76019982 76030860 79052612 79060872
662	11276093 11285500 24261814 24268313 30794189 30812589 34842396 34850658 40168363 40175181 42809146 42815166 46892112 46907775 50845405 50850280 52093470 52103348 65588400 65593274
663	9681480 9684876 11343930 11350490 12644754 12649400 12684562 12691590 14630364 14644051 15756163 15760630 16673451 16678495 24463179 24484389 30047908 30052787 32438656 32442740 33832519 33839547 37140186 37147581 38314973 38326344 42821221 42825523 44430678 44441074 46143407 46150408 49771148 49785679 53449837 53453332 56473037 56477863 63731345 63735677 70916479 70921359 71378981 71393641 78130…
664	4258289 4269666 5544646 5553137 7219712 7224657 11290065 11295473 15515668 15538163 22405892 22411290 27687564 27690694 34880489 34887180 40678156 40697008 46870671 46876208 64076491 64088237 64932577 64936541 72657418 72668940 72881818 72887064 77162562 77172016 78301800 78314875
665	5991077 5998455 11502856 11507174 13206727 13213248 17744280 17749077 36597905 36611460 37239150 37243500 51258241 51262834 51478196 51483148 57291494 57300019 73295369 73302004 77475476 77488559 77816101 77820775 78045489 78048903 78463157 78469421
666	3451394 3458132 6042491 6048997 6128408 6135167 15401707 15408397 29313755 29320275 37709929 37714204 42893136 42899068 54291587 54296053 54322036 54334348 62802278 62807858 67415213 67421883 67635383 67640523 77663093 77695967 77793763 77800350
667	3835594 3840540 9399882 9410107 27598647 27605375 29890021 29896826 34196997 34204045 40340413 40356984 46634958 46640143 51893999 51911623 54353917 54381593 61694830 61701197 64517912 64522546 69721070 69735147 71007490 71018121
668	10899144 10906248 13650255 13657325 27028846 27039981 40688373 40707295 44436915 44447341 48888166 48896324 50623746 50682895 51043754 51050392 64081632 64093408 68628459 68632300 70355325 70361452 80452676 80456811
669	4819131 4857432 5645556 5650622 12492352 12504493 14111032 14115156 15522574 15545104 16269409 16273565 28226563 28230937 29400698 29405433 30723100 30727364 34440523 34453828 35743212 35747384 40386817 40395873 50969517 50974406 53911958 53926344 57295801 57304361 65220175 65226892 67765431 67772557 71382796 71397491 74933503 74937736 76175257 76182223
670	11886972 11912379 16001556 16005169 19919022 19925580 23938010 23948146 26392486 26395663 35369291 35376949 39257244 39262475 58626549 58645181 63708693 63713291 68435703 68447346 72858937 72869748
671	1001960 1010905 1062782 1074554 23330992 23337811 32621304 32626531 33466330 33470581 38092450 38095797 43582382 43589027 45492248 45497848 47821825 47828495 49047375 49060029 56123752 56128583 63320987 63327574
672	3352118 3361635 3666879 3673839 4564098 4567149 12464969 12469870 12526731 12536077 16703424 16716138 16987167 17006822 18267909 18272510 19457126 19464111 24741274 24759002 28006654 28011189 30916190 30924700 31350227 31354494 36960988 36988267 42301150 42318213 44623374 44629317 49721518 49728393 54361042 54388753 54691402 54702283 55221966 55235848 55457106 55463862 62251571 62255313 68310319 …
673	6550770 6559738 11895195 11920637 40346109 40362715 41046595 41052076 43141795 43169829 45902910 45909839 50628421 50633846 50687605 50693065 51700406 51706904 55822513 55826897 56242649 56255037 64723568 64729938 78851974 78857763
674	921951 929091 2183885 2192320 4823165 4827269 4861500 4865638 9651487 9659737 12615478 12626993 12731145 12744722 15695582 15714460 17206731 17211216 31235894 31244283 37289841 37303756 37802573 37806985 39050106 39057752 46843685 46847788 66796781 66807961 75062678 75076392 77669844 77675208 77702753 77708152
675	1733793 1747676 5746778 5752420 7127421 7133511 10791778 10796015 11010327 11016160 11201065 11205259 22178479 22183287 24913904 24921293 35093894 35097592 36531109 36543689 39126180 39137152 43405592 43409711 43733226 43744948 58635327 58653994 59727744 59737470 65550784 65555290 74906040 74910990
676	4174819 4179194 22864034 22877574 27550040 27556365 27792813 27797025 30382834 30389397 35672845 35684040 36968338 36995647 42442283 42450931 49735303 49746132 57706509 57718918 71704618 71717631 77598150 77604965 79852392 79873167
677	16709608 16722357 16991131 17010821 17637518 17641665 44983027 44986281 48409546 48413591 51949780 51959871 65156829 65170909 66240390 66245893 72637278 72639324 79690957 79701487
678	4093239 4102464 10490720 10512670 12313224 12317917 24337481 24346875 24771412 24776350 27679518 27683605 29196589 29208188 39290471 39296423 45093872 45098580 51440528 51444873 55572132 55573678 64558048 64564621 66801224 66812439 67503731 67513434 69577784 69582725
679	1100081 1116834 9827961 9832492 12031039 12035224 27444766 27454748 28535891 28544984 32113812 32119897 33253572 33273793 36537601 36550216 45509183 45516045 48343960 48351010 48477398 48484076 50639244 50698498 53532017 53539017 54112131 54117949 66909529 66919562 68962967 68966969 70441912 70454688 73435564 73449105 76648632 76653594
680	1006698 1015677 2965500 2973125 4831703 4870106 16997764 17017489 29095769 29107313 35324280 35333648 40887511 40894149 47517482 47522215 49801840 49814243 56642698 56649326 66704671 66709730 68154805 68160807 76270199 76279748 77806972 77811519 79856082 79876892
681	1844182 1848700 2684039 2687845 3173185 3182218 11083171 11090399 25689135 25692290 32599713 32603919 37599397 37604943 38504035 38511016 41777211 41787087 42307243 42324341 43148376 43155371 43176095 43182864 46082261 46086503 48666186 48669277 56357649 56364777 62176836 62189454 70211505 70215769 76468647 76475314 76814638 76821127
682	2134395 2143208 11767350 11770999 12099279 12105932 12829208 12833677 21351564 21357429 35774288 35780775 38648821 38653500 42619523 42624182 54405754 54410638 59292786 59299076 68225208 68230454 71042412 71049333 77561393 77568246 77681983 77714962 79697250 79707815
683	14379188 14383595 33919593 33932295 39703836 39713886 52741087 52745207 54263168 54267106 67480623 67492142 74619441 74627590 75715804 75723643 78623371 78628785 80228259 80235246
684	2930996 2935243 12967102 12975844 29735630 29742348 45461234 45467386 45692234 45703583 46645363 46652010 49740586 49751450 53279502 53286104 55910311 55913600 58721918 58731362 74677029 74688017 79862611 79883456 80052169 80061484
685	7058799 7065968 10425554 10460453 11169050 11177366 17001195 17020955 18168106 18173948 18870157 18874574 19552227 19555220 19732421 19740610 20790599 20801191 21029719 21034302 27949517 27962792 27976137 27982839 35978893 35987365 38470147 38476448 44028060 44056778 54559438 54568534 60581826 60586627 73536801 73548822 75702507 75709138
686	14987000 14994033 20108581 20113584 35859052 35864237 38414467 38423778 41504273 41513646 48603728 48608267 48745340 48752409 51901209 51918868 53312982 53317474 62182809 62195462 62722627 62728699
687	1105433 1122220 2420781 2425181 14806010 14808152 24064851 24067726 24861548 24865698 35523247 35530397 37324035 37332183 43392281 43398919 44483935 44491232 46168875 46174497 53322001 53334087 60331677 60338420 60374949 60386651 69014821 69026470 69229180 69248148 72452543 72460334 73442357 73455933 76865189 76872271 78190273 78204677
688	9513066 9531981 18464785 18482920 24883588 24887732 26054322 26061012 27201807 27205735 33050504 33055013 47619729 47631080 54214126 54220126 55156877 55170956 56646202 56652865 62477864 62482543 66364739 66368983 74500407 74519028 79866501 79887381 80056893 80066243
689	225422 229761 10006521 10010856 18392532 18402170 22698317 22702712 24176643 24187022 39906878 39909858 43162557 43189717 44736264 44739843 63850438 63863671 66356406 66360555 70992171 70997108 75298041 75302238 77103524 77110194 79187989 79191489
690	6746269 6750983 10430555 10465489 13298598 13302708 15137680 15141540 21407437 21411656 25723311 25727778 34690230 34705042 37643551 37648319 44033659 44062412 44498599 44500792 45839664 45842260 56931509 56945423 64249946 64253931 68235536 68238159 74659884 74666530 75117973 75124598 75316314 75321195
691	234133 240998 1112893 1129714 17424104 17428567 17835113 17839395 17983922 17991985 19418060 19424898 20235764 20249619 23422685 23426238 28948149 28955320 30767914 30779500 35651190 35662601 44511632 44518333 58400867 58416330 71410926 71426534 73361257 73365519 79069202 79079015
692	8185058 8211893 8959542 8984343 11859457 11863070 16310761 16317783 18943904 18949614 24469842 24491087 30284898 30289847 37441650 37447935 43110533 43117648 45464820 45471007 55198512 55210261 69233455 69252458 74648106 74655735 79407270 79420540
693	7857217 7861439 9517729 9536678 10436603 10471572 14480954 14487415 15652676 15657223 17198310 17202503 18399025 18408698 25816796 25823640 29427775 29435957 29490760 29496118 32080486 32092105 37368804 37373280 43805914 43811667 49676940 49682377 56080839 56087650 66789190 66793039 69983390 69988582 74510293 74528949
694	808983 813505 2195825 2199334 20240062 20253952 32043982 32054132 38419024 38428075 41508767 41518170 44038451 44067239 57429156 57440663 70402259 70407630 73988804 73999313
695	14432975 14440086 19301488 19308167 19349174 19353472 36642731 36649419 40281386 40297748 44244927 44247441 49516451 49518972 53328672 53340793 60767960 60774480 61728070 61732763 67216526 67221053 67445168 67448204 70282489 70288173 73064342 73071090 78863587 78873933
696	521258 525069 3464904 3472647 8966917 8991752 14501367 14508144 15164482 15170365 23417404 23420027 30116412 30120634 37339748 37343894 43371977 43382094 49211278 49217955 50793174 50800562 54641947 54661603 59769864 59775423 63879127 63884836 64147817 64151475 71414096 71429734 78642833 78649930
697	182280 192416 3546758 3551350 6455252 6462310 8189926 8216795 9056066 9060416 10152432 10164112 10732899 10742367 12199295 12206152 17544530 17557427 19599746 19603941 24473295 24494575 36882316 36888568 37399900 37406526 49374401 49385180 53581555 53587568 54042940 54047595 58217127 58230234 60522295 60531165 64972752 64976945 67118265 67128290 69086599 69093242 79413932 79427237
698	14705235 14710250 14786638 14789676 15117050 15121441 16113976 16120869 22044844 22059302 29546843 29558503 33517160 33528071 39336190 39349414 47843580 47848059 48677313 48684404 50533351 50538492 60901360 60905259 61522294 61529448 65611416 65615696 75777175 75783896
699	709007 717274 1826762 1829815 3947555 3954277 12090626 12094935 13456934 13461403 14575182 14579804 24900064 24902567 33066384 33081259 35298367 35308697 44830491 44844638 68027344 68037095 73221293 73227934 78428296 78431538 79073574 79083124
700	9773139 9777500 16888439 16897170 30902198 30909382 33632854 33656664 38747682 38751983 44042984 44071807 47077109 47083797 56656024 56660257 62522925 62534351 70200634 70206541 79712087 79716590
701	187771 197940 5187641 5193657 8113929 8120748 17940043 17949245 29482193 29486459 36172223 36185519 36375769 36382123 38218229 38223211 40285985 40302382 48581145 48585537 49906504 49911057 53093748 53099059 57574902 57585020 67724827 67747520 69089046 69095724 73120337 73127971 75837843 75841944 76328570 76339267 79287227 79292069 79950818 79957840
702	1176641 1182007 17678486 17689946 29842410 29851646 31827169 31840283 33683032 33695115 42678733 42685746 42732195 42736866 46102659 46122963 53631928 53638957 54649135 54668826 70657263 70668809 73785046 73789299 76681746 76685878
703	6396410 6400489 7423591 7433465 15613046 15619503 20307369 20315620 20533686 20538719 24514341 24521152 27219882 27226686 33637753 33661598 34015535 34022111 34405992 34412840 42651391 42654016 44568073 44574950 46441859 46449083 53820322 53825245 54881762 54893334 78405885 78415444 78868545 78878926 79016058 79020818
704	2604797 2609954 3469438 3477215 9750467 9757097 19641960 19645724 28047328 28052078 33521213 33532154 43376016 43386168 45761306 45764415 48165361 48171782 58524741 58529563 62508276 62512787 67729919 67752647 73271972 73276097 73744736 73763084 78646199 78653331
705	1411616 1418332 2515993 2527451 20045685 20054585 24108855 24118836 40223610 40226861 49346524 49350633 56736513 56741508 58245635 58252267 58753166 58760359 60761915 60764920 62680094 62686870 66438684 66450454 66455410 66459873 75549486 75555746
706	1314337 1318649 1481708 1488283 16959787 16973442 20673500 20678956 22122437 22131047 32868003 32873939 33213484 33220096 36377831 36384220 39342838 39356097 40290696 40307128 52423222 52427818 56456930 56461060 59341985 59347564 60016688 60018932 69340639 69351699 79727597 79741389
707	3040582 3043377 5526932 5533674 8069097 8071493 15787896 15792660 17346269 17352744 23748780 23756018 24207984 24216662 30170397 30177181 33073549 33088118 35303194 35313559 45555037 45561561 46109107 46129446 47331651 47341693 67022152 67027003 79088252 79099464
708	1832902 1838525 5802712 5809929 8036345 8040605 11043905 11056932 15392620 15397146 19813023 19817322 25464545 25476368 29006653 29017430 36633552 36638124 39472523 39483106 40972005 40976281 41171750 41176365 42454933 42460216 44210615 44212636 48900271 48906871 53231228 53237936 56491634 56502981 57048090 57054832 59501553 59506598 61764802 61770921 65620011 65626709 72914355 72919589 78016424 …
709	3052702 3059328 3867698 3876809 4680408 4684833 10674707 10679052 13033159 13042319 15733441 15740339 18955262 18961875 24075145 24081525 26971631 26990037 27880342 27884762 36178781 36192112 43294423 43299125 54094065 54098547 54806780 54816595 56773804 56781913 57012423 57019002 60479832 60485412 60837697 60845062 63870866 63874979 66865191 66871986 79229490 79234740
710	8623947 8628363 14514147 14521637 16967989 16981679 17359270 17363424 19229585 19231650 21390049 21392304 22100228 22104377 45277419 45283789 46324879 46330338 46851926 46855168 47469791 47481258 57916974 57922688 59942744 59948945 62220099 62227047 62655634 62662566 63618899 63628998 67975862 67982825 68483159 68507484 70237882 70250635
711	8680287 8682943 42781370 42791036 45024862 45031509 46498655 46504229 47339214 47349286 53735519 53745617 57208224 57217173 57315690 57343853 66048634 66053286 76536019 76540694
712	8799210 8805981 48031747 48035900 48192187 48198907 49630067 49635430 61554895 61573144 64281872 64286246 65409821 65416735 70080021 70085301 77272446 77284217
713	9183238 9207291 19188098 19191357 21482584 21488411 37727107 37731429 43528576 43536315 46515111 46518069 52640446 52643698 53292736 53298555 53370435 53377184 54507469 54512294 61501679 61504172 80312599 80319385 80348793 80351356
714	1609031 1624219 3378830 3392753 3408603 3415302 7770535 7781768 30271709 30278286 35626373 35630662 38756127 38762885 45147784 45151932 52581685 52587016 53517179 53521220 56777302 56785294 57919106 57924850 58915712 58924236 60499662 60503920 67406292 67410858 69947909 69953147 72369676 72383664
715	2202877 2211821 4027769 4033814 4875083 4879972 7904622 7910421 15860703 15867208 18411878 18414568 23466670 23478609 32806327 32816325 34278038 34288310 45245662 45260867 49461522 49465845 51126380 51133078 72735620 72747321 79093445 79104692
716	2977093 2983848 3572767 3610156 8421841 8435376 18469265 18487435 18879026 18886127 19608171 19620847 27240447 27244610 28670915 28674115 38906974 38911771 39875349 39881817 47915848 47919545 55285867 55291304 56497575 56508957 57212770 57221754 58193605 58203448 58585400 58597300 59453188 59461378 60314112 60322842 61561156 61579440 71869468 71880868 72839292 72843557 75087573 75095983
717	8573877 8577928 13037991 13047186 15442933 15463156 26978346 26996795 42555988 42571900 43531871 43539640 49872840 49876032 52246055 52248617 57322068 57350266 58172676 58177495 67555654 67559805 78332236 78338948 79660641 79665381
718	1328577 1334783 7848187 7852911 9188014 9212101 19074237 19080047 22011410 22018226 25645197 25648926 28604517 28608745 28801954 28806067 41369363 41385568 43776324 43781239 44201478 44206029 50345368 50353478 63625459 63635593 68249662 68254029
719	1612800 1628017 2799742 2809232 5486142 5492777 15747272 15751700 15864207 15870747 19112623 19117627 45249589 45264829 53742107 53752235
720	3577269 3582658 3614687 3620105 7372122 7386458 8709475 8716575 10850910 10874957 19194651 19200667 25387462 25397314 33142261 33148797 39027661 39032328 39199744 39208447 40582947 40587137 47396615 47403195 52651260 52662490
721	1216210 1219547 7874325 7879489 16861766 16866399 29154148 29160708 30102184 30109263 33226743 33231754 36767357 36772817 52155811 52167951 71148447 71154190
722	3020975 3026499 7080325 7091268 14773301 14779952 16737771 16742094 17701476 17708064 21724468 21729325 30932145 30937466 37854994 37865370 38163038 38169646 41660341 41664537 62886175 62890503 68414520 68420316 68729291 68737500 76965766 76974825
723	14833548 14844474 15176120 15180381 24797195 24809527 30070987 30079313 40548058 40558905 46362437 46391000 47145781 47149933 47509985 47513716 54777379 54784022
724	1719583 1722930 3587630 3625106 8428512 8442089 12956770 12959607 14792749 14799362 18013673 18017925 23344665 23354337 39630636 39636388 43218775 43223023 45053738 45065488 50556527 50559836 50887341 50894041 55251428 55256954 56348928 56353423 59457464 59465689 61034931 61042455 61817091 61818897 67428588 67437566 70008809 70021515 75137388 75150233 80210693 80219441
725	6799159 6806545 18473837 18492042 24351540 24354942 27771429 27784792 30557564 30568569 33026572 33038503 33570781 33575228 34089954 34094674 36133881 36136941 39204929 39213667 42583520 42588010 42717037 42720230 59580399 59590710 61050049 61055210 61395366 61399408 77262959 77265400
726	1331974 1338209 1494887 1499022 2152089 2165488 5369425 5374003 5566456 5572979 10707735 10715028 12910349 12917178 13833554 13838338 34314815 34321531 41009579 41020863 50349498 50357643 71535738 71539988 73556160 73565727 77953193 77967972 80021922 80028163
727	10544820 10551910 20512410 20523013 29501377 29504732 31005542 31017773 37831214 37843069 48999503 49004316 52599097 52602310 61828117 61832395 62982569 62984616 70848246 70854829 76298697 76302810 79940931 79945857
728	1081771 1086528 6016778 6030018 6342788 6349331 10857426 10862619 10881508 10886736 16360040 16362332 18179546 18183851 26536322 26540960 31411552 31418153 37785791 37794147 48698008 48702349 60408968 60415682 61425123 61429262 68083942 68104299 70540628 70547410 72519726 72524118 80092257 80096514
729	15083655 15087967 17843712 17846625 24393986 24402128 27776151 27789544 30105069 30112183 32954122 32960914 34038589 34047772 40927697 40932130 52288254 52294823 60284668 60296210 61038324 61045883 67164634 67173532 67191972 67204679 78052352 78060020
730	10806680 10813278 16261039 16265303 16484138 16495501 18435174 18442819 22747010 22751220 25695328 25705139 26020204 26028887 28677350 28681781 33704425 33714798 37930131 37942464 49694757 49707086 59601091 59605970 68549905 68556387 76609235 76615865 76997293 77009657
731	724719 731877 3219754 3231339 8488458 8504014 14838891 14849650 18117891 18128922 27295922 27311859 29981228 29987976 33814307 33818578 35885905 35890245 37676126 37693399 44418847 44421712 45365794 45368312 46370235 46398833 55242935 55247164 59119983 59122352 61737491 61744132 66399749 66409192 68088869 68109256 72469002 72473611 77959098 77973019
732	6232558 6242759 13280742 13289635 16683574 16688299 17117137 17124148 17826660 17830869 25112491 25118640 26265957 26273526 31798036 31805307 35073411 35079044 46829922 46836786 60063668 60068040 73886345 73893027 74086230 74091072
733	695529 702297 9844239 9856827 10966708 10979058 11707833 11710317 11774683 11779119 14692060 14701277 14907726 14914036 16728922 16733329 20049997 20058932 22893239 22903439 25188911 25195992 25453219 25456643 26111051 26121737 33031650 33043616 52605558 52612398 61858943 61870445 62016939 62027711 68603686 68609470 76983954 76990653
734	528913 533742 4639122 4643880 5901286 5922178 17178488 17183284 19176950 19182509 21070124 21077967 30731663 30737308 41016362 41027681 45199257 45203654 52337870 52343540 54479501 54488081 60442836 60454408 64386091 64398287 66118393 66122890 71519375 71523950 73560396 73569998
735	16871067 16877540 25402052 25406662 28015583 28022336 38924976 38931704 42754677 42765205 61722357 61725196 63793393 63799982 64663020 64669856 68113849 68116819 75804278 75809643 80008917 80015402 80100806 80107877
736	3224847 3236466 9462393 9469017 10866706 10890858 12429646 12436129 35383979 35407747 38848377 38854710 43235653 43238273 43249212 43251867 45731868 45736260 50524672 50528994 53111712 53117921 56912792 56918747 58434789 58449276 76854300 76859727 77004139 77016538 77502319 77513971 79500932 79519036
737	5932256 5940677 14895979 14901835 15125867 15131756 24905105 24909597 26913327 26917406 27301233 27317200 34676713 34683454 40591362 40596039 45303723 45307285 61017559 61026210 61866128 61877665 67196991 67209276 77654524 77658791 78079741 78086790 78884349 78898358
738	4610670 4616868 9727575 9739169 25701868 25711714 39763321 39767643 50979330 50982154 55323708 55328433 55333193 55337348 68572429 68579648 71323531 71329352 71625468 71632563 73920028 73926997 74299872 74319583
739	1044679 1051436 5906106 5927032 11453281 11457724 13132621 13139255 16155581 16163397 21659542 21673611 31307178 31315385 54300554 54307984 56700318 56705157 63753855 63764499 66015872 66022446 67337614 67349952
740	1222918 1229825 4018986 4023449 8836304 8841341 10655330 10667994 13286527 13295455 25280936 25284501 30193411 30200389 37423448 37427899 44784128 44788432 53779691 53784127 57199077 57203633 59516241 59520074 60300751 60307414 64862512 64866469 73131306 73134748 77611815 77633117 77889515 77901525
741	3713347 3724405 4183598 4188775 9801845 9806249 10971545 10983419 23687133 23691679 32327742 32338917 44773715 44780894 49668491 49672698 53480036 53486750 54072007 54081495 57253685 57260545 57278218 57284939 58439439 58453961 60216449 60223399 65006575 65016883 65287493 65290928 70878517 70881839 77509817 77521504
742	1236766 1250296 2884978 2889721 5936417 5944872 10126914 10130019 11357085 11361364 13465907 13470382 18379447 18385972 26696466 26703406 43913521 43927521 45106034 45114399 54001959 54008007 63248900 63253921 64390845 64402645 67459978 67463747 79347275 79351437
743	10256262 10266265 10377093 10383477 15873783 15878207 38482784 38488914 55402731 55411597 63938300 63944864
744	2708208 2714759 2894488 2901174 5631183 5640716 10171295 10177011 34496200 34505569 35391677 35414950 36406155 36415488 39530241 39534793 41697048 41719387 43244604 43258233 51599213 51602470 56211232 56214643 59713075 59717964 66269113 66273167 68062334 68067822
745	3257242 3266118 6762454 6769309 17154746 17162675 30255678 30266126 31171188 31189020 36580107 36584410 38670765 38685059 47056286 47063299 48073218 48079727 50585197 50589810 60239215 60243974 60318542 60327307 63082230 63091644 65093172 65098227 72094332 72106324 78508524 78519807 79220401 79224992
746	7189366 7196018 11794842 11797161 19508781 19514868 23651956 23669492 29440474 29453801 34003974 34011801 42961381 42970385 46472398 46476296 53244674 53249378 55785425 55790166 59088230 59099777 70269107 70275885 71629372 71636502 74304888 74324634 79262001 79269158
747	4622824 4631592 5274734 5284832 7794942 7801713 13002373 13015205 18752422 18761386 23281730 23287916 25498135 25503017 27515733 27518268 30842653 30849613 32673410 32679911 33590171 33593636 36096029 36102946 37652804 37659491 43826240 43832825 54005159 54011242 62286656 62293673 63890580 63893313 69203165 69214679 79964897 79971516
748	1862609 1869217 5881584 5886011 7989679 7999759 10381939 10388358 12348640 12353540 12924042 12928302 25932358 25940483 28129758 28136445 45379603 45392825 54724370 54729038 59818185 59824840 64571229 64589869 66757137 66761372 67107216 67112723 68263025 68279870 77619768 77641105 78067758 78073732
749	654341 665790 1293502 1300269 3263061 3271971 3717515 3728607 5655722 5660045 5757369 5761728 14723051 14730426 21329705 21336915 28514773 28519522 43516201 43524856 43752102 43757519 44946256 44952804 60320926 60329726 66925104 66931753 69113547 69128021 76635465 76642031 78029681 78037550
750	1243394 1256958 6438124 6446654 9944601 9949283 17086778 17095299 17131189 17138526 19495260 19502003 24026722 24039087 58057230 58069019 59617158 59634768 67150875 67157737 73265243 73268590 79921732 79934260
751	5706196 5719935 16134624 16148516 26407491 26413247 35607999 35612645 43487029 43491299 45083422 45087678 46344165 46348643 46658692 46668910 47982671 47988740 55415928 55420808 59697061 59708461 68697813 68700215 69366691 69377955 70145738 70155324
752	1388188 1395393 3690147 3693584 11484729 11489477 17464286 17472719 27078137 27085081 40754893 40776603 41703683 41726057 51713437 51728516 55178040 55184831 56418516 56421382 59821281 59827971 60652738 60663706 64778801 64788299 65423679 65432965 66819211 66832742 76762740 76767087 80180522 80184768
753	3845520 3856575 4193981 4200627 28727240 28733152 36293991 36302446 38677855 38691976 56709628 56714376 62908523 62911884 64050207 64057339 64575961 64594636 68267841 68284721 69471776 69475687 70770295 70779408 76957605 76961668
754	3194678 3207182 14878127 14882856 19715427 19719679 23658588 23676159 26597980 26602325 29305070 29309395 29447156 29460518 29869926 29873147 47427330 47436417 57980433 57986420 58359100 58363764 68119824 68127438 69120652 69135156 71485994 71490575 75599825 75605911 76948904 76953237
755	3809950 3816244 7964945 7977278 10771668 10784777 14060224 14072554 22755465 22757941 25155387 25164583 25944709 25949576 32913970 32920658 36099326 36106278 43495599 43503415 46727881 46739936 52544560 52551939 67924565 67929970 69063601 69077950 71746084 71751245 75731552 75739445 78991766 78995906
756	4130282 4144975 7995737 8005851 8658733 8673072 19389642 19393647 19563564 19581595 27148610 27170085 28033582 28042684 45383119 45396371 46665381 46675634 49190119 49196046 75495287 75509801
757	1187407 1191654 3885988 3890812 5691906 5699034 8893445 8907414 12112620 12116778 16067343 16071563 22562107 22567372 24137712 24151300 33474867 33486058 36673686 36678494 51184454 51191142 55315323 55319498 68683257 68690520
758	1246662 1260260 3998351 4001690 10929988 10933444 15986432 15993959 21471243 21477326 23172964 23183300 23643529 23647725 33095345 33102271 39821595 39828265 58062676 58074500 60959059 60963857 62499297 62503769 62693498 62702670 68007769 68010706 69067624 69082008
759	5713054 5726827 29779432 29785883 48017350 48020787 54249987 54256560 57446723 57454184 67354971 67371981 68614956 68621690 74003896 74017705 75905089 75912279
760	4218819 4223998 8385707 8390151 22262862 22267806 26883158 26893733 28368535 28379072 29597362 29602646 40760515 40782260 42637994 42644675 45679171 45688739 52559353 52570484 61333300 61346984 63816738 63830534 65428181 65437325 71289402 71302182 72234345 72240786 75932733 75937297 78683361 78687505
761	469081 479132 8934508 8941599 18417293 18424323 26960896 26966246 28783847 28788467 31073769 31080920 36299079 36307569 52727802 52734427 56100136 56106252 63158237 63169278 71334178 71341216 72414530 72420754
762	3201032 3213570 11808833 11817091 13411774 13423197 15000829 15007529 17080635 17083689 18721309 18732296 22625722 22638576 23178614 23188980 33435421 33440088 37355494 37362134 41523079 41532158 43705645 43709761 49862217 49867511 62328608 62340528 70818816 70823282 75562041 75567816 75634872 75639637
763	41087769 41099185 65371876 65376221 72528545 72531932
764	3480458 3493046 5413559 5426751 6071825 6078634 6355908 6362580 8044899 8051636 19567764 19585825 33122331 33132261 39509711 39515678 45389830 45403112 58887627 58894461 59908729 59915924 60674744 60678995 69760214 69766076 70797000 70801523 70861447 70869947 74751065 74752896 75502496 75516757
765	1201988 1212128 6089934 6100046 12343387 12345996 41837643 41842686 51323783 51330933 53124165 53146545 62202142 62206541 66541610 66555052
766	21262649 21269963 22063914 22069121 25483748 25490924 36729569 36738617 42592417 42599077 44928396 44930309 48855343 48874546 59840644 59849508 60992710 61005082 64307722 64311753 73497225 73502657 74915975 74924704
767	1547210 1551451 12631717 12638218 13420485 13431943 20404838 20413308 21854147 21858543 22074363 22080244 31883274 31890045 36119466 36126656 67360201 67377246 74010731 74024575
768	4517510 4524277 8229156 8237073 13751815 13756563 14421268 14427104 15288435 15295410 26559707 26567789 41242757 41247322 43713912 43721250 58321126 58334243 68702652 68707614 71238045 71243311 71723027 71727723 72502030 72508218 73942239 73947122 74053232 74059882 77833850 77840701
769	1652519 1657303 1662121 1668630 2947456 2950189 3700950 3709096 13501179 13507967 16768089 16771094 27115075 27125940 35869457 35877646 38839760 38844051 48777777 48787077 54544080 54547424 63164898 63175974 69415674 69421700 70865662 70874197 74942004 74946342
770	30518696 30528381 34211123 34214840 38557024 38564154 41527748 41536862 46610499 46617710 53755775 53767698 60041403 60048269 70380771 70386780 71756441 71766756 73015725 73036081 79195024 79200004
771	3750555 3755066 12298056 12306139 12412358 12420967 13376457 13389809 21613590 21626260 22197263 22205003 31677481 31685796 33417981 33420108 45916803 45918933 48859923 48879156 51805592 51811177 53129611 53152021 53600119 53604959 61001376 61013818 61885260 61892407 62059986 62066685 62779246 62785901 64527215 64533717 64880214 64883651 69513734 69517474 72427013 72433580
772	3485936 3498558 4570234 4583113 8047776 8054547 10213818 10218252 26938231 26945353 27815029 27821674 36733192 36742270 41300937 41306402 42861865 42866029 43303857 43310780 51753419 51758123 55031267 55038290 70512781 70518865 73390260 73394647
773	3630783 3636984 20920362 20924308 26798578 26807829 27889217 27899580 29253943 29257456 32735175 32739388 38107993 38115393 41839733 41844806 53653924 53660740 53760622 53772580 55708444 55712193 68999109 69003266 72799600 72804927 77856194 77860653
774	10831140 10838188 24247957 24254868 25564614 25571282 37956318 37965629 48635458 48642160 49235118 49242229 59845005 59853904 60995168 61007575 66544329 66557806 67389096 67397659 69418506 69424567 74920344 74929108
775	770839 782652 2029106 2053479 4344208 4351453 15765132 15776479 16439793 16442571 18576754 18584047 18968150 18970292 20409757 20418262 26336857 26340278 31916365 31922977 34144457 34149694 39372750 39379658 39718876 39722984 53077054 53086158 65204649 65208734 65565847 65572960 67779407 67792915 68519364 68529702 68772061 68779090
776	9920823 9932678 10083169 10096030 14810329 14814724 16277756 16289812 17958517 17967639 21363329 21367990 27559811 27563969 30824187 30835468 48178238 48185195 48539019 48550014 58328239 58341111 66314489 66322281 76203453 76209897 77322324 77328931
777	13504334 13511157 17760696 17771022 23511134 23518477 42848360 42855211 48782075 48791410 52705746 52710102 52787117 52793695 59206132 59208588 61998842 62003919 63185490 63195469 63469228 63526136 72072519 72076518
778	857023 861657 24613654 24615836 29373416 29380229 32421206 32433425 34743897 34753037 38976668 38983939 45213993 45220761 50424311 50429670 60257981 60272682 67393414 67402012 73021856 73042247 73842722 73846888 79835670 79839893
779	2035181 2059588 12416575 12425219 13383068 13396455 14933566 14940654 17908848 17915383 19932173 19936553 23983860 23988194 35084712 35089405 48269638 48276370 52251214 52256831 53802180 53807150 65103312 65114175 71098808 71103525
780	2257633 2263225 6858964 6872073 7254864 7261820 9359883 9365898 28962526 28969251 30294831 30307120 32822395 32829089 40007027 40020655 42198540 42205390 54157242 54161898 57654300 57659198 60189279 60196856 67786344 67799887 70788591 70792778 71823023 71830177 75747408 75754085 76285436 76292049
781	7865695 7869993 17468829 17477297 19314881 19320952 21531943 21535886 26803164 26812450 34239568 34245429 39076846 39084099 44530191 44540006 60072447 60076746 73138220 73151775 77038309 77045412 78226762 78237907 79296946 79301302
782	484496 488764 1351717 1356038 25792061 25795972 32374015 32378711 38238041 38241189 73688759 73700653
783	4348646 4355925 9496416 9500023 9810687 9816426 12173185 12188802 15235349 15246162 21781530 21786494 30542644 30552358 44743303 44752134 62386887 62391461 64700908 64705260 67580697 67607970 75735798 75743726 79605723 79609835 80481417 80484180
784	2698974 2703574 7816451 7822054 13226398 13237786 18156745 18162408 26575941 26580225 37489543 37498294 44558246 44563134 51855393 51866414 56322715 56327505 64687083 64694058 73665649 73669933 73832386 73837539
785	5159986 5164255 18322673 18327210 20208682 20213831 23709376 23724282 28524306 28530584 35201311 35210985 35700136 35710887 44268798 44307419 45568120 45575854 47682829 47723103 49389895 49402009 60422426 60429154 69869408 69874343 76935305 76942087
786	2744599 2748048 12039444 12046841 12178332 12193984 26830353 26837182 34667679 34672389 44989518 44994904 50765024 50779064 55866936 55886068 57409199 57418674 76082267 76093326
787	1853252 1858108 14283981 14288218 22025077 22030035 22232957 22237217 31038346 31049533 38884048 38895476 49312693 49324761 54034473 54038689 58795230 58799989 67659352 67664034 71494997 71507151 75288944 75293471
788	7703198 7721191 11582053 11586316 22721223 22731945 30301570 30313902 40712361 40718812 42348586 42353764 42741572 42748107 55680408 55683089 66277256 66283277 67587602 67593536 67614910 67620879 71442693 71448900
789	256529 270027 549399 556171 1906376 1909392 3906316 3911218 9096710 9100397 14172419 14183396 14947777 14951297 19334871 19342005 20430865 20435090 20730369 20737261 21901081 21912014 25739156 25755266 27612138 27616335 29280878 29287626 45631655 45643169 53436681 53446378 55869998 55889165 56112403 56118060 60726576 60733468 66181605 66191139 67870643 67886220 73144947 73158532 78232635 78243815
790	4945580 4952352 11209488 11212751 11634534 11638635 19980958 19984778 26067737 26077983 28056519 28065700 32503562 32510149 38658214 38664653 47542577 47554080 71159968 71171209 73471037 73475371 75951013 75959480 80147411 80167554
791	6785228 6792333 10565256 10575603 26362642 26380410 27935530 27942506 37196780 37200559 44274076 44278477 44312732 44317168 44471135 44477500 47687640 47694864 47727944 47735198 63476424 63533367 66373262 66377715 75444272 75466710 76712341 76721642 80326214 80333105
792	4739755 4746535 11604883 11609383 13232240 13243663 21096151 21102923 28991415 28996169 31523296 31527614 32178334 32182478 33906144 33912851 43124474 43129711 50771721 50785796 53043422 53045502 62242972 62247254 65807789 65814565 67258914 67263453
793	7202704 7207604 8849469 8854634 9969845 9982616 11494260 11498641 14467021 14476182 22955675 22985842 27910013 27912369 35706873 35717654 39158540 39165203 43839445 43842769 48358095 48362911 55296771 55306012 67600787 67628165
794	5098002 5101253 5217484 5224578 16178434 16190545 25743677 25759817 26952285 26956573 34466483 34473264 35172063 35186652 43196631 43203607 45124472 45131453 52396694 52403279 73874662 73880486 75253255 75258789 76088959 76100053
795	16901510 16910400 17872631 17880471 20585543 20592196 25652690 25657607 26343734 26350307 34264532 34268866 44474152 44480552 51617621 51643841 57032138 57043375 62300725 62305112 63049287 63063407 67874390 67890002 70532269 70536431 71501723 71513912 75448639 75471112 75956965 75965467 77913640 77921319
796	6155472 6160755 14372437 14375795 18986355 18996392 27377465 27381757 31144753 31154497 44283024 44321750 47700608 47740972 58515934 58520320 62630459 62633339 63480288 63484483 63537266 63541496 69741986 69746832 71445176 71451418 74072250 74075633
797	2506791 2511375 27393125 27399502 29167303 29171515 40798453 40801516 42382779 42387030 47706088 47710911 47746482 47751335 48951639 48955814 51585680 51592429 51688459 51694415 52000485 52010262 61478905 61485717 62949307 62961956 66002943 66009390 70761172 70765716 76216376 76223095
798	620611 624922 1374162 1381158 2691560 2695250 2773666 2776010 9217906 9226762 22964519 22993409 30627610 30632448 38194592 38199482 46353156 46357779 62813175 62822989 65212854 65216497
799	11105600 11112588 11433125 11437052 28613008 28625273 52934630 52943229 78102364 78116210
800	1639494 1646435 4884895 4889059 15661805 15668591 25764530 25767648 32686447 32699922 35429706 35444495 51624778 51651033 74142839 74149787 77022091 77030170 77525693 77543473 79538542 79545746
801	1307070 1310689 3159426 3163664 4910476 4920826 7169228 7172717 13958884 13963822 14244842 14249745 16373204 16379743 28400226 28419760 42829860 42832466 44375335 44380765 52003611 52013423 55896407 55903460 61354314 61359168 63033513 63041365 65441806 65446296 65779725 65786686 69751713 69755946 70413036 70419719 75649240 75663135 75691958 75697215
802	14164094 14168239 19859910 19877178 20875300 20885037 20967703 20978087 23037952 23050257 31424789 31429299 35179277 35193901 37023073 37034109 38734335 38740991 39965225 39971911 44581862 44589126 46532029 46543408 47715844 47756298 53028574 53036301 63487980 63545028 74156770 74166249
803	5003392 5014887 13051549 13056021 13990635 13996148 16104285 16109113 17876905 17884780 20956226 20962094 27340305 27344517 48056441 48059954 49448535 49455011 53880700 53884867 62609905 62620147 69499263 69506481 71023342 71027957
804	13948215 13953532 14339586 14351251 16918130 16928434 18832137 18838861 18991716 19001788 21877015 21884116 25555223 25559982 30009095 30022123 34771434 34775793 41032217 41039391 46272006 46275328 55608256 55613697 58610718 58621744 58991421 58995330 63491837 63548920 65353172 65358049 69587315 69594728 74870134 74882781 80034439 80043274
805	1555726 1560536 15549402 15554665 23923171 23927454 28404451 28424020 31252742 31257334 34057025 34064224 50474516 50481147 50855190 50859604 53493499 53505304 60717891 60722216
806	1530984 1535008 3065988 3077483 9222718 9231608 11365678 11386244 12213044 12216269 13827233 13830376 19865980 19883283 40468075 40474828 41847789 41860871 42391311 42398195 45503483 45506365 52827221 52844321 56189904 56200533 59681264 59685752 62038553 62045425 67053453 67058154 71468284 71474804 71688481 71692940 79670164 79675326 80353970 80360772
807	900663 906084 4893252 4896481 22149080 22152415 27426110 27433043 28620153 28632119 33899693 33902901 37027919 37038990 37772540 37779148 46428724 46435274 48553855 48560812 48589964 48594662 57461680 57468394 59420085 59426929 79355629 79365434 80256055 80266653
808	1701339 1710603 2730427 2737694 10358598 10363405 14102399 14106698 26470976 26475093 30129266 30143640 35437183 35451484 46536545 46547959 50816375 50822979 55543207 55547935 56952565 56957590 66691276 66697956 74193601 74212339 77027722 77035831 80282126 80291091
809	1785394 1792329 4913972 4924275 9636545 9641038 9666960 9674203 12226346 12233608 15916757 15923890 35590077 35593297 37247776 37261435 43967778 43971910 49079205 49096396 50946657 50958052 61313674 61320295 77531166 77548981
810	3073911 3085440 7022949 7027156 11373825 11394421 13546335 13564787 17583773 17599390 22784798 22798959 26369785 26387588 34629733 34648870 39945773 39959031 44228067 44236462 56062766 56067589 59328798 59335374 67829825 67838258 69879308 69882943 70631459 70639000 74161284 74170798 75275988 75284345
811	11554170 11558797 12545493 12556902 16430490 16435124 20998236 21018825 28217322 28221925 41854802 41867919 46157211 46163134 47923277 47928884 49534903 49537552 53196679 53203376 60540105 60546930 70328729 70335397
812	13939590 13943979 38303485 38306991 54020950 54027694 75888978 75900471 78912472 78933861
813	7031397 7045064 7541778 7549009 11712836 11724052 23823501 23833271 26710381 26724436 53684469 53694999 55389226 55393696 62734806 62748391 72847857 72849801 74219654 74225908
814	1787914 1794883 8730697 8739476 8748323 8753143 18824928 18828515 35220729 35230769 36803940 36815217 39450847 39459609 39978632 39985570 52833923 52851058 56195861 56206525 64709445 64716489 69836063 69841174 74105060 74108167 75326111 75332892
815	6721446 6728219 11965991 11972840 12394221 12397925 12454022 12459478 17563453 17573578 20063555 20074443 21002073 21022697 22791803 22805999 27870641 27875474 29054550 29065795 31669084 31673265 40127471 40132292 42097780 42100299 46315236 46320040 58020512 58025175 62969048 62975791 73710636 73716243 79360899 79370734
816	1706233 1715271 13474892 13479473 13550859 13569346 20439350 20443770 28925478 28929702 65525915 65535556 67683708 67702716 73934036 73938120 74031584 74042373 77929068 77941078 78670234 78676780
817	5432985 5440462 5868536 5875043 12550145 12561589 13741425 13746820 14217572 14224667 21315616 21322869 30441462 30462149 33719713 33724026 42225194 42234286 48968380 48979596 50952013 50963443 60793973 60800581 60807224 60811332 60968251 60973449 68647516 68654184 73179110 73186584 73280257 73287778 77210758 77217875
818	2065730 2073129 7635546 7660910 18148272 18152491 22448717 22453363 25202761 25207385 25529139 25542146 34634001 34653090 34943077 34947285 41590487 41611980 44232193 44240623 56020964 56031740 69437545 69444463
819	4539284 4545110 7149879 7164690 12979963 12984132 16950498 16955125 25779144 25785585 26071894 26082175 35027706 35037336 41469475 41476410 45590933 45595196 51288280 51301616 64257752 64270222 72390806 72396377
820	5088768 5093368 8336233 8340629 31776242 31780387 48448119 48451981 65912704 65916803 66518554 66525535 70426437 70430835 80414841 80426751
821	17063661 17072113 22659034 22666972 30445784 30466506 35114714 35124028 45317121 45321949 49640828 49648118 57664131 57672968 69800142 69806321 71455177 71461713 76583809 76589615
822	3969441 3983845 6063409 6067600 9136294 9145655 13873911 13881055 21743582 21748881 29670812 29675266 30856603 30871191 38789627 38800532 44884050 44887311 49488264 49493865 52279893 52284056 52387655 52392157 52839290 52856460 59891325 59895471 63639167 63645715
823	3792590 3796867 10312380 10325067 24550426 24554780 26789409 26793976 35813623 35817452 58377202 58382377 62792591 62797417 66780071 66784613 74447414 74461585 75974984 75986250 79530187 79534347
824	2760450 2767046 4324465 4331361 4763967 4781156 8303635 8307792 15895893 15901223 21456559 21463886 29111986 29126673 41914663 41924891 43444454 43448670 65058815 65078424 74037940 74048764 76690045 76696625 79126266 79144201
825	5733742 5740243 7112830 7122326 17367512 17375881 42229470 42238592 46690963 46700344 47099988 47104212 50400490 50412884 57175933 57187475 58735810 58739842 64128341 64132788 71860023 71864728
826	8015120 8024447 30684757 30697890 40900822 40909977 41595631 41617159 43271257 43282805 57668657 57677529 65601796 65606591
827	5664402 5678103 11866718 11870896 13581329 13585371 14614988 14619285 21137526 21151518 32209976 32215002 38613502 38617779 39018136 39022881 41473289 41480259 44702550 44709474 56275900 56277581 57525599 57531827 66251431 66260237 69521244 69525578
828	9868858 9882811 13256151 13260346 13924922 13928754 29225801 29241983 36916189 36929877 46567111 46574899 50743340 50754147 52883276 52904984 53616856 53627903 62455374 62460046
829	19649523 19675954 22604931 22611748 37982105 37992769 42905035 42926441 56332330 56336304 61299817 61306850 76731013 76735667
830	2351066 2355563 9142215 9151610 26427301 26431836 27348764 27354327 33109232 33115764 38268848 38288534 39893517 39900339 42009989 42018728 42031424 42041172 51232252 51236999 55715977 55722682 62994626 62998930 76249931 76261657 76926180 76930924
831	247896 252196 10319211 10331933 11440796 11447397 26168444 26186228 34099121 34103170 39141592 39145945 41261383 41281090 63096425 63113611 72284222 72289008 73165390 73172235 74079046 74082623
832	1920655 1937003 4769438 4786661 14388045 14392364 21141694 21155721 29661903 29666340 35937956 35951593 48612841 48617097 54195118 54199430 56424283 56429059 58703734 58706905 72544068 72553296 75174162 75178379 79131700 79149670
833	6409679 6419812 9872859 9886846 23096219 23113521 27743659 27748059 28874007 28878608 38275819 38295565 43604398 43611080 46695840 46705256 62562922 62572425 69315709 69325003
834	9391198 9395523 10579729 10586728 15721716 15727561 18139277 18143757 19654995 19681461 19821656 19829249 31855521 31870612 37538469 37542794 40906092 40915282 45522942 45529522 47994844 48006062 48376301 48382894 58094317 58100360 64028410 64034896
835	2670015 2677010 4648398 4652020 8261208 8265916 13589448 13595432 22999168 23015806 30087709 30094929 38272493 38292209 40567868 40577871 42912075 42933516 45740687 45744316 46988175 46994961 49202008 49206799 50511311 50518067 52370385 52374932 63101843 63119064 66079185 66086998 66256474 66265315 66478096 66484240 67690358 67709401 76827651 76834244
836	11825384 11829182 12940316 12948508 13788085 13797570 19485099 19490162 46464585 46468479 54787231 54791397 59144772 59149119 62373712 62380282 73899744 73906756
837	8448995 8453382 29792369 29802228 33305787 33315086 35047036 35051263 35945134 35958806 51241781 51246140
838	23033 32398 13189439 13193693 15490496 15497419 27248803 27255990 38278933 38298709 38816066 38822881 45038186 45043592 52432444 52445666 56889220 56900971 57735494 57747225 63770058 63773093 72113550 72121941
839	1091319 1095683 6602280 6615108 8592629 8596960 11245478 11254547 20893544 20901530 21754215 21759040 32539911 32550378 41265879 41285621 57153561 57164712 66083423 66091271 77085200 77089478
840	11300916 11303551 13592868 13598887 13679244 13692644 28074951 28081070 28389679 28394935 30958711 30975162 31994016 32004430 54619222 54628732 60464559 60474947 62259090 62265986 68340433 68346502 70524984 70528609
841	4993928 4998643 7491054 7499960 13792200 13801720 23007292 23023052 30207110 30211319 33986309 33989872 56829709 56834543 60575196 60578496 63958407 63962654 67696020 67715098 71032607 71037492 71551244 71565740 71777141 71787163 71956571 71961022
842	2385553 2395474 5104538 5111128 5511056 5519507 6489594 6514455 7283244 7290402 21372337 21376593 28933961 28941198 29796540 29806434 30410859 30421685 32721858 32728499 39362708 39367714 43081477 43084242 43870139 43876596 52970196 52977595 55582740 55587141 58676930 58692893 78001061 78009211 79433880 79437899
843	3801178 3805547 13684314 13697749 15184677 15188193 15945039 15959170 18566277 18571498 26852144 26858073 29387077 29393870 34915099 34922994 37509628 37522468 50497840 50504558 57941542 57946310 65797477 65804533 69672442 69693529 78144235 78148724
844	27570 36967 3135030 3147194 6929093 6937674 9323686 9330712 12945015 12953242 29903477 29910694 32927381 32935931 41273748 41293525 47896530 47900302 48648905 48653690 48735778 48740544
845	24962909 24967186 30414508 30425369 33329345 33334929 34370068 34373229 35666739 35677899 57699103 57711477 60160019 60167308 63786352 63789990 74609516 74614461
846	406127 415633 2342479 2346792 15493700 15500658 19988633 19991048 21991034 21997976 25585354 25609195 27253161 27260378 47370097 47383321 49553753 49560711 58682718 58698716 59186293 59196749 61060406 61072846 75409286 75420705 77729016 77733735
847	202618 207432 6495596 6520491 6608229 6621091 11319664 11331762 29508122 29512910 43873257 43879749 44792771 44799614 60938511 60948750 69677476 69698593
848	6256030 6268173 18221371 18225048 29696152 29709211 31929624 31935065 39677321 39683738 47070342 47073684 48099350 48112934 53413883 53418536 53525296 53528639 55929462 55954464 62581998 62584772 65294398 65301270 72817498 72824241 74546033 74553200
849	3759611 3771058 4531078 4535164 5499446 5505234 11146879 11150679 11475613 11480290 15042343 15048471 21791077 21795325 24991170 24995713 27520838 27526134 41980292 41987095 47561012 47569010 64540254 64549116 64750095 64757100 65362961 65367401 66094881 66106602 71965508 72013763
850	4596060 4597908 9688306 9691379 21160843 21164228 37348075 37351767 37555939 37566879 43762841 43769565 59469638 59474377 60683281 60689210 62540013 62544647
851	3974533 3988971 9019752 9024108 9073486 9085064 9249474 9260355 10756301 10760913 11520724 11525495 12269831 12276954 25590858 25614734 28288998 28292726 34028722 34033638 47377341 47390600 61193860 61200437 61466809 61475191 77060639 77067464
852	2552565 2561362 6933290 6941905 18343293 18354296 22160624 22171971 32944567 32949327 39320244 39328182 39424839 39431463 43786189 43788818 45804999 45822279 54052285 54059423 55934446 55959483 56765495 56769632 75416370 75427824
853	26773393 26781366 29954789 29965815 39727127 39738411 62640286 62649976 74260313 74268853
854	749869 765771 6263254 6275431 6628004 6636385 7476223 7486417 14231797 14238302 18031189 18043777 28844251 28851100 37225665 37232390 37413187 37418300 39602403 39606105 39690190 39694468 46209816 46231575 55808394 55815436 65718643 65734342 66099451 66111207 66598917 66613488 72641405 72645977
855	10520100 10532425 20492076 20502208 32220063 32227085 50361658 50374724 57061609 57065384 60887075 60894200 63995376 64000090 69622441 69648077 71971146 71976485 72019436 72024810
856	15580827 15589996 23309866 23320394 29972029 29976611 40182034 40196455 48105989 48119608 52172451 52176685 53047617 53051616 57933318 57937415 66127422 66134126 73193693 73202879
857	866324 870385 18770420 18792302 20713880 20718248 25350503 25355171 27531465 27539795 35133412 35145956 37471497 37478245 38622091 38635421 39617347 39623974 41066501 41073138 44366476 44370888 45424741 45433887 60695174 60702085 62487257 62493242 77495190 77498810
858	6632941 6641356 10304199 10308272 26777782 26785790 38861078 38872528 41411519 41432671 46214193 46235982 63679284 63696380 65728492 65744261 67652086 67655704 69146624 69150590 75242550 75247885 76788261 76792232
859	20009106 20022848 26310906 26315351 28738775 28742545 35537201 35548949 36936824 36941606 69993809 69998402
860	2558095 2566921 7297594 7304277 8028561 8032436 13525656 13530755 14584210 14590862 16936893 16943678 17481222 17509353 18346987 18358025 28156432 28161057 33002298 33014400 45811407 45828722 56049056 56055876 66426235 66429035 71982038 72030398 75672262 75675102 78486063 78495852
861	7236506 7249120 7318050 7332374 11021674 11028504 11180067 11186426 14650991 14657364 21082015 21084916 34488377 34492271 47409810 47416381 59781017 59789367 66568634 66583723 69629412 69655083 74264650 74273225 74985520 75027069 77574913 77582108
862	9420400 9433864 10368247 10372655 12054273 12058736 16854733 16858232 18037835 18050458 18775199 18797116 49175564 49183018 61102623 61109490 65724069 65739803 66162747 66172141 71601630 71609354 76115002 76127306
863	4439842 4442832 4899744 4905621 6141955 6148699 14755157 14764194 18857332 18863727 29517504 29524125 30742988 30747274
864	7322839 7337197 20772162 20778794 20814449 20817883 31717351 31727862 37155011 37158701 40189067 40203251 44719485 44731364 46858366 46864501 55017150 55024191 55081629 55092481 58804783 58809095 63686690 63703821 72992549 73004102 74600049 74604765 77116899 77125969
865	2474667 2482261 6175924 6183152 11529951 11537127 14655934 14662337 22683043 22690650 34419723 34426663 36588748 36593309 45428841 45438022 45767559 45775313 53699277 53703580 54415557 54423846 59051098 59055380 61154086 61165029 74241672 74245697
866	13083195 13087125 16758896 16763657 25212044 25219818 29230459 29246671 33184482 33198948 39267741 39279071 44348246 44357326 49147792 49155122 65732746 65748550
867	4274265 4283963 7754862 7759505 18689068 18705136 19534277 19539440 20015876 20029653 27620567 27637901 35544015 35555798 43883123 43886661 49540236 49546977 54605921 54610440 58005772 58009016 72693244 72707943 73765352 73769831 74120193 74126737 74992444 74999383 75034028 75041002 76482016 76494073 79484295 79489107
868	6002894 6009819 6105701 6112721 6190034 6201476 22254541 22258684 26479261 26490490 30160992 30165677 35922648 35926811 38698804 38702978 52349245 52359780 53571920 53576720 62587581 62598708 71182520 71206072 76840872 76847551
869	826844 831248 22188130 22192679 28260770 28274849 43413865 43420695 46752061 46760919 51459352 51464311 51835351 51842549 60622119 60628761 63418041 63424656 65663385 65685343 74133316 74138060
870	10033303 10042144 11216049 11220453 11406930 11413600 24009926 24018289 47090515 47095234 54420151 54428475 71555317 71569848 72263572 72270162 72293824 72298463 78833236 78842570
871	28303580 28307977 36820784 36825150 46580050 46584708 47136860 47141303 48417671 48427209 51347739 51354373 59955181 59959827 64887118 64893931 71278050 71284138 76358301 76364074 80367617 80381325
872	86344 90742 4466208 4471434 19431771 19440497 23634624 23639059 24781318 24786131 39090974 39105241 55794571 55801465 62111636 62123146 72490044 72496002 72697856 72712585 72999219 73010807 75002313 75043967 76488066 76498875 77121285 77130390
873	2478961 2486589 21502566 21512986 22687216 22694853 28202886 28210089 39813062 39817311 45771752 45779541 56142297 56153391 61160787 61171765 65958450 65980609 71191352 71214939 76844817 76851531
874	4075685 4084428 5117752 5122777 6308364 6322344 53961255 53965488 68296500 68303392
875	11070029 11072714 22328601 22336646 22481235 22487945 27100575 27104857 28810215 28827163 35894620 35901552 36140036 36156077 53395261 53404542 54970808 54984196 65667459 65689460 68897797 68902450 77847587 77851873
876	10113450 10120167 11619141 11627306 33381434 33392966 42243438 42250252 53055650 53066322 64367060 64369912 74285708 74293007
877	3279917 3289523 10747084 10751675 15037698 15040003 18277146 18281477 18365404 18372408 19397687 19404174 20684447 20694702 23843111 23855954 27828349 27833350 39096731 39111033 49424203 49436334 62549311 62556099 68134399 68141599 73399069 73406446
878	2268851 2273347 8540195 8552827 26677168 26683999 31367505 31374785 48146442 48159436 59032360 59038308 65960268 65982462 76411160 76427059
879	9337593 9342342 25444422 25448803 31738443 31751265 36066265 36070938 36430483 36437247 38040981 38047511 60909193 60914514 80374372 80388123
880	9781895 9786054 13197982 13202337 19436040 19444801 25142570 25146811 35509006 35516109 39098753 39113090 39992543 39999770 40147796 40163421 45536137 45542647 53399801 53409112 56514398 56521224 58043871 58050533 69489786 69494701
881	18006083 18009863 38130826 38138222 56147207 56158336 71544273 71547741 76418329 76434263 76459494 76464053 79380644 79387480
882	11935328 11940267 21799608 21803918 41951717 41961202 46253454 46262700 54432205 54437154 55766415 55778274 59478811 59485889 60027686 60034658 64409711 64414561 77437427 77444322
883	10602691 10607992 22332278 22340358 28815085 28832068 30788574 30806939 36145818 36161894 37811432 37818508 40048564 40057898 40919202 40923432 48040088 48048833
884	6212986 6220117 8695795 8702601 10389931 10398184 49763964 49778470 52201630 52210131 67268027 67271386 74588508 74594261
885	2319279 2330845 10284361 10294245 16246285 16253647 19262022 19265196 20632352 20636667 22848923 22853139 34807151 34817943 39101729 39116101 64041412 64045792 64463452 64467784 75573626 75580195 77415369 77419593 79748614 79754190
886	9572210 9580620 12864453 12875481 25295037 25309714 31972454 31983200 38013246 38027061 46260127 46269403 56839412 56864246 67523207 67528404 67948597 67953444 68198237 68202549 74705658 74709984 78445823 78452428
887	4358766 4375410 11956612 11961284 13315266 13322579 29410203 29417139 33154979 33161763 39243620 39252761 39489184 39493833 43452921 43463055 48241884 48249156 55566475 55569286 56989519 57000936 59305190 59312061 66289333 66294087 71674776 71681611 73719056 73723871 78380370 78384620
888	5313324 5318199 8700665 8707505 17487919 17516085 18892913 18897627 35965300 35970202 42022875 42027132 43134978 43138369 46180154 46189956
889	8370903 8378288 12401664 12406996 20182364 20193643 20264901 20272435 32571508 32581669 34519879 34530440 48495496 48501010 51361042 51387246 62152368 62157696
890	8250516 8258608 18197344 18202378 31095301 31119957 34972272 34978128 40230147 40244057 41956286 41965801 53667420 53672801 60021206 60024431 63383029 63387249 80119611 80132428
891	9822199 9825063 20806645 20809218 24659215 24673233 25299016 25313728 45856360 45861011 55365911 55372453 65641599 65646058 73851097 73854293
892	10394114 10402402 12010521 12020745 13176188 13182796 15302155 15306656 17493552 17521753 33597136 33602134 38063255 38073322 42708022 42712512 49015243 49019564 52206166 52214697 53177901 53187255 54442138 54446882 59406360 59413205 61084281 61086806 61506700 61514462
893	10683432 10687966 11783395 11789101 17297701 17304207 18207286 18214311 20465709 20475514 28793122 28797523 28903181 28911620 30319495 30332963 43353759 43356421 54230017 54242457 57991593 57998665 78249122 78266270 78634234 78638516
894	6294848 6301589 6946323 6977591 12568381 12575140 12871030 12882093 27263237 27276099 27459808 27467024 28561046 28571473 50302974 50309208 56845415 56870284 66938437 66949856
895	4363085 4379763 8152292 8160945 16402289 16410517 22494690 22501642 26501789 26508690 44965111 44969364 63003269 63009033 74537754 74541876 76161988 76168605 78557267 78574203 80123774 80136626 80474070 80477726
896	4229211 4240327 24735926 24753624 28333502 28347315 28982110 28986745 36000440 36007071 36951044 36978263 40980592 40990774 45921098 45927025 53896030 53907457 54103064 54107580 64348069 64352808
897	11154514 11159117 11664263 11673813 12018685 12028944 37462807 37467137 51367847 51374686 51394086 51400960 70293892 70304560
898	4392156 4396487 10482456 10504336 15191744 15197725 19371382 19376160 21890956 21894008 33499983 33505146 53182510 53191899 59360069 59366976 61636486 61643549 61797003 61801732 68051653 68056976 68322409 68327058
899	8599589 8604455 12724056 12737598 27845045 27851754 39119648 39130585 52592390 52595726 69855491 69862400 70926274 70934971 79633949 79640715
900	15265758 15269583 31450952 31458081 35634986 35639434 43728658 43740345 53456862 53468414 62073419 62077007 69479633 69484852
901	4414414 4427077 11642771 11653482 14031115 14036704 16544849 16548480 25124824 25133662 30326147 30339658 30615893 30621734 31784567 31791284 36955914 36983163 42437637 42446250 58303382 58308073 58346815 58352940 59764491 59767160 79162276 79166309
902	292324 300910 6951272 6982574 16209552 16216735 19756558 19770568 22737713 22742344 25421760 25428307 27270001 27282893 49616434 49623233 53898363 53909825 56542288 56587754 70392824 70397524
903	8156622 8165309 10486527 10508442 12795613 12802825 14968728 14973405 31101916 31126607 38713666 38727240 38769539 38776175 49272097 49281419 49580969 49587988 63006237 63012036 68562904 68567649 76595459 76602332
904	9028498 9032854 19094779 19103666 24332752 24342111 24790974 24803276 33545290 33551266 40984784 40995001 64764140 64768933 69704271 69709048 74950715 74957474 79991521 79995755
905	4309624 4317265 14453092 14458103 27439844 27449791 30215563 30233153 33246475 33266661 37901637 37905207 51381542 51407851 56094354 56097215 57537643 57544430
906	17454901 17459576 44761035 44765385 47441161 47446288 63600135 63604548 68013673 68018080
907	427013 438985 49113692 49119674 49277946 49287303
908	1140864 1162323 28686247 28691657 42073756 42085743 45406137 45415409 56072447 56076751
909	4418555 4431252 17188115 17193195 45310882 45313984 56095821 56098712 58775584 58785372
910	17730921 17737583 23593360 23600530 29679498 29683529 33422270 33428828 35470233 35486991 52108965 52117525 56547018 56554549 56592308 56599323 63220258 63227306 75339708 75362936
911	5044668 5048683 12653901 12669962 12698224 12711994 16462702 16471193 18617850 18623184 20756026 20764064 21690076 21693914 43695145 43700365 44806492 44810446 47259275 47263584 68866125 68870180
912	4483894 4490916 19804883 19808938 21567776 21571374 25340376 25345422 28439434 28446461 28690133 28695578 55685805 55690359 60919870 60922383 63391504 63400423 65308177 65314841 68426147 68427422 74673211 74684164 78345695 78351317 79170377 79179148
913	211842 216360 1147903 1169396 21960169 21975549 24199469 24203709 24618053 24625350 30588459 30602141 50187499 50190841 67274780 67279088
914	8093877 8103874 38962439 38969753 57069174 57075448 59871361 59881308 71481359 71483659
915	2002972 2009961 6576864 6580823 17246277 17271919 22272275 22276679 43698663 43703913 60367886 60379558 65869580 65875845 71656172 71665439
916	8345059 8348458 18134551 18136899 23409083 23413226 45412831 45422133
917	23868867 23876869 45961184 45968636 56826830 56828252
918	6568774 6572802 34107254 34115831 50877410 50882358 56562055 56606387 68832324 68842636 68983391 68991215 70957133 70959219 75346334 75369597 76671855 76676783
919	5336923 5353123 30483371 30500981 39655342 39660041 41792913 41798776
920	7402780 7409733 33548181 33554192 34360036 34365037 36842109 36846457 40626271 40650359 40745738 40750298 67848574 67855808 68874270 68879146 70906904 70911674
921	13091090 13095340 21964167 21979582 22091125 22095659 33945067 33949919 35643917 35655293 40415977 40425412 58029868 58037030 61433436 61447736
922	6956184 6987520 7518388 7530049 60879340 60883190 71613137 71619285
923	8948724 8973457 17253270 17278947 21201104 21205786 38526099 38530908 45156115 45166856 51742580 51747982 57845171 57856669 71580341 71588980
924	45975666 45980962 46018399 46022558 58208771 58221808 68174655 68181698 77738489 77752787 78471596 78475928
925	25252565 25256539 32907978 32911193 49009164 49012186 67085970 67096558 71122786 71128954 73952040 73962841
926	11306221 11312925 18254460 18261167 28100631 28109400 28896098 28899622 34937786 34940414 38495079 38499693 43984203 43991025 51197865 51207279 56313004 56317842 57565357 57570112 65750181 65762600
927	325816 338148 4689292 4694094 5846055 5857665 6970591 7001995 9128612 9132436 27405914 27409658 64994408 64998075 68374654 68378832 74763489 74768256 77459513 77464251
928	8953925 8978692 11224892 11231811 12378717 12382204 15797459 15804184 39593680 39598024 40631601 40655724 65894188 65903411 67852355 67859624
929	26650926 26658148 50985013 50998738 58213213 58226285 69781168 69790620 72778594 72789067
930	6962486 6993856 8457811 8462144 17102697 17109902 22039709 22054137 32383077 32389883 35257879 35262267 42835107 42841716 49935911 49945866 55694948 55698745 59531087 59535431 60635098 60643883 63591028 63595564 80395119 80404937
931	15021648 15033365 15281526 15284963 16502480 16508331
932	2818848 2832226 26088334 26094992 28296489 28300017 32149369 32159083 70111294 70124283
933	8921342 8927908 11979469 11986488 13860148 13867143 57267257 57273307 70500485 70503386 73735261 73753549
934	6670626 6692930 14274356 14279151 18309022 18315830 50126511 50133341 58954910 58959251 66846343 66850973 68884057 68890902 69601759 69606444 69812535 69824264 73674252 73676521 80070869 80074402
935	1019918 1026987 6971519 7002957 7676342 7683520 24949744 24956309 55045348 55055332 58941723 58948299 59511678 59513990 80399945 80409806
936	9037244 9046621 49257316 49264689 64940540 64947766
937	2109785 2117839 5817180 5821717 12765257 12781210 24984667 24988030 34573196 34577021 40210205 40216890 41311902 41318031 42947952 42954649 50991779 51005539 59130965 59137851 59797787 59807956 73423487 73429508
938	4964408 4979100 6675548 6697881 10819911 10825508 13329962 13334760 16450100 16458759 20379881 20380892 29722340 29728970
939	18507900 18520779 32849564 32854373 38439597 38444053 54586097 54595974 58963627 58970515 61603016 61610254 71315032 71319264 72340398 72351579 73739562 73757880 76139680 76142065
940	9235686 9240089 13249244 13252680 13618092 13634121 29588629 29592978 58181900 58185475
941	6831017 6837897 13767773 13777894 43040437 43044862 48464061 48470712 63200347 63207685 71254705 71266779
942	11420305 11426680 51021072 51028023 77374921 77382740 79721030 79734787
943	14292490 14297852 16016116 16029765 30751595 30754024 32852339 32857178 48990882 48995175 51557714 51571662 63022532 63028005 68720098 68724677 69038179 69048005 69913559 69926013
944	13888229 13894954 25460102 25471890 36829551 36831281 45599494 45613227 63569273 63571778
945	3186002 3190323 17888381 17898562 27216559 27218203 59802137 59812336 69958420 69964319
946	95172 106054 2545533 2549032 12837960 12846904 32779712 32791115 40481611 40489563 56133106 56137684 64182885 64187180 69264768 69271508
947	3505702 3526162 4497972 4507712 9114086 9121451 12358005 12362750 19256682 19259468 22596560 22600728 27473969 27480780 37014120 37018579 68472548 68496803 70181126 70184239 74483385 74491861
948	13622335 13638399 24710236 24716002 44144544 44156426 72256557 72260047
949	13774697 13784853 15643497 15648069 27413437 27419756 29607965 29617657 30942822 30945086 37908812 37915856 52985029 52997325 61547779 61565993 64900774 64911711 65497772 65506583
950	7508900 7513627 11119611 11126297 22435214 22441948 33761518 33766914 36247438 36252000 38083459 38087937 38204402 38211298 57081757 57086216 63014867 63018682 65125108 65137395 68480687 68504977 70617111 70624270 77267876 77279617
951	639802 649205 1453168 1458249 6369286 6376102 16774134 16786887 18561553 18563900 32784218 32795651 51564640 51578623 52714493 52721130 71135192 71141802 72362830 72376783
952	7764182 7775381 8912274 8916791 15064147 15073866 41935189 41938946 45602981 45616749 72130402 72146884
953	2990637 2994975 17890058 17900274 22344761 22375239 36013737 36039931 48506559 48510590 51871387 51875919 53788598 53795354 62762046 62766353 65633442 65637503 66532289 66536932 77385853 77392946
954	677305 682116 14042328 14047620 18924972 18929521 21575007 21581692 27914760 27925110 28143167 28149782 40486436 40494423 44544699 44551460 48523170 48527500 58258934 58267280
955	3509403 3529897 3555976 3593278 18022212 18026683 29539226 29543017 33168582 33173501 52991091 53002083 74488691 74497202 76658591 76665208
956	2277877 2289173 13628640 13644739 20906237 20913282 51267462 51277836 53839464 53842766 59059697 59065189 68915877 68926444 74754757 74759108
957	2125961 2130161 12283759 12291150 17056478 17060052 20572594 20579051 21167648 21184306 41741866 41757461 60354467 60361159
958	26617906 26627754 73606997 73611647
959	7367178 7381480 21828766 21832984 27185470 27190477 28235171 28243336 35266690 35271042 41904940 41910042 44932257 44934314 67238260 67243555
960	3562934 3600265 28453523 28474860 36019751 36045980 37064139 37069066 42670066 42674382 45932987 45947033 59272092 59278946 70255499 70262288 71906405 71931418
961	22350241 22380754 44677568 44689104 58135753 58147514 61896311 61903158 75187452 75213076
962	2639969 2652041 7073171 7084080 32126017 32137658 41324211 41337351 42161436 42166353 58710111 58713499 69886637 69896541
963	7884687 7887660 11683433 11691108 21109730 21121242 63806193 63811448
964	1503191 1508642 9283580 9303153 16828405 16835057 18604587 18611201 45939259 45953340 46297513 46301776 54773945 54780558 66298479 66302940
965	21172113 21188806 41746793 41762423 70003030 70015701
966	3568381 3605741 44635295 44652282 60081080 60093514
967	4968610 4983336 49336899 49341694 63312040 63316496 69785974 69795461 75846080 75857277
968	14092422 14097393 25227662 25231978 26132493 26143607 27044205 27061101 27752489 27759258 28460279 28481651 68291943 68294204 71910643 71935691
969	3315606 3329945 21430543 21436312 62832873 62854184 75156948 75161737 77825095 77829455
970	5052732 5059753 9290798 9310405 12581934 12589100 14552548 14559524 36656142 36664879 37610524 37623161 54451661 54465546 73597306 73602134
971	1764662 1771762 11686842 11694552 21116621 21128168 49826716 49833303 67533636 67540376
972	4973735 4988495 10337824 10348176 13664430 13668704 20224530 20227614 26515356 26525804 27766057 27779390 30756488 30758321 66961345 66985029
973	6711774 6716593 10193304 10197910 12932597 12936439 14542263 14547388 18228760 18232784 73793587 73799849 74777590 74786368
974	3939131 3943326 17433065 17444538 23205455 23235790 27173784 27179612 44639610 44656627 51782721 51789740 69169060 69172558 74430950 74435766
975	30636997 30646099 37671010 37688248 44814435 44817724 61536254 61542188 70554227 70558290 75386304 75397760
976	493065 502795 14132506 14148255 20598884 20608407 27048184 27065115 45986044 45997917 48024254 48027983 54873608 54875439 58743909 58748724 63137899 63148033
977	5788636 5795657 28581970 28593786 39585199 39589422 53006970 53010564 59560425 59570377 62838659 62860005 66969239 66992958 67283431 67306793 70491716 70496192
978	10241961 10249094 10343342 10353729 14566535 14570841 62915221 62922074 73857524 73866058 77423852 77430622
979	19006499 19023235 19836912 19848738 48220306 48231065 53169045 53173458
980	499900 509658 1524452 1527701 38185511 38190034 56528085 56535412 60851996 60858991 64155168 64162092 78388905 78394871
981	10944220 10955429 24687321 24694549 28697137 28701466 53859180 53865856 67293227 67316624 76229849 76236350
982	5207265 5212360 11735338 11739371 12168026 12183608 15257045 15261384 37735786 37742937 40086147 40111993 49133700 49138245 58999274 59006751 75182631 75208220
983	20146683 20153103 20705027 20709441 30641452 30650323 59964508 59971283 60978393 60985534
984	5612132 5619294 14137578 14153357 21928458 21932705 49290811 49295110 65190875 65193819 71528189 71531946
985	5308736 5311013 14606536 14610747 30395995 30403392 36714263 36721886 42795135 42802123 60119414 60123626 69931423 69935048
986	6119775 6124077 33607167 33614082 38244367 38254165 47451450 47457899 49505214 49510815 67330295 67342598
987	1425082 1435018 9890139 9902446 40093140 40097134 40119016 40123040 59003887 59011394 62210975 62215522 69356477 69359391 75790652 75797450
988	283581 287936 6584816 6593514 19633593 19637759 19971030 19975959 21380884 21385449 53346243 53358304 77767155 77780424
989	5469621 5478704 30398594 30406026 33786495 33797668
990	11004214 11007253 37162426 37166903 47649014 47653365 75191348 75217007
991	10051055 10063974 13120150 13126373 29935390 29942666 33993470 33996658 55660964 55670656 68660887 68672037
992	17774276 17788120
993	8058441 8063752 10936935 10940560 19974042 19979006 30250813 30261226 33404558 33411252 36717574 36725227 46881489 46897623 52089209 52099052 57868237 57874917 72089566 72101523
994	30346517 30357837 38310532 38321868 45227564 45234486 71372910 71387500
995	9897029 9909370 13846899 13853506 14623617 14637261 72650584 72662076
996	4251511 4262854 6588936 6597668 12997731 13010528 15504412 15526837 52020109 52024861 77158021 77167445 78296825 78309865
997	21232227 21236635 22108378 22115390 42537800 42544713
998	42979459 42988603 46889647 46905512
999	13514825 13520223 69771973 69776553 73678820 73681422
1000	5026450 5035525 14010045 14015492 21038920 21045921 54340073 54367679 63431306 63435703 71002080 71012676
1001	841707 852376 15311192 15321424 40335953 40352489 48883955 48892083 53969756 53976835
1002	8821146 8825582 15683995 15702803 17849573 17856459 30353311 30364674 50602645 50661654 76622530 76628980
1003	4798481 4836646 11799515 11804421 13099625 13106307 13366040 13371231 23030457 23042727 35821316 35828445 42628876 42633420
1004	15511203 15533663 34433638 34446908 55615712 55620323 61617527 61624474 65598183 65599972 71376189 71390814
1005	5030656 5039765 11875109 11900446 23931767 23941873 47968327 47975624 68428732 68440340 68906782 68911312 72851775 72862556
1006	1058227 1069965 14052947 14065242 19085892 19090318 39930887 39934783 42985063 42994242 49040446 49053065
1007	3347207 3356695 4123045 4137704 5460667 5465127 8651609 8665914 8812786 8814390 9104118 9109085 50022774 50027033 66743130 66750116 72599445 72611548
1008	54346918 54374559 55215171 55228994 71433446 71438052
1009	6539452 6545310 8884365 8898276 11884883 11910255 15314405 15324672
1010	9475670 9480202 12608687 12620167 15690976 15709819 26921351 26925692 37283106 37296986 40272159 40276755 50607824 50612800 50666868 50671879 56237491 56249849 62138227 62145280 75055801 75069480
1011	2178955 2187361 4802140 4807504 4840339 4845737 39047139 39054750 69154586 69157703 73056577 73060442
1012	25023760 25028141 57893265 57897771 59722888 59732579
1013	1726311 1740630 17975483 17979685 27547161 27553451 59386834 59391181 64328863 64338431
1014	8888544 8902484 22857390 22870895 47242205 47250705 71697434 71710734
1015	40838379 40842816 65149752 65163797 72604797 72616935
1016	3442065 3446922 8394395 8401435 40735161 40740432 51946678 51956734 62080400 62084650 65775124 65777407
1017	29189606 29201170 45091969 45096647
1018	11590614 11597918 13145924 13150510 13977222 13983907 50617867 50676981 70435263 70448004
1019	4812040 4850307 26844062 26848088 66905038 66915036 74790609 74795219 76266338 76275852
1020	2961843 2969434 11993237 11997769 27209698 27213111 29088898 29100407 35319097 35328430 61137490 61149301 64333052 64342655
1021	3167936 3176940 41773161 41783002 56664525 56668840
1022	13910565 13917895 14528630 14535429 47246133 47254668 53304409 53308678 54203777 54208934 74560397 74566040 79456162 79461782
1023	35770515 35776967 50387860 50394160 74737072 74744051 79475654 79479957
1024	7665648 7670978 39698776 39708791 44936406 44938427 50140206 50146928 57950709 57955705 78955390 78959803
1025	12962479 12971186 47772393 47778373 63574318 63578488
1026	3915715 3922875 21820055 21824393 50907565 50911679 58716922 58726331 70057457 70064473
1027	10406507 10441266 11163470 11171716 12240488 12241966 20785461 20796018 44023797 44052480 58859002 58865143 64198434 64209521 79680523 79685725
1028	21415910 21423209 35975139 35983576 51929352 51933802 68635949 68641715 73532118 73544104
1029	3294274 3301263 37106749 37111203 39171901 39175583
1030	9455820 9459092 27504753 27510228 63739833 63744284 69219391 69238289 72448563 72456319
1031	10422047 10456876 11167394 11175675 56634881 56638772
1032	9503664 9522511 13572793 13577309 34124478 34127704 45659519 45666291 47612943 47624264 55149882 55163926 64137270 64142526 78219141 78223072
1033	936264 939189 12886579 12898434 24169698 24180042 63844400 63857598 68514631 68524934
1034	2016984 2041289 22525711 22529252
1035	10413893 10448687 12385726 12389956 13484089 13488110 13817824 13822511 14358356 14365379 49853290 49857741 50292888 50298287 56924737 56938608
1036	15054634 15059373 20230733 20244553 30760189 30771705 37432151 37436883 58396596 58412024 60553790 60564458 71402230 71417778
1037	8169666 8196433 60253821 60268487 66464371 66471216 74644626 74652220
1038	1594511 1601754 55191673 55203371 69224434 69243367
1039	2023497 2047836 10423380 10458244 12891302 12903187 44399374 44406295 47934526 47936565
1040	793429 796617 9509161 9528042 29424110 29432257 30765886 30777437 48063502 48068345 57423709 57435181 66878543 66881685 68586478 68595047 72562594 72567472
1041	32038956 32049071 44821048 44835125 65450821 65457677 73982878 73993357 77190674 77197632
1042	79647516 79654061
1043	5826283 5829223 55341538 55346908
1044	9743854 9747146 22517064 22521370 26101685 26106353 33444790 33449207 60560321 60571024 71406543 71422121
1045	8176132 8202933 10728148 10737581 12063020 12070018 18188191 18192750 30579644 30584034 49368337 49379081 56164555 56171636 79441953 79449040
1046	10147935 10159580 17537659 17550521 33514895 33525776 56218089 56222828
1047	9549302 9556348 65860252 65865083
1048	220911 223150 61492564 61497104 68590412 68599016
1049	308655 314780 4715819 4722920 5152144 5156048 5779447 5784230 9552862 9559942 16364659 16368914 44826634 44840746 47958560 47963426 51666447 51670923 68022517 68032238
1050	14303249 14306090 16884048 16892749 33621032 33644772 62517161 62528552
1051	886577 893845 25862320 25869273 67719975 67742633 67902963 67913729 71056289 71058619
1052	12322357 12328431 20002407 20005739 20381938 20388976 29838151 29847357 33675565 33687613 41874023 41887216 55844094 55851101 73107322 73111665 73116038 73123642
1053	21639000 21645717 31820311 31833390 41804674 41814694 70652794 70664305
1054	7416720 7426560 12334540 12338946 33630288 33654063 54877305 54888842 75432194 75454562 78400872 78410396 80140201 80160309
1055	58845385 58848483 69529942 69534402
1056	15810944 15817412 21447051 21451790 55491972 55496907 66431870 66443605
1057	9962495 9975232 24104475 24114421 67907659 67918460 70230063 70242711
1058	12855918 12860168 29570233 29576792 69334357 69345382
1059	20279586 20284072 44940483 44942425 56789589 56796723 75437734 75460137
1060	18915795 18920366 20159558 20170926 41880910 41894138
1061	29000638 29011345 41809497 41819547
1062	39468018 39478571 57881632 57887431 67547151 67551385 80077970 80085096
1063	387399 394520 51825378 51830347 61389893 61392612
1064	4400852 4405106 9953647 9958054 47464383 47475815 64870365 64875272
1065	70232043 70244726
1066	5557432 5561927 29004112 29014854 42775803 42785434
1067	57308614 57336742 60491027 60495327 75644437 75658297
1068	20166297 20177700
1069	9169834 9193785 41357883 41374028 46285161 46291322 63582693 63586843
1070	58832534 58838942 70235419 70248137
1071	3371975 3385874 5294998 5301850 14493911 14497624 58910919 58919408 71639728 71644166
1072	50360 56830 17863375 17867988 19268405 19277851 22314543 22317594 44863368 44873674 45241443 45256613 58282456 58289283
1073	32802578 32812859 34273235 34283472 57387967 57392307 58189085 58198893
1074	33772340 33779400 39844144 39855480 58580697 58592562 75083229 75091604
1075	8582013 8586453 42551661 42567538
1076	27130904 27152274
1077	4730055 4734888 9174948 9198933 27655340 27662564 29994619 29998856 41364860 41381035 44868198 44878539
1078	19272361 19281842
1079	22707142 22711688 25382348 25392165 52646985 52658180
1080	52148206 52160276 65704282 65711445
1081	9181146 9205165 21343196 21347365
1082	39848443 39859809 62928962 62933017
1083	61658796 61665915 64100043 64107294 66884862 66890402 70136353 70141028
1084	14077607 14085289 40541247 40552059
1085	14194443 14201708 45049033 45060753 52153703 52165808
1086	58813442 58818140 69384863 69389249 75131258 75144068
1087
1088	39386464 39392529
1089	30432581 30453198 65694441 65699340 75612032 75618975
1090	30998674 31010870
1091	42528417 42533282
1092	68073135 68093432
1093	799838 804394 24390190 24398302 60277667 60289174
1094	12147760 12157858 14745594 14750358 18431085 18438695 37922935 37935233
1095	16479754 16491082 30436592 30457244 33699731 33710341 49687849 49700148 60127873 60134792 73806146 73812493
1096	6382952 6389664 66395140 66404548 67248643 67253761 68081473 68101800
1097	18112489 18123485 27289021 27304928 74440617 74454753 77176929 77183784
1098	6227282 6237449 9837057 9849611
1099	12153936 12164069 13492166 13496655 14686801 14695983 65053924 65073503 74799859 74805751
1100
1101	5890472 5911296 21066329 21074137 46199818 46204802 55528826 55535999 57396682 57400703 60435912 60447454
1102	73508124 73515074
1103	12442647 12448317 70099504 70105384
1104	79493949 79512023
1105	7268810 7276010 9790247 9796029 23086412 23103644 37975010 37985639 47938634 47944387
1106
1107	9720700 9732226
1108	21652469 21666508 63748770 63759379
1109	5894877 5915735 72673628 72680626
1110	10649379 10662008 26930068 26934132
1111	942147 946932 23090006 23107273 44769770 44776914 54066586 54076039
1112	9726003 9737563 58427557 58442009 65001777 65012050 67031889 67038680 74579533 74584003
1113	27858498 27864552 43906560 43920530 45101385 45109720
1114	34480080 34484211 40562941 40572909 55398196 55407032
1115	30947385 30963766
1116	2080562 2085459 5626490 5635989 14308966 14321961 36401722 36411020
1117	31164311 31182108
1118	62937107 62940411 63077597 63086981
1119	33999881 34007673 59083826 59095338
1120	30952432 30968848 60459056 60469414 69196363 69207852
1121	44849307 44856320
1122	25928459 25936549
1123	13113024 13116572 43511266 43519886 44944402 44950915
1124	14315849 14328879 37502525 37515330 61221110 61228452 69662097 69683124 79915875 79928368
1125	27137844 27159249 59610884 59628459
1126	10222721 10232306 16127797 16141659 59690275 59701640 69362335 69373564
1127	10913054 10916880 14254683 14261616
1128	401674 411147 8723429 8727046 64773756 64783219 69538892 69544129
1129	6879195 6883083 34868878 34874666
1130	47422987 47432044 55916924 55941856 68258218 68275028 69667225 69688282
1131	14819154 14826569
1132	10227356 10236976 10765560 10778634 69057901 69072180
1133	739068 754904 25151087 25160248 27144754 27166194
1134	19410731 19414378 28029124 28038191
1135
1136	41079810 41091156 55924270 55949237
1137	29949977 29960968 66855268 66860212 69060362 69074676
1138	744393 760262
1139	26876990 26887530 35931009 35934465 42465534 42470064 69402345 69408992
1140	45673098 45682631 61326946 61340595 71108277 71115514
1141	72217069 72221467
1142	464394 474412
1143	22618600 22631419 62322873 62334758
1144	41084262 41095643 70164980 70169358 70606793 70611937
1145
1146	5406601 5419759 7592698 7603809
1147	6085477 6095560
1148	1195930 1206041 48845549 48864692
1149	4599790 4605213
1150	72585492 72592451
1151	14978117 14982541
1152	25260548 25265176 44712506 44724355 76392432 76398199
1153	3697055 3705167 27109174 27120004 47500324 47505137
1154	7599385 7610530
1155
1156	48849204 48868377 61882017 61889134
1157
1158
1159	345602 352326 19233750 19238521
1160
1161
1162	1360393 1367263 43595707 43600035
1163	48531865 48542830 68452018 68459017
1164	10076963 10089789 30820091 30831337
1165	63180389 63190333 65841040 65850611
1166	17753624 17763920
1167	32414218 32426402 78691684 78695943
1168
1169	6852977 6866052 21772753 21777124
1170	14597549 14602025
1171	8532999 8545602 44525069 44534854
1172	7139635 7154388 73684054 73695918 77074319 77079742
1173	6735026 6740633 65843862 65853468
1174	7339676 7346767 7690732 7708657 30538136 30547815 40137148 40152703 55729422 55734106 63444843 63501506
1175	51849345 51860331
1176	37485023 37493739
1177	23704856 23719727 41483415 41488990
1178	44249990 44288471
1179	373170 380268 40144249 40159839 55858143 55877205 57404759 57414199
1180
1181	22716269 22726956 79038855 79045716
1182	7697731 7715690 39238962 39248073
1183	21897095 21907993 25732280 25748360 33579562 33584849 45627100 45638579 53430443 53440105
1184	55862297 55881394 67863112 67878619
1185	34514998 34525524 47538006 47549474
1186	10559035 10569347 44254343 44258244 44292859 44296795 63440135 63496763
1187
1188	67451275 67455605
1189	14462632 14471758 22940491 22971454
1190	8846407 8851538 16171283 16183359 54225107 54237512
1191
1192	11097325 11101445 51605762 51631912 57025616 57036818 67867487 67883029
1193
1194	44263927 44302513 63449375 63453164 63506073 63509897
1195
1196	62943750 62956364
1197	12243479 12256620 14335026 14346656 22948001 22978631
1198	63460723 63465263 63517526 63522101 76503946 76510107
1199	35505053 35507012
1200	51612801 51638986
1201
1202	12249494 12262670 63456649 63513417
1203	20870791 20880493
1204	14446821 14449939 74182213 74200881
1205
1206	30003128 30016121 55604830 55610236 58604497 58615488 63467436 63524309
1207	21763900 21768309
1208	35458453 35475141
1209	420686 432625 61116392 61123413
1210
1211	7614988 7640250 30124891 30139235 74186757 74205460
1212
1213
1214	35465519 35482242 39938709 39951937 67825339 67833747
1215	13535889 13554271 26356915 26374648 75272230 75280552
1216
1217	20988541 21009060
1218	75882103 75893561
1219	7621491 7646787 53678217 53688712
1220
1221	36798230 36809472
1222	20995403 21015957
1223	13541018 13559435 73707842 73713419
1224	8816028 8818570
1225
1226
1227	7628404 7653734 56014995 56025741
1228	47763587 47767975
1229	7146313 7161095
1230
1231
1232	7009097 7016011 39224437 39231682
1233	38782841 38793716
1234	40034353 40039146
1235	5841178 5852759
1236	320938 333237
1237	4409394 4411887 7108429 7117891
1238	8009907 8019200
1239
1240	21132824 21146781 44698658 44705547
1241	15014264 15025946 29221549 29237701 36909448 36923101 53609834 53620846
1242	9862233 9876118 46564474 46572232
1243
1244	22470770 22475985 42005397 42014101 62097540 62102087
1245	76242886 76254582
1246	6658390 6680636
1247
1248
1249	6404388 6414487
1250	9865589 9879508
1251	6663169 6685444
1252	38264023 38283679
1253	67681889 67700862
1254
1255	33300720 33309984
1256	7890667 7897630
1257
1258	20890265 20898216
1259	8590927 8595224 13673013 13686378 54614674 54624149
1260
1261
1262
1263	2378584 2388471 58671773 58687701
1264	65793677 65800703
1265
1266
1267
1268
1269
1270
1271
1272
1273
1274
1275	58234950 58240275
1276	61462141 61470488
1277
1278	22155785 22167102 41397538 41418630
1279	62636254 62645909
1280
1281	7470666 7480826
1282
1283	69610825 69636391
1284
1285
1286	41404464 41425586 63674466 63691527
1287	11571714 11576866
1288
1289	78480295 78490049
1290
1291	7229636 7242216 7310994 7325284 69618178 69643779
1292	3308286 3322591 74964268 75005677
1293	71597689 71605383
1294
1295
1296
1297
1298
1299
1300	74968889 74973562 75010333 75015041
1301
1302
1303
1304	65650568 65672397
1305
1306
1307
1308	40043969 40053273 62106664 62118144 72687654 72702323 74980531 75022045
1309
1310
1311	26301331 26306101
1312	65655391 65677263
1313
1314
1315
1316	3275062 3284634 65662080 65683995 76404001 76419865
1317	26674191 26680987 48139373 48152332
1318	44424612 44427630
1319
1320
1321
1322	55761707 55773531
1323
1324	30783326 30801656
1325
1326
1327
1328
1329	25288101 25302743
1330
1331
1332
1333
1334
1335	8245024 8253082
1336
1337
1338
1339
1340
1341
1342
1343	80114532 80127314
1344	53889069 53900461
1345
1346	33497319 33502447
1347
1348
1349
1350
1351
1352	36946418 36973607
1353
1354	38707187 38720726
1355	10476270 10498115
1356
1357
1358
1359
1360
1361
1362	1133689 1155114
1363
1364
1365
1366
1367
1368
1369
1370
1371
1372
1373
1374
1375
1376
1377
1378
1379
1380
1381
1382
1383
1384
1385
1386
1387
1388
1389
1390
1391
1392
1393
1394
1395	22035028 22049426
1396
1397
1398
1399
1400
1401
1402
1403
1404
1405
1406	16445384 16454008
1407
1408	18501195 18514039 73728716 73746974
1409
1410
1411
1412
1413	77370215 77378004
1414	69906515 69918934
1415
1416
1417
1418
1419
1420	68466051 68490271
1421
1422
1423
1424
1425
1426	635535 644905
1427
1428
1429
1430
1431
1432
1433
1434
1435
1436
1437
1438
1439
1440
1441
1442
1443	2635263 2647306
1444
1445
1446
1447
1448
1449
1450
1451
1452	62346713 62352193
1453
1454	9276334 9295873
1455
1456
1457
1458
1459	74773053 74781801
1460
1461
1462	37666213 37683416
1463
1464
1465
1466
1467
1468
1469
1470
1471
1472
1473
1474
1475
1476
1477
1478
1479
1480
1481	40075749 40101535
1482
1483
1484
1485
1486
1487
1488
1489	40080699 40106515
1490
1491
1492
1493
1494
1495
1496
1497
1498
1499
1500
1501	835685 846321
1502
1503
1504
1505
1506
1507
1508
1509
1510
1511
1512
1513
1514
1515
1516
1517
1518
1519
1520
1521
1522
1523
1524
1525
1526
1527
1528
1529
1530	61130464 61142245
1531
1532
1533
1534
1535	2721339 2725871
1536
1537
1538
1539
1540	64191510 64202562
1541
1542
1543
1544
1545
1546
1547
1548
1549
1550
1551
1552
1553
1554
1555	60248300 60262931
1556
1557
1558
1559
1560
1561
1562
1563
1564
1565
1566
1567
1568
1569
1570
1571
1572
1573
1574
1575
1576
1577
1578
1579
1580
1581
1582
1583
1584
1585
1586
1587
1588
1589
1590
1591
1592
1593
1594
1595
1596
1597
1598
1599
1600
1601
1602
1603
1604
1605
1606
1607
1608
1609
1610
1611
1612
1613
1614
1615
1616
1617
1618
1619
1620
1621
1622
1623
1624
1625
1626
1627
1628
1629
1630
1631
1632
1633
1634
1635
1636
1637
1638
1639
1640
1641
1642
1643
1644
1645
1646
1647
1648
1649
1650
1651
1652
1653
1654
1655
1656
1657
1658
1659
1660
1661
1662
1663
1664
1665
1666
1667
1668
1669
1670
1671
1672
1673
1674
1675
1676
1677
1678
1679
1680
1681
1682
1683
1684
1685
1686
1687
1688
1689
1690
1691
1692
1693
1694
1695
1696
1697
1698
1699
1700
1701
1702
1703
1704
1705
1706
1707
1708
1709
1710
1711
1712
1713
1714
1715
1716
1717
1718
1719
1720
1721
1722
1723
1724
1725
1726
1727
1728
1729
1730
1731
1732
1733
1734
1735
1736
1737
1738
1739
1740
1741
1742
1743
1744
1745
1746
1747
1748
1749
1750
1751
1752
1753
1754
1755
1756
1757
1758
1759
1760
1761
1762
1763
1764
1765
1766
1767
1768
1769
1770
1771
1772
1773
1774
1775
1776
1777
1778
1779
1780
1781
1782
1783
1784
1785
1786
1787
1788
1789
1790
1791
1792
1793
1794
1795
1796
1797
1798
1799
1800
1801
1802
1803
1804
1805
1806
1807
1808
1809
1810
1811
1812
1813
1814
1815
1816
1817
1818
1819
1820
1821
1822
1823
1824
1825
1826
1827
1828
1829
1830
1831
1832
1833
1834
1835
1836
1837
1838
1839
1840
1841
1842
1843
1844
1845
1846
1847
1848
1849
1850
1851
1852
1853
1854
1855
1856
1857
1858
1859
1860
1861
1862
1863
1864
1865
1866
1867
1868
1869
1870
1871
1872
1873
1874
1875
1876
1877
1878
1879
1880
1881
1882
1883
1884
1885
1886
1887
1888
1889
1890
1891
1892
1893
1894
1895
1896
1897
1898
1899
1900
1901
1902
1903
1904
1905
1906
1907
1908
1909
1910
1911
1912
1913
1914
1915
1916
1917
1918
1919
1920
1921
1922
1923
1924
1925
1926
1927
1928
1929
1930
1931
1932
1933
1934
1935
1936
1937
1938
1939
1940
1941
1942
1943
1944
1945
1946
1947
1948
1949
1950
1951
1952
1953
1954
1955
1956
1957
1958
1959
1960
1961
1962
1963
1964
1965
1966
1967
1968
1969
1970
1971
1972
1973
1974
1975
1976
1977
1978
1979
1980
1981
1982
1983
1984
1985
1986
1987
1988
1989
1990
1991
1992
1993
1994
1995
1996
1997
1998
1999
2000
2001
2002
2003
2004
2005
2006
2007
2008
2009
[truncated: 1 more rows]
